# Supplementary material for: The mouth of America: the oral microbiome profile of the US population
Source: medRxiv. 2024 Dec 7:2024.12.03.24318415. Preprint. [Version 2] doi: 10.1101/2024.12.03.24318415 (PMC11643230; doi:10.1101/2024.12.03.24318415)
Supplement: Supplement 3 [file media-3.txt]

Name	Taxonomy in SILVA v123
RSV_phylum1	Bacteria;Acidobacteria
RSV_phylum2	Bacteria;Actinobacteria
RSV_phylum3	Bacteria;Armatimonadetes
RSV_phylum4	Bacteria;Atribacteria
RSV_phylum5	Bacteria;Bacteroidetes
RSV_phylum6	Bacteria;CKC4
RSV_phylum7	Bacteria;Candidate_division_OP3
RSV_phylum8	Bacteria;Candidate_division_SR1
RSV_phylum9	Bacteria;Chlamydiae
RSV_phylum10	Bacteria;Chlorobi
RSV_phylum11	Bacteria;Chloroflexi
RSV_phylum12	Bacteria;Cloacimonetes
RSV_phylum13	Bacteria;Cyanobacteria
RSV_phylum14	Bacteria;Deferribacteres
RSV_phylum15	Bacteria;Deinococcus-Thermus
RSV_phylum16	Bacteria;Elusimicrobia
RSV_phylum17	Bacteria;Fibrobacteres
RSV_phylum18	Bacteria;Firmicutes
RSV_phylum19	Bacteria;Fusobacteria
RSV_phylum20	Bacteria;Gemmatimonadetes
RSV_phylum21	Bacteria;Gracilibacteria
RSV_phylum22	Bacteria;Hydrogenedentes
RSV_phylum23	Bacteria;Latescibacteria
RSV_phylum24	Bacteria;Lentisphaerae
RSV_phylum25	Bacteria;Microgenomates
RSV_phylum26	Bacteria;NA
RSV_phylum27	Bacteria;Nitrospirae
RSV_phylum28	Bacteria;Omnitrophica
RSV_phylum29	Bacteria;PAUC34f
RSV_phylum30	Bacteria;Parcubacteria
RSV_phylum31	Bacteria;Planctomycetes
RSV_phylum32	Bacteria;Proteobacteria
RSV_phylum33	Bacteria;RsaHF231
RSV_phylum34	Bacteria;SHA-109
RSV_phylum35	Bacteria;SM2F11
RSV_phylum36	Bacteria;Saccharibacteria
RSV_phylum37	Bacteria;Spirochaetae
RSV_phylum38	Bacteria;Synergistetes
RSV_phylum39	Bacteria;TM6
RSV_phylum40	Bacteria;Tenericutes
RSV_phylum41	Bacteria;Thermotogae
RSV_phylum42	Bacteria;Verrucomicrobia
RSV_phylum43	Bacteria;WCHB1-60
RSV_class1	Bacteria;Acidobacteria;Acidobacteria
RSV_class2	Bacteria;Acidobacteria;Holophagae
RSV_class3	Bacteria;Acidobacteria;NA
RSV_class4	Bacteria;Acidobacteria;Subgroup_22
RSV_class5	Bacteria;Actinobacteria;Acidimicrobiia
RSV_class6	Bacteria;Actinobacteria;Actinobacteria
RSV_class7	Bacteria;Actinobacteria;Coriobacteriia
RSV_class8	Bacteria;Actinobacteria;MB-A2-108
RSV_class9	Bacteria;Actinobacteria;NA
RSV_class10	Bacteria;Actinobacteria;Nitriliruptoria
RSV_class11	Bacteria;Actinobacteria;Rubrobacteria
RSV_class12	Bacteria;Actinobacteria;TakashiAC-B11
RSV_class13	Bacteria;Actinobacteria;Thermoleophilia
RSV_class14	Bacteria;Armatimonadetes;Armatimonadia
RSV_class15	Bacteria;Armatimonadetes;NA
RSV_class16	Bacteria;Atribacteria;Atribacteria_Incertae_Sedis
RSV_class17	Bacteria;Bacteroidetes;Bacteroidetes_VC2.1_Bac22
RSV_class18	Bacteria;Bacteroidetes;Bacteroidetes_vadinHA17
RSV_class19	Bacteria;Bacteroidetes;Bacteroidia
RSV_class20	Bacteria;Bacteroidetes;Cytophagia
RSV_class21	Bacteria;Bacteroidetes;Flavobacteriia
RSV_class22	Bacteria;Bacteroidetes;NA
RSV_class23	Bacteria;Bacteroidetes;SB-5
RSV_class24	Bacteria;Bacteroidetes;Sphingobacteriia
RSV_class25	Bacteria;Bacteroidetes;WCHB1-32
RSV_class26	Bacteria;CKC4;NA
RSV_class27	Bacteria;Candidate_division_OP3;NA
RSV_class28	Bacteria;Candidate_division_SR1;NA
RSV_class29	Bacteria;Chlamydiae;Chlamydiae
RSV_class30	Bacteria;Chlorobi;Chlorobia
RSV_class31	Bacteria;Chlorobi;Ignavibacteria
RSV_class32	Bacteria;Chlorobi;NA
RSV_class33	Bacteria;Chloroflexi;Anaerolineae
RSV_class34	Bacteria;Chloroflexi;Ardenticatenia
RSV_class35	Bacteria;Chloroflexi;Caldilineae
RSV_class36	Bacteria;Chloroflexi;Chloroflexia
RSV_class37	Bacteria;Chloroflexi;Gitt-GS-136
RSV_class38	Bacteria;Chloroflexi;JG30-KF-CM66
RSV_class39	Bacteria;Chloroflexi;JG37-AG-4
RSV_class40	Bacteria;Chloroflexi;KD4-96
RSV_class41	Bacteria;Chloroflexi;Ktedonobacteria
RSV_class42	Bacteria;Chloroflexi;NA
RSV_class43	Bacteria;Chloroflexi;P2-11E
RSV_class44	Bacteria;Chloroflexi;S085
RSV_class45	Bacteria;Chloroflexi;SAR202_clade
RSV_class46	Bacteria;Chloroflexi;TK10
RSV_class47	Bacteria;Chloroflexi;Thermomicrobia
RSV_class48	Bacteria;Cloacimonetes;LNR_A2-18
RSV_class49	Bacteria;Cyanobacteria;Chloroplast
RSV_class50	Bacteria;Cyanobacteria;Cyanobacteria
RSV_class51	Bacteria;Cyanobacteria;ML635J-21
RSV_class52	Bacteria;Cyanobacteria;Melainabacteria
RSV_class53	Bacteria;Cyanobacteria;NA
RSV_class54	Bacteria;Deferribacteres;Deferribacteres
RSV_class55	Bacteria;Deinococcus-Thermus;Deinococci
RSV_class56	Bacteria;Elusimicrobia;Elusimicrobia
RSV_class57	Bacteria;Fibrobacteres;Fibrobacteria
RSV_class58	Bacteria;Firmicutes;Bacilli
RSV_class59	Bacteria;Firmicutes;Clostridia
RSV_class60	Bacteria;Firmicutes;Erysipelotrichia
RSV_class61	Bacteria;Firmicutes;NA
RSV_class62	Bacteria;Firmicutes;Negativicutes
RSV_class63	Bacteria;Fusobacteria;Fusobacteriia
RSV_class64	Bacteria;Gemmatimonadetes;Gemmatimonadetes
RSV_class65	Bacteria;Gracilibacteria;NA
RSV_class66	Bacteria;Hydrogenedentes;NA
RSV_class67	Bacteria;Latescibacteria;NA
RSV_class68	Bacteria;Lentisphaerae;Lentisphaerae_RFP12_gut_group
RSV_class69	Bacteria;Lentisphaerae;Lentisphaeria
RSV_class70	Bacteria;Lentisphaerae;Oligosphaeria
RSV_class71	Bacteria;Lentisphaerae;WCHB1-25
RSV_class72	Bacteria;Microgenomates;NA
RSV_class73	Bacteria;NA;NA
RSV_class74	Bacteria;Nitrospirae;Nitrospira
RSV_class75	Bacteria;Omnitrophica;NPL-UPA2
RSV_class76	Bacteria;PAUC34f;NA
RSV_class77	Bacteria;Parcubacteria;NA
RSV_class78	Bacteria;Planctomycetes;NA
RSV_class79	Bacteria;Planctomycetes;OM190
RSV_class80	Bacteria;Planctomycetes;Phycisphaerae
RSV_class81	Bacteria;Planctomycetes;Pla4_lineage
RSV_class82	Bacteria;Planctomycetes;Planctomycetacia
RSV_class83	Bacteria;Planctomycetes;vadinHA49
RSV_class84	Bacteria;Proteobacteria;ARKDMS-49
RSV_class85	Bacteria;Proteobacteria;Alphaproteobacteria
RSV_class86	Bacteria;Proteobacteria;Betaproteobacteria
RSV_class87	Bacteria;Proteobacteria;Deltaproteobacteria
RSV_class88	Bacteria;Proteobacteria;Epsilonproteobacteria
RSV_class89	Bacteria;Proteobacteria;Gammaproteobacteria
RSV_class90	Bacteria;Proteobacteria;JTB23
RSV_class91	Bacteria;Proteobacteria;NA
RSV_class92	Bacteria;Proteobacteria;SC3-20
RSV_class93	Bacteria;Proteobacteria;TA18
RSV_class94	Bacteria;RsaHF231;NA
RSV_class95	Bacteria;SHA-109;NA
RSV_class96	Bacteria;SM2F11;NA
RSV_class97	Bacteria;Saccharibacteria;NA
RSV_class98	Bacteria;Saccharibacteria;Unknown_Class
RSV_class99	Bacteria;Spirochaetae;Spirochaetes
RSV_class100	Bacteria;Synergistetes;Synergistia
RSV_class101	Bacteria;TM6;NA
RSV_class102	Bacteria;Tenericutes;Mollicutes
RSV_class103	Bacteria;Thermotogae;Thermotogae
RSV_class104	Bacteria;Verrucomicrobia;NA
RSV_class105	Bacteria;Verrucomicrobia;OPB35_soil_group
RSV_class106	Bacteria;Verrucomicrobia;Opitutae
RSV_class107	Bacteria;Verrucomicrobia;Spartobacteria
RSV_class108	Bacteria;Verrucomicrobia;UA11
RSV_class109	Bacteria;Verrucomicrobia;Verrucomicrobia_Incertae_Sedis
RSV_class110	Bacteria;Verrucomicrobia;Verrucomicrobiae
RSV_class111	Bacteria;WCHB1-60;NA
RSV_family1	Bacteria;Acidobacteria;Acidobacteria;Acidobacteriales;Acidobacteriaceae_(Subgroup_1)
RSV_family2	Bacteria;Acidobacteria;Acidobacteria;Subgroup_2;NA
RSV_family3	Bacteria;Acidobacteria;Acidobacteria;Subgroup_3;GOUTB8
RSV_family4	Bacteria;Acidobacteria;Acidobacteria;Subgroup_3;NA
RSV_family5	Bacteria;Acidobacteria;Acidobacteria;Subgroup_3;PAUC26f
RSV_family6	Bacteria;Acidobacteria;Acidobacteria;Subgroup_3;SJA-149
RSV_family7	Bacteria;Acidobacteria;Acidobacteria;Subgroup_3;Unknown_Family
RSV_family8	Bacteria;Acidobacteria;Acidobacteria;Subgroup_4;11-24
RSV_family9	Bacteria;Acidobacteria;Acidobacteria;Subgroup_4;DS-100
RSV_family10	Bacteria;Acidobacteria;Acidobacteria;Subgroup_4;NA
RSV_family11	Bacteria;Acidobacteria;Acidobacteria;Subgroup_4;RB41
RSV_family12	Bacteria;Acidobacteria;Acidobacteria;Subgroup_4;Unknown_Family
RSV_family13	Bacteria;Acidobacteria;Acidobacteria;Subgroup_5;NA
RSV_family14	Bacteria;Acidobacteria;Acidobacteria;Subgroup_6;NA
RSV_family15	Bacteria;Acidobacteria;Holophagae;Holophagales;Holophagaceae
RSV_family16	Bacteria;Acidobacteria;Holophagae;NA;NA
RSV_family17	Bacteria;Acidobacteria;Holophagae;Subgroup_10;ABS-19
RSV_family18	Bacteria;Acidobacteria;Holophagae;Subgroup_10;NA
RSV_family19	Bacteria;Acidobacteria;Holophagae;Subgroup_10;Sva0725
RSV_family20	Bacteria;Acidobacteria;Holophagae;Subgroup_7;NA
RSV_family21	Bacteria;Acidobacteria;NA;NA;NA
RSV_family22	Bacteria;Acidobacteria;Subgroup_22;NA;NA
RSV_family23	Bacteria;Actinobacteria;Acidimicrobiia;Acidimicrobiales;Acidimicrobiaceae
RSV_family24	Bacteria;Actinobacteria;Acidimicrobiia;Acidimicrobiales;Acidimicrobiales_Incertae_Sedis
RSV_family25	Bacteria;Actinobacteria;Acidimicrobiia;Acidimicrobiales;Iamiaceae
RSV_family26	Bacteria;Actinobacteria;Acidimicrobiia;Acidimicrobiales;NA
RSV_family27	Bacteria;Actinobacteria;Acidimicrobiia;Acidimicrobiales;OM1_clade
RSV_family28	Bacteria;Actinobacteria;Acidimicrobiia;Acidimicrobiales;Sva0996_marine_group
RSV_family29	Bacteria;Actinobacteria;Actinobacteria;Actinomycetales;Actinomycetaceae
RSV_family30	Bacteria;Actinobacteria;Actinobacteria;Actinopolysporales;Actinopolysporaceae
RSV_family31	Bacteria;Actinobacteria;Actinobacteria;Bifidobacteriales;Bifidobacteriaceae
RSV_family32	Bacteria;Actinobacteria;Actinobacteria;Corynebacteriales;Corynebacteriaceae
RSV_family33	Bacteria;Actinobacteria;Actinobacteria;Corynebacteriales;Dietziaceae
RSV_family34	Bacteria;Actinobacteria;Actinobacteria;Corynebacteriales;Mycobacteriaceae
RSV_family35	Bacteria;Actinobacteria;Actinobacteria;Corynebacteriales;NA
RSV_family36	Bacteria;Actinobacteria;Actinobacteria;Corynebacteriales;Nocardiaceae
RSV_family37	Bacteria;Actinobacteria;Actinobacteria;Corynebacteriales;Tsukamurellaceae
RSV_family38	Bacteria;Actinobacteria;Actinobacteria;Frankiales;Acidothermaceae
RSV_family39	Bacteria;Actinobacteria;Actinobacteria;Frankiales;Cryptosporangiaceae
RSV_family40	Bacteria;Actinobacteria;Actinobacteria;Frankiales;Frankiaceae
RSV_family41	Bacteria;Actinobacteria;Actinobacteria;Frankiales;Geodermatophilaceae
RSV_family42	Bacteria;Actinobacteria;Actinobacteria;Frankiales;NA
RSV_family43	Bacteria;Actinobacteria;Actinobacteria;Frankiales;Nakamurellaceae
RSV_family44	Bacteria;Actinobacteria;Actinobacteria;Frankiales;Sporichthyaceae
RSV_family45	Bacteria;Actinobacteria;Actinobacteria;Glycomycetales;Glycomycetaceae
RSV_family46	Bacteria;Actinobacteria;Actinobacteria;Kineosporiales;Kineosporiaceae
RSV_family47	Bacteria;Actinobacteria;Actinobacteria;Micrococcales;Beutenbergiaceae
RSV_family48	Bacteria;Actinobacteria;Actinobacteria;Micrococcales;Bogoriellaceae
RSV_family49	Bacteria;Actinobacteria;Actinobacteria;Micrococcales;Brevibacteriaceae
RSV_family50	Bacteria;Actinobacteria;Actinobacteria;Micrococcales;Cellulomonadaceae
RSV_family51	Bacteria;Actinobacteria;Actinobacteria;Micrococcales;Demequinaceae
RSV_family52	Bacteria;Actinobacteria;Actinobacteria;Micrococcales;Dermabacteraceae
RSV_family53	Bacteria;Actinobacteria;Actinobacteria;Micrococcales;Dermacoccaceae
RSV_family54	Bacteria;Actinobacteria;Actinobacteria;Micrococcales;Dermatophilaceae
RSV_family55	Bacteria;Actinobacteria;Actinobacteria;Micrococcales;Intrasporangiaceae
RSV_family56	Bacteria;Actinobacteria;Actinobacteria;Micrococcales;Microbacteriaceae
RSV_family57	Bacteria;Actinobacteria;Actinobacteria;Micrococcales;Micrococcaceae
RSV_family58	Bacteria;Actinobacteria;Actinobacteria;Micrococcales;NA
RSV_family59	Bacteria;Actinobacteria;Actinobacteria;Micrococcales;Promicromonosporaceae
RSV_family60	Bacteria;Actinobacteria;Actinobacteria;Micrococcales;Rarobacteraceae
RSV_family61	Bacteria;Actinobacteria;Actinobacteria;Micrococcales;Sanguibacteraceae
RSV_family62	Bacteria;Actinobacteria;Actinobacteria;Micromonosporales;Micromonosporaceae
RSV_family63	Bacteria;Actinobacteria;Actinobacteria;NA;NA
RSV_family64	Bacteria;Actinobacteria;Actinobacteria;PeM15;NA
RSV_family65	Bacteria;Actinobacteria;Actinobacteria;Propionibacteriales;NA
RSV_family66	Bacteria;Actinobacteria;Actinobacteria;Propionibacteriales;Nocardioidaceae
RSV_family67	Bacteria;Actinobacteria;Actinobacteria;Propionibacteriales;Propionibacteriaceae
RSV_family68	Bacteria;Actinobacteria;Actinobacteria;Pseudonocardiales;Pseudonocardiaceae
RSV_family69	Bacteria;Actinobacteria;Actinobacteria;RL185-aaj71c12;NA
RSV_family70	Bacteria;Actinobacteria;Actinobacteria;Streptomycetales;Streptomycetaceae
RSV_family71	Bacteria;Actinobacteria;Actinobacteria;Streptosporangiales;NA
RSV_family72	Bacteria;Actinobacteria;Actinobacteria;Streptosporangiales;Nocardiopsaceae
RSV_family73	Bacteria;Actinobacteria;Actinobacteria;Streptosporangiales;Streptosporangiaceae
RSV_family74	Bacteria;Actinobacteria;Actinobacteria;Streptosporangiales;Thermomonosporaceae
RSV_family75	Bacteria;Actinobacteria;Coriobacteriia;Coriobacteriales;Coriobacteriaceae
RSV_family76	Bacteria;Actinobacteria;MB-A2-108;NA;NA
RSV_family77	Bacteria;Actinobacteria;NA;NA;NA
RSV_family78	Bacteria;Actinobacteria;Nitriliruptoria;Euzebyales;Euzebyaceae
RSV_family79	Bacteria;Actinobacteria;Nitriliruptoria;Nitriliruptorales;Nitriliruptoraceae
RSV_family80	Bacteria;Actinobacteria;Rubrobacteria;Rubrobacterales;Rubrobacteriaceae
RSV_family81	Bacteria;Actinobacteria;TakashiAC-B11;NA;NA
RSV_family82	Bacteria;Actinobacteria;Thermoleophilia;Gaiellales;Gaiellaceae
RSV_family83	Bacteria;Actinobacteria;Thermoleophilia;Gaiellales;NA
RSV_family84	Bacteria;Actinobacteria;Thermoleophilia;NA;NA
RSV_family85	Bacteria;Actinobacteria;Thermoleophilia;Solirubrobacterales;0319-6M6
RSV_family86	Bacteria;Actinobacteria;Thermoleophilia;Solirubrobacterales;288-2
RSV_family87	Bacteria;Actinobacteria;Thermoleophilia;Solirubrobacterales;480-2
RSV_family88	Bacteria;Actinobacteria;Thermoleophilia;Solirubrobacterales;Conexibacteraceae
RSV_family89	Bacteria;Actinobacteria;Thermoleophilia;Solirubrobacterales;Elev-16S-1332
RSV_family90	Bacteria;Actinobacteria;Thermoleophilia;Solirubrobacterales;FFCH13075
RSV_family91	Bacteria;Actinobacteria;Thermoleophilia;Solirubrobacterales;NA
RSV_family92	Bacteria;Actinobacteria;Thermoleophilia;Solirubrobacterales;Patulibacteraceae
RSV_family93	Bacteria;Actinobacteria;Thermoleophilia;Solirubrobacterales;S1-80
RSV_family94	Bacteria;Actinobacteria;Thermoleophilia;Solirubrobacterales;Solirubrobacteraceae
RSV_family95	Bacteria;Actinobacteria;Thermoleophilia;Solirubrobacterales;TM146
RSV_family96	Bacteria;Actinobacteria;Thermoleophilia;Solirubrobacterales;YNPFFP1
RSV_family97	Bacteria;Armatimonadetes;Armatimonadia;Armatimonadales;Armatimonadaceae
RSV_family98	Bacteria;Armatimonadetes;NA;NA;NA
RSV_family99	Bacteria;Atribacteria;Atribacteria_Incertae_Sedis;Unknown_Order;Unknown_Family
RSV_family100	Bacteria;Bacteroidetes;Bacteroidetes_VC2.1_Bac22;NA;NA
RSV_family101	Bacteria;Bacteroidetes;Bacteroidetes_vadinHA17;NA;NA
RSV_family102	Bacteria;Bacteroidetes;Bacteroidia;Bacteroidales;Bacteroidaceae
RSV_family103	Bacteria;Bacteroidetes;Bacteroidia;Bacteroidales;Bacteroidales_BS11_gut_group
RSV_family104	Bacteria;Bacteroidetes;Bacteroidia;Bacteroidales;Bacteroidales_Incertae_Sedis
RSV_family105	Bacteria;Bacteroidetes;Bacteroidia;Bacteroidales;Bacteroidales_RF16_group
RSV_family106	Bacteria;Bacteroidetes;Bacteroidia;Bacteroidales;Bacteroidales_S24-7_group
RSV_family107	Bacteria;Bacteroidetes;Bacteroidia;Bacteroidales;Bacteroidales_UCG-001
RSV_family108	Bacteria;Bacteroidetes;Bacteroidia;Bacteroidales;FTLpost3
RSV_family109	Bacteria;Bacteroidetes;Bacteroidia;Bacteroidales;M2PB4-65_termite_group
RSV_family110	Bacteria;Bacteroidetes;Bacteroidia;Bacteroidales;Marinilabiaceae
RSV_family111	Bacteria;Bacteroidetes;Bacteroidia;Bacteroidales;NA
RSV_family112	Bacteria;Bacteroidetes;Bacteroidia;Bacteroidales;PL-11B8_wastewater-sludge_group
RSV_family113	Bacteria;Bacteroidetes;Bacteroidia;Bacteroidales;Porphyromonadaceae
RSV_family114	Bacteria;Bacteroidetes;Bacteroidia;Bacteroidales;Prevotellaceae
RSV_family115	Bacteria;Bacteroidetes;Bacteroidia;Bacteroidales;Rikenellaceae
RSV_family116	Bacteria;Bacteroidetes;Bacteroidia;Bacteroidales;p-2534-18B5_gut_group
RSV_family117	Bacteria;Bacteroidetes;Bacteroidia;Bacteroidales;ratAN060301C
RSV_family118	Bacteria;Bacteroidetes;Bacteroidia;Bacteroidia_Incertae_Sedis;Draconibacteriaceae
RSV_family119	Bacteria;Bacteroidetes;Bacteroidia;NA;NA
RSV_family120	Bacteria;Bacteroidetes;Cytophagia;Cytophagales;Cyclobacteriaceae
RSV_family121	Bacteria;Bacteroidetes;Cytophagia;Cytophagales;Cytophagaceae
RSV_family122	Bacteria;Bacteroidetes;Cytophagia;Cytophagales;Flammeovirgaceae
RSV_family123	Bacteria;Bacteroidetes;Cytophagia;Cytophagales;NA
RSV_family124	Bacteria;Bacteroidetes;Cytophagia;NA;NA
RSV_family125	Bacteria;Bacteroidetes;Cytophagia;Order_II;Rhodothermaceae
RSV_family126	Bacteria;Bacteroidetes;Flavobacteriia;Flavobacteriales;Blattabacteriaceae
RSV_family127	Bacteria;Bacteroidetes;Flavobacteriia;Flavobacteriales;Cryomorphaceae
RSV_family128	Bacteria;Bacteroidetes;Flavobacteriia;Flavobacteriales;Flavobacteriaceae
RSV_family129	Bacteria;Bacteroidetes;Flavobacteriia;Flavobacteriales;NA
RSV_family130	Bacteria;Bacteroidetes;Flavobacteriia;Flavobacteriales;NS9_marine_group
RSV_family131	Bacteria;Bacteroidetes;NA;NA;NA
RSV_family132	Bacteria;Bacteroidetes;SB-5;NA;NA
RSV_family133	Bacteria;Bacteroidetes;Sphingobacteriia;Sphingobacteriales;Chitinophagaceae
RSV_family134	Bacteria;Bacteroidetes;Sphingobacteriia;Sphingobacteriales;KD3-93
RSV_family135	Bacteria;Bacteroidetes;Sphingobacteriia;Sphingobacteriales;NA
RSV_family136	Bacteria;Bacteroidetes;Sphingobacteriia;Sphingobacteriales;NS11-12_marine_group
RSV_family137	Bacteria;Bacteroidetes;Sphingobacteriia;Sphingobacteriales;PHOS-HE51
RSV_family138	Bacteria;Bacteroidetes;Sphingobacteriia;Sphingobacteriales;Saprospiraceae
RSV_family139	Bacteria;Bacteroidetes;Sphingobacteriia;Sphingobacteriales;Sphingobacteriaceae
RSV_family140	Bacteria;Bacteroidetes;Sphingobacteriia;Sphingobacteriales;WCHB1-69
RSV_family141	Bacteria;Bacteroidetes;Sphingobacteriia;Sphingobacteriales;env.OPS_17
RSV_family142	Bacteria;Bacteroidetes;WCHB1-32;NA;NA
RSV_family143	Bacteria;CKC4;NA;NA;NA
RSV_family144	Bacteria;Candidate_division_OP3;NA;NA;NA
RSV_family145	Bacteria;Candidate_division_SR1;NA;NA;NA
RSV_family146	Bacteria;Chlamydiae;Chlamydiae;Chlamydiales;Chlamydiaceae
RSV_family147	Bacteria;Chlamydiae;Chlamydiae;Chlamydiales;Chlamydiales_Incertae_Sedis
RSV_family148	Bacteria;Chlamydiae;Chlamydiae;Chlamydiales;NA
RSV_family149	Bacteria;Chlamydiae;Chlamydiae;Chlamydiales;Parachlamydiaceae
RSV_family150	Bacteria;Chlamydiae;Chlamydiae;Chlamydiales;Simkaniaceae
RSV_family151	Bacteria;Chlorobi;Chlorobia;Chlorobiales;OPB56
RSV_family152	Bacteria;Chlorobi;Chlorobia;Chlorobiales;SJA-28
RSV_family153	Bacteria;Chlorobi;Ignavibacteria;Ignavibacteriales;IheB3-7
RSV_family154	Bacteria;Chlorobi;Ignavibacteria;Ignavibacteriales;NA
RSV_family155	Bacteria;Chlorobi;NA;NA;NA
RSV_family156	Bacteria;Chloroflexi;Anaerolineae;Anaerolineales;Anaerolineaceae
RSV_family157	Bacteria;Chloroflexi;Ardenticatenia;Ardenticatenales;NA
RSV_family158	Bacteria;Chloroflexi;Ardenticatenia;NA;NA
RSV_family159	Bacteria;Chloroflexi;Caldilineae;Caldilineales;Caldilineaceae
RSV_family160	Bacteria;Chloroflexi;Chloroflexia;Chloroflexales;Chloroflexaceae
RSV_family161	Bacteria;Chloroflexi;Chloroflexia;Chloroflexales;Roseiflexaceae
RSV_family162	Bacteria;Chloroflexi;Chloroflexia;Herpetosiphonales;Herpetosiphonaceae
RSV_family163	Bacteria;Chloroflexi;Chloroflexia;Kallotenuales;AKIW781
RSV_family164	Bacteria;Chloroflexi;Gitt-GS-136;NA;NA
RSV_family165	Bacteria;Chloroflexi;JG30-KF-CM66;NA;NA
RSV_family166	Bacteria;Chloroflexi;JG37-AG-4;NA;NA
RSV_family167	Bacteria;Chloroflexi;KD4-96;NA;NA
RSV_family168	Bacteria;Chloroflexi;Ktedonobacteria;Ktedonobacterales;NA
RSV_family169	Bacteria;Chloroflexi;Ktedonobacteria;NA;NA
RSV_family170	Bacteria;Chloroflexi;NA;NA;NA
RSV_family171	Bacteria;Chloroflexi;P2-11E;NA;NA
RSV_family172	Bacteria;Chloroflexi;S085;NA;NA
RSV_family173	Bacteria;Chloroflexi;SAR202_clade;NA;NA
RSV_family174	Bacteria;Chloroflexi;TK10;NA;NA
RSV_family175	Bacteria;Chloroflexi;Thermomicrobia;AKYG1722;NA
RSV_family176	Bacteria;Chloroflexi;Thermomicrobia;JG30-KF-CM45;NA
RSV_family177	Bacteria;Chloroflexi;Thermomicrobia;NA;NA
RSV_family178	Bacteria;Cloacimonetes;LNR_A2-18;NA;NA
RSV_family179	Bacteria;Cyanobacteria;Chloroplast;NA;NA
RSV_family180	Bacteria;Cyanobacteria;Cyanobacteria;NA;NA
RSV_family181	Bacteria;Cyanobacteria;Cyanobacteria;SubsectionI;FamilyI
RSV_family182	Bacteria;Cyanobacteria;Cyanobacteria;SubsectionII;FamilyII
RSV_family183	Bacteria;Cyanobacteria;Cyanobacteria;SubsectionIII;FamilyI
RSV_family184	Bacteria;Cyanobacteria;ML635J-21;NA;NA
RSV_family185	Bacteria;Cyanobacteria;Melainabacteria;Caenarcaniphilales;NA
RSV_family186	Bacteria;Cyanobacteria;Melainabacteria;Gastranaerophilales;NA
RSV_family187	Bacteria;Cyanobacteria;Melainabacteria;Obscuribacterales;NA
RSV_family188	Bacteria;Cyanobacteria;Melainabacteria;Vampirovibrionales;NA
RSV_family189	Bacteria;Cyanobacteria;NA;NA;NA
RSV_family190	Bacteria;Deferribacteres;Deferribacteres;Deferribacterales;Deferribacteraceae
RSV_family191	Bacteria;Deinococcus-Thermus;Deinococci;Deinococcales;Deinococcaceae
RSV_family192	Bacteria;Deinococcus-Thermus;Deinococci;Deinococcales;Trueperaceae
RSV_family193	Bacteria;Deinococcus-Thermus;Deinococci;Thermales;Thermaceae
RSV_family194	Bacteria;Elusimicrobia;Elusimicrobia;Elusimicrobiales;Elusimicrobiaceae
RSV_family195	Bacteria;Elusimicrobia;Elusimicrobia;Lineage_IIb;NA
RSV_family196	Bacteria;Elusimicrobia;Elusimicrobia;Lineage_IV;NA
RSV_family197	Bacteria;Elusimicrobia;Elusimicrobia;Lineage_I_(Endomicrobia);NA
RSV_family198	Bacteria;Elusimicrobia;Elusimicrobia;NA;NA
RSV_family199	Bacteria;Fibrobacteres;Fibrobacteria;Fibrobacterales;Fibrobacteraceae
RSV_family200	Bacteria;Firmicutes;Bacilli;Bacillales;Alicyclobacillaceae
RSV_family201	Bacteria;Firmicutes;Bacilli;Bacillales;Bacillaceae
RSV_family202	Bacteria;Firmicutes;Bacilli;Bacillales;Family_X
RSV_family203	Bacteria;Firmicutes;Bacilli;Bacillales;Family_XI
RSV_family204	Bacteria;Firmicutes;Bacilli;Bacillales;Family_XII
RSV_family205	Bacteria;Firmicutes;Bacilli;Bacillales;NA
RSV_family206	Bacteria;Firmicutes;Bacilli;Bacillales;Paenibacillaceae
RSV_family207	Bacteria;Firmicutes;Bacilli;Bacillales;Planococcaceae
RSV_family208	Bacteria;Firmicutes;Bacilli;Bacillales;Sporolactobacillaceae
RSV_family209	Bacteria;Firmicutes;Bacilli;Bacillales;Staphylococcaceae
RSV_family210	Bacteria;Firmicutes;Bacilli;Bacillales;Thermoactinomycetaceae
RSV_family211	Bacteria;Firmicutes;Bacilli;Lactobacillales;Aerococcaceae
RSV_family212	Bacteria;Firmicutes;Bacilli;Lactobacillales;Carnobacteriaceae
RSV_family213	Bacteria;Firmicutes;Bacilli;Lactobacillales;Enterococcaceae
RSV_family214	Bacteria;Firmicutes;Bacilli;Lactobacillales;Lactobacillaceae
RSV_family215	Bacteria;Firmicutes;Bacilli;Lactobacillales;Leuconostocaceae
RSV_family216	Bacteria;Firmicutes;Bacilli;Lactobacillales;NA
RSV_family217	Bacteria;Firmicutes;Bacilli;Lactobacillales;P5D1-392
RSV_family218	Bacteria;Firmicutes;Bacilli;Lactobacillales;Streptococcaceae
RSV_family219	Bacteria;Firmicutes;Bacilli;NA;NA
RSV_family220	Bacteria;Firmicutes;Bacilli;RS-F29;NA
RSV_family221	Bacteria;Firmicutes;Clostridia;Clostridiales;Christensenellaceae
RSV_family222	Bacteria;Firmicutes;Clostridia;Clostridiales;Clostridiaceae_1
RSV_family223	Bacteria;Firmicutes;Clostridia;Clostridiales;Clostridiales_vadinBB60_group
RSV_family224	Bacteria;Firmicutes;Clostridia;Clostridiales;Defluviitaleaceae
RSV_family225	Bacteria;Firmicutes;Clostridia;Clostridiales;Eubacteriaceae
RSV_family226	Bacteria;Firmicutes;Clostridia;Clostridiales;Family_XI
RSV_family227	Bacteria;Firmicutes;Clostridia;Clostridiales;Family_XII
RSV_family228	Bacteria;Firmicutes;Clostridia;Clostridiales;Family_XIII
RSV_family229	Bacteria;Firmicutes;Clostridia;Clostridiales;Gracilibacteraceae
RSV_family230	Bacteria;Firmicutes;Clostridia;Clostridiales;Lachnospiraceae
RSV_family231	Bacteria;Firmicutes;Clostridia;Clostridiales;NA
RSV_family232	Bacteria;Firmicutes;Clostridia;Clostridiales;Peptococcaceae
RSV_family233	Bacteria;Firmicutes;Clostridia;Clostridiales;Peptostreptococcaceae
RSV_family234	Bacteria;Firmicutes;Clostridia;Clostridiales;Ruminococcaceae
RSV_family235	Bacteria;Firmicutes;Clostridia;Clostridiales;Syntrophomonadaceae
RSV_family236	Bacteria;Firmicutes;Clostridia;Halanaerobiales;64K2
RSV_family237	Bacteria;Firmicutes;Clostridia;NA;NA
RSV_family238	Bacteria;Firmicutes;Clostridia;Thermoanaerobacterales;Family_III
RSV_family239	Bacteria;Firmicutes;Clostridia;Thermoanaerobacterales;NA
RSV_family240	Bacteria;Firmicutes;Clostridia;Thermoanaerobacterales;Thermoanaerobacteraceae
RSV_family241	Bacteria;Firmicutes;Erysipelotrichia;Erysipelotrichales;Erysipelotrichaceae
RSV_family242	Bacteria;Firmicutes;NA;NA;NA
RSV_family243	Bacteria;Firmicutes;Negativicutes;Selenomonadales;Acidaminococcaceae
RSV_family244	Bacteria;Firmicutes;Negativicutes;Selenomonadales;NA
RSV_family245	Bacteria;Firmicutes;Negativicutes;Selenomonadales;Veillonellaceae
RSV_family246	Bacteria;Fusobacteria;Fusobacteriia;Fusobacteriales;Fusobacteriaceae
RSV_family247	Bacteria;Fusobacteria;Fusobacteriia;Fusobacteriales;Hados.Sed.Eubac.3
RSV_family248	Bacteria;Fusobacteria;Fusobacteriia;Fusobacteriales;Leptotrichiaceae
RSV_family249	Bacteria;Fusobacteria;Fusobacteriia;Fusobacteriales;NA
RSV_family250	Bacteria;Gemmatimonadetes;Gemmatimonadetes;AT425-EubC11_terrestrial_group;NA
RSV_family251	Bacteria;Gemmatimonadetes;Gemmatimonadetes;BD2-11_terrestrial_group;NA
RSV_family252	Bacteria;Gemmatimonadetes;Gemmatimonadetes;Gemmatimonadales;Gemmatimonadaceae
RSV_family253	Bacteria;Gemmatimonadetes;Gemmatimonadetes;NA;NA
RSV_family254	Bacteria;Gemmatimonadetes;Gemmatimonadetes;S0134_terrestrial_group;NA
RSV_family255	Bacteria;Gracilibacteria;NA;NA;NA
RSV_family256	Bacteria;Hydrogenedentes;NA;NA;NA
RSV_family257	Bacteria;Latescibacteria;NA;NA;NA
RSV_family258	Bacteria;Lentisphaerae;Lentisphaerae_RFP12_gut_group;NA;NA
RSV_family259	Bacteria;Lentisphaerae;Lentisphaeria;Victivallales;Victivallaceae
RSV_family260	Bacteria;Lentisphaerae;Oligosphaeria;Oligosphaerales;Oligosphaeraceae
RSV_family261	Bacteria;Lentisphaerae;WCHB1-25;NA;NA
RSV_family262	Bacteria;Microgenomates;NA;NA;NA
RSV_family263	Bacteria;NA;NA;NA;NA
RSV_family264	Bacteria;Nitrospirae;Nitrospira;Nitrospirales;0319-6A21
RSV_family265	Bacteria;Nitrospirae;Nitrospira;Nitrospirales;Nitrospiraceae
RSV_family266	Bacteria;Omnitrophica;NPL-UPA2;NA;NA
RSV_family267	Bacteria;PAUC34f;NA;NA;NA
RSV_family268	Bacteria;Parcubacteria;NA;NA;NA
RSV_family269	Bacteria;Planctomycetes;NA;NA;NA
RSV_family270	Bacteria;Planctomycetes;OM190;NA;NA
RSV_family271	Bacteria;Planctomycetes;Phycisphaerae;CPla-3_termite_group;NA
RSV_family272	Bacteria;Planctomycetes;Phycisphaerae;Phycisphaerales;NA
RSV_family273	Bacteria;Planctomycetes;Phycisphaerae;Phycisphaerales;Phycisphaeraceae
RSV_family274	Bacteria;Planctomycetes;Phycisphaerae;WD2101_soil_group;NA
RSV_family275	Bacteria;Planctomycetes;Pla4_lineage;NA;NA
RSV_family276	Bacteria;Planctomycetes;Planctomycetacia;Planctomycetales;Planctomycetaceae
RSV_family277	Bacteria;Planctomycetes;vadinHA49;NA;NA
RSV_family278	Bacteria;Proteobacteria;ARKDMS-49;NA;NA
RSV_family279	Bacteria;Proteobacteria;Alphaproteobacteria;Caulobacterales;Caulobacteraceae
RSV_family280	Bacteria;Proteobacteria;Alphaproteobacteria;Caulobacterales;Hyphomonadaceae
RSV_family281	Bacteria;Proteobacteria;Alphaproteobacteria;DB1-14;NA
RSV_family282	Bacteria;Proteobacteria;Alphaproteobacteria;NA;NA
RSV_family283	Bacteria;Proteobacteria;Alphaproteobacteria;OCS116_clade;NA
RSV_family284	Bacteria;Proteobacteria;Alphaproteobacteria;Rhizobiales;A0839
RSV_family285	Bacteria;Proteobacteria;Alphaproteobacteria;Rhizobiales;Aurantimonadaceae
RSV_family286	Bacteria;Proteobacteria;Alphaproteobacteria;Rhizobiales;BCf3-20
RSV_family287	Bacteria;Proteobacteria;Alphaproteobacteria;Rhizobiales;Bartonellaceae
RSV_family288	Bacteria;Proteobacteria;Alphaproteobacteria;Rhizobiales;Beijerinckiaceae
RSV_family289	Bacteria;Proteobacteria;Alphaproteobacteria;Rhizobiales;Bradyrhizobiaceae
RSV_family290	Bacteria;Proteobacteria;Alphaproteobacteria;Rhizobiales;Brucellaceae
RSV_family291	Bacteria;Proteobacteria;Alphaproteobacteria;Rhizobiales;DUNssu044
RSV_family292	Bacteria;Proteobacteria;Alphaproteobacteria;Rhizobiales;FukuN57
RSV_family293	Bacteria;Proteobacteria;Alphaproteobacteria;Rhizobiales;Hyphomicrobiaceae
RSV_family294	Bacteria;Proteobacteria;Alphaproteobacteria;Rhizobiales;JG34-KF-361
RSV_family295	Bacteria;Proteobacteria;Alphaproteobacteria;Rhizobiales;JG35-K1-AG5
RSV_family296	Bacteria;Proteobacteria;Alphaproteobacteria;Rhizobiales;KF-JG30-B3
RSV_family297	Bacteria;Proteobacteria;Alphaproteobacteria;Rhizobiales;MNG7
RSV_family298	Bacteria;Proteobacteria;Alphaproteobacteria;Rhizobiales;Methylobacteriaceae
RSV_family299	Bacteria;Proteobacteria;Alphaproteobacteria;Rhizobiales;Methylocystaceae
RSV_family300	Bacteria;Proteobacteria;Alphaproteobacteria;Rhizobiales;NA
RSV_family301	Bacteria;Proteobacteria;Alphaproteobacteria;Rhizobiales;Phyllobacteriaceae
RSV_family302	Bacteria;Proteobacteria;Alphaproteobacteria;Rhizobiales;Rhizobiaceae
RSV_family303	Bacteria;Proteobacteria;Alphaproteobacteria;Rhizobiales;Rhizobiales_Incertae_Sedis
RSV_family304	Bacteria;Proteobacteria;Alphaproteobacteria;Rhizobiales;Rhodobiaceae
RSV_family305	Bacteria;Proteobacteria;Alphaproteobacteria;Rhizobiales;Xanthobacteraceae
RSV_family306	Bacteria;Proteobacteria;Alphaproteobacteria;Rhodobacterales;Rhodobacteraceae
RSV_family307	Bacteria;Proteobacteria;Alphaproteobacteria;Rhodospirillales;AKYH478
RSV_family308	Bacteria;Proteobacteria;Alphaproteobacteria;Rhodospirillales;Acetobacteraceae
RSV_family309	Bacteria;Proteobacteria;Alphaproteobacteria;Rhodospirillales;B79
RSV_family310	Bacteria;Proteobacteria;Alphaproteobacteria;Rhodospirillales;DA111
RSV_family311	Bacteria;Proteobacteria;Alphaproteobacteria;Rhodospirillales;I-10
RSV_family312	Bacteria;Proteobacteria;Alphaproteobacteria;Rhodospirillales;JG37-AG-20
RSV_family313	Bacteria;Proteobacteria;Alphaproteobacteria;Rhodospirillales;KCM-B-60
RSV_family314	Bacteria;Proteobacteria;Alphaproteobacteria;Rhodospirillales;MSB-1E8
RSV_family315	Bacteria;Proteobacteria;Alphaproteobacteria;Rhodospirillales;NA
RSV_family316	Bacteria;Proteobacteria;Alphaproteobacteria;Rhodospirillales;Rhodospirillaceae
RSV_family317	Bacteria;Proteobacteria;Alphaproteobacteria;Rhodospirillales;Rhodospirillales_Incertae_Sedis
RSV_family318	Bacteria;Proteobacteria;Alphaproteobacteria;Rickettsiales;AKIW1012
RSV_family319	Bacteria;Proteobacteria;Alphaproteobacteria;Rickettsiales;Anaplasmataceae
RSV_family320	Bacteria;Proteobacteria;Alphaproteobacteria;Rickettsiales;Holosporaceae
RSV_family321	Bacteria;Proteobacteria;Alphaproteobacteria;Rickettsiales;LWSR-14
RSV_family322	Bacteria;Proteobacteria;Alphaproteobacteria;Rickettsiales;Mitochondria
RSV_family323	Bacteria;Proteobacteria;Alphaproteobacteria;Rickettsiales;NA
RSV_family324	Bacteria;Proteobacteria;Alphaproteobacteria;Rickettsiales;Rickettsiaceae
RSV_family325	Bacteria;Proteobacteria;Alphaproteobacteria;Rickettsiales;Rickettsiales_Incertae_Sedis
RSV_family326	Bacteria;Proteobacteria;Alphaproteobacteria;Rickettsiales;SAR116_clade
RSV_family327	Bacteria;Proteobacteria;Alphaproteobacteria;Rickettsiales;SM2D12
RSV_family328	Bacteria;Proteobacteria;Alphaproteobacteria;Rickettsiales;TK34
RSV_family329	Bacteria;Proteobacteria;Alphaproteobacteria;Sphingomonadales;7B-8
RSV_family330	Bacteria;Proteobacteria;Alphaproteobacteria;Sphingomonadales;AKYG937
RSV_family331	Bacteria;Proteobacteria;Alphaproteobacteria;Sphingomonadales;DSSF69
RSV_family332	Bacteria;Proteobacteria;Alphaproteobacteria;Sphingomonadales;Ellin6055
RSV_family333	Bacteria;Proteobacteria;Alphaproteobacteria;Sphingomonadales;Erythrobacteraceae
RSV_family334	Bacteria;Proteobacteria;Alphaproteobacteria;Sphingomonadales;JG34-KF-161
RSV_family335	Bacteria;Proteobacteria;Alphaproteobacteria;Sphingomonadales;M05-Pitesti
RSV_family336	Bacteria;Proteobacteria;Alphaproteobacteria;Sphingomonadales;NA
RSV_family337	Bacteria;Proteobacteria;Alphaproteobacteria;Sphingomonadales;Sphingomonadaceae
RSV_family338	Bacteria;Proteobacteria;Betaproteobacteria;B1-7BS;NA
RSV_family339	Bacteria;Proteobacteria;Betaproteobacteria;Burkholderiales;Alcaligenaceae
RSV_family340	Bacteria;Proteobacteria;Betaproteobacteria;Burkholderiales;Burkholderiaceae
RSV_family341	Bacteria;Proteobacteria;Betaproteobacteria;Burkholderiales;Burkholderiales_Incertae_Sedis
RSV_family342	Bacteria;Proteobacteria;Betaproteobacteria;Burkholderiales;Comamonadaceae
RSV_family343	Bacteria;Proteobacteria;Betaproteobacteria;Burkholderiales;NA
RSV_family344	Bacteria;Proteobacteria;Betaproteobacteria;Burkholderiales;Oxalobacteraceae
RSV_family345	Bacteria;Proteobacteria;Betaproteobacteria;DR-16;NA
RSV_family346	Bacteria;Proteobacteria;Betaproteobacteria;Hydrogenophilales;Hydrogenophilaceae
RSV_family347	Bacteria;Proteobacteria;Betaproteobacteria;Methylophilales;Methylophilaceae
RSV_family348	Bacteria;Proteobacteria;Betaproteobacteria;NA;NA
RSV_family349	Bacteria;Proteobacteria;Betaproteobacteria;Neisseriales;Neisseriaceae
RSV_family350	Bacteria;Proteobacteria;Betaproteobacteria;Nitrosomonadales;Gallionellaceae
RSV_family351	Bacteria;Proteobacteria;Betaproteobacteria;Nitrosomonadales;Nitrosomonadaceae
RSV_family352	Bacteria;Proteobacteria;Betaproteobacteria;Rhodocyclales;Rhodocyclaceae
RSV_family353	Bacteria;Proteobacteria;Betaproteobacteria;SC-I-84;NA
RSV_family354	Bacteria;Proteobacteria;Betaproteobacteria;TRA3-20;NA
RSV_family355	Bacteria;Proteobacteria;Deltaproteobacteria;43F-1404R;NA
RSV_family356	Bacteria;Proteobacteria;Deltaproteobacteria;Bdellovibrionales;Bacteriovoracaceae
RSV_family357	Bacteria;Proteobacteria;Deltaproteobacteria;Bdellovibrionales;Bdellovibrionaceae
RSV_family358	Bacteria;Proteobacteria;Deltaproteobacteria;Desulfobacterales;Desulfobulbaceae
RSV_family359	Bacteria;Proteobacteria;Deltaproteobacteria;Desulfobacterales;NA
RSV_family360	Bacteria;Proteobacteria;Deltaproteobacteria;Desulfovibrionales;Desulfohalobiaceae
RSV_family361	Bacteria;Proteobacteria;Deltaproteobacteria;Desulfovibrionales;Desulfomicrobiaceae
RSV_family362	Bacteria;Proteobacteria;Deltaproteobacteria;Desulfovibrionales;Desulfovibrionaceae
RSV_family363	Bacteria;Proteobacteria;Deltaproteobacteria;Desulfovibrionales;NA
RSV_family364	Bacteria;Proteobacteria;Deltaproteobacteria;Desulfurellales;Desulfurellaceae
RSV_family365	Bacteria;Proteobacteria;Deltaproteobacteria;Desulfuromonadales;GR-WP33-58
RSV_family366	Bacteria;Proteobacteria;Deltaproteobacteria;Desulfuromonadales;M20-Pitesti
RSV_family367	Bacteria;Proteobacteria;Deltaproteobacteria;Desulfuromonadales;MA-28-I98C
RSV_family368	Bacteria;Proteobacteria;Deltaproteobacteria;Desulfuromonadales;NA
RSV_family369	Bacteria;Proteobacteria;Deltaproteobacteria;GR-WP33-30;NA
RSV_family370	Bacteria;Proteobacteria;Deltaproteobacteria;Myxococcales;BIrii41
RSV_family371	Bacteria;Proteobacteria;Deltaproteobacteria;Myxococcales;Blfdi19
RSV_family372	Bacteria;Proteobacteria;Deltaproteobacteria;Myxococcales;Cystobacteraceae
RSV_family373	Bacteria;Proteobacteria;Deltaproteobacteria;Myxococcales;Haliangiaceae
RSV_family374	Bacteria;Proteobacteria;Deltaproteobacteria;Myxococcales;KD3-10
RSV_family375	Bacteria;Proteobacteria;Deltaproteobacteria;Myxococcales;Myxococcaceae
RSV_family376	Bacteria;Proteobacteria;Deltaproteobacteria;Myxococcales;NA
RSV_family377	Bacteria;Proteobacteria;Deltaproteobacteria;Myxococcales;Nannocystaceae
RSV_family378	Bacteria;Proteobacteria;Deltaproteobacteria;Myxococcales;P3OB-42
RSV_family379	Bacteria;Proteobacteria;Deltaproteobacteria;Myxococcales;Phaselicystidaceae
RSV_family380	Bacteria;Proteobacteria;Deltaproteobacteria;Myxococcales;Polyangiaceae
RSV_family381	Bacteria;Proteobacteria;Deltaproteobacteria;Myxococcales;Sandaracinaceae
RSV_family382	Bacteria;Proteobacteria;Deltaproteobacteria;Myxococcales;mle1-27
RSV_family383	Bacteria;Proteobacteria;Deltaproteobacteria;NA;NA
RSV_family384	Bacteria;Proteobacteria;Deltaproteobacteria;Oligoflexales;NA
RSV_family385	Bacteria;Proteobacteria;Deltaproteobacteria;Oligoflexales;Oligoflexaceae
RSV_family386	Bacteria;Proteobacteria;Deltaproteobacteria;SAR324_clade(Marine_group_B);NA
RSV_family387	Bacteria;Proteobacteria;Deltaproteobacteria;Syntrophobacterales;Syntrophaceae
RSV_family388	Bacteria;Proteobacteria;Deltaproteobacteria;Syntrophobacterales;Syntrophobacteraceae
RSV_family389	Bacteria;Proteobacteria;Epsilonproteobacteria;Campylobacterales;Campylobacteraceae
RSV_family390	Bacteria;Proteobacteria;Epsilonproteobacteria;Campylobacterales;Helicobacteraceae
RSV_family391	Bacteria;Proteobacteria;Epsilonproteobacteria;Campylobacterales;NA
RSV_family392	Bacteria;Proteobacteria;Epsilonproteobacteria;NA;NA
RSV_family393	Bacteria;Proteobacteria;Gammaproteobacteria;34P16;NA
RSV_family394	Bacteria;Proteobacteria;Gammaproteobacteria;Aeromonadales;Aeromonadaceae
RSV_family395	Bacteria;Proteobacteria;Gammaproteobacteria;Aeromonadales;NA
RSV_family396	Bacteria;Proteobacteria;Gammaproteobacteria;Aeromonadales;Succinivibrionaceae
RSV_family397	Bacteria;Proteobacteria;Gammaproteobacteria;Alteromonadales;Alteromonadaceae
RSV_family398	Bacteria;Proteobacteria;Gammaproteobacteria;Alteromonadales;Idiomarinaceae
RSV_family399	Bacteria;Proteobacteria;Gammaproteobacteria;Alteromonadales;Moritellaceae
RSV_family400	Bacteria;Proteobacteria;Gammaproteobacteria;Alteromonadales;NA
RSV_family401	Bacteria;Proteobacteria;Gammaproteobacteria;Alteromonadales;Pseudoalteromonadaceae
RSV_family402	Bacteria;Proteobacteria;Gammaproteobacteria;Alteromonadales;Psychromonadaceae
RSV_family403	Bacteria;Proteobacteria;Gammaproteobacteria;Alteromonadales;Shewanellaceae
RSV_family404	Bacteria;Proteobacteria;Gammaproteobacteria;Cardiobacteriales;Cardiobacteriaceae
RSV_family405	Bacteria;Proteobacteria;Gammaproteobacteria;Cellvibrionales;Cellvibrionaceae
RSV_family406	Bacteria;Proteobacteria;Gammaproteobacteria;Cellvibrionales;Porticoccaceae
RSV_family407	Bacteria;Proteobacteria;Gammaproteobacteria;Cellvibrionales;Spongiibacteraceae
RSV_family408	Bacteria;Proteobacteria;Gammaproteobacteria;Chromatiales;Chromatiaceae
RSV_family409	Bacteria;Proteobacteria;Gammaproteobacteria;Chromatiales;Ectothiorhodospiraceae
RSV_family410	Bacteria;Proteobacteria;Gammaproteobacteria;Chromatiales;NA
RSV_family411	Bacteria;Proteobacteria;Gammaproteobacteria;E01-9C-26_marine_group;NA
RSV_family412	Bacteria;Proteobacteria;Gammaproteobacteria;Enterobacteriales;Enterobacteriaceae
RSV_family413	Bacteria;Proteobacteria;Gammaproteobacteria;KI89A_clade;NA
RSV_family414	Bacteria;Proteobacteria;Gammaproteobacteria;Legionellales;Coxiellaceae
RSV_family415	Bacteria;Proteobacteria;Gammaproteobacteria;Legionellales;Legionellaceae
RSV_family416	Bacteria;Proteobacteria;Gammaproteobacteria;Methylococcales;ET-SHO
RSV_family417	Bacteria;Proteobacteria;Gammaproteobacteria;Methylococcales;Methylococcaceae
RSV_family418	Bacteria;Proteobacteria;Gammaproteobacteria;NA;NA
RSV_family419	Bacteria;Proteobacteria;Gammaproteobacteria;NKB5;NA
RSV_family420	Bacteria;Proteobacteria;Gammaproteobacteria;Oceanospirillales;Alcanivoracaceae
RSV_family421	Bacteria;Proteobacteria;Gammaproteobacteria;Oceanospirillales;BPS-CK174
RSV_family422	Bacteria;Proteobacteria;Gammaproteobacteria;Oceanospirillales;Halomonadaceae
RSV_family423	Bacteria;Proteobacteria;Gammaproteobacteria;Oceanospirillales;OM182_clade
RSV_family424	Bacteria;Proteobacteria;Gammaproteobacteria;Oceanospirillales;Oceanospirillaceae
RSV_family425	Bacteria;Proteobacteria;Gammaproteobacteria;Oceanospirillales;SAR86_clade
RSV_family426	Bacteria;Proteobacteria;Gammaproteobacteria;Orbales;Orbaceae
RSV_family427	Bacteria;Proteobacteria;Gammaproteobacteria;Pasteurellales;Pasteurellaceae
RSV_family428	Bacteria;Proteobacteria;Gammaproteobacteria;Pseudomonadales;Moraxellaceae
RSV_family429	Bacteria;Proteobacteria;Gammaproteobacteria;Pseudomonadales;NA
RSV_family430	Bacteria;Proteobacteria;Gammaproteobacteria;Pseudomonadales;Pseudomonadaceae
RSV_family431	Bacteria;Proteobacteria;Gammaproteobacteria;Run-SP154;NA
RSV_family432	Bacteria;Proteobacteria;Gammaproteobacteria;Salinisphaerales;Salinisphaeraceae
RSV_family433	Bacteria;Proteobacteria;Gammaproteobacteria;Thiotrichales;CHAB-XI-27
RSV_family434	Bacteria;Proteobacteria;Gammaproteobacteria;Thiotrichales;EV818SWSAP88
RSV_family435	Bacteria;Proteobacteria;Gammaproteobacteria;Thiotrichales;NA
RSV_family436	Bacteria;Proteobacteria;Gammaproteobacteria;Thiotrichales;Thiotrichaceae
RSV_family437	Bacteria;Proteobacteria;Gammaproteobacteria;Vibrionales;Vibrionaceae
RSV_family438	Bacteria;Proteobacteria;Gammaproteobacteria;Xanthomonadales;NA
RSV_family439	Bacteria;Proteobacteria;Gammaproteobacteria;Xanthomonadales;Nevskiaceae
RSV_family440	Bacteria;Proteobacteria;Gammaproteobacteria;Xanthomonadales;Solimonadaceae
RSV_family441	Bacteria;Proteobacteria;Gammaproteobacteria;Xanthomonadales;Xanthomonadaceae
RSV_family442	Bacteria;Proteobacteria;Gammaproteobacteria;Xanthomonadales;Xanthomonadales_Incertae_Sedis
RSV_family443	Bacteria;Proteobacteria;JTB23;NA;NA
RSV_family444	Bacteria;Proteobacteria;NA;NA;NA
RSV_family445	Bacteria;Proteobacteria;SC3-20;NA;NA
RSV_family446	Bacteria;Proteobacteria;TA18;NA;NA
RSV_family447	Bacteria;RsaHF231;NA;NA;NA
RSV_family448	Bacteria;SHA-109;NA;NA;NA
RSV_family449	Bacteria;SM2F11;NA;NA;NA
RSV_family450	Bacteria;Saccharibacteria;NA;NA;NA
RSV_family451	Bacteria;Saccharibacteria;Unknown_Class;Unknown_Order;Unknown_Family
RSV_family452	Bacteria;Spirochaetae;Spirochaetes;Spirochaetales;Leptospiraceae
RSV_family453	Bacteria;Spirochaetae;Spirochaetes;Spirochaetales;PL-11B10
RSV_family454	Bacteria;Spirochaetae;Spirochaetes;Spirochaetales;Spirochaetaceae
RSV_family455	Bacteria;Synergistetes;Synergistia;Synergistales;Synergistaceae
RSV_family456	Bacteria;TM6;NA;NA;NA
RSV_family457	Bacteria;Tenericutes;Mollicutes;Acholeplasmatales;Acholeplasmataceae
RSV_family458	Bacteria;Tenericutes;Mollicutes;Anaeroplasmatales;Anaeroplasmataceae
RSV_family459	Bacteria;Tenericutes;Mollicutes;Entomoplasmatales;Entomoplasmataceae
RSV_family460	Bacteria;Tenericutes;Mollicutes;Entomoplasmatales;Spiroplasmataceae
RSV_family461	Bacteria;Tenericutes;Mollicutes;Mollicutes_Incertae_Sedis;Unknown_Family
RSV_family462	Bacteria;Tenericutes;Mollicutes;Mollicutes_RF9;NA
RSV_family463	Bacteria;Tenericutes;Mollicutes;Mycoplasmatales;Mycoplasmataceae
RSV_family464	Bacteria;Tenericutes;Mollicutes;NA;NA
RSV_family465	Bacteria;Tenericutes;Mollicutes;NB1-n;NA
RSV_family466	Bacteria;Thermotogae;Thermotogae;Thermotogales;Thermotogaceae
RSV_family467	Bacteria;Verrucomicrobia;NA;NA;NA
RSV_family468	Bacteria;Verrucomicrobia;OPB35_soil_group;NA;NA
RSV_family469	Bacteria;Verrucomicrobia;Opitutae;NA;NA
RSV_family470	Bacteria;Verrucomicrobia;Opitutae;Opitutae_vadinHA64;NA
RSV_family471	Bacteria;Verrucomicrobia;Opitutae;Opitutales;Opitutaceae
RSV_family472	Bacteria;Verrucomicrobia;Opitutae;Puniceicoccales;Puniceicoccaceae
RSV_family473	Bacteria;Verrucomicrobia;Spartobacteria;Chthoniobacterales;Chthoniobacteraceae
RSV_family474	Bacteria;Verrucomicrobia;Spartobacteria;Chthoniobacterales;DA101_soil_group
RSV_family475	Bacteria;Verrucomicrobia;Spartobacteria;Chthoniobacterales;FukuN18_freshwater_group
RSV_family476	Bacteria;Verrucomicrobia;Spartobacteria;Chthoniobacterales;LD29
RSV_family477	Bacteria;Verrucomicrobia;Spartobacteria;Chthoniobacterales;NA
RSV_family478	Bacteria;Verrucomicrobia;UA11;NA;NA
RSV_family479	Bacteria;Verrucomicrobia;Verrucomicrobia_Incertae_Sedis;Unknown_Order;Unknown_Family
RSV_family480	Bacteria;Verrucomicrobia;Verrucomicrobiae;Verrucomicrobiales;DEV007
RSV_family481	Bacteria;Verrucomicrobia;Verrucomicrobiae;Verrucomicrobiales;NA
RSV_family482	Bacteria;Verrucomicrobia;Verrucomicrobiae;Verrucomicrobiales;Verrucomicrobiaceae
RSV_family483	Bacteria;WCHB1-60;NA;NA;NA
RSV_order1	Bacteria;Acidobacteria;Acidobacteria;Acidobacteriales
RSV_order2	Bacteria;Acidobacteria;Acidobacteria;Subgroup_2
RSV_order3	Bacteria;Acidobacteria;Acidobacteria;Subgroup_3
RSV_order4	Bacteria;Acidobacteria;Acidobacteria;Subgroup_4
RSV_order5	Bacteria;Acidobacteria;Acidobacteria;Subgroup_5
RSV_order6	Bacteria;Acidobacteria;Acidobacteria;Subgroup_6
RSV_order7	Bacteria;Acidobacteria;Holophagae;Holophagales
RSV_order8	Bacteria;Acidobacteria;Holophagae;NA
RSV_order9	Bacteria;Acidobacteria;Holophagae;Subgroup_10
RSV_order10	Bacteria;Acidobacteria;Holophagae;Subgroup_7
RSV_order11	Bacteria;Acidobacteria;NA;NA
RSV_order12	Bacteria;Acidobacteria;Subgroup_22;NA
RSV_order13	Bacteria;Actinobacteria;Acidimicrobiia;Acidimicrobiales
RSV_order14	Bacteria;Actinobacteria;Actinobacteria;Actinomycetales
RSV_order15	Bacteria;Actinobacteria;Actinobacteria;Actinopolysporales
RSV_order16	Bacteria;Actinobacteria;Actinobacteria;Bifidobacteriales
RSV_order17	Bacteria;Actinobacteria;Actinobacteria;Corynebacteriales
RSV_order18	Bacteria;Actinobacteria;Actinobacteria;Frankiales
RSV_order19	Bacteria;Actinobacteria;Actinobacteria;Glycomycetales
RSV_order20	Bacteria;Actinobacteria;Actinobacteria;Kineosporiales
RSV_order21	Bacteria;Actinobacteria;Actinobacteria;Micrococcales
RSV_order22	Bacteria;Actinobacteria;Actinobacteria;Micromonosporales
RSV_order23	Bacteria;Actinobacteria;Actinobacteria;NA
RSV_order24	Bacteria;Actinobacteria;Actinobacteria;PeM15
RSV_order25	Bacteria;Actinobacteria;Actinobacteria;Propionibacteriales
RSV_order26	Bacteria;Actinobacteria;Actinobacteria;Pseudonocardiales
RSV_order27	Bacteria;Actinobacteria;Actinobacteria;RL185-aaj71c12
RSV_order28	Bacteria;Actinobacteria;Actinobacteria;Streptomycetales
RSV_order29	Bacteria;Actinobacteria;Actinobacteria;Streptosporangiales
RSV_order30	Bacteria;Actinobacteria;Coriobacteriia;Coriobacteriales
RSV_order31	Bacteria;Actinobacteria;MB-A2-108;NA
RSV_order32	Bacteria;Actinobacteria;NA;NA
RSV_order33	Bacteria;Actinobacteria;Nitriliruptoria;Euzebyales
RSV_order34	Bacteria;Actinobacteria;Nitriliruptoria;Nitriliruptorales
RSV_order35	Bacteria;Actinobacteria;Rubrobacteria;Rubrobacterales
RSV_order36	Bacteria;Actinobacteria;TakashiAC-B11;NA
RSV_order37	Bacteria;Actinobacteria;Thermoleophilia;Gaiellales
RSV_order38	Bacteria;Actinobacteria;Thermoleophilia;NA
RSV_order39	Bacteria;Actinobacteria;Thermoleophilia;Solirubrobacterales
RSV_order40	Bacteria;Armatimonadetes;Armatimonadia;Armatimonadales
RSV_order41	Bacteria;Armatimonadetes;NA;NA
RSV_order42	Bacteria;Atribacteria;Atribacteria_Incertae_Sedis;Unknown_Order
RSV_order43	Bacteria;Bacteroidetes;Bacteroidetes_VC2.1_Bac22;NA
RSV_order44	Bacteria;Bacteroidetes;Bacteroidetes_vadinHA17;NA
RSV_order45	Bacteria;Bacteroidetes;Bacteroidia;Bacteroidales
RSV_order46	Bacteria;Bacteroidetes;Bacteroidia;Bacteroidia_Incertae_Sedis
RSV_order47	Bacteria;Bacteroidetes;Bacteroidia;NA
RSV_order48	Bacteria;Bacteroidetes;Cytophagia;Cytophagales
RSV_order49	Bacteria;Bacteroidetes;Cytophagia;NA
RSV_order50	Bacteria;Bacteroidetes;Cytophagia;Order_II
RSV_order51	Bacteria;Bacteroidetes;Flavobacteriia;Flavobacteriales
RSV_order52	Bacteria;Bacteroidetes;NA;NA
RSV_order53	Bacteria;Bacteroidetes;SB-5;NA
RSV_order54	Bacteria;Bacteroidetes;Sphingobacteriia;Sphingobacteriales
RSV_order55	Bacteria;Bacteroidetes;WCHB1-32;NA
RSV_order56	Bacteria;CKC4;NA;NA
RSV_order57	Bacteria;Candidate_division_OP3;NA;NA
RSV_order58	Bacteria;Candidate_division_SR1;NA;NA
RSV_order59	Bacteria;Chlamydiae;Chlamydiae;Chlamydiales
RSV_order60	Bacteria;Chlorobi;Chlorobia;Chlorobiales
RSV_order61	Bacteria;Chlorobi;Ignavibacteria;Ignavibacteriales
RSV_order62	Bacteria;Chlorobi;NA;NA
RSV_order63	Bacteria;Chloroflexi;Anaerolineae;Anaerolineales
RSV_order64	Bacteria;Chloroflexi;Ardenticatenia;Ardenticatenales
RSV_order65	Bacteria;Chloroflexi;Ardenticatenia;NA
RSV_order66	Bacteria;Chloroflexi;Caldilineae;Caldilineales
RSV_order67	Bacteria;Chloroflexi;Chloroflexia;Chloroflexales
RSV_order68	Bacteria;Chloroflexi;Chloroflexia;Herpetosiphonales
RSV_order69	Bacteria;Chloroflexi;Chloroflexia;Kallotenuales
RSV_order70	Bacteria;Chloroflexi;Gitt-GS-136;NA
RSV_order71	Bacteria;Chloroflexi;JG30-KF-CM66;NA
RSV_order72	Bacteria;Chloroflexi;JG37-AG-4;NA
RSV_order73	Bacteria;Chloroflexi;KD4-96;NA
RSV_order74	Bacteria;Chloroflexi;Ktedonobacteria;Ktedonobacterales
RSV_order75	Bacteria;Chloroflexi;Ktedonobacteria;NA
RSV_order76	Bacteria;Chloroflexi;NA;NA
RSV_order77	Bacteria;Chloroflexi;P2-11E;NA
RSV_order78	Bacteria;Chloroflexi;S085;NA
RSV_order79	Bacteria;Chloroflexi;SAR202_clade;NA
RSV_order80	Bacteria;Chloroflexi;TK10;NA
RSV_order81	Bacteria;Chloroflexi;Thermomicrobia;AKYG1722
RSV_order82	Bacteria;Chloroflexi;Thermomicrobia;JG30-KF-CM45
RSV_order83	Bacteria;Chloroflexi;Thermomicrobia;NA
RSV_order84	Bacteria;Cloacimonetes;LNR_A2-18;NA
RSV_order85	Bacteria;Cyanobacteria;Chloroplast;NA
RSV_order86	Bacteria;Cyanobacteria;Cyanobacteria;NA
RSV_order87	Bacteria;Cyanobacteria;Cyanobacteria;SubsectionI
RSV_order88	Bacteria;Cyanobacteria;Cyanobacteria;SubsectionII
RSV_order89	Bacteria;Cyanobacteria;Cyanobacteria;SubsectionIII
RSV_order90	Bacteria;Cyanobacteria;ML635J-21;NA
RSV_order91	Bacteria;Cyanobacteria;Melainabacteria;Caenarcaniphilales
RSV_order92	Bacteria;Cyanobacteria;Melainabacteria;Gastranaerophilales
RSV_order93	Bacteria;Cyanobacteria;Melainabacteria;Obscuribacterales
RSV_order94	Bacteria;Cyanobacteria;Melainabacteria;Vampirovibrionales
RSV_order95	Bacteria;Cyanobacteria;NA;NA
RSV_order96	Bacteria;Deferribacteres;Deferribacteres;Deferribacterales
RSV_order97	Bacteria;Deinococcus-Thermus;Deinococci;Deinococcales
RSV_order98	Bacteria;Deinococcus-Thermus;Deinococci;Thermales
RSV_order99	Bacteria;Elusimicrobia;Elusimicrobia;Elusimicrobiales
RSV_order100	Bacteria;Elusimicrobia;Elusimicrobia;Lineage_IIb
RSV_order101	Bacteria;Elusimicrobia;Elusimicrobia;Lineage_IV
RSV_order102	Bacteria;Elusimicrobia;Elusimicrobia;Lineage_I_(Endomicrobia)
RSV_order103	Bacteria;Elusimicrobia;Elusimicrobia;NA
RSV_order104	Bacteria;Fibrobacteres;Fibrobacteria;Fibrobacterales
RSV_order105	Bacteria;Firmicutes;Bacilli;Bacillales
RSV_order106	Bacteria;Firmicutes;Bacilli;Lactobacillales
RSV_order107	Bacteria;Firmicutes;Bacilli;NA
RSV_order108	Bacteria;Firmicutes;Bacilli;RS-F29
RSV_order109	Bacteria;Firmicutes;Clostridia;Clostridiales
RSV_order110	Bacteria;Firmicutes;Clostridia;Halanaerobiales
RSV_order111	Bacteria;Firmicutes;Clostridia;NA
RSV_order112	Bacteria;Firmicutes;Clostridia;Thermoanaerobacterales
RSV_order113	Bacteria;Firmicutes;Erysipelotrichia;Erysipelotrichales
RSV_order114	Bacteria;Firmicutes;NA;NA
RSV_order115	Bacteria;Firmicutes;Negativicutes;Selenomonadales
RSV_order116	Bacteria;Fusobacteria;Fusobacteriia;Fusobacteriales
RSV_order117	Bacteria;Gemmatimonadetes;Gemmatimonadetes;AT425-EubC11_terrestrial_group
RSV_order118	Bacteria;Gemmatimonadetes;Gemmatimonadetes;BD2-11_terrestrial_group
RSV_order119	Bacteria;Gemmatimonadetes;Gemmatimonadetes;Gemmatimonadales
RSV_order120	Bacteria;Gemmatimonadetes;Gemmatimonadetes;NA
RSV_order121	Bacteria;Gemmatimonadetes;Gemmatimonadetes;S0134_terrestrial_group
RSV_order122	Bacteria;Gracilibacteria;NA;NA
RSV_order123	Bacteria;Hydrogenedentes;NA;NA
RSV_order124	Bacteria;Latescibacteria;NA;NA
RSV_order125	Bacteria;Lentisphaerae;Lentisphaerae_RFP12_gut_group;NA
RSV_order126	Bacteria;Lentisphaerae;Lentisphaeria;Victivallales
RSV_order127	Bacteria;Lentisphaerae;Oligosphaeria;Oligosphaerales
RSV_order128	Bacteria;Lentisphaerae;WCHB1-25;NA
RSV_order129	Bacteria;Microgenomates;NA;NA
RSV_order130	Bacteria;NA;NA;NA
RSV_order131	Bacteria;Nitrospirae;Nitrospira;Nitrospirales
RSV_order132	Bacteria;Omnitrophica;NPL-UPA2;NA
RSV_order133	Bacteria;PAUC34f;NA;NA
RSV_order134	Bacteria;Parcubacteria;NA;NA
RSV_order135	Bacteria;Planctomycetes;NA;NA
RSV_order136	Bacteria;Planctomycetes;OM190;NA
RSV_order137	Bacteria;Planctomycetes;Phycisphaerae;CPla-3_termite_group
RSV_order138	Bacteria;Planctomycetes;Phycisphaerae;Phycisphaerales
RSV_order139	Bacteria;Planctomycetes;Phycisphaerae;WD2101_soil_group
RSV_order140	Bacteria;Planctomycetes;Pla4_lineage;NA
RSV_order141	Bacteria;Planctomycetes;Planctomycetacia;Planctomycetales
RSV_order142	Bacteria;Planctomycetes;vadinHA49;NA
RSV_order143	Bacteria;Proteobacteria;ARKDMS-49;NA
RSV_order144	Bacteria;Proteobacteria;Alphaproteobacteria;Caulobacterales
RSV_order145	Bacteria;Proteobacteria;Alphaproteobacteria;DB1-14
RSV_order146	Bacteria;Proteobacteria;Alphaproteobacteria;NA
RSV_order147	Bacteria;Proteobacteria;Alphaproteobacteria;OCS116_clade
RSV_order148	Bacteria;Proteobacteria;Alphaproteobacteria;Rhizobiales
RSV_order149	Bacteria;Proteobacteria;Alphaproteobacteria;Rhodobacterales
RSV_order150	Bacteria;Proteobacteria;Alphaproteobacteria;Rhodospirillales
RSV_order151	Bacteria;Proteobacteria;Alphaproteobacteria;Rickettsiales
RSV_order152	Bacteria;Proteobacteria;Alphaproteobacteria;Sphingomonadales
RSV_order153	Bacteria;Proteobacteria;Betaproteobacteria;B1-7BS
RSV_order154	Bacteria;Proteobacteria;Betaproteobacteria;Burkholderiales
RSV_order155	Bacteria;Proteobacteria;Betaproteobacteria;DR-16
RSV_order156	Bacteria;Proteobacteria;Betaproteobacteria;Hydrogenophilales
RSV_order157	Bacteria;Proteobacteria;Betaproteobacteria;Methylophilales
RSV_order158	Bacteria;Proteobacteria;Betaproteobacteria;NA
RSV_order159	Bacteria;Proteobacteria;Betaproteobacteria;Neisseriales
RSV_order160	Bacteria;Proteobacteria;Betaproteobacteria;Nitrosomonadales
RSV_order161	Bacteria;Proteobacteria;Betaproteobacteria;Rhodocyclales
RSV_order162	Bacteria;Proteobacteria;Betaproteobacteria;SC-I-84
RSV_order163	Bacteria;Proteobacteria;Betaproteobacteria;TRA3-20
RSV_order164	Bacteria;Proteobacteria;Deltaproteobacteria;43F-1404R
RSV_order165	Bacteria;Proteobacteria;Deltaproteobacteria;Bdellovibrionales
RSV_order166	Bacteria;Proteobacteria;Deltaproteobacteria;Desulfobacterales
RSV_order167	Bacteria;Proteobacteria;Deltaproteobacteria;Desulfovibrionales
RSV_order168	Bacteria;Proteobacteria;Deltaproteobacteria;Desulfurellales
RSV_order169	Bacteria;Proteobacteria;Deltaproteobacteria;Desulfuromonadales
RSV_order170	Bacteria;Proteobacteria;Deltaproteobacteria;GR-WP33-30
RSV_order171	Bacteria;Proteobacteria;Deltaproteobacteria;Myxococcales
RSV_order172	Bacteria;Proteobacteria;Deltaproteobacteria;NA
RSV_order173	Bacteria;Proteobacteria;Deltaproteobacteria;Oligoflexales
RSV_order174	Bacteria;Proteobacteria;Deltaproteobacteria;SAR324_clade(Marine_group_B)
RSV_order175	Bacteria;Proteobacteria;Deltaproteobacteria;Syntrophobacterales
RSV_order176	Bacteria;Proteobacteria;Epsilonproteobacteria;Campylobacterales
RSV_order177	Bacteria;Proteobacteria;Epsilonproteobacteria;NA
RSV_order178	Bacteria;Proteobacteria;Gammaproteobacteria;34P16
RSV_order179	Bacteria;Proteobacteria;Gammaproteobacteria;Aeromonadales
RSV_order180	Bacteria;Proteobacteria;Gammaproteobacteria;Alteromonadales
RSV_order181	Bacteria;Proteobacteria;Gammaproteobacteria;Cardiobacteriales
RSV_order182	Bacteria;Proteobacteria;Gammaproteobacteria;Cellvibrionales
RSV_order183	Bacteria;Proteobacteria;Gammaproteobacteria;Chromatiales
RSV_order184	Bacteria;Proteobacteria;Gammaproteobacteria;E01-9C-26_marine_group
RSV_order185	Bacteria;Proteobacteria;Gammaproteobacteria;Enterobacteriales
RSV_order186	Bacteria;Proteobacteria;Gammaproteobacteria;KI89A_clade
RSV_order187	Bacteria;Proteobacteria;Gammaproteobacteria;Legionellales
RSV_order188	Bacteria;Proteobacteria;Gammaproteobacteria;Methylococcales
RSV_order189	Bacteria;Proteobacteria;Gammaproteobacteria;NA
RSV_order190	Bacteria;Proteobacteria;Gammaproteobacteria;NKB5
RSV_order191	Bacteria;Proteobacteria;Gammaproteobacteria;Oceanospirillales
RSV_order192	Bacteria;Proteobacteria;Gammaproteobacteria;Orbales
RSV_order193	Bacteria;Proteobacteria;Gammaproteobacteria;Pasteurellales
RSV_order194	Bacteria;Proteobacteria;Gammaproteobacteria;Pseudomonadales
RSV_order195	Bacteria;Proteobacteria;Gammaproteobacteria;Run-SP154
RSV_order196	Bacteria;Proteobacteria;Gammaproteobacteria;Salinisphaerales
RSV_order197	Bacteria;Proteobacteria;Gammaproteobacteria;Thiotrichales
RSV_order198	Bacteria;Proteobacteria;Gammaproteobacteria;Vibrionales
RSV_order199	Bacteria;Proteobacteria;Gammaproteobacteria;Xanthomonadales
RSV_order200	Bacteria;Proteobacteria;JTB23;NA
RSV_order201	Bacteria;Proteobacteria;NA;NA
RSV_order202	Bacteria;Proteobacteria;SC3-20;NA
RSV_order203	Bacteria;Proteobacteria;TA18;NA
RSV_order204	Bacteria;RsaHF231;NA;NA
RSV_order205	Bacteria;SHA-109;NA;NA
RSV_order206	Bacteria;SM2F11;NA;NA
RSV_order207	Bacteria;Saccharibacteria;NA;NA
RSV_order208	Bacteria;Saccharibacteria;Unknown_Class;Unknown_Order
RSV_order209	Bacteria;Spirochaetae;Spirochaetes;Spirochaetales
RSV_order210	Bacteria;Synergistetes;Synergistia;Synergistales
RSV_order211	Bacteria;TM6;NA;NA
RSV_order212	Bacteria;Tenericutes;Mollicutes;Acholeplasmatales
RSV_order213	Bacteria;Tenericutes;Mollicutes;Anaeroplasmatales
RSV_order214	Bacteria;Tenericutes;Mollicutes;Entomoplasmatales
RSV_order215	Bacteria;Tenericutes;Mollicutes;Mollicutes_Incertae_Sedis
RSV_order216	Bacteria;Tenericutes;Mollicutes;Mollicutes_RF9
RSV_order217	Bacteria;Tenericutes;Mollicutes;Mycoplasmatales
RSV_order218	Bacteria;Tenericutes;Mollicutes;NA
RSV_order219	Bacteria;Tenericutes;Mollicutes;NB1-n
RSV_order220	Bacteria;Thermotogae;Thermotogae;Thermotogales
RSV_order221	Bacteria;Verrucomicrobia;NA;NA
RSV_order222	Bacteria;Verrucomicrobia;OPB35_soil_group;NA
RSV_order223	Bacteria;Verrucomicrobia;Opitutae;NA
RSV_order224	Bacteria;Verrucomicrobia;Opitutae;Opitutae_vadinHA64
RSV_order225	Bacteria;Verrucomicrobia;Opitutae;Opitutales
RSV_order226	Bacteria;Verrucomicrobia;Opitutae;Puniceicoccales
RSV_order227	Bacteria;Verrucomicrobia;Spartobacteria;Chthoniobacterales
RSV_order228	Bacteria;Verrucomicrobia;UA11;NA
RSV_order229	Bacteria;Verrucomicrobia;Verrucomicrobia_Incertae_Sedis;Unknown_Order
RSV_order230	Bacteria;Verrucomicrobia;Verrucomicrobiae;Verrucomicrobiales
RSV_order231	Bacteria;WCHB1-60;NA;NA
RSV_genus1	Bacteria;Acidobacteria;Acidobacteria;Acidobacteriales;Acidobacteriaceae_(Subgroup_1);Bryocella
RSV_genus2	Bacteria;Acidobacteria;Acidobacteria;Acidobacteriales;Acidobacteriaceae_(Subgroup_1);Candidatus_Koribacter
RSV_genus3	Bacteria;Acidobacteria;Acidobacteria;Acidobacteriales;Acidobacteriaceae_(Subgroup_1);Edaphobacter
RSV_genus4	Bacteria;Acidobacteria;Acidobacteria;Acidobacteriales;Acidobacteriaceae_(Subgroup_1);NA
RSV_genus5	Bacteria;Acidobacteria;Acidobacteria;Subgroup_2;NA;NA
RSV_genus6	Bacteria;Acidobacteria;Acidobacteria;Subgroup_3;GOUTB8;NA
RSV_genus7	Bacteria;Acidobacteria;Acidobacteria;Subgroup_3;NA;NA
RSV_genus8	Bacteria;Acidobacteria;Acidobacteria;Subgroup_3;PAUC26f;NA
RSV_genus9	Bacteria;Acidobacteria;Acidobacteria;Subgroup_3;SJA-149;NA
RSV_genus10	Bacteria;Acidobacteria;Acidobacteria;Subgroup_3;Unknown_Family;Bryobacter
RSV_genus11	Bacteria;Acidobacteria;Acidobacteria;Subgroup_3;Unknown_Family;Candidatus_Solibacter
RSV_genus12	Bacteria;Acidobacteria;Acidobacteria;Subgroup_4;11-24;NA
RSV_genus13	Bacteria;Acidobacteria;Acidobacteria;Subgroup_4;DS-100;NA
RSV_genus14	Bacteria;Acidobacteria;Acidobacteria;Subgroup_4;NA;NA
RSV_genus15	Bacteria;Acidobacteria;Acidobacteria;Subgroup_4;RB41;NA
RSV_genus16	Bacteria;Acidobacteria;Acidobacteria;Subgroup_4;Unknown_Family;Blastocatella
RSV_genus17	Bacteria;Acidobacteria;Acidobacteria;Subgroup_5;NA;NA
RSV_genus18	Bacteria;Acidobacteria;Acidobacteria;Subgroup_6;NA;NA
RSV_genus19	Bacteria;Acidobacteria;Holophagae;Holophagales;Holophagaceae;Geothrix
RSV_genus20	Bacteria;Acidobacteria;Holophagae;NA;NA;NA
RSV_genus21	Bacteria;Acidobacteria;Holophagae;Subgroup_10;ABS-19;NA
RSV_genus22	Bacteria;Acidobacteria;Holophagae;Subgroup_10;NA;NA
RSV_genus23	Bacteria;Acidobacteria;Holophagae;Subgroup_10;Sva0725;NA
RSV_genus24	Bacteria;Acidobacteria;Holophagae;Subgroup_7;NA;NA
RSV_genus25	Bacteria;Acidobacteria;NA;NA;NA;NA
RSV_genus26	Bacteria;Acidobacteria;Subgroup_22;NA;NA;NA
RSV_genus27	Bacteria;Actinobacteria;Acidimicrobiia;Acidimicrobiales;Acidimicrobiaceae;CL500-29_marine_group
RSV_genus28	Bacteria;Actinobacteria;Acidimicrobiia;Acidimicrobiales;Acidimicrobiaceae;Illumatobacter
RSV_genus29	Bacteria;Actinobacteria;Acidimicrobiia;Acidimicrobiales;Acidimicrobiaceae;NA
RSV_genus30	Bacteria;Actinobacteria;Acidimicrobiia;Acidimicrobiales;Acidimicrobiales_Incertae_Sedis;Candidatus_Microthrix
RSV_genus31	Bacteria;Actinobacteria;Acidimicrobiia;Acidimicrobiales;Iamiaceae;Iamia
RSV_genus32	Bacteria;Actinobacteria;Acidimicrobiia;Acidimicrobiales;NA;NA
RSV_genus33	Bacteria;Actinobacteria;Acidimicrobiia;Acidimicrobiales;OM1_clade;NA
RSV_genus34	Bacteria;Actinobacteria;Acidimicrobiia;Acidimicrobiales;Sva0996_marine_group;NA
RSV_genus35	Bacteria;Actinobacteria;Actinobacteria;Actinomycetales;Actinomycetaceae;Actinomyces
RSV_genus36	Bacteria;Actinobacteria;Actinobacteria;Actinomycetales;Actinomycetaceae;Actinotignum
RSV_genus37	Bacteria;Actinobacteria;Actinobacteria;Actinomycetales;Actinomycetaceae;Arcanobacterium
RSV_genus38	Bacteria;Actinobacteria;Actinobacteria;Actinomycetales;Actinomycetaceae;Mobiluncus
RSV_genus39	Bacteria;Actinobacteria;Actinobacteria;Actinomycetales;Actinomycetaceae;NA
RSV_genus40	Bacteria;Actinobacteria;Actinobacteria;Actinomycetales;Actinomycetaceae;Trueperella
RSV_genus41	Bacteria;Actinobacteria;Actinobacteria;Actinomycetales;Actinomycetaceae;Varibaculum
RSV_genus42	Bacteria;Actinobacteria;Actinobacteria;Actinopolysporales;Actinopolysporaceae;Actinopolyspora
RSV_genus43	Bacteria;Actinobacteria;Actinobacteria;Bifidobacteriales;Bifidobacteriaceae;Aeriscardovia
RSV_genus44	Bacteria;Actinobacteria;Actinobacteria;Bifidobacteriales;Bifidobacteriaceae;Alloscardovia
RSV_genus45	Bacteria;Actinobacteria;Actinobacteria;Bifidobacteriales;Bifidobacteriaceae;Bifidobacterium
RSV_genus46	Bacteria;Actinobacteria;Actinobacteria;Bifidobacteriales;Bifidobacteriaceae;Gardnerella
RSV_genus47	Bacteria;Actinobacteria;Actinobacteria;Bifidobacteriales;Bifidobacteriaceae;Metascardovia
RSV_genus48	Bacteria;Actinobacteria;Actinobacteria;Bifidobacteriales;Bifidobacteriaceae;NA
RSV_genus49	Bacteria;Actinobacteria;Actinobacteria;Bifidobacteriales;Bifidobacteriaceae;Parascardovia
RSV_genus50	Bacteria;Actinobacteria;Actinobacteria;Bifidobacteriales;Bifidobacteriaceae;Pseudoscardovia
RSV_genus51	Bacteria;Actinobacteria;Actinobacteria;Bifidobacteriales;Bifidobacteriaceae;Scardovia
RSV_genus52	Bacteria;Actinobacteria;Actinobacteria;Corynebacteriales;Corynebacteriaceae;Corynebacterium
RSV_genus53	Bacteria;Actinobacteria;Actinobacteria;Corynebacteriales;Corynebacteriaceae;Corynebacterium_1
RSV_genus54	Bacteria;Actinobacteria;Actinobacteria;Corynebacteriales;Corynebacteriaceae;NA
RSV_genus55	Bacteria;Actinobacteria;Actinobacteria;Corynebacteriales;Corynebacteriaceae;Turicella
RSV_genus56	Bacteria;Actinobacteria;Actinobacteria;Corynebacteriales;Dietziaceae;Dietzia
RSV_genus57	Bacteria;Actinobacteria;Actinobacteria;Corynebacteriales;Mycobacteriaceae;Mycobacterium
RSV_genus58	Bacteria;Actinobacteria;Actinobacteria;Corynebacteriales;NA;NA
RSV_genus59	Bacteria;Actinobacteria;Actinobacteria;Corynebacteriales;Nocardiaceae;Gordonia
RSV_genus60	Bacteria;Actinobacteria;Actinobacteria;Corynebacteriales;Nocardiaceae;NA
RSV_genus61	Bacteria;Actinobacteria;Actinobacteria;Corynebacteriales;Nocardiaceae;Nocardia
RSV_genus62	Bacteria;Actinobacteria;Actinobacteria;Corynebacteriales;Nocardiaceae;Rhodococcus
RSV_genus63	Bacteria;Actinobacteria;Actinobacteria;Corynebacteriales;Nocardiaceae;Williamsia
RSV_genus64	Bacteria;Actinobacteria;Actinobacteria;Corynebacteriales;Tsukamurellaceae;Tsukamurella
RSV_genus65	Bacteria;Actinobacteria;Actinobacteria;Frankiales;Acidothermaceae;Acidothermus
RSV_genus66	Bacteria;Actinobacteria;Actinobacteria;Frankiales;Cryptosporangiaceae;Cryptosporangium
RSV_genus67	Bacteria;Actinobacteria;Actinobacteria;Frankiales;Cryptosporangiaceae;Fodinicola
RSV_genus68	Bacteria;Actinobacteria;Actinobacteria;Frankiales;Frankiaceae;Frankia
RSV_genus69	Bacteria;Actinobacteria;Actinobacteria;Frankiales;Frankiaceae;Jatrophihabitans
RSV_genus70	Bacteria;Actinobacteria;Actinobacteria;Frankiales;Geodermatophilaceae;Blastococcus
RSV_genus71	Bacteria;Actinobacteria;Actinobacteria;Frankiales;Geodermatophilaceae;Geodermatophilus
RSV_genus72	Bacteria;Actinobacteria;Actinobacteria;Frankiales;Geodermatophilaceae;Modestobacter
RSV_genus73	Bacteria;Actinobacteria;Actinobacteria;Frankiales;Geodermatophilaceae;NA
RSV_genus74	Bacteria;Actinobacteria;Actinobacteria;Frankiales;NA;NA
RSV_genus75	Bacteria;Actinobacteria;Actinobacteria;Frankiales;Nakamurellaceae;Nakamurella
RSV_genus76	Bacteria;Actinobacteria;Actinobacteria;Frankiales;Sporichthyaceae;Candidatus_Planktophila
RSV_genus77	Bacteria;Actinobacteria;Actinobacteria;Frankiales;Sporichthyaceae;NA
RSV_genus78	Bacteria;Actinobacteria;Actinobacteria;Frankiales;Sporichthyaceae;Sporichthya
RSV_genus79	Bacteria;Actinobacteria;Actinobacteria;Frankiales;Sporichthyaceae;hgcI_clade
RSV_genus80	Bacteria;Actinobacteria;Actinobacteria;Glycomycetales;Glycomycetaceae;NA
RSV_genus81	Bacteria;Actinobacteria;Actinobacteria;Kineosporiales;Kineosporiaceae;Angustibacter
RSV_genus82	Bacteria;Actinobacteria;Actinobacteria;Kineosporiales;Kineosporiaceae;Kineococcus
RSV_genus83	Bacteria;Actinobacteria;Actinobacteria;Kineosporiales;Kineosporiaceae;Kineosporia
RSV_genus84	Bacteria;Actinobacteria;Actinobacteria;Kineosporiales;Kineosporiaceae;NA
RSV_genus85	Bacteria;Actinobacteria;Actinobacteria;Kineosporiales;Kineosporiaceae;Quadrisphaera
RSV_genus86	Bacteria;Actinobacteria;Actinobacteria;Micrococcales;Beutenbergiaceae;NA
RSV_genus87	Bacteria;Actinobacteria;Actinobacteria;Micrococcales;Bogoriellaceae;Georgenia
RSV_genus88	Bacteria;Actinobacteria;Actinobacteria;Micrococcales;Brevibacteriaceae;Brevibacterium
RSV_genus89	Bacteria;Actinobacteria;Actinobacteria;Micrococcales;Cellulomonadaceae;Cellulomonas
RSV_genus90	Bacteria;Actinobacteria;Actinobacteria;Micrococcales;Cellulomonadaceae;NA
RSV_genus91	Bacteria;Actinobacteria;Actinobacteria;Micrococcales;Cellulomonadaceae;Tropheryma
RSV_genus92	Bacteria;Actinobacteria;Actinobacteria;Micrococcales;Demequinaceae;Demequina
RSV_genus93	Bacteria;Actinobacteria;Actinobacteria;Micrococcales;Demequinaceae;NA
RSV_genus94	Bacteria;Actinobacteria;Actinobacteria;Micrococcales;Dermabacteraceae;Brachybacterium
RSV_genus95	Bacteria;Actinobacteria;Actinobacteria;Micrococcales;Dermabacteraceae;Dermabacter
RSV_genus96	Bacteria;Actinobacteria;Actinobacteria;Micrococcales;Dermacoccaceae;Dermacoccus
RSV_genus97	Bacteria;Actinobacteria;Actinobacteria;Micrococcales;Dermacoccaceae;Kytococcus
RSV_genus98	Bacteria;Actinobacteria;Actinobacteria;Micrococcales;Dermatophilaceae;Mobilicoccus
RSV_genus99	Bacteria;Actinobacteria;Actinobacteria;Micrococcales;Intrasporangiaceae;Aquipuribacter
RSV_genus100	Bacteria;Actinobacteria;Actinobacteria;Micrococcales;Intrasporangiaceae;Arsenicicoccus
RSV_genus101	Bacteria;Actinobacteria;Actinobacteria;Micrococcales;Intrasporangiaceae;Janibacter
RSV_genus102	Bacteria;Actinobacteria;Actinobacteria;Micrococcales;Intrasporangiaceae;Knoellia
RSV_genus103	Bacteria;Actinobacteria;Actinobacteria;Micrococcales;Intrasporangiaceae;NA
RSV_genus104	Bacteria;Actinobacteria;Actinobacteria;Micrococcales;Intrasporangiaceae;Ornithinibacter
RSV_genus105	Bacteria;Actinobacteria;Actinobacteria;Micrococcales;Intrasporangiaceae;Ornithinimicrobium
RSV_genus106	Bacteria;Actinobacteria;Actinobacteria;Micrococcales;Intrasporangiaceae;Phycicoccus
RSV_genus107	Bacteria;Actinobacteria;Actinobacteria;Micrococcales;Intrasporangiaceae;Serinicoccus
RSV_genus108	Bacteria;Actinobacteria;Actinobacteria;Micrococcales;Intrasporangiaceae;Terrabacter
RSV_genus109	Bacteria;Actinobacteria;Actinobacteria;Micrococcales;Intrasporangiaceae;Tetrasphaera
RSV_genus110	Bacteria;Actinobacteria;Actinobacteria;Micrococcales;Microbacteriaceae;Agromyces
RSV_genus111	Bacteria;Actinobacteria;Actinobacteria;Micrococcales;Microbacteriaceae;Candidatus_Limnoluna
RSV_genus112	Bacteria;Actinobacteria;Actinobacteria;Micrococcales;Microbacteriaceae;Candidatus_Rhodoluna
RSV_genus113	Bacteria;Actinobacteria;Actinobacteria;Micrococcales;Microbacteriaceae;Clavibacter
RSV_genus114	Bacteria;Actinobacteria;Actinobacteria;Micrococcales;Microbacteriaceae;Cryobacterium
RSV_genus115	Bacteria;Actinobacteria;Actinobacteria;Micrococcales;Microbacteriaceae;Curtobacterium
RSV_genus116	Bacteria;Actinobacteria;Actinobacteria;Micrococcales;Microbacteriaceae;Frondihabitans
RSV_genus117	Bacteria;Actinobacteria;Actinobacteria;Micrococcales;Microbacteriaceae;Gryllotalpicola
RSV_genus118	Bacteria;Actinobacteria;Actinobacteria;Micrococcales;Microbacteriaceae;Herbiconiux
RSV_genus119	Bacteria;Actinobacteria;Actinobacteria;Micrococcales;Microbacteriaceae;Leifsonia
RSV_genus120	Bacteria;Actinobacteria;Actinobacteria;Micrococcales;Microbacteriaceae;Leucobacter
RSV_genus121	Bacteria;Actinobacteria;Actinobacteria;Micrococcales;Microbacteriaceae;Lysinimonas
RSV_genus122	Bacteria;Actinobacteria;Actinobacteria;Micrococcales;Microbacteriaceae;Marisediminicola
RSV_genus123	Bacteria;Actinobacteria;Actinobacteria;Micrococcales;Microbacteriaceae;Microbacterium
RSV_genus124	Bacteria;Actinobacteria;Actinobacteria;Micrococcales;Microbacteriaceae;Microcella
RSV_genus125	Bacteria;Actinobacteria;Actinobacteria;Micrococcales;Microbacteriaceae;NA
RSV_genus126	Bacteria;Actinobacteria;Actinobacteria;Micrococcales;Microbacteriaceae;Pseudoclavibacter
RSV_genus127	Bacteria;Actinobacteria;Actinobacteria;Micrococcales;Microbacteriaceae;Schumannella
RSV_genus128	Bacteria;Actinobacteria;Actinobacteria;Micrococcales;Micrococcaceae;Arthrobacter
RSV_genus129	Bacteria;Actinobacteria;Actinobacteria;Micrococcales;Micrococcaceae;Auritidibacter
RSV_genus130	Bacteria;Actinobacteria;Actinobacteria;Micrococcales;Micrococcaceae;Citricoccus
RSV_genus131	Bacteria;Actinobacteria;Actinobacteria;Micrococcales;Micrococcaceae;Kocuria
RSV_genus132	Bacteria;Actinobacteria;Actinobacteria;Micrococcales;Micrococcaceae;Micrococcus
RSV_genus133	Bacteria;Actinobacteria;Actinobacteria;Micrococcales;Micrococcaceae;NA
RSV_genus134	Bacteria;Actinobacteria;Actinobacteria;Micrococcales;Micrococcaceae;Nesterenkonia
RSV_genus135	Bacteria;Actinobacteria;Actinobacteria;Micrococcales;Micrococcaceae;Rothia
RSV_genus136	Bacteria;Actinobacteria;Actinobacteria;Micrococcales;Micrococcaceae;Sinomonas
RSV_genus137	Bacteria;Actinobacteria;Actinobacteria;Micrococcales;Micrococcaceae;Zhihengliuella
RSV_genus138	Bacteria;Actinobacteria;Actinobacteria;Micrococcales;NA;NA
RSV_genus139	Bacteria;Actinobacteria;Actinobacteria;Micrococcales;Promicromonosporaceae;Cellulosimicrobium
RSV_genus140	Bacteria;Actinobacteria;Actinobacteria;Micrococcales;Promicromonosporaceae;Isoptericola
RSV_genus141	Bacteria;Actinobacteria;Actinobacteria;Micrococcales;Promicromonosporaceae;NA
RSV_genus142	Bacteria;Actinobacteria;Actinobacteria;Micrococcales;Promicromonosporaceae;Promicromonospora
RSV_genus143	Bacteria;Actinobacteria;Actinobacteria;Micrococcales;Rarobacteraceae;Rarobacter
RSV_genus144	Bacteria;Actinobacteria;Actinobacteria;Micrococcales;Sanguibacteraceae;Sanguibacter
RSV_genus145	Bacteria;Actinobacteria;Actinobacteria;Micromonosporales;Micromonosporaceae;Actinoplanes
RSV_genus146	Bacteria;Actinobacteria;Actinobacteria;Micromonosporales;Micromonosporaceae;Asanoa
RSV_genus147	Bacteria;Actinobacteria;Actinobacteria;Micromonosporales;Micromonosporaceae;Catellatospora
RSV_genus148	Bacteria;Actinobacteria;Actinobacteria;Micromonosporales;Micromonosporaceae;Catenuloplanes
RSV_genus149	Bacteria;Actinobacteria;Actinobacteria;Micromonosporales;Micromonosporaceae;Dactylosporangium
RSV_genus150	Bacteria;Actinobacteria;Actinobacteria;Micromonosporales;Micromonosporaceae;Longispora
RSV_genus151	Bacteria;Actinobacteria;Actinobacteria;Micromonosporales;Micromonosporaceae;Micromonospora
RSV_genus152	Bacteria;Actinobacteria;Actinobacteria;Micromonosporales;Micromonosporaceae;NA
RSV_genus153	Bacteria;Actinobacteria;Actinobacteria;Micromonosporales;Micromonosporaceae;Plantactinospora
RSV_genus154	Bacteria;Actinobacteria;Actinobacteria;Micromonosporales;Micromonosporaceae;Stackebrandtia
RSV_genus155	Bacteria;Actinobacteria;Actinobacteria;Micromonosporales;Micromonosporaceae;Verrucosispora
RSV_genus156	Bacteria;Actinobacteria;Actinobacteria;Micromonosporales;Micromonosporaceae;Virgisporangium
RSV_genus157	Bacteria;Actinobacteria;Actinobacteria;NA;NA;NA
RSV_genus158	Bacteria;Actinobacteria;Actinobacteria;PeM15;NA;NA
RSV_genus159	Bacteria;Actinobacteria;Actinobacteria;Propionibacteriales;NA;NA
RSV_genus160	Bacteria;Actinobacteria;Actinobacteria;Propionibacteriales;Nocardioidaceae;Aeromicrobium
RSV_genus161	Bacteria;Actinobacteria;Actinobacteria;Propionibacteriales;Nocardioidaceae;Kribbella
RSV_genus162	Bacteria;Actinobacteria;Actinobacteria;Propionibacteriales;Nocardioidaceae;Marmoricola
RSV_genus163	Bacteria;Actinobacteria;Actinobacteria;Propionibacteriales;Nocardioidaceae;Mumia
RSV_genus164	Bacteria;Actinobacteria;Actinobacteria;Propionibacteriales;Nocardioidaceae;NA
RSV_genus165	Bacteria;Actinobacteria;Actinobacteria;Propionibacteriales;Nocardioidaceae;Nocardioides
RSV_genus166	Bacteria;Actinobacteria;Actinobacteria;Propionibacteriales;Propionibacteriaceae;Aestuariimicrobium
RSV_genus167	Bacteria;Actinobacteria;Actinobacteria;Propionibacteriales;Propionibacteriaceae;Microlunatus
RSV_genus168	Bacteria;Actinobacteria;Actinobacteria;Propionibacteriales;Propionibacteriaceae;Micropruina
RSV_genus169	Bacteria;Actinobacteria;Actinobacteria;Propionibacteriales;Propionibacteriaceae;NA
RSV_genus170	Bacteria;Actinobacteria;Actinobacteria;Propionibacteriales;Propionibacteriaceae;Propionibacterium
RSV_genus171	Bacteria;Actinobacteria;Actinobacteria;Propionibacteriales;Propionibacteriaceae;Propioniciclava
RSV_genus172	Bacteria;Actinobacteria;Actinobacteria;Propionibacteriales;Propionibacteriaceae;Tessaracoccus
RSV_genus173	Bacteria;Actinobacteria;Actinobacteria;Pseudonocardiales;Pseudonocardiaceae;Actinomycetospora
RSV_genus174	Bacteria;Actinobacteria;Actinobacteria;Pseudonocardiales;Pseudonocardiaceae;Actinophytocola
RSV_genus175	Bacteria;Actinobacteria;Actinobacteria;Pseudonocardiales;Pseudonocardiaceae;Crossiella
RSV_genus176	Bacteria;Actinobacteria;Actinobacteria;Pseudonocardiales;Pseudonocardiaceae;Lentzea
RSV_genus177	Bacteria;Actinobacteria;Actinobacteria;Pseudonocardiales;Pseudonocardiaceae;NA
RSV_genus178	Bacteria;Actinobacteria;Actinobacteria;Pseudonocardiales;Pseudonocardiaceae;Prauserella
RSV_genus179	Bacteria;Actinobacteria;Actinobacteria;Pseudonocardiales;Pseudonocardiaceae;Pseudonocardia
RSV_genus180	Bacteria;Actinobacteria;Actinobacteria;Pseudonocardiales;Pseudonocardiaceae;Saccharopolyspora
RSV_genus181	Bacteria;Actinobacteria;Actinobacteria;Pseudonocardiales;Pseudonocardiaceae;Sciscionella
RSV_genus182	Bacteria;Actinobacteria;Actinobacteria;RL185-aaj71c12;NA;NA
RSV_genus183	Bacteria;Actinobacteria;Actinobacteria;Streptomycetales;Streptomycetaceae;Kitasatospora
RSV_genus184	Bacteria;Actinobacteria;Actinobacteria;Streptomycetales;Streptomycetaceae;NA
RSV_genus185	Bacteria;Actinobacteria;Actinobacteria;Streptomycetales;Streptomycetaceae;Streptacidiphilus
RSV_genus186	Bacteria;Actinobacteria;Actinobacteria;Streptomycetales;Streptomycetaceae;Streptomyces
RSV_genus187	Bacteria;Actinobacteria;Actinobacteria;Streptosporangiales;NA;NA
RSV_genus188	Bacteria;Actinobacteria;Actinobacteria;Streptosporangiales;Nocardiopsaceae;Nocardiopsis
RSV_genus189	Bacteria;Actinobacteria;Actinobacteria;Streptosporangiales;Streptosporangiaceae;NA
RSV_genus190	Bacteria;Actinobacteria;Actinobacteria;Streptosporangiales;Thermomonosporaceae;Actinoallomurus
RSV_genus191	Bacteria;Actinobacteria;Actinobacteria;Streptosporangiales;Thermomonosporaceae;Actinomadura
RSV_genus192	Bacteria;Actinobacteria;Coriobacteriia;Coriobacteriales;Coriobacteriaceae;Adlercreutzia
RSV_genus193	Bacteria;Actinobacteria;Coriobacteriia;Coriobacteriales;Coriobacteriaceae;Atopobium
RSV_genus194	Bacteria;Actinobacteria;Coriobacteriia;Coriobacteriales;Coriobacteriaceae;Collinsella
RSV_genus195	Bacteria;Actinobacteria;Coriobacteriia;Coriobacteriales;Coriobacteriaceae;Coriobacteriaceae_UCG-003
RSV_genus196	Bacteria;Actinobacteria;Coriobacteriia;Coriobacteriales;Coriobacteriaceae;Cryptobacterium
RSV_genus197	Bacteria;Actinobacteria;Coriobacteriia;Coriobacteriales;Coriobacteriaceae;Eggerthella
RSV_genus198	Bacteria;Actinobacteria;Coriobacteriia;Coriobacteriales;Coriobacteriaceae;Enterorhabdus
RSV_genus199	Bacteria;Actinobacteria;Coriobacteriia;Coriobacteriales;Coriobacteriaceae;Gordonibacter
RSV_genus200	Bacteria;Actinobacteria;Coriobacteriia;Coriobacteriales;Coriobacteriaceae;NA
RSV_genus201	Bacteria;Actinobacteria;Coriobacteriia;Coriobacteriales;Coriobacteriaceae;Olsenella
RSV_genus202	Bacteria;Actinobacteria;Coriobacteriia;Coriobacteriales;Coriobacteriaceae;Parvibacter
RSV_genus203	Bacteria;Actinobacteria;Coriobacteriia;Coriobacteriales;Coriobacteriaceae;Senegalimassilia
RSV_genus204	Bacteria;Actinobacteria;Coriobacteriia;Coriobacteriales;Coriobacteriaceae;Slackia
RSV_genus205	Bacteria;Actinobacteria;MB-A2-108;NA;NA;NA
RSV_genus206	Bacteria;Actinobacteria;NA;NA;NA;NA
RSV_genus207	Bacteria;Actinobacteria;Nitriliruptoria;Euzebyales;Euzebyaceae;Euzebya
RSV_genus208	Bacteria;Actinobacteria;Nitriliruptoria;Nitriliruptorales;Nitriliruptoraceae;Nitriliruptor
RSV_genus209	Bacteria;Actinobacteria;Rubrobacteria;Rubrobacterales;Rubrobacteriaceae;Rubrobacter
RSV_genus210	Bacteria;Actinobacteria;TakashiAC-B11;NA;NA;NA
RSV_genus211	Bacteria;Actinobacteria;Thermoleophilia;Gaiellales;Gaiellaceae;Gaiella
RSV_genus212	Bacteria;Actinobacteria;Thermoleophilia;Gaiellales;NA;NA
RSV_genus213	Bacteria;Actinobacteria;Thermoleophilia;NA;NA;NA
RSV_genus214	Bacteria;Actinobacteria;Thermoleophilia;Solirubrobacterales;0319-6M6;NA
RSV_genus215	Bacteria;Actinobacteria;Thermoleophilia;Solirubrobacterales;288-2;NA
RSV_genus216	Bacteria;Actinobacteria;Thermoleophilia;Solirubrobacterales;480-2;NA
RSV_genus217	Bacteria;Actinobacteria;Thermoleophilia;Solirubrobacterales;Conexibacteraceae;Conexibacter
RSV_genus218	Bacteria;Actinobacteria;Thermoleophilia;Solirubrobacterales;Elev-16S-1332;NA
RSV_genus219	Bacteria;Actinobacteria;Thermoleophilia;Solirubrobacterales;FFCH13075;NA
RSV_genus220	Bacteria;Actinobacteria;Thermoleophilia;Solirubrobacterales;NA;NA
RSV_genus221	Bacteria;Actinobacteria;Thermoleophilia;Solirubrobacterales;Patulibacteraceae;Patulibacter
RSV_genus222	Bacteria;Actinobacteria;Thermoleophilia;Solirubrobacterales;S1-80;NA
RSV_genus223	Bacteria;Actinobacteria;Thermoleophilia;Solirubrobacterales;Solirubrobacteraceae;Solirubrobacter
RSV_genus224	Bacteria;Actinobacteria;Thermoleophilia;Solirubrobacterales;TM146;NA
RSV_genus225	Bacteria;Actinobacteria;Thermoleophilia;Solirubrobacterales;YNPFFP1;NA
RSV_genus226	Bacteria;Armatimonadetes;Armatimonadia;Armatimonadales;Armatimonadaceae;Armatimonas
RSV_genus227	Bacteria;Armatimonadetes;NA;NA;NA;NA
RSV_genus228	Bacteria;Atribacteria;Atribacteria_Incertae_Sedis;Unknown_Order;Unknown_Family;Candidatus_Caldatribacterium
RSV_genus229	Bacteria;Bacteroidetes;Bacteroidetes_VC2.1_Bac22;NA;NA;NA
RSV_genus230	Bacteria;Bacteroidetes;Bacteroidetes_vadinHA17;NA;NA;NA
RSV_genus231	Bacteria;Bacteroidetes;Bacteroidia;Bacteroidales;Bacteroidaceae;Bacteroides
RSV_genus232	Bacteria;Bacteroidetes;Bacteroidia;Bacteroidales;Bacteroidales_BS11_gut_group;NA
RSV_genus233	Bacteria;Bacteroidetes;Bacteroidia;Bacteroidales;Bacteroidales_Incertae_Sedis;Phocaeicola
RSV_genus234	Bacteria;Bacteroidetes;Bacteroidia;Bacteroidales;Bacteroidales_RF16_group;NA
RSV_genus235	Bacteria;Bacteroidetes;Bacteroidia;Bacteroidales;Bacteroidales_S24-7_group;NA
RSV_genus236	Bacteria;Bacteroidetes;Bacteroidia;Bacteroidales;Bacteroidales_UCG-001;NA
RSV_genus237	Bacteria;Bacteroidetes;Bacteroidia;Bacteroidales;FTLpost3;NA
RSV_genus238	Bacteria;Bacteroidetes;Bacteroidia;Bacteroidales;M2PB4-65_termite_group;NA
RSV_genus239	Bacteria;Bacteroidetes;Bacteroidia;Bacteroidales;Marinilabiaceae;NA
RSV_genus240	Bacteria;Bacteroidetes;Bacteroidia;Bacteroidales;NA;NA
RSV_genus241	Bacteria;Bacteroidetes;Bacteroidia;Bacteroidales;PL-11B8_wastewater-sludge_group;NA
RSV_genus242	Bacteria;Bacteroidetes;Bacteroidia;Bacteroidales;Porphyromonadaceae;Barnesiella
RSV_genus243	Bacteria;Bacteroidetes;Bacteroidia;Bacteroidales;Porphyromonadaceae;Butyricimonas
RSV_genus244	Bacteria;Bacteroidetes;Bacteroidia;Bacteroidales;Porphyromonadaceae;Coprobacter
RSV_genus245	Bacteria;Bacteroidetes;Bacteroidia;Bacteroidales;Porphyromonadaceae;Dysgonomonas
RSV_genus246	Bacteria;Bacteroidetes;Bacteroidia;Bacteroidales;Porphyromonadaceae;Macellibacteroides
RSV_genus247	Bacteria;Bacteroidetes;Bacteroidia;Bacteroidales;Porphyromonadaceae;Microbacter
RSV_genus248	Bacteria;Bacteroidetes;Bacteroidia;Bacteroidales;Porphyromonadaceae;NA
RSV_genus249	Bacteria;Bacteroidetes;Bacteroidia;Bacteroidales;Porphyromonadaceae;Odoribacter
RSV_genus250	Bacteria;Bacteroidetes;Bacteroidia;Bacteroidales;Porphyromonadaceae;Paludibacter
RSV_genus251	Bacteria;Bacteroidetes;Bacteroidia;Bacteroidales;Porphyromonadaceae;Parabacteroides
RSV_genus252	Bacteria;Bacteroidetes;Bacteroidia;Bacteroidales;Porphyromonadaceae;Petrimonas
RSV_genus253	Bacteria;Bacteroidetes;Bacteroidia;Bacteroidales;Porphyromonadaceae;Porphyromonas
RSV_genus254	Bacteria;Bacteroidetes;Bacteroidia;Bacteroidales;Porphyromonadaceae;Proteiniphilum
RSV_genus255	Bacteria;Bacteroidetes;Bacteroidia;Bacteroidales;Porphyromonadaceae;Tannerella
RSV_genus256	Bacteria;Bacteroidetes;Bacteroidia;Bacteroidales;Prevotellaceae;Alloprevotella
RSV_genus257	Bacteria;Bacteroidetes;Bacteroidia;Bacteroidales;Prevotellaceae;NA
RSV_genus258	Bacteria;Bacteroidetes;Bacteroidia;Bacteroidales;Prevotellaceae;Paraprevotella
RSV_genus259	Bacteria;Bacteroidetes;Bacteroidia;Bacteroidales;Prevotellaceae;Prevotella
RSV_genus260	Bacteria;Bacteroidetes;Bacteroidia;Bacteroidales;Prevotellaceae;Prevotella_1
RSV_genus261	Bacteria;Bacteroidetes;Bacteroidia;Bacteroidales;Prevotellaceae;Prevotella_2
RSV_genus262	Bacteria;Bacteroidetes;Bacteroidia;Bacteroidales;Prevotellaceae;Prevotella_6
RSV_genus263	Bacteria;Bacteroidetes;Bacteroidia;Bacteroidales;Prevotellaceae;Prevotella_7
RSV_genus264	Bacteria;Bacteroidetes;Bacteroidia;Bacteroidales;Prevotellaceae;Prevotella_9
RSV_genus265	Bacteria;Bacteroidetes;Bacteroidia;Bacteroidales;Prevotellaceae;Prevotellaceae_Ga6A1_group
RSV_genus266	Bacteria;Bacteroidetes;Bacteroidia;Bacteroidales;Prevotellaceae;Prevotellaceae_NK3B31_group
RSV_genus267	Bacteria;Bacteroidetes;Bacteroidia;Bacteroidales;Prevotellaceae;Prevotellaceae_UCG-001
RSV_genus268	Bacteria;Bacteroidetes;Bacteroidia;Bacteroidales;Prevotellaceae;Prevotellaceae_UCG-003
RSV_genus269	Bacteria;Bacteroidetes;Bacteroidia;Bacteroidales;Prevotellaceae;Prevotellaceae_UCG-004
RSV_genus270	Bacteria;Bacteroidetes;Bacteroidia;Bacteroidales;Prevotellaceae;Prevotellaceae_YAB2003_group
RSV_genus271	Bacteria;Bacteroidetes;Bacteroidia;Bacteroidales;Rikenellaceae;Alistipes
RSV_genus272	Bacteria;Bacteroidetes;Bacteroidia;Bacteroidales;Rikenellaceae;Blvii28_wastewater-sludge_group
RSV_genus273	Bacteria;Bacteroidetes;Bacteroidia;Bacteroidales;Rikenellaceae;NA
RSV_genus274	Bacteria;Bacteroidetes;Bacteroidia;Bacteroidales;Rikenellaceae;Rikenellaceae_RC9_gut_group
RSV_genus275	Bacteria;Bacteroidetes;Bacteroidia;Bacteroidales;Rikenellaceae;dgA-11_gut_group
RSV_genus276	Bacteria;Bacteroidetes;Bacteroidia;Bacteroidales;Rikenellaceae;vadinBC27_wastewater-sludge_group
RSV_genus277	Bacteria;Bacteroidetes;Bacteroidia;Bacteroidales;p-2534-18B5_gut_group;NA
RSV_genus278	Bacteria;Bacteroidetes;Bacteroidia;Bacteroidales;ratAN060301C;NA
RSV_genus279	Bacteria;Bacteroidetes;Bacteroidia;Bacteroidia_Incertae_Sedis;Draconibacteriaceae;NA
RSV_genus280	Bacteria;Bacteroidetes;Bacteroidia;NA;NA;NA
RSV_genus281	Bacteria;Bacteroidetes;Cytophagia;Cytophagales;Cyclobacteriaceae;Algoriphagus
RSV_genus282	Bacteria;Bacteroidetes;Cytophagia;Cytophagales;Cyclobacteriaceae;NA
RSV_genus283	Bacteria;Bacteroidetes;Cytophagia;Cytophagales;Cytophagaceae;Adhaeribacter
RSV_genus284	Bacteria;Bacteroidetes;Cytophagia;Cytophagales;Cytophagaceae;Arcicella
RSV_genus285	Bacteria;Bacteroidetes;Cytophagia;Cytophagales;Cytophagaceae;Chryseolinea
RSV_genus286	Bacteria;Bacteroidetes;Cytophagia;Cytophagales;Cytophagaceae;Cytophaga
RSV_genus287	Bacteria;Bacteroidetes;Cytophagia;Cytophagales;Cytophagaceae;Dyadobacter
RSV_genus288	Bacteria;Bacteroidetes;Cytophagia;Cytophagales;Cytophagaceae;Emticicia
RSV_genus289	Bacteria;Bacteroidetes;Cytophagia;Cytophagales;Cytophagaceae;Fibrisoma
RSV_genus290	Bacteria;Bacteroidetes;Cytophagia;Cytophagales;Cytophagaceae;Flectobacillus
RSV_genus291	Bacteria;Bacteroidetes;Cytophagia;Cytophagales;Cytophagaceae;Flexibacter
RSV_genus292	Bacteria;Bacteroidetes;Cytophagia;Cytophagales;Cytophagaceae;Hymenobacter
RSV_genus293	Bacteria;Bacteroidetes;Cytophagia;Cytophagales;Cytophagaceae;Larkinella
RSV_genus294	Bacteria;Bacteroidetes;Cytophagia;Cytophagales;Cytophagaceae;NA
RSV_genus295	Bacteria;Bacteroidetes;Cytophagia;Cytophagales;Cytophagaceae;Nibribacter
RSV_genus296	Bacteria;Bacteroidetes;Cytophagia;Cytophagales;Cytophagaceae;Ohtaekwangia
RSV_genus297	Bacteria;Bacteroidetes;Cytophagia;Cytophagales;Cytophagaceae;Pontibacter
RSV_genus298	Bacteria;Bacteroidetes;Cytophagia;Cytophagales;Cytophagaceae;Pseudarcicella
RSV_genus299	Bacteria;Bacteroidetes;Cytophagia;Cytophagales;Cytophagaceae;Rhodocytophaga
RSV_genus300	Bacteria;Bacteroidetes;Cytophagia;Cytophagales;Cytophagaceae;Rudanella
RSV_genus301	Bacteria;Bacteroidetes;Cytophagia;Cytophagales;Cytophagaceae;Runella
RSV_genus302	Bacteria;Bacteroidetes;Cytophagia;Cytophagales;Cytophagaceae;Siphonobacter
RSV_genus303	Bacteria;Bacteroidetes;Cytophagia;Cytophagales;Cytophagaceae;Spirosoma
RSV_genus304	Bacteria;Bacteroidetes;Cytophagia;Cytophagales;Flammeovirgaceae;Candidatus_Amoebophilus
RSV_genus305	Bacteria;Bacteroidetes;Cytophagia;Cytophagales;Flammeovirgaceae;NA
RSV_genus306	Bacteria;Bacteroidetes;Cytophagia;Cytophagales;Flammeovirgaceae;Nafulsella
RSV_genus307	Bacteria;Bacteroidetes;Cytophagia;Cytophagales;NA;NA
RSV_genus308	Bacteria;Bacteroidetes;Cytophagia;NA;NA;NA
RSV_genus309	Bacteria;Bacteroidetes;Cytophagia;Order_II;Rhodothermaceae;NA
RSV_genus310	Bacteria;Bacteroidetes;Cytophagia;Order_II;Rhodothermaceae;Rubrivirga
RSV_genus311	Bacteria;Bacteroidetes;Flavobacteriia;Flavobacteriales;Blattabacteriaceae;Blattabacterium
RSV_genus312	Bacteria;Bacteroidetes;Flavobacteriia;Flavobacteriales;Blattabacteriaceae;Candidatus_Sulcia
RSV_genus313	Bacteria;Bacteroidetes;Flavobacteriia;Flavobacteriales;Cryomorphaceae;Crocinitomix
RSV_genus314	Bacteria;Bacteroidetes;Flavobacteriia;Flavobacteriales;Cryomorphaceae;Fluviicola
RSV_genus315	Bacteria;Bacteroidetes;Flavobacteriia;Flavobacteriales;Cryomorphaceae;Lishizhenia
RSV_genus316	Bacteria;Bacteroidetes;Flavobacteriia;Flavobacteriales;Cryomorphaceae;Owenweeksia
RSV_genus317	Bacteria;Bacteroidetes;Flavobacteriia;Flavobacteriales;Flavobacteriaceae;Aquimarina
RSV_genus318	Bacteria;Bacteroidetes;Flavobacteriia;Flavobacteriales;Flavobacteriaceae;Bergeyella
RSV_genus319	Bacteria;Bacteroidetes;Flavobacteriia;Flavobacteriales;Flavobacteriaceae;Capnocytophaga
RSV_genus320	Bacteria;Bacteroidetes;Flavobacteriia;Flavobacteriales;Flavobacteriaceae;Chryseobacterium
RSV_genus321	Bacteria;Bacteroidetes;Flavobacteriia;Flavobacteriales;Flavobacteriaceae;Citreitalea
RSV_genus322	Bacteria;Bacteroidetes;Flavobacteriia;Flavobacteriales;Flavobacteriaceae;Cloacibacterium
RSV_genus323	Bacteria;Bacteroidetes;Flavobacteriia;Flavobacteriales;Flavobacteriaceae;Elizabethkingia
RSV_genus324	Bacteria;Bacteroidetes;Flavobacteriia;Flavobacteriales;Flavobacteriaceae;Empedobacter
RSV_genus325	Bacteria;Bacteroidetes;Flavobacteriia;Flavobacteriales;Flavobacteriaceae;Epilithonimonas
RSV_genus326	Bacteria;Bacteroidetes;Flavobacteriia;Flavobacteriales;Flavobacteriaceae;Flavobacterium
RSV_genus327	Bacteria;Bacteroidetes;Flavobacteriia;Flavobacteriales;Flavobacteriaceae;Gillisia
RSV_genus328	Bacteria;Bacteroidetes;Flavobacteriia;Flavobacteriales;Flavobacteriaceae;Gramella
RSV_genus329	Bacteria;Bacteroidetes;Flavobacteriia;Flavobacteriales;Flavobacteriaceae;Imtechella
RSV_genus330	Bacteria;Bacteroidetes;Flavobacteriia;Flavobacteriales;Flavobacteriaceae;Moheibacter
RSV_genus331	Bacteria;Bacteroidetes;Flavobacteriia;Flavobacteriales;Flavobacteriaceae;Myroides
RSV_genus332	Bacteria;Bacteroidetes;Flavobacteriia;Flavobacteriales;Flavobacteriaceae;NA
RSV_genus333	Bacteria;Bacteroidetes;Flavobacteriia;Flavobacteriales;Flavobacteriaceae;NS4_marine_group
RSV_genus334	Bacteria;Bacteroidetes;Flavobacteriia;Flavobacteriales;Flavobacteriaceae;NS5_marine_group
RSV_genus335	Bacteria;Bacteroidetes;Flavobacteriia;Flavobacteriales;Flavobacteriaceae;Salinimicrobium
RSV_genus336	Bacteria;Bacteroidetes;Flavobacteriia;Flavobacteriales;Flavobacteriaceae;Soonwooa
RSV_genus337	Bacteria;Bacteroidetes;Flavobacteriia;Flavobacteriales;Flavobacteriaceae;Subsaxibacter
RSV_genus338	Bacteria;Bacteroidetes;Flavobacteriia;Flavobacteriales;NA;NA
RSV_genus339	Bacteria;Bacteroidetes;Flavobacteriia;Flavobacteriales;NS9_marine_group;NA
RSV_genus340	Bacteria;Bacteroidetes;NA;NA;NA;NA
RSV_genus341	Bacteria;Bacteroidetes;SB-5;NA;NA;NA
RSV_genus342	Bacteria;Bacteroidetes;Sphingobacteriia;Sphingobacteriales;Chitinophagaceae;Ferruginibacter
RSV_genus343	Bacteria;Bacteroidetes;Sphingobacteriia;Sphingobacteriales;Chitinophagaceae;Filimonas
RSV_genus344	Bacteria;Bacteroidetes;Sphingobacteriia;Sphingobacteriales;Chitinophagaceae;Flavihumibacter
RSV_genus345	Bacteria;Bacteroidetes;Sphingobacteriia;Sphingobacteriales;Chitinophagaceae;Flavisolibacter
RSV_genus346	Bacteria;Bacteroidetes;Sphingobacteriia;Sphingobacteriales;Chitinophagaceae;Flavitalea
RSV_genus347	Bacteria;Bacteroidetes;Sphingobacteriia;Sphingobacteriales;Chitinophagaceae;Hydrotalea
RSV_genus348	Bacteria;Bacteroidetes;Sphingobacteriia;Sphingobacteriales;Chitinophagaceae;Lacibacter
RSV_genus349	Bacteria;Bacteroidetes;Sphingobacteriia;Sphingobacteriales;Chitinophagaceae;NA
RSV_genus350	Bacteria;Bacteroidetes;Sphingobacteriia;Sphingobacteriales;Chitinophagaceae;Niabella
RSV_genus351	Bacteria;Bacteroidetes;Sphingobacteriia;Sphingobacteriales;Chitinophagaceae;Parafilimonas
RSV_genus352	Bacteria;Bacteroidetes;Sphingobacteriia;Sphingobacteriales;Chitinophagaceae;Parasegetibacter
RSV_genus353	Bacteria;Bacteroidetes;Sphingobacteriia;Sphingobacteriales;Chitinophagaceae;Sediminibacterium
RSV_genus354	Bacteria;Bacteroidetes;Sphingobacteriia;Sphingobacteriales;Chitinophagaceae;Segetibacter
RSV_genus355	Bacteria;Bacteroidetes;Sphingobacteriia;Sphingobacteriales;Chitinophagaceae;Taibaiella
RSV_genus356	Bacteria;Bacteroidetes;Sphingobacteriia;Sphingobacteriales;Chitinophagaceae;Terrimonas
RSV_genus357	Bacteria;Bacteroidetes;Sphingobacteriia;Sphingobacteriales;KD3-93;NA
RSV_genus358	Bacteria;Bacteroidetes;Sphingobacteriia;Sphingobacteriales;NA;NA
RSV_genus359	Bacteria;Bacteroidetes;Sphingobacteriia;Sphingobacteriales;NS11-12_marine_group;NA
RSV_genus360	Bacteria;Bacteroidetes;Sphingobacteriia;Sphingobacteriales;PHOS-HE51;NA
RSV_genus361	Bacteria;Bacteroidetes;Sphingobacteriia;Sphingobacteriales;Saprospiraceae;Candidatus_Aquirestis
RSV_genus362	Bacteria;Bacteroidetes;Sphingobacteriia;Sphingobacteriales;Saprospiraceae;Haliscomenobacter
RSV_genus363	Bacteria;Bacteroidetes;Sphingobacteriia;Sphingobacteriales;Saprospiraceae;Lewinella
RSV_genus364	Bacteria;Bacteroidetes;Sphingobacteriia;Sphingobacteriales;Saprospiraceae;NA
RSV_genus365	Bacteria;Bacteroidetes;Sphingobacteriia;Sphingobacteriales;Saprospiraceae;Phaeodactylibacter
RSV_genus366	Bacteria;Bacteroidetes;Sphingobacteriia;Sphingobacteriales;Sphingobacteriaceae;Arcticibacter
RSV_genus367	Bacteria;Bacteroidetes;Sphingobacteriia;Sphingobacteriales;Sphingobacteriaceae;Mucilaginibacter
RSV_genus368	Bacteria;Bacteroidetes;Sphingobacteriia;Sphingobacteriales;Sphingobacteriaceae;NA
RSV_genus369	Bacteria;Bacteroidetes;Sphingobacteriia;Sphingobacteriales;Sphingobacteriaceae;Nubsella
RSV_genus370	Bacteria;Bacteroidetes;Sphingobacteriia;Sphingobacteriales;Sphingobacteriaceae;Olivibacter
RSV_genus371	Bacteria;Bacteroidetes;Sphingobacteriia;Sphingobacteriales;Sphingobacteriaceae;Pedobacter
RSV_genus372	Bacteria;Bacteroidetes;Sphingobacteriia;Sphingobacteriales;Sphingobacteriaceae;Solitalea
RSV_genus373	Bacteria;Bacteroidetes;Sphingobacteriia;Sphingobacteriales;Sphingobacteriaceae;Sphingobacterium
RSV_genus374	Bacteria;Bacteroidetes;Sphingobacteriia;Sphingobacteriales;WCHB1-69;NA
RSV_genus375	Bacteria;Bacteroidetes;Sphingobacteriia;Sphingobacteriales;env.OPS_17;NA
RSV_genus376	Bacteria;Bacteroidetes;WCHB1-32;NA;NA;NA
RSV_genus377	Bacteria;CKC4;NA;NA;NA;NA
RSV_genus378	Bacteria;Candidate_division_OP3;NA;NA;NA;NA
RSV_genus379	Bacteria;Candidate_division_SR1;NA;NA;NA;NA
RSV_genus380	Bacteria;Chlamydiae;Chlamydiae;Chlamydiales;Chlamydiaceae;Chlamydia
RSV_genus381	Bacteria;Chlamydiae;Chlamydiae;Chlamydiales;Chlamydiales_Incertae_Sedis;Criblamydia
RSV_genus382	Bacteria;Chlamydiae;Chlamydiae;Chlamydiales;NA;NA
RSV_genus383	Bacteria;Chlamydiae;Chlamydiae;Chlamydiales;Parachlamydiaceae;Candidatus_Protochlamydia
RSV_genus384	Bacteria;Chlamydiae;Chlamydiae;Chlamydiales;Parachlamydiaceae;NA
RSV_genus385	Bacteria;Chlamydiae;Chlamydiae;Chlamydiales;Parachlamydiaceae;Parachlamydia
RSV_genus386	Bacteria;Chlamydiae;Chlamydiae;Chlamydiales;Simkaniaceae;Candidatus_Fritschea
RSV_genus387	Bacteria;Chlamydiae;Chlamydiae;Chlamydiales;Simkaniaceae;NA
RSV_genus388	Bacteria;Chlamydiae;Chlamydiae;Chlamydiales;Simkaniaceae;Simkania
RSV_genus389	Bacteria;Chlorobi;Chlorobia;Chlorobiales;OPB56;NA
RSV_genus390	Bacteria;Chlorobi;Chlorobia;Chlorobiales;SJA-28;NA
RSV_genus391	Bacteria;Chlorobi;Ignavibacteria;Ignavibacteriales;IheB3-7;NA
RSV_genus392	Bacteria;Chlorobi;Ignavibacteria;Ignavibacteriales;NA;NA
RSV_genus393	Bacteria;Chlorobi;NA;NA;NA;NA
RSV_genus394	Bacteria;Chloroflexi;Anaerolineae;Anaerolineales;Anaerolineaceae;Anaerolinea
RSV_genus395	Bacteria;Chloroflexi;Anaerolineae;Anaerolineales;Anaerolineaceae;Longilinea
RSV_genus396	Bacteria;Chloroflexi;Anaerolineae;Anaerolineales;Anaerolineaceae;NA
RSV_genus397	Bacteria;Chloroflexi;Anaerolineae;Anaerolineales;Anaerolineaceae;Pelolinea
RSV_genus398	Bacteria;Chloroflexi;Ardenticatenia;Ardenticatenales;NA;NA
RSV_genus399	Bacteria;Chloroflexi;Ardenticatenia;NA;NA;NA
RSV_genus400	Bacteria;Chloroflexi;Caldilineae;Caldilineales;Caldilineaceae;NA
RSV_genus401	Bacteria;Chloroflexi;Chloroflexia;Chloroflexales;Chloroflexaceae;Candidatus_Chloroploca
RSV_genus402	Bacteria;Chloroflexi;Chloroflexia;Chloroflexales;Chloroflexaceae;Chloronema
RSV_genus403	Bacteria;Chloroflexi;Chloroflexia;Chloroflexales;Chloroflexaceae;NA
RSV_genus404	Bacteria;Chloroflexi;Chloroflexia;Chloroflexales;Roseiflexaceae;Roseiflexus
RSV_genus405	Bacteria;Chloroflexi;Chloroflexia;Herpetosiphonales;Herpetosiphonaceae;Herpetosiphon
RSV_genus406	Bacteria;Chloroflexi;Chloroflexia;Kallotenuales;AKIW781;NA
RSV_genus407	Bacteria;Chloroflexi;Gitt-GS-136;NA;NA;NA
RSV_genus408	Bacteria;Chloroflexi;JG30-KF-CM66;NA;NA;NA
RSV_genus409	Bacteria;Chloroflexi;JG37-AG-4;NA;NA;NA
RSV_genus410	Bacteria;Chloroflexi;KD4-96;NA;NA;NA
RSV_genus411	Bacteria;Chloroflexi;Ktedonobacteria;Ktedonobacterales;NA;NA
RSV_genus412	Bacteria;Chloroflexi;Ktedonobacteria;NA;NA;NA
RSV_genus413	Bacteria;Chloroflexi;NA;NA;NA;NA
RSV_genus414	Bacteria;Chloroflexi;P2-11E;NA;NA;NA
RSV_genus415	Bacteria;Chloroflexi;S085;NA;NA;NA
RSV_genus416	Bacteria;Chloroflexi;SAR202_clade;NA;NA;NA
RSV_genus417	Bacteria;Chloroflexi;TK10;NA;NA;NA
RSV_genus418	Bacteria;Chloroflexi;Thermomicrobia;AKYG1722;NA;NA
RSV_genus419	Bacteria;Chloroflexi;Thermomicrobia;JG30-KF-CM45;NA;NA
RSV_genus420	Bacteria;Chloroflexi;Thermomicrobia;NA;NA;NA
RSV_genus421	Bacteria;Cloacimonetes;LNR_A2-18;NA;NA;NA
RSV_genus422	Bacteria;Cyanobacteria;Chloroplast;NA;NA;NA
RSV_genus423	Bacteria;Cyanobacteria;Cyanobacteria;NA;NA;NA
RSV_genus424	Bacteria;Cyanobacteria;Cyanobacteria;SubsectionI;FamilyI;Cyanobium
RSV_genus425	Bacteria;Cyanobacteria;Cyanobacteria;SubsectionI;FamilyI;Merismopedia
RSV_genus426	Bacteria;Cyanobacteria;Cyanobacteria;SubsectionI;FamilyI;Microcystis
RSV_genus427	Bacteria;Cyanobacteria;Cyanobacteria;SubsectionI;FamilyI;NA
RSV_genus428	Bacteria;Cyanobacteria;Cyanobacteria;SubsectionI;FamilyI;Synechococcus
RSV_genus429	Bacteria;Cyanobacteria;Cyanobacteria;SubsectionII;FamilyII;Chroococcidiopsis
RSV_genus430	Bacteria;Cyanobacteria;Cyanobacteria;SubsectionII;FamilyII;Pleurocapsa
RSV_genus431	Bacteria;Cyanobacteria;Cyanobacteria;SubsectionIII;FamilyI;Aerosakkonema
RSV_genus432	Bacteria;Cyanobacteria;Cyanobacteria;SubsectionIII;FamilyI;Leptolyngbya
RSV_genus433	Bacteria;Cyanobacteria;Cyanobacteria;SubsectionIII;FamilyI;Microcoleus
RSV_genus434	Bacteria;Cyanobacteria;Cyanobacteria;SubsectionIII;FamilyI;NA
RSV_genus435	Bacteria;Cyanobacteria;Cyanobacteria;SubsectionIII;FamilyI;Oscillatoria
RSV_genus436	Bacteria;Cyanobacteria;Cyanobacteria;SubsectionIII;FamilyI;Pseudanabaena
RSV_genus437	Bacteria;Cyanobacteria;Cyanobacteria;SubsectionIII;FamilyI;Spirulina
RSV_genus438	Bacteria;Cyanobacteria;ML635J-21;NA;NA;NA
RSV_genus439	Bacteria;Cyanobacteria;Melainabacteria;Caenarcaniphilales;NA;NA
RSV_genus440	Bacteria;Cyanobacteria;Melainabacteria;Gastranaerophilales;NA;NA
RSV_genus441	Bacteria;Cyanobacteria;Melainabacteria;Obscuribacterales;NA;NA
RSV_genus442	Bacteria;Cyanobacteria;Melainabacteria;Vampirovibrionales;NA;NA
RSV_genus443	Bacteria;Cyanobacteria;NA;NA;NA;NA
RSV_genus444	Bacteria;Deferribacteres;Deferribacteres;Deferribacterales;Deferribacteraceae;Mucispirillum
RSV_genus445	Bacteria;Deinococcus-Thermus;Deinococci;Deinococcales;Deinococcaceae;Deinobacterium
RSV_genus446	Bacteria;Deinococcus-Thermus;Deinococci;Deinococcales;Deinococcaceae;Deinococcus
RSV_genus447	Bacteria;Deinococcus-Thermus;Deinococci;Deinococcales;Deinococcaceae;NA
RSV_genus448	Bacteria;Deinococcus-Thermus;Deinococci;Deinococcales;Trueperaceae;Truepera
RSV_genus449	Bacteria;Deinococcus-Thermus;Deinococci;Thermales;Thermaceae;Meiothermus
RSV_genus450	Bacteria;Deinococcus-Thermus;Deinococci;Thermales;Thermaceae;Thermus
RSV_genus451	Bacteria;Elusimicrobia;Elusimicrobia;Elusimicrobiales;Elusimicrobiaceae;Elusimicrobium
RSV_genus452	Bacteria;Elusimicrobia;Elusimicrobia;Lineage_IIb;NA;NA
RSV_genus453	Bacteria;Elusimicrobia;Elusimicrobia;Lineage_IV;NA;NA
RSV_genus454	Bacteria;Elusimicrobia;Elusimicrobia;Lineage_I_(Endomicrobia);NA;NA
RSV_genus455	Bacteria;Elusimicrobia;Elusimicrobia;NA;NA;NA
RSV_genus456	Bacteria;Fibrobacteres;Fibrobacteria;Fibrobacterales;Fibrobacteraceae;Fibrobacter
RSV_genus457	Bacteria;Fibrobacteres;Fibrobacteria;Fibrobacterales;Fibrobacteraceae;NA
RSV_genus458	Bacteria;Firmicutes;Bacilli;Bacillales;Alicyclobacillaceae;Alicyclobacillus
RSV_genus459	Bacteria;Firmicutes;Bacilli;Bacillales;Alicyclobacillaceae;NA
RSV_genus460	Bacteria;Firmicutes;Bacilli;Bacillales;Alicyclobacillaceae;Tumebacillus
RSV_genus461	Bacteria;Firmicutes;Bacilli;Bacillales;Bacillaceae;Aeribacillus
RSV_genus462	Bacteria;Firmicutes;Bacilli;Bacillales;Bacillaceae;Anoxybacillus
RSV_genus463	Bacteria;Firmicutes;Bacilli;Bacillales;Bacillaceae;Bacillus
RSV_genus464	Bacteria;Firmicutes;Bacilli;Bacillales;Bacillaceae;Caldibacillus
RSV_genus465	Bacteria;Firmicutes;Bacilli;Bacillales;Bacillaceae;Geobacillus
RSV_genus466	Bacteria;Firmicutes;Bacilli;Bacillales;Bacillaceae;Halolactibacillus
RSV_genus467	Bacteria;Firmicutes;Bacilli;Bacillales;Bacillaceae;Marinococcus
RSV_genus468	Bacteria;Firmicutes;Bacilli;Bacillales;Bacillaceae;NA
RSV_genus469	Bacteria;Firmicutes;Bacilli;Bacillales;Bacillaceae;Oceanobacillus
RSV_genus470	Bacteria;Firmicutes;Bacilli;Bacillales;Bacillaceae;Paraliobacillus
RSV_genus471	Bacteria;Firmicutes;Bacilli;Bacillales;Bacillaceae;Paucisalibacillus
RSV_genus472	Bacteria;Firmicutes;Bacilli;Bacillales;Bacillaceae;Terribacillus
RSV_genus473	Bacteria;Firmicutes;Bacilli;Bacillales;Bacillaceae;Ureibacillus
RSV_genus474	Bacteria;Firmicutes;Bacilli;Bacillales;Family_X;Thermicanus
RSV_genus475	Bacteria;Firmicutes;Bacilli;Bacillales;Family_XI;Gemella
RSV_genus476	Bacteria;Firmicutes;Bacilli;Bacillales;Family_XII;Exiguobacterium
RSV_genus477	Bacteria;Firmicutes;Bacilli;Bacillales;NA;NA
RSV_genus478	Bacteria;Firmicutes;Bacilli;Bacillales;Paenibacillaceae;Brevibacillus
RSV_genus479	Bacteria;Firmicutes;Bacilli;Bacillales;Paenibacillaceae;Cohnella
RSV_genus480	Bacteria;Firmicutes;Bacilli;Bacillales;Paenibacillaceae;Paenibacillus
RSV_genus481	Bacteria;Firmicutes;Bacilli;Bacillales;Paenibacillaceae;Saccharibacillus
RSV_genus482	Bacteria;Firmicutes;Bacilli;Bacillales;Paenibacillaceae;Thermobacillus
RSV_genus483	Bacteria;Firmicutes;Bacilli;Bacillales;Planococcaceae;Chryseomicrobium
RSV_genus484	Bacteria;Firmicutes;Bacilli;Bacillales;Planococcaceae;Lysinibacillus
RSV_genus485	Bacteria;Firmicutes;Bacilli;Bacillales;Planococcaceae;NA
RSV_genus486	Bacteria;Firmicutes;Bacilli;Bacillales;Planococcaceae;Psychrobacillus
RSV_genus487	Bacteria;Firmicutes;Bacilli;Bacillales;Planococcaceae;Sporosarcina
RSV_genus488	Bacteria;Firmicutes;Bacilli;Bacillales;Sporolactobacillaceae;Sporolactobacillus
RSV_genus489	Bacteria;Firmicutes;Bacilli;Bacillales;Staphylococcaceae;Aliicoccus
RSV_genus490	Bacteria;Firmicutes;Bacilli;Bacillales;Staphylococcaceae;Jeotgalicoccus
RSV_genus491	Bacteria;Firmicutes;Bacilli;Bacillales;Staphylococcaceae;Macrococcus
RSV_genus492	Bacteria;Firmicutes;Bacilli;Bacillales;Staphylococcaceae;NA
RSV_genus493	Bacteria;Firmicutes;Bacilli;Bacillales;Staphylococcaceae;Nosocomiicoccus
RSV_genus494	Bacteria;Firmicutes;Bacilli;Bacillales;Staphylococcaceae;Staphylococcus
RSV_genus495	Bacteria;Firmicutes;Bacilli;Bacillales;Thermoactinomycetaceae;Kroppenstedtia
RSV_genus496	Bacteria;Firmicutes;Bacilli;Bacillales;Thermoactinomycetaceae;Laceyella
RSV_genus497	Bacteria;Firmicutes;Bacilli;Bacillales;Thermoactinomycetaceae;Planifilum
RSV_genus498	Bacteria;Firmicutes;Bacilli;Bacillales;Thermoactinomycetaceae;Thermoactinomyces
RSV_genus499	Bacteria;Firmicutes;Bacilli;Lactobacillales;Aerococcaceae;Abiotrophia
RSV_genus500	Bacteria;Firmicutes;Bacilli;Lactobacillales;Aerococcaceae;Aerococcus
RSV_genus501	Bacteria;Firmicutes;Bacilli;Lactobacillales;Aerococcaceae;Eremococcus
RSV_genus502	Bacteria;Firmicutes;Bacilli;Lactobacillales;Aerococcaceae;Facklamia
RSV_genus503	Bacteria;Firmicutes;Bacilli;Lactobacillales;Aerococcaceae;Globicatella
RSV_genus504	Bacteria;Firmicutes;Bacilli;Lactobacillales;Aerococcaceae;Ignavigranum
RSV_genus505	Bacteria;Firmicutes;Bacilli;Lactobacillales;Aerococcaceae;NA
RSV_genus506	Bacteria;Firmicutes;Bacilli;Lactobacillales;Carnobacteriaceae;Alkalibacterium
RSV_genus507	Bacteria;Firmicutes;Bacilli;Lactobacillales;Carnobacteriaceae;Alloiococcus
RSV_genus508	Bacteria;Firmicutes;Bacilli;Lactobacillales;Carnobacteriaceae;Atopostipes
RSV_genus509	Bacteria;Firmicutes;Bacilli;Lactobacillales;Carnobacteriaceae;Desemzia
RSV_genus510	Bacteria;Firmicutes;Bacilli;Lactobacillales;Carnobacteriaceae;Dolosigranulum
RSV_genus511	Bacteria;Firmicutes;Bacilli;Lactobacillales;Carnobacteriaceae;Granulicatella
RSV_genus512	Bacteria;Firmicutes;Bacilli;Lactobacillales;Carnobacteriaceae;Marinilactibacillus
RSV_genus513	Bacteria;Firmicutes;Bacilli;Lactobacillales;Carnobacteriaceae;NA
RSV_genus514	Bacteria;Firmicutes;Bacilli;Lactobacillales;Carnobacteriaceae;Trichococcus
RSV_genus515	Bacteria;Firmicutes;Bacilli;Lactobacillales;Enterococcaceae;Catellicoccus
RSV_genus516	Bacteria;Firmicutes;Bacilli;Lactobacillales;Enterococcaceae;Enterococcus
RSV_genus517	Bacteria;Firmicutes;Bacilli;Lactobacillales;Enterococcaceae;NA
RSV_genus518	Bacteria;Firmicutes;Bacilli;Lactobacillales;Enterococcaceae;Tetragenococcus
RSV_genus519	Bacteria;Firmicutes;Bacilli;Lactobacillales;Lactobacillaceae;Lactobacillus
RSV_genus520	Bacteria;Firmicutes;Bacilli;Lactobacillales;Lactobacillaceae;NA
RSV_genus521	Bacteria;Firmicutes;Bacilli;Lactobacillales;Lactobacillaceae;Pediococcus
RSV_genus522	Bacteria;Firmicutes;Bacilli;Lactobacillales;Leuconostocaceae;Fructobacillus
RSV_genus523	Bacteria;Firmicutes;Bacilli;Lactobacillales;Leuconostocaceae;Leuconostoc
RSV_genus524	Bacteria;Firmicutes;Bacilli;Lactobacillales;Leuconostocaceae;Oenococcus
RSV_genus525	Bacteria;Firmicutes;Bacilli;Lactobacillales;Leuconostocaceae;Weissella
RSV_genus526	Bacteria;Firmicutes;Bacilli;Lactobacillales;NA;NA
RSV_genus527	Bacteria;Firmicutes;Bacilli;Lactobacillales;P5D1-392;NA
RSV_genus528	Bacteria;Firmicutes;Bacilli;Lactobacillales;Streptococcaceae;Lactococcus
RSV_genus529	Bacteria;Firmicutes;Bacilli;Lactobacillales;Streptococcaceae;NA
RSV_genus530	Bacteria;Firmicutes;Bacilli;Lactobacillales;Streptococcaceae;Streptococcus
RSV_genus531	Bacteria;Firmicutes;Bacilli;NA;NA;NA
RSV_genus532	Bacteria;Firmicutes;Bacilli;RS-F29;NA;NA
RSV_genus533	Bacteria;Firmicutes;Clostridia;Clostridiales;Christensenellaceae;Catabacter
RSV_genus534	Bacteria;Firmicutes;Clostridia;Clostridiales;Christensenellaceae;Christensenella
RSV_genus535	Bacteria;Firmicutes;Clostridia;Clostridiales;Christensenellaceae;Christensenellaceae_R-7_group
RSV_genus536	Bacteria;Firmicutes;Clostridia;Clostridiales;Christensenellaceae;NA
RSV_genus537	Bacteria;Firmicutes;Clostridia;Clostridiales;Clostridiaceae_1;Candidatus_Arthromitus
RSV_genus538	Bacteria;Firmicutes;Clostridia;Clostridiales;Clostridiaceae_1;Clostridium_sensu_stricto_1
RSV_genus539	Bacteria;Firmicutes;Clostridia;Clostridiales;Clostridiaceae_1;Clostridium_sensu_stricto_10
RSV_genus540	Bacteria;Firmicutes;Clostridia;Clostridiales;Clostridiaceae_1;Clostridium_sensu_stricto_12
RSV_genus541	Bacteria;Firmicutes;Clostridia;Clostridiales;Clostridiaceae_1;Clostridium_sensu_stricto_13
RSV_genus542	Bacteria;Firmicutes;Clostridia;Clostridiales;Clostridiaceae_1;Clostridium_sensu_stricto_18
RSV_genus543	Bacteria;Firmicutes;Clostridia;Clostridiales;Clostridiaceae_1;Clostridium_sensu_stricto_2
RSV_genus544	Bacteria;Firmicutes;Clostridia;Clostridiales;Clostridiaceae_1;Clostridium_sensu_stricto_3
RSV_genus545	Bacteria;Firmicutes;Clostridia;Clostridiales;Clostridiaceae_1;Clostridium_sensu_stricto_5
RSV_genus546	Bacteria;Firmicutes;Clostridia;Clostridiales;Clostridiaceae_1;Clostridium_sensu_stricto_7
RSV_genus547	Bacteria;Firmicutes;Clostridia;Clostridiales;Clostridiaceae_1;Clostridium_sensu_stricto_8
RSV_genus548	Bacteria;Firmicutes;Clostridia;Clostridiales;Clostridiaceae_1;Fonticella
RSV_genus549	Bacteria;Firmicutes;Clostridia;Clostridiales;Clostridiaceae_1;NA
RSV_genus550	Bacteria;Firmicutes;Clostridia;Clostridiales;Clostridiaceae_1;Oxobacter
RSV_genus551	Bacteria;Firmicutes;Clostridia;Clostridiales;Clostridiaceae_1;Proteiniclasticum
RSV_genus552	Bacteria;Firmicutes;Clostridia;Clostridiales;Clostridiaceae_1;Sarcina
RSV_genus553	Bacteria;Firmicutes;Clostridia;Clostridiales;Clostridiaceae_1;Thermobrachium
RSV_genus554	Bacteria;Firmicutes;Clostridia;Clostridiales;Clostridiales_vadinBB60_group;NA
RSV_genus555	Bacteria;Firmicutes;Clostridia;Clostridiales;Defluviitaleaceae;Defluviitaleaceae_UCG-011
RSV_genus556	Bacteria;Firmicutes;Clostridia;Clostridiales;Eubacteriaceae;Acetobacterium
RSV_genus557	Bacteria;Firmicutes;Clostridia;Clostridiales;Eubacteriaceae;Anaerofustis
RSV_genus558	Bacteria;Firmicutes;Clostridia;Clostridiales;Eubacteriaceae;Eubacterium
RSV_genus559	Bacteria;Firmicutes;Clostridia;Clostridiales;Eubacteriaceae;NA
RSV_genus560	Bacteria;Firmicutes;Clostridia;Clostridiales;Eubacteriaceae;Pseudoramibacter
RSV_genus561	Bacteria;Firmicutes;Clostridia;Clostridiales;Family_XI;Anaerococcus
RSV_genus562	Bacteria;Firmicutes;Clostridia;Clostridiales;Family_XI;Ezakiella
RSV_genus563	Bacteria;Firmicutes;Clostridia;Clostridiales;Family_XI;Finegoldia
RSV_genus564	Bacteria;Firmicutes;Clostridia;Clostridiales;Family_XI;Gallicola
RSV_genus565	Bacteria;Firmicutes;Clostridia;Clostridiales;Family_XI;Helcococcus
RSV_genus566	Bacteria;Firmicutes;Clostridia;Clostridiales;Family_XI;Murdochiella
RSV_genus567	Bacteria;Firmicutes;Clostridia;Clostridiales;Family_XI;NA
RSV_genus568	Bacteria;Firmicutes;Clostridia;Clostridiales;Family_XI;Parvimonas
RSV_genus569	Bacteria;Firmicutes;Clostridia;Clostridiales;Family_XI;Peptoniphilus
RSV_genus570	Bacteria;Firmicutes;Clostridia;Clostridiales;Family_XI;Sedimentibacter
RSV_genus571	Bacteria;Firmicutes;Clostridia;Clostridiales;Family_XI;Tepidimicrobium
RSV_genus572	Bacteria;Firmicutes;Clostridia;Clostridiales;Family_XI;Tissierella
RSV_genus573	Bacteria;Firmicutes;Clostridia;Clostridiales;Family_XII;Acidaminobacter
RSV_genus574	Bacteria;Firmicutes;Clostridia;Clostridiales;Family_XII;Fusibacter
RSV_genus575	Bacteria;Firmicutes;Clostridia;Clostridiales;Family_XII;Guggenheimella
RSV_genus576	Bacteria;Firmicutes;Clostridia;Clostridiales;Family_XIII;Anaerovorax
RSV_genus577	Bacteria;Firmicutes;Clostridia;Clostridiales;Family_XIII;Family_XIII_AD3011_group
RSV_genus578	Bacteria;Firmicutes;Clostridia;Clostridiales;Family_XIII;Family_XIII_UCG-001
RSV_genus579	Bacteria;Firmicutes;Clostridia;Clostridiales;Family_XIII;Incertae_Sedis
RSV_genus580	Bacteria;Firmicutes;Clostridia;Clostridiales;Family_XIII;Mogibacterium
RSV_genus581	Bacteria;Firmicutes;Clostridia;Clostridiales;Family_XIII;NA
RSV_genus582	Bacteria;Firmicutes;Clostridia;Clostridiales;Family_XIII;[Eubacterium]_brachy_group
RSV_genus583	Bacteria;Firmicutes;Clostridia;Clostridiales;Family_XIII;[Eubacterium]_nodatum_group
RSV_genus584	Bacteria;Firmicutes;Clostridia;Clostridiales;Gracilibacteraceae;Lutispora
RSV_genus585	Bacteria;Firmicutes;Clostridia;Clostridiales;Lachnospiraceae;Acetatifactor
RSV_genus586	Bacteria;Firmicutes;Clostridia;Clostridiales;Lachnospiraceae;Acetitomaculum
RSV_genus587	Bacteria;Firmicutes;Clostridia;Clostridiales;Lachnospiraceae;Anaerosporobacter
RSV_genus588	Bacteria;Firmicutes;Clostridia;Clostridiales;Lachnospiraceae;Anaerostipes
RSV_genus589	Bacteria;Firmicutes;Clostridia;Clostridiales;Lachnospiraceae;Blautia
RSV_genus590	Bacteria;Firmicutes;Clostridia;Clostridiales;Lachnospiraceae;Butyrivibrio
RSV_genus591	Bacteria;Firmicutes;Clostridia;Clostridiales;Lachnospiraceae;Butyrivibrio_2
RSV_genus592	Bacteria;Firmicutes;Clostridia;Clostridiales;Lachnospiraceae;Catonella
RSV_genus593	Bacteria;Firmicutes;Clostridia;Clostridiales;Lachnospiraceae;Cellulosilyticum
RSV_genus594	Bacteria;Firmicutes;Clostridia;Clostridiales;Lachnospiraceae;Coprococcus_1
RSV_genus595	Bacteria;Firmicutes;Clostridia;Clostridiales;Lachnospiraceae;Coprococcus_2
RSV_genus596	Bacteria;Firmicutes;Clostridia;Clostridiales;Lachnospiraceae;Coprococcus_3
RSV_genus597	Bacteria;Firmicutes;Clostridia;Clostridiales;Lachnospiraceae;Dorea
RSV_genus598	Bacteria;Firmicutes;Clostridia;Clostridiales;Lachnospiraceae;Eisenbergiella
RSV_genus599	Bacteria;Firmicutes;Clostridia;Clostridiales;Lachnospiraceae;Fusicatenibacter
RSV_genus600	Bacteria;Firmicutes;Clostridia;Clostridiales;Lachnospiraceae;Howardella
RSV_genus601	Bacteria;Firmicutes;Clostridia;Clostridiales;Lachnospiraceae;Hungatella
RSV_genus602	Bacteria;Firmicutes;Clostridia;Clostridiales;Lachnospiraceae;Incertae_Sedis
RSV_genus603	Bacteria;Firmicutes;Clostridia;Clostridiales;Lachnospiraceae;Johnsonella
RSV_genus604	Bacteria;Firmicutes;Clostridia;Clostridiales;Lachnospiraceae;Lachnoanaerobaculum
RSV_genus605	Bacteria;Firmicutes;Clostridia;Clostridiales;Lachnospiraceae;Lachnoclostridium
RSV_genus606	Bacteria;Firmicutes;Clostridia;Clostridiales;Lachnospiraceae;Lachnoclostridium_10
RSV_genus607	Bacteria;Firmicutes;Clostridia;Clostridiales;Lachnospiraceae;Lachnoclostridium_5
RSV_genus608	Bacteria;Firmicutes;Clostridia;Clostridiales;Lachnospiraceae;Lachnospira
RSV_genus609	Bacteria;Firmicutes;Clostridia;Clostridiales;Lachnospiraceae;Lachnospiraceae_AC2044_group
RSV_genus610	Bacteria;Firmicutes;Clostridia;Clostridiales;Lachnospiraceae;Lachnospiraceae_FCS020_group
RSV_genus611	Bacteria;Firmicutes;Clostridia;Clostridiales;Lachnospiraceae;Lachnospiraceae_FE2018_group
RSV_genus612	Bacteria;Firmicutes;Clostridia;Clostridiales;Lachnospiraceae;Lachnospiraceae_NC2004_group
RSV_genus613	Bacteria;Firmicutes;Clostridia;Clostridiales;Lachnospiraceae;Lachnospiraceae_ND3007_group
RSV_genus614	Bacteria;Firmicutes;Clostridia;Clostridiales;Lachnospiraceae;Lachnospiraceae_NK3A20_group
RSV_genus615	Bacteria;Firmicutes;Clostridia;Clostridiales;Lachnospiraceae;Lachnospiraceae_NK4A136_group
RSV_genus616	Bacteria;Firmicutes;Clostridia;Clostridiales;Lachnospiraceae;Lachnospiraceae_UCG-001
RSV_genus617	Bacteria;Firmicutes;Clostridia;Clostridiales;Lachnospiraceae;Lachnospiraceae_UCG-002
RSV_genus618	Bacteria;Firmicutes;Clostridia;Clostridiales;Lachnospiraceae;Lachnospiraceae_UCG-003
RSV_genus619	Bacteria;Firmicutes;Clostridia;Clostridiales;Lachnospiraceae;Lachnospiraceae_UCG-004
RSV_genus620	Bacteria;Firmicutes;Clostridia;Clostridiales;Lachnospiraceae;Lachnospiraceae_UCG-005
RSV_genus621	Bacteria;Firmicutes;Clostridia;Clostridiales;Lachnospiraceae;Lachnospiraceae_UCG-008
RSV_genus622	Bacteria;Firmicutes;Clostridia;Clostridiales;Lachnospiraceae;Lachnospiraceae_UCG-010
RSV_genus623	Bacteria;Firmicutes;Clostridia;Clostridiales;Lachnospiraceae;Lactonifactor
RSV_genus624	Bacteria;Firmicutes;Clostridia;Clostridiales;Lachnospiraceae;Marvinbryantia
RSV_genus625	Bacteria;Firmicutes;Clostridia;Clostridiales;Lachnospiraceae;Moryella
RSV_genus626	Bacteria;Firmicutes;Clostridia;Clostridiales;Lachnospiraceae;NA
RSV_genus627	Bacteria;Firmicutes;Clostridia;Clostridiales;Lachnospiraceae;Oribacterium
RSV_genus628	Bacteria;Firmicutes;Clostridia;Clostridiales;Lachnospiraceae;Pseudobutyrivibrio
RSV_genus629	Bacteria;Firmicutes;Clostridia;Clostridiales;Lachnospiraceae;Roseburia
RSV_genus630	Bacteria;Firmicutes;Clostridia;Clostridiales;Lachnospiraceae;Shuttleworthia
RSV_genus631	Bacteria;Firmicutes;Clostridia;Clostridiales;Lachnospiraceae;Stomatobaculum
RSV_genus632	Bacteria;Firmicutes;Clostridia;Clostridiales;Lachnospiraceae;Syntrophococcus
RSV_genus633	Bacteria;Firmicutes;Clostridia;Clostridiales;Lachnospiraceae;Tyzzerella
RSV_genus634	Bacteria;Firmicutes;Clostridia;Clostridiales;Lachnospiraceae;Tyzzerella_3
RSV_genus635	Bacteria;Firmicutes;Clostridia;Clostridiales;Lachnospiraceae;Tyzzerella_4
RSV_genus636	Bacteria;Firmicutes;Clostridia;Clostridiales;Lachnospiraceae;[Eubacterium]_hallii_group
RSV_genus637	Bacteria;Firmicutes;Clostridia;Clostridiales;Lachnospiraceae;[Eubacterium]_ruminantium_group
RSV_genus638	Bacteria;Firmicutes;Clostridia;Clostridiales;Lachnospiraceae;[Eubacterium]_ventriosum_group
RSV_genus639	Bacteria;Firmicutes;Clostridia;Clostridiales;Lachnospiraceae;[Ruminococcus]_gauvreauii_group
RSV_genus640	Bacteria;Firmicutes;Clostridia;Clostridiales;NA;NA
RSV_genus641	Bacteria;Firmicutes;Clostridia;Clostridiales;Peptococcaceae;Desulfotomaculum
RSV_genus642	Bacteria;Firmicutes;Clostridia;Clostridiales;Peptococcaceae;NA
RSV_genus643	Bacteria;Firmicutes;Clostridia;Clostridiales;Peptococcaceae;Pelotomaculum
RSV_genus644	Bacteria;Firmicutes;Clostridia;Clostridiales;Peptococcaceae;Peptococcus
RSV_genus645	Bacteria;Firmicutes;Clostridia;Clostridiales;Peptostreptococcaceae;Acetoanaerobium
RSV_genus646	Bacteria;Firmicutes;Clostridia;Clostridiales;Peptostreptococcaceae;Filifactor
RSV_genus647	Bacteria;Firmicutes;Clostridia;Clostridiales;Peptostreptococcaceae;Intestinibacter
RSV_genus648	Bacteria;Firmicutes;Clostridia;Clostridiales;Peptostreptococcaceae;NA
RSV_genus649	Bacteria;Firmicutes;Clostridia;Clostridiales;Peptostreptococcaceae;Peptoclostridium
RSV_genus650	Bacteria;Firmicutes;Clostridia;Clostridiales;Peptostreptococcaceae;Peptostreptococcus
RSV_genus651	Bacteria;Firmicutes;Clostridia;Clostridiales;Peptostreptococcaceae;Romboutsia
RSV_genus652	Bacteria;Firmicutes;Clostridia;Clostridiales;Peptostreptococcaceae;Terrisporobacter
RSV_genus653	Bacteria;Firmicutes;Clostridia;Clostridiales;Ruminococcaceae;Acetanaerobacterium
RSV_genus654	Bacteria;Firmicutes;Clostridia;Clostridiales;Ruminococcaceae;Anaerofilum
RSV_genus655	Bacteria;Firmicutes;Clostridia;Clostridiales;Ruminococcaceae;Anaerotruncus
RSV_genus656	Bacteria;Firmicutes;Clostridia;Clostridiales;Ruminococcaceae;Candidatus_Soleaferrea
RSV_genus657	Bacteria;Firmicutes;Clostridia;Clostridiales;Ruminococcaceae;Ethanoligenens
RSV_genus658	Bacteria;Firmicutes;Clostridia;Clostridiales;Ruminococcaceae;Faecalibacterium
RSV_genus659	Bacteria;Firmicutes;Clostridia;Clostridiales;Ruminococcaceae;Fastidiosipila
RSV_genus660	Bacteria;Firmicutes;Clostridia;Clostridiales;Ruminococcaceae;Flavonifractor
RSV_genus661	Bacteria;Firmicutes;Clostridia;Clostridiales;Ruminococcaceae;Hydrogenoanaerobacterium
RSV_genus662	Bacteria;Firmicutes;Clostridia;Clostridiales;Ruminococcaceae;Intestinimonas
RSV_genus663	Bacteria;Firmicutes;Clostridia;Clostridiales;Ruminococcaceae;NA
RSV_genus664	Bacteria;Firmicutes;Clostridia;Clostridiales;Ruminococcaceae;Oscillibacter
RSV_genus665	Bacteria;Firmicutes;Clostridia;Clostridiales;Ruminococcaceae;Oscillospira
RSV_genus666	Bacteria;Firmicutes;Clostridia;Clostridiales;Ruminococcaceae;Pseudoflavonifractor
RSV_genus667	Bacteria;Firmicutes;Clostridia;Clostridiales;Ruminococcaceae;Ruminiclostridium
RSV_genus668	Bacteria;Firmicutes;Clostridia;Clostridiales;Ruminococcaceae;Ruminiclostridium_1
RSV_genus669	Bacteria;Firmicutes;Clostridia;Clostridiales;Ruminococcaceae;Ruminiclostridium_5
RSV_genus670	Bacteria;Firmicutes;Clostridia;Clostridiales;Ruminococcaceae;Ruminiclostridium_6
RSV_genus671	Bacteria;Firmicutes;Clostridia;Clostridiales;Ruminococcaceae;Ruminiclostridium_9
RSV_genus672	Bacteria;Firmicutes;Clostridia;Clostridiales;Ruminococcaceae;Ruminococcaceae_NK4A214_group
RSV_genus673	Bacteria;Firmicutes;Clostridia;Clostridiales;Ruminococcaceae;Ruminococcaceae_UCG-002
RSV_genus674	Bacteria;Firmicutes;Clostridia;Clostridiales;Ruminococcaceae;Ruminococcaceae_UCG-003
RSV_genus675	Bacteria;Firmicutes;Clostridia;Clostridiales;Ruminococcaceae;Ruminococcaceae_UCG-004
RSV_genus676	Bacteria;Firmicutes;Clostridia;Clostridiales;Ruminococcaceae;Ruminococcaceae_UCG-005
RSV_genus677	Bacteria;Firmicutes;Clostridia;Clostridiales;Ruminococcaceae;Ruminococcaceae_UCG-007
RSV_genus678	Bacteria;Firmicutes;Clostridia;Clostridiales;Ruminococcaceae;Ruminococcaceae_UCG-008
RSV_genus679	Bacteria;Firmicutes;Clostridia;Clostridiales;Ruminococcaceae;Ruminococcaceae_UCG-009
RSV_genus680	Bacteria;Firmicutes;Clostridia;Clostridiales;Ruminococcaceae;Ruminococcaceae_UCG-010
RSV_genus681	Bacteria;Firmicutes;Clostridia;Clostridiales;Ruminococcaceae;Ruminococcaceae_UCG-011
RSV_genus682	Bacteria;Firmicutes;Clostridia;Clostridiales;Ruminococcaceae;Ruminococcaceae_UCG-013
RSV_genus683	Bacteria;Firmicutes;Clostridia;Clostridiales;Ruminococcaceae;Ruminococcaceae_UCG-014
RSV_genus684	Bacteria;Firmicutes;Clostridia;Clostridiales;Ruminococcaceae;Ruminococcus_1
RSV_genus685	Bacteria;Firmicutes;Clostridia;Clostridiales;Ruminococcaceae;Ruminococcus_2
RSV_genus686	Bacteria;Firmicutes;Clostridia;Clostridiales;Ruminococcaceae;Saccharofermentans
RSV_genus687	Bacteria;Firmicutes;Clostridia;Clostridiales;Ruminococcaceae;Subdoligranulum
RSV_genus688	Bacteria;Firmicutes;Clostridia;Clostridiales;Ruminococcaceae;[Eubacterium]_coprostanoligenes_group
RSV_genus689	Bacteria;Firmicutes;Clostridia;Clostridiales;Syntrophomonadaceae;Pelospora
RSV_genus690	Bacteria;Firmicutes;Clostridia;Halanaerobiales;64K2;NA
RSV_genus691	Bacteria;Firmicutes;Clostridia;NA;NA;NA
RSV_genus692	Bacteria;Firmicutes;Clostridia;Thermoanaerobacterales;Family_III;Caldicellulosiruptor
RSV_genus693	Bacteria;Firmicutes;Clostridia;Thermoanaerobacterales;Family_III;Thermoanaerobacterium
RSV_genus694	Bacteria;Firmicutes;Clostridia;Thermoanaerobacterales;NA;NA
RSV_genus695	Bacteria;Firmicutes;Clostridia;Thermoanaerobacterales;Thermoanaerobacteraceae;Caldanaerobius
RSV_genus696	Bacteria;Firmicutes;Clostridia;Thermoanaerobacterales;Thermoanaerobacteraceae;Syntrophaceticus
RSV_genus697	Bacteria;Firmicutes;Erysipelotrichia;Erysipelotrichales;Erysipelotrichaceae;Allobaculum
RSV_genus698	Bacteria;Firmicutes;Erysipelotrichia;Erysipelotrichales;Erysipelotrichaceae;Bulleidia
RSV_genus699	Bacteria;Firmicutes;Erysipelotrichia;Erysipelotrichales;Erysipelotrichaceae;Candidatus_Stoquefichus
RSV_genus700	Bacteria;Firmicutes;Erysipelotrichia;Erysipelotrichales;Erysipelotrichaceae;Catenibacterium
RSV_genus701	Bacteria;Firmicutes;Erysipelotrichia;Erysipelotrichales;Erysipelotrichaceae;Coprobacillus
RSV_genus702	Bacteria;Firmicutes;Erysipelotrichia;Erysipelotrichales;Erysipelotrichaceae;Dielma
RSV_genus703	Bacteria;Firmicutes;Erysipelotrichia;Erysipelotrichales;Erysipelotrichaceae;Eggerthia
RSV_genus704	Bacteria;Firmicutes;Erysipelotrichia;Erysipelotrichales;Erysipelotrichaceae;Erysipelatoclostridium
RSV_genus705	Bacteria;Firmicutes;Erysipelotrichia;Erysipelotrichales;Erysipelotrichaceae;Erysipelothrix
RSV_genus706	Bacteria;Firmicutes;Erysipelotrichia;Erysipelotrichales;Erysipelotrichaceae;Erysipelotrichaceae_UCG-001
RSV_genus707	Bacteria;Firmicutes;Erysipelotrichia;Erysipelotrichales;Erysipelotrichaceae;Erysipelotrichaceae_UCG-003
RSV_genus708	Bacteria;Firmicutes;Erysipelotrichia;Erysipelotrichales;Erysipelotrichaceae;Erysipelotrichaceae_UCG-004
RSV_genus709	Bacteria;Firmicutes;Erysipelotrichia;Erysipelotrichales;Erysipelotrichaceae;Erysipelotrichaceae_UCG-006
RSV_genus710	Bacteria;Firmicutes;Erysipelotrichia;Erysipelotrichales;Erysipelotrichaceae;Faecalitalea
RSV_genus711	Bacteria;Firmicutes;Erysipelotrichia;Erysipelotrichales;Erysipelotrichaceae;Holdemanella
RSV_genus712	Bacteria;Firmicutes;Erysipelotrichia;Erysipelotrichales;Erysipelotrichaceae;Holdemania
RSV_genus713	Bacteria;Firmicutes;Erysipelotrichia;Erysipelotrichales;Erysipelotrichaceae;Incertae_Sedis
RSV_genus714	Bacteria;Firmicutes;Erysipelotrichia;Erysipelotrichales;Erysipelotrichaceae;NA
RSV_genus715	Bacteria;Firmicutes;Erysipelotrichia;Erysipelotrichales;Erysipelotrichaceae;Sharpea
RSV_genus716	Bacteria;Firmicutes;Erysipelotrichia;Erysipelotrichales;Erysipelotrichaceae;Solobacterium
RSV_genus717	Bacteria;Firmicutes;Erysipelotrichia;Erysipelotrichales;Erysipelotrichaceae;Turicibacter
RSV_genus718	Bacteria;Firmicutes;Erysipelotrichia;Erysipelotrichales;Erysipelotrichaceae;[Anaerorhabdus]_furcosa_group
RSV_genus719	Bacteria;Firmicutes;NA;NA;NA;NA
RSV_genus720	Bacteria;Firmicutes;Negativicutes;Selenomonadales;Acidaminococcaceae;Acidaminococcus
RSV_genus721	Bacteria;Firmicutes;Negativicutes;Selenomonadales;Acidaminococcaceae;NA
RSV_genus722	Bacteria;Firmicutes;Negativicutes;Selenomonadales;Acidaminococcaceae;Phascolarctobacterium
RSV_genus723	Bacteria;Firmicutes;Negativicutes;Selenomonadales;Acidaminococcaceae;Succiniclasticum
RSV_genus724	Bacteria;Firmicutes;Negativicutes;Selenomonadales;NA;NA
RSV_genus725	Bacteria;Firmicutes;Negativicutes;Selenomonadales;Veillonellaceae;Allisonella
RSV_genus726	Bacteria;Firmicutes;Negativicutes;Selenomonadales;Veillonellaceae;Anaeroglobus
RSV_genus727	Bacteria;Firmicutes;Negativicutes;Selenomonadales;Veillonellaceae;Anaerovibrio
RSV_genus728	Bacteria;Firmicutes;Negativicutes;Selenomonadales;Veillonellaceae;Centipeda
RSV_genus729	Bacteria;Firmicutes;Negativicutes;Selenomonadales;Veillonellaceae;Dialister
RSV_genus730	Bacteria;Firmicutes;Negativicutes;Selenomonadales;Veillonellaceae;Megamonas
RSV_genus731	Bacteria;Firmicutes;Negativicutes;Selenomonadales;Veillonellaceae;Megasphaera
RSV_genus732	Bacteria;Firmicutes;Negativicutes;Selenomonadales;Veillonellaceae;Mitsuokella
RSV_genus733	Bacteria;Firmicutes;Negativicutes;Selenomonadales;Veillonellaceae;NA
RSV_genus734	Bacteria;Firmicutes;Negativicutes;Selenomonadales;Veillonellaceae;Negativicoccus
RSV_genus735	Bacteria;Firmicutes;Negativicutes;Selenomonadales;Veillonellaceae;Selenomonas
RSV_genus736	Bacteria;Firmicutes;Negativicutes;Selenomonadales;Veillonellaceae;Selenomonas_3
RSV_genus737	Bacteria;Firmicutes;Negativicutes;Selenomonadales;Veillonellaceae;Selenomonas_4
RSV_genus738	Bacteria;Firmicutes;Negativicutes;Selenomonadales;Veillonellaceae;Sporomusa
RSV_genus739	Bacteria;Firmicutes;Negativicutes;Selenomonadales;Veillonellaceae;Thermosinus
RSV_genus740	Bacteria;Firmicutes;Negativicutes;Selenomonadales;Veillonellaceae;Veillonella
RSV_genus741	Bacteria;Fusobacteria;Fusobacteriia;Fusobacteriales;Fusobacteriaceae;Cetobacterium
RSV_genus742	Bacteria;Fusobacteria;Fusobacteriia;Fusobacteriales;Fusobacteriaceae;Fusobacterium
RSV_genus743	Bacteria;Fusobacteria;Fusobacteriia;Fusobacteriales;Fusobacteriaceae;NA
RSV_genus744	Bacteria;Fusobacteria;Fusobacteriia;Fusobacteriales;Fusobacteriaceae;Psychrilyobacter
RSV_genus745	Bacteria;Fusobacteria;Fusobacteriia;Fusobacteriales;Hados.Sed.Eubac.3;NA
RSV_genus746	Bacteria;Fusobacteria;Fusobacteriia;Fusobacteriales;Leptotrichiaceae;Leptotrichia
RSV_genus747	Bacteria;Fusobacteria;Fusobacteriia;Fusobacteriales;Leptotrichiaceae;NA
RSV_genus748	Bacteria;Fusobacteria;Fusobacteriia;Fusobacteriales;Leptotrichiaceae;Sebaldella
RSV_genus749	Bacteria;Fusobacteria;Fusobacteriia;Fusobacteriales;Leptotrichiaceae;Sneathia
RSV_genus750	Bacteria;Fusobacteria;Fusobacteriia;Fusobacteriales;Leptotrichiaceae;Streptobacillus
RSV_genus751	Bacteria;Fusobacteria;Fusobacteriia;Fusobacteriales;NA;NA
RSV_genus752	Bacteria;Gemmatimonadetes;Gemmatimonadetes;AT425-EubC11_terrestrial_group;NA;NA
RSV_genus753	Bacteria;Gemmatimonadetes;Gemmatimonadetes;BD2-11_terrestrial_group;NA;NA
RSV_genus754	Bacteria;Gemmatimonadetes;Gemmatimonadetes;Gemmatimonadales;Gemmatimonadaceae;Gemmatimonas
RSV_genus755	Bacteria;Gemmatimonadetes;Gemmatimonadetes;Gemmatimonadales;Gemmatimonadaceae;NA
RSV_genus756	Bacteria;Gemmatimonadetes;Gemmatimonadetes;NA;NA;NA
RSV_genus757	Bacteria;Gemmatimonadetes;Gemmatimonadetes;S0134_terrestrial_group;NA;NA
RSV_genus758	Bacteria;Gracilibacteria;NA;NA;NA;NA
RSV_genus759	Bacteria;Hydrogenedentes;NA;NA;NA;NA
RSV_genus760	Bacteria;Latescibacteria;NA;NA;NA;NA
RSV_genus761	Bacteria;Lentisphaerae;Lentisphaerae_RFP12_gut_group;NA;NA;NA
RSV_genus762	Bacteria;Lentisphaerae;Lentisphaeria;Victivallales;Victivallaceae;Victivallis
RSV_genus763	Bacteria;Lentisphaerae;Oligosphaeria;Oligosphaerales;Oligosphaeraceae;NA
RSV_genus764	Bacteria;Lentisphaerae;WCHB1-25;NA;NA;NA
RSV_genus765	Bacteria;Microgenomates;NA;NA;NA;NA
RSV_genus766	Bacteria;NA;NA;NA;NA;NA
RSV_genus767	Bacteria;Nitrospirae;Nitrospira;Nitrospirales;0319-6A21;NA
RSV_genus768	Bacteria;Nitrospirae;Nitrospira;Nitrospirales;Nitrospiraceae;Nitrospira
RSV_genus769	Bacteria;Omnitrophica;NPL-UPA2;NA;NA;NA
RSV_genus770	Bacteria;PAUC34f;NA;NA;NA;NA
RSV_genus771	Bacteria;Parcubacteria;NA;NA;NA;NA
RSV_genus772	Bacteria;Planctomycetes;NA;NA;NA;NA
RSV_genus773	Bacteria;Planctomycetes;OM190;NA;NA;NA
RSV_genus774	Bacteria;Planctomycetes;Phycisphaerae;CPla-3_termite_group;NA;NA
RSV_genus775	Bacteria;Planctomycetes;Phycisphaerae;Phycisphaerales;NA;NA
RSV_genus776	Bacteria;Planctomycetes;Phycisphaerae;Phycisphaerales;Phycisphaeraceae;AKYG587
RSV_genus777	Bacteria;Planctomycetes;Phycisphaerae;Phycisphaerales;Phycisphaeraceae;NA
RSV_genus778	Bacteria;Planctomycetes;Phycisphaerae;Phycisphaerales;Phycisphaeraceae;SM1A02
RSV_genus779	Bacteria;Planctomycetes;Phycisphaerae;Phycisphaerales;Phycisphaeraceae;Urania-1B-19_marine_sediment_group
RSV_genus780	Bacteria;Planctomycetes;Phycisphaerae;WD2101_soil_group;NA;NA
RSV_genus781	Bacteria;Planctomycetes;Pla4_lineage;NA;NA;NA
RSV_genus782	Bacteria;Planctomycetes;Planctomycetacia;Planctomycetales;Planctomycetaceae;CPla-4_termite_group
RSV_genus783	Bacteria;Planctomycetes;Planctomycetacia;Planctomycetales;Planctomycetaceae;Gemmata
RSV_genus784	Bacteria;Planctomycetes;Planctomycetacia;Planctomycetales;Planctomycetaceae;Isosphaera
RSV_genus785	Bacteria;Planctomycetes;Planctomycetacia;Planctomycetales;Planctomycetaceae;NA
RSV_genus786	Bacteria;Planctomycetes;Planctomycetacia;Planctomycetales;Planctomycetaceae;Pir4_lineage
RSV_genus787	Bacteria;Planctomycetes;Planctomycetacia;Planctomycetales;Planctomycetaceae;Pirellula
RSV_genus788	Bacteria;Planctomycetes;Planctomycetacia;Planctomycetales;Planctomycetaceae;Planctomyces
RSV_genus789	Bacteria;Planctomycetes;Planctomycetacia;Planctomycetales;Planctomycetaceae;Rhodopirellula
RSV_genus790	Bacteria;Planctomycetes;Planctomycetacia;Planctomycetales;Planctomycetaceae;Rubripirellula
RSV_genus791	Bacteria;Planctomycetes;Planctomycetacia;Planctomycetales;Planctomycetaceae;Singulisphaera
RSV_genus792	Bacteria;Planctomycetes;vadinHA49;NA;NA;NA
RSV_genus793	Bacteria;Proteobacteria;ARKDMS-49;NA;NA;NA
RSV_genus794	Bacteria;Proteobacteria;Alphaproteobacteria;Caulobacterales;Caulobacteraceae;Asticcacaulis
RSV_genus795	Bacteria;Proteobacteria;Alphaproteobacteria;Caulobacterales;Caulobacteraceae;Brevundimonas
RSV_genus796	Bacteria;Proteobacteria;Alphaproteobacteria;Caulobacterales;Caulobacteraceae;Caulobacter
RSV_genus797	Bacteria;Proteobacteria;Alphaproteobacteria;Caulobacterales;Caulobacteraceae;NA
RSV_genus798	Bacteria;Proteobacteria;Alphaproteobacteria;Caulobacterales;Caulobacteraceae;Phenylobacterium
RSV_genus799	Bacteria;Proteobacteria;Alphaproteobacteria;Caulobacterales;Hyphomonadaceae;Hirschia
RSV_genus800	Bacteria;Proteobacteria;Alphaproteobacteria;Caulobacterales;Hyphomonadaceae;Hyphomonas
RSV_genus801	Bacteria;Proteobacteria;Alphaproteobacteria;Caulobacterales;Hyphomonadaceae;Robiginitomaculum
RSV_genus802	Bacteria;Proteobacteria;Alphaproteobacteria;Caulobacterales;Hyphomonadaceae;Woodsholea
RSV_genus803	Bacteria;Proteobacteria;Alphaproteobacteria;DB1-14;NA;NA
RSV_genus804	Bacteria;Proteobacteria;Alphaproteobacteria;NA;NA;NA
RSV_genus805	Bacteria;Proteobacteria;Alphaproteobacteria;OCS116_clade;NA;NA
RSV_genus806	Bacteria;Proteobacteria;Alphaproteobacteria;Rhizobiales;A0839;NA
RSV_genus807	Bacteria;Proteobacteria;Alphaproteobacteria;Rhizobiales;Aurantimonadaceae;Aurantimonas
RSV_genus808	Bacteria;Proteobacteria;Alphaproteobacteria;Rhizobiales;Aurantimonadaceae;Aureimonas
RSV_genus809	Bacteria;Proteobacteria;Alphaproteobacteria;Rhizobiales;Aurantimonadaceae;Martelella
RSV_genus810	Bacteria;Proteobacteria;Alphaproteobacteria;Rhizobiales;Aurantimonadaceae;NA
RSV_genus811	Bacteria;Proteobacteria;Alphaproteobacteria;Rhizobiales;BCf3-20;NA
RSV_genus812	Bacteria;Proteobacteria;Alphaproteobacteria;Rhizobiales;Bartonellaceae;Bartonella
RSV_genus813	Bacteria;Proteobacteria;Alphaproteobacteria;Rhizobiales;Beijerinckiaceae;Chelatococcus
RSV_genus814	Bacteria;Proteobacteria;Alphaproteobacteria;Rhizobiales;Beijerinckiaceae;Methylorosula
RSV_genus815	Bacteria;Proteobacteria;Alphaproteobacteria;Rhizobiales;Beijerinckiaceae;Methylovirgula
RSV_genus816	Bacteria;Proteobacteria;Alphaproteobacteria;Rhizobiales;Beijerinckiaceae;NA
RSV_genus817	Bacteria;Proteobacteria;Alphaproteobacteria;Rhizobiales;Bradyrhizobiaceae;Afipia
RSV_genus818	Bacteria;Proteobacteria;Alphaproteobacteria;Rhizobiales;Bradyrhizobiaceae;Bosea
RSV_genus819	Bacteria;Proteobacteria;Alphaproteobacteria;Rhizobiales;Bradyrhizobiaceae;Bradyrhizobium
RSV_genus820	Bacteria;Proteobacteria;Alphaproteobacteria;Rhizobiales;Bradyrhizobiaceae;NA
RSV_genus821	Bacteria;Proteobacteria;Alphaproteobacteria;Rhizobiales;Bradyrhizobiaceae;Nitrobacter
RSV_genus822	Bacteria;Proteobacteria;Alphaproteobacteria;Rhizobiales;Bradyrhizobiaceae;Oligotropha
RSV_genus823	Bacteria;Proteobacteria;Alphaproteobacteria;Rhizobiales;Bradyrhizobiaceae;Rhodopseudomonas
RSV_genus824	Bacteria;Proteobacteria;Alphaproteobacteria;Rhizobiales;Bradyrhizobiaceae;Salinarimonas
RSV_genus825	Bacteria;Proteobacteria;Alphaproteobacteria;Rhizobiales;Bradyrhizobiaceae;Tardiphaga
RSV_genus826	Bacteria;Proteobacteria;Alphaproteobacteria;Rhizobiales;Brucellaceae;Brucella
RSV_genus827	Bacteria;Proteobacteria;Alphaproteobacteria;Rhizobiales;Brucellaceae;NA
RSV_genus828	Bacteria;Proteobacteria;Alphaproteobacteria;Rhizobiales;Brucellaceae;Ochrobactrum
RSV_genus829	Bacteria;Proteobacteria;Alphaproteobacteria;Rhizobiales;Brucellaceae;Paenochrobactrum
RSV_genus830	Bacteria;Proteobacteria;Alphaproteobacteria;Rhizobiales;DUNssu044;NA
RSV_genus831	Bacteria;Proteobacteria;Alphaproteobacteria;Rhizobiales;FukuN57;NA
RSV_genus832	Bacteria;Proteobacteria;Alphaproteobacteria;Rhizobiales;Hyphomicrobiaceae;Ancalomicrobium
RSV_genus833	Bacteria;Proteobacteria;Alphaproteobacteria;Rhizobiales;Hyphomicrobiaceae;Devosia
RSV_genus834	Bacteria;Proteobacteria;Alphaproteobacteria;Rhizobiales;Hyphomicrobiaceae;Hyphomicrobium
RSV_genus835	Bacteria;Proteobacteria;Alphaproteobacteria;Rhizobiales;Hyphomicrobiaceae;NA
RSV_genus836	Bacteria;Proteobacteria;Alphaproteobacteria;Rhizobiales;Hyphomicrobiaceae;Pedomicrobium
RSV_genus837	Bacteria;Proteobacteria;Alphaproteobacteria;Rhizobiales;Hyphomicrobiaceae;Pelagibacterium
RSV_genus838	Bacteria;Proteobacteria;Alphaproteobacteria;Rhizobiales;Hyphomicrobiaceae;Rhodomicrobium
RSV_genus839	Bacteria;Proteobacteria;Alphaproteobacteria;Rhizobiales;Hyphomicrobiaceae;Rhodoplanes
RSV_genus840	Bacteria;Proteobacteria;Alphaproteobacteria;Rhizobiales;Hyphomicrobiaceae;Vasilyevaea
RSV_genus841	Bacteria;Proteobacteria;Alphaproteobacteria;Rhizobiales;JG34-KF-361;NA
RSV_genus842	Bacteria;Proteobacteria;Alphaproteobacteria;Rhizobiales;JG35-K1-AG5;NA
RSV_genus843	Bacteria;Proteobacteria;Alphaproteobacteria;Rhizobiales;KF-JG30-B3;NA
RSV_genus844	Bacteria;Proteobacteria;Alphaproteobacteria;Rhizobiales;MNG7;NA
RSV_genus845	Bacteria;Proteobacteria;Alphaproteobacteria;Rhizobiales;Methylobacteriaceae;Meganema
RSV_genus846	Bacteria;Proteobacteria;Alphaproteobacteria;Rhizobiales;Methylobacteriaceae;Methylobacterium
RSV_genus847	Bacteria;Proteobacteria;Alphaproteobacteria;Rhizobiales;Methylobacteriaceae;Microvirga
RSV_genus848	Bacteria;Proteobacteria;Alphaproteobacteria;Rhizobiales;Methylobacteriaceae;NA
RSV_genus849	Bacteria;Proteobacteria;Alphaproteobacteria;Rhizobiales;Methylocystaceae;Hansschlegelia
RSV_genus850	Bacteria;Proteobacteria;Alphaproteobacteria;Rhizobiales;Methylocystaceae;NA
RSV_genus851	Bacteria;Proteobacteria;Alphaproteobacteria;Rhizobiales;Methylocystaceae;Pleomorphomonas
RSV_genus852	Bacteria;Proteobacteria;Alphaproteobacteria;Rhizobiales;NA;NA
RSV_genus853	Bacteria;Proteobacteria;Alphaproteobacteria;Rhizobiales;Phyllobacteriaceae;Aliihoeflea
RSV_genus854	Bacteria;Proteobacteria;Alphaproteobacteria;Rhizobiales;Phyllobacteriaceae;Aminobacter
RSV_genus855	Bacteria;Proteobacteria;Alphaproteobacteria;Rhizobiales;Phyllobacteriaceae;Aquamicrobium
RSV_genus856	Bacteria;Proteobacteria;Alphaproteobacteria;Rhizobiales;Phyllobacteriaceae;Mesorhizobium
RSV_genus857	Bacteria;Proteobacteria;Alphaproteobacteria;Rhizobiales;Phyllobacteriaceae;NA
RSV_genus858	Bacteria;Proteobacteria;Alphaproteobacteria;Rhizobiales;Phyllobacteriaceae;Nitratireductor
RSV_genus859	Bacteria;Proteobacteria;Alphaproteobacteria;Rhizobiales;Phyllobacteriaceae;Phyllobacterium
RSV_genus860	Bacteria;Proteobacteria;Alphaproteobacteria;Rhizobiales;Phyllobacteriaceae;Pseudahrensia
RSV_genus861	Bacteria;Proteobacteria;Alphaproteobacteria;Rhizobiales;Rhizobiaceae;Ensifer
RSV_genus862	Bacteria;Proteobacteria;Alphaproteobacteria;Rhizobiales;Rhizobiaceae;NA
RSV_genus863	Bacteria;Proteobacteria;Alphaproteobacteria;Rhizobiales;Rhizobiaceae;Neorhizobium
RSV_genus864	Bacteria;Proteobacteria;Alphaproteobacteria;Rhizobiales;Rhizobiaceae;Rhizobium
RSV_genus865	Bacteria;Proteobacteria;Alphaproteobacteria;Rhizobiales;Rhizobiaceae;Shinella
RSV_genus866	Bacteria;Proteobacteria;Alphaproteobacteria;Rhizobiales;Rhizobiales_Incertae_Sedis;Agaricicola
RSV_genus867	Bacteria;Proteobacteria;Alphaproteobacteria;Rhizobiales;Rhizobiales_Incertae_Sedis;Alsobacter
RSV_genus868	Bacteria;Proteobacteria;Alphaproteobacteria;Rhizobiales;Rhizobiales_Incertae_Sedis;Bauldia
RSV_genus869	Bacteria;Proteobacteria;Alphaproteobacteria;Rhizobiales;Rhizobiales_Incertae_Sedis;Candidatus_Liberibacter
RSV_genus870	Bacteria;Proteobacteria;Alphaproteobacteria;Rhizobiales;Rhizobiales_Incertae_Sedis;Phreatobacter
RSV_genus871	Bacteria;Proteobacteria;Alphaproteobacteria;Rhizobiales;Rhizobiales_Incertae_Sedis;Rhizomicrobium
RSV_genus872	Bacteria;Proteobacteria;Alphaproteobacteria;Rhizobiales;Rhodobiaceae;Afifella
RSV_genus873	Bacteria;Proteobacteria;Alphaproteobacteria;Rhizobiales;Rhodobiaceae;Methyloligella
RSV_genus874	Bacteria;Proteobacteria;Alphaproteobacteria;Rhizobiales;Rhodobiaceae;NA
RSV_genus875	Bacteria;Proteobacteria;Alphaproteobacteria;Rhizobiales;Rhodobiaceae;Parvibaculum
RSV_genus876	Bacteria;Proteobacteria;Alphaproteobacteria;Rhizobiales;Xanthobacteraceae;Aquabacter
RSV_genus877	Bacteria;Proteobacteria;Alphaproteobacteria;Rhizobiales;Xanthobacteraceae;Labrys
RSV_genus878	Bacteria;Proteobacteria;Alphaproteobacteria;Rhizobiales;Xanthobacteraceae;NA
RSV_genus879	Bacteria;Proteobacteria;Alphaproteobacteria;Rhizobiales;Xanthobacteraceae;Pseudolabrys
RSV_genus880	Bacteria;Proteobacteria;Alphaproteobacteria;Rhizobiales;Xanthobacteraceae;Pseudoxanthobacter
RSV_genus881	Bacteria;Proteobacteria;Alphaproteobacteria;Rhizobiales;Xanthobacteraceae;Starkeya
RSV_genus882	Bacteria;Proteobacteria;Alphaproteobacteria;Rhizobiales;Xanthobacteraceae;Variibacter
RSV_genus883	Bacteria;Proteobacteria;Alphaproteobacteria;Rhizobiales;Xanthobacteraceae;Xanthobacter
RSV_genus884	Bacteria;Proteobacteria;Alphaproteobacteria;Rhodobacterales;Rhodobacteraceae;Amaricoccus
RSV_genus885	Bacteria;Proteobacteria;Alphaproteobacteria;Rhodobacterales;Rhodobacteraceae;Defluviimonas
RSV_genus886	Bacteria;Proteobacteria;Alphaproteobacteria;Rhodobacterales;Rhodobacteraceae;Falsirhodobacter
RSV_genus887	Bacteria;Proteobacteria;Alphaproteobacteria;Rhodobacterales;Rhodobacteraceae;Gemmobacter
RSV_genus888	Bacteria;Proteobacteria;Alphaproteobacteria;Rhodobacterales;Rhodobacteraceae;Haematobacter
RSV_genus889	Bacteria;Proteobacteria;Alphaproteobacteria;Rhodobacterales;Rhodobacteraceae;Maribius
RSV_genus890	Bacteria;Proteobacteria;Alphaproteobacteria;Rhodobacterales;Rhodobacteraceae;Marivita
RSV_genus891	Bacteria;Proteobacteria;Alphaproteobacteria;Rhodobacterales;Rhodobacteraceae;NA
RSV_genus892	Bacteria;Proteobacteria;Alphaproteobacteria;Rhodobacterales;Rhodobacteraceae;Nesiotobacter
RSV_genus893	Bacteria;Proteobacteria;Alphaproteobacteria;Rhodobacterales;Rhodobacteraceae;Paenirhodobacter
RSV_genus894	Bacteria;Proteobacteria;Alphaproteobacteria;Rhodobacterales;Rhodobacteraceae;Palleronia
RSV_genus895	Bacteria;Proteobacteria;Alphaproteobacteria;Rhodobacterales;Rhodobacteraceae;Paracocccus
RSV_genus896	Bacteria;Proteobacteria;Alphaproteobacteria;Rhodobacterales;Rhodobacteraceae;Profundibacterium
RSV_genus897	Bacteria;Proteobacteria;Alphaproteobacteria;Rhodobacterales;Rhodobacteraceae;Rhodobacter
RSV_genus898	Bacteria;Proteobacteria;Alphaproteobacteria;Rhodobacterales;Rhodobacteraceae;Rubellimicrobium
RSV_genus899	Bacteria;Proteobacteria;Alphaproteobacteria;Rhodobacterales;Rhodobacteraceae;Ruegeria
RSV_genus900	Bacteria;Proteobacteria;Alphaproteobacteria;Rhodobacterales;Rhodobacteraceae;Tabrizicola
RSV_genus901	Bacteria;Proteobacteria;Alphaproteobacteria;Rhodospirillales;AKYH478;NA
RSV_genus902	Bacteria;Proteobacteria;Alphaproteobacteria;Rhodospirillales;Acetobacteraceae;Acetobacter
RSV_genus903	Bacteria;Proteobacteria;Alphaproteobacteria;Rhodospirillales;Acetobacteraceae;Acidicaldus
RSV_genus904	Bacteria;Proteobacteria;Alphaproteobacteria;Rhodospirillales;Acetobacteraceae;Acidiphilium
RSV_genus905	Bacteria;Proteobacteria;Alphaproteobacteria;Rhodospirillales;Acetobacteraceae;Acidisoma
RSV_genus906	Bacteria;Proteobacteria;Alphaproteobacteria;Rhodospirillales;Acetobacteraceae;Acidocella
RSV_genus907	Bacteria;Proteobacteria;Alphaproteobacteria;Rhodospirillales;Acetobacteraceae;Asaia
RSV_genus908	Bacteria;Proteobacteria;Alphaproteobacteria;Rhodospirillales;Acetobacteraceae;Belnapia
RSV_genus909	Bacteria;Proteobacteria;Alphaproteobacteria;Rhodospirillales;Acetobacteraceae;Craurococcus
RSV_genus910	Bacteria;Proteobacteria;Alphaproteobacteria;Rhodospirillales;Acetobacteraceae;Gluconacetobacter
RSV_genus911	Bacteria;Proteobacteria;Alphaproteobacteria;Rhodospirillales;Acetobacteraceae;Gluconobacter
RSV_genus912	Bacteria;Proteobacteria;Alphaproteobacteria;Rhodospirillales;Acetobacteraceae;NA
RSV_genus913	Bacteria;Proteobacteria;Alphaproteobacteria;Rhodospirillales;Acetobacteraceae;Paracraurococcus
RSV_genus914	Bacteria;Proteobacteria;Alphaproteobacteria;Rhodospirillales;Acetobacteraceae;Roseococcus
RSV_genus915	Bacteria;Proteobacteria;Alphaproteobacteria;Rhodospirillales;Acetobacteraceae;Roseomonas
RSV_genus916	Bacteria;Proteobacteria;Alphaproteobacteria;Rhodospirillales;Acetobacteraceae;Saccharibacter
RSV_genus917	Bacteria;Proteobacteria;Alphaproteobacteria;Rhodospirillales;Acetobacteraceae;Stella
RSV_genus918	Bacteria;Proteobacteria;Alphaproteobacteria;Rhodospirillales;B79;NA
RSV_genus919	Bacteria;Proteobacteria;Alphaproteobacteria;Rhodospirillales;DA111;NA
RSV_genus920	Bacteria;Proteobacteria;Alphaproteobacteria;Rhodospirillales;I-10;NA
RSV_genus921	Bacteria;Proteobacteria;Alphaproteobacteria;Rhodospirillales;JG37-AG-20;NA
RSV_genus922	Bacteria;Proteobacteria;Alphaproteobacteria;Rhodospirillales;KCM-B-60;NA
RSV_genus923	Bacteria;Proteobacteria;Alphaproteobacteria;Rhodospirillales;MSB-1E8;NA
RSV_genus924	Bacteria;Proteobacteria;Alphaproteobacteria;Rhodospirillales;NA;NA
RSV_genus925	Bacteria;Proteobacteria;Alphaproteobacteria;Rhodospirillales;Rhodospirillaceae;AEGEAN-169_marine_group
RSV_genus926	Bacteria;Proteobacteria;Alphaproteobacteria;Rhodospirillales;Rhodospirillaceae;Azospirillum
RSV_genus927	Bacteria;Proteobacteria;Alphaproteobacteria;Rhodospirillales;Rhodospirillaceae;Defluviicoccus
RSV_genus928	Bacteria;Proteobacteria;Alphaproteobacteria;Rhodospirillales;Rhodospirillaceae;Dongia
RSV_genus929	Bacteria;Proteobacteria;Alphaproteobacteria;Rhodospirillales;Rhodospirillaceae;Magnetospirillum
RSV_genus930	Bacteria;Proteobacteria;Alphaproteobacteria;Rhodospirillales;Rhodospirillaceae;Marispirillum
RSV_genus931	Bacteria;Proteobacteria;Alphaproteobacteria;Rhodospirillales;Rhodospirillaceae;NA
RSV_genus932	Bacteria;Proteobacteria;Alphaproteobacteria;Rhodospirillales;Rhodospirillaceae;Skermanella
RSV_genus933	Bacteria;Proteobacteria;Alphaproteobacteria;Rhodospirillales;Rhodospirillaceae;Telmatospirillum
RSV_genus934	Bacteria;Proteobacteria;Alphaproteobacteria;Rhodospirillales;Rhodospirillaceae;Thalassospira
RSV_genus935	Bacteria;Proteobacteria;Alphaproteobacteria;Rhodospirillales;Rhodospirillales_Incertae_Sedis;Candidatus_Alysiosphaera
RSV_genus936	Bacteria;Proteobacteria;Alphaproteobacteria;Rhodospirillales;Rhodospirillales_Incertae_Sedis;Geminicoccus
RSV_genus937	Bacteria;Proteobacteria;Alphaproteobacteria;Rhodospirillales;Rhodospirillales_Incertae_Sedis;NA
RSV_genus938	Bacteria;Proteobacteria;Alphaproteobacteria;Rhodospirillales;Rhodospirillales_Incertae_Sedis;Reyranella
RSV_genus939	Bacteria;Proteobacteria;Alphaproteobacteria;Rickettsiales;AKIW1012;NA
RSV_genus940	Bacteria;Proteobacteria;Alphaproteobacteria;Rickettsiales;Anaplasmataceae;Wolbachia
RSV_genus941	Bacteria;Proteobacteria;Alphaproteobacteria;Rickettsiales;Holosporaceae;NA
RSV_genus942	Bacteria;Proteobacteria;Alphaproteobacteria;Rickettsiales;LWSR-14;NA
RSV_genus943	Bacteria;Proteobacteria;Alphaproteobacteria;Rickettsiales;Mitochondria;NA
RSV_genus944	Bacteria;Proteobacteria;Alphaproteobacteria;Rickettsiales;NA;NA
RSV_genus945	Bacteria;Proteobacteria;Alphaproteobacteria;Rickettsiales;Rickettsiaceae;NA
RSV_genus946	Bacteria;Proteobacteria;Alphaproteobacteria;Rickettsiales;Rickettsiaceae;Rickettsia
RSV_genus947	Bacteria;Proteobacteria;Alphaproteobacteria;Rickettsiales;Rickettsiales_Incertae_Sedis;Candidatus_Captivus
RSV_genus948	Bacteria;Proteobacteria;Alphaproteobacteria;Rickettsiales;Rickettsiales_Incertae_Sedis;Candidatus_Hepatincola
RSV_genus949	Bacteria;Proteobacteria;Alphaproteobacteria;Rickettsiales;Rickettsiales_Incertae_Sedis;Candidatus_Odyssella
RSV_genus950	Bacteria;Proteobacteria;Alphaproteobacteria;Rickettsiales;SAR116_clade;NA
RSV_genus951	Bacteria;Proteobacteria;Alphaproteobacteria;Rickettsiales;SM2D12;NA
RSV_genus952	Bacteria;Proteobacteria;Alphaproteobacteria;Rickettsiales;TK34;NA
RSV_genus953	Bacteria;Proteobacteria;Alphaproteobacteria;Sphingomonadales;7B-8;NA
RSV_genus954	Bacteria;Proteobacteria;Alphaproteobacteria;Sphingomonadales;AKYG937;NA
RSV_genus955	Bacteria;Proteobacteria;Alphaproteobacteria;Sphingomonadales;DSSF69;NA
RSV_genus956	Bacteria;Proteobacteria;Alphaproteobacteria;Sphingomonadales;Ellin6055;NA
RSV_genus957	Bacteria;Proteobacteria;Alphaproteobacteria;Sphingomonadales;Erythrobacteraceae;Altererythrobacter
RSV_genus958	Bacteria;Proteobacteria;Alphaproteobacteria;Sphingomonadales;Erythrobacteraceae;Erythrobacter
RSV_genus959	Bacteria;Proteobacteria;Alphaproteobacteria;Sphingomonadales;Erythrobacteraceae;NA
RSV_genus960	Bacteria;Proteobacteria;Alphaproteobacteria;Sphingomonadales;Erythrobacteraceae;Porphyrobacter
RSV_genus961	Bacteria;Proteobacteria;Alphaproteobacteria;Sphingomonadales;JG34-KF-161;NA
RSV_genus962	Bacteria;Proteobacteria;Alphaproteobacteria;Sphingomonadales;M05-Pitesti;NA
RSV_genus963	Bacteria;Proteobacteria;Alphaproteobacteria;Sphingomonadales;NA;NA
RSV_genus964	Bacteria;Proteobacteria;Alphaproteobacteria;Sphingomonadales;Sphingomonadaceae;Blastomonas
RSV_genus965	Bacteria;Proteobacteria;Alphaproteobacteria;Sphingomonadales;Sphingomonadaceae;NA
RSV_genus966	Bacteria;Proteobacteria;Alphaproteobacteria;Sphingomonadales;Sphingomonadaceae;Novosphingobium
RSV_genus967	Bacteria;Proteobacteria;Alphaproteobacteria;Sphingomonadales;Sphingomonadaceae;Polymorphobacter
RSV_genus968	Bacteria;Proteobacteria;Alphaproteobacteria;Sphingomonadales;Sphingomonadaceae;Sandaracinobacter
RSV_genus969	Bacteria;Proteobacteria;Alphaproteobacteria;Sphingomonadales;Sphingomonadaceae;Sphingobium
RSV_genus970	Bacteria;Proteobacteria;Alphaproteobacteria;Sphingomonadales;Sphingomonadaceae;Sphingomicrobium
RSV_genus971	Bacteria;Proteobacteria;Alphaproteobacteria;Sphingomonadales;Sphingomonadaceae;Sphingomonas
RSV_genus972	Bacteria;Proteobacteria;Alphaproteobacteria;Sphingomonadales;Sphingomonadaceae;Sphingopyxis
RSV_genus973	Bacteria;Proteobacteria;Alphaproteobacteria;Sphingomonadales;Sphingomonadaceae;Sphingorhabdus
RSV_genus974	Bacteria;Proteobacteria;Alphaproteobacteria;Sphingomonadales;Sphingomonadaceae;Zymomonas
RSV_genus975	Bacteria;Proteobacteria;Betaproteobacteria;B1-7BS;NA;NA
RSV_genus976	Bacteria;Proteobacteria;Betaproteobacteria;Burkholderiales;Alcaligenaceae;Achromobacter
RSV_genus977	Bacteria;Proteobacteria;Betaproteobacteria;Burkholderiales;Alcaligenaceae;Advenella
RSV_genus978	Bacteria;Proteobacteria;Betaproteobacteria;Burkholderiales;Alcaligenaceae;Alcaligenes
RSV_genus979	Bacteria;Proteobacteria;Betaproteobacteria;Burkholderiales;Alcaligenaceae;Bordetella
RSV_genus980	Bacteria;Proteobacteria;Betaproteobacteria;Burkholderiales;Alcaligenaceae;Castellaniella
RSV_genus981	Bacteria;Proteobacteria;Betaproteobacteria;Burkholderiales;Alcaligenaceae;GKS98_freshwater_group
RSV_genus982	Bacteria;Proteobacteria;Betaproteobacteria;Burkholderiales;Alcaligenaceae;Kerstersia
RSV_genus983	Bacteria;Proteobacteria;Betaproteobacteria;Burkholderiales;Alcaligenaceae;MWH-UniP1_aquatic_group
RSV_genus984	Bacteria;Proteobacteria;Betaproteobacteria;Burkholderiales;Alcaligenaceae;NA
RSV_genus985	Bacteria;Proteobacteria;Betaproteobacteria;Burkholderiales;Alcaligenaceae;Oligella
RSV_genus986	Bacteria;Proteobacteria;Betaproteobacteria;Burkholderiales;Alcaligenaceae;Parapusillimonas
RSV_genus987	Bacteria;Proteobacteria;Betaproteobacteria;Burkholderiales;Alcaligenaceae;Parasutterella
RSV_genus988	Bacteria;Proteobacteria;Betaproteobacteria;Burkholderiales;Alcaligenaceae;Pelistega
RSV_genus989	Bacteria;Proteobacteria;Betaproteobacteria;Burkholderiales;Alcaligenaceae;Pusillimonas
RSV_genus990	Bacteria;Proteobacteria;Betaproteobacteria;Burkholderiales;Alcaligenaceae;Sutterella
RSV_genus991	Bacteria;Proteobacteria;Betaproteobacteria;Burkholderiales;Burkholderiaceae;Burkholderia
RSV_genus992	Bacteria;Proteobacteria;Betaproteobacteria;Burkholderiales;Burkholderiaceae;Cupriavidus
RSV_genus993	Bacteria;Proteobacteria;Betaproteobacteria;Burkholderiales;Burkholderiaceae;Lautropia
RSV_genus994	Bacteria;Proteobacteria;Betaproteobacteria;Burkholderiales;Burkholderiaceae;Limnobacter
RSV_genus995	Bacteria;Proteobacteria;Betaproteobacteria;Burkholderiales;Burkholderiaceae;NA
RSV_genus996	Bacteria;Proteobacteria;Betaproteobacteria;Burkholderiales;Burkholderiaceae;Pandoraea
RSV_genus997	Bacteria;Proteobacteria;Betaproteobacteria;Burkholderiales;Burkholderiaceae;Polynucleobacter
RSV_genus998	Bacteria;Proteobacteria;Betaproteobacteria;Burkholderiales;Burkholderiaceae;Ralstonia
RSV_genus999	Bacteria;Proteobacteria;Betaproteobacteria;Burkholderiales;Burkholderiales_Incertae_Sedis;Thiomonas
RSV_genus1000	Bacteria;Proteobacteria;Betaproteobacteria;Burkholderiales;Comamonadaceae;Acidovorax
RSV_genus1001	Bacteria;Proteobacteria;Betaproteobacteria;Burkholderiales;Comamonadaceae;Albidiferax
RSV_genus1002	Bacteria;Proteobacteria;Betaproteobacteria;Burkholderiales;Comamonadaceae;Aquabacterium
RSV_genus1003	Bacteria;Proteobacteria;Betaproteobacteria;Burkholderiales;Comamonadaceae;Azohydromonas
RSV_genus1004	Bacteria;Proteobacteria;Betaproteobacteria;Burkholderiales;Comamonadaceae;Brachymonas
RSV_genus1005	Bacteria;Proteobacteria;Betaproteobacteria;Burkholderiales;Comamonadaceae;Caenimonas
RSV_genus1006	Bacteria;Proteobacteria;Betaproteobacteria;Burkholderiales;Comamonadaceae;Comamonas
RSV_genus1007	Bacteria;Proteobacteria;Betaproteobacteria;Burkholderiales;Comamonadaceae;Curvibacter
RSV_genus1008	Bacteria;Proteobacteria;Betaproteobacteria;Burkholderiales;Comamonadaceae;Delftia
RSV_genus1009	Bacteria;Proteobacteria;Betaproteobacteria;Burkholderiales;Comamonadaceae;Diaphorobacter
RSV_genus1010	Bacteria;Proteobacteria;Betaproteobacteria;Burkholderiales;Comamonadaceae;Extensimonas
RSV_genus1011	Bacteria;Proteobacteria;Betaproteobacteria;Burkholderiales;Comamonadaceae;Hydrogenophaga
RSV_genus1012	Bacteria;Proteobacteria;Betaproteobacteria;Burkholderiales;Comamonadaceae;Inhella
RSV_genus1013	Bacteria;Proteobacteria;Betaproteobacteria;Burkholderiales;Comamonadaceae;Kinneretia
RSV_genus1014	Bacteria;Proteobacteria;Betaproteobacteria;Burkholderiales;Comamonadaceae;Lampropedia
RSV_genus1015	Bacteria;Proteobacteria;Betaproteobacteria;Burkholderiales;Comamonadaceae;Limnohabitans
RSV_genus1016	Bacteria;Proteobacteria;Betaproteobacteria;Burkholderiales;Comamonadaceae;NA
RSV_genus1017	Bacteria;Proteobacteria;Betaproteobacteria;Burkholderiales;Comamonadaceae;Ottowia
RSV_genus1018	Bacteria;Proteobacteria;Betaproteobacteria;Burkholderiales;Comamonadaceae;Pelomonas
RSV_genus1019	Bacteria;Proteobacteria;Betaproteobacteria;Burkholderiales;Comamonadaceae;Piscinibacter
RSV_genus1020	Bacteria;Proteobacteria;Betaproteobacteria;Burkholderiales;Comamonadaceae;Pseudacidovorax
RSV_genus1021	Bacteria;Proteobacteria;Betaproteobacteria;Burkholderiales;Comamonadaceae;Pseudorhodoferax
RSV_genus1022	Bacteria;Proteobacteria;Betaproteobacteria;Burkholderiales;Comamonadaceae;Ramlibacter
RSV_genus1023	Bacteria;Proteobacteria;Betaproteobacteria;Burkholderiales;Comamonadaceae;Rhizobacter
RSV_genus1024	Bacteria;Proteobacteria;Betaproteobacteria;Burkholderiales;Comamonadaceae;Rhodoferax
RSV_genus1025	Bacteria;Proteobacteria;Betaproteobacteria;Burkholderiales;Comamonadaceae;Roseateles
RSV_genus1026	Bacteria;Proteobacteria;Betaproteobacteria;Burkholderiales;Comamonadaceae;Rubrivivax
RSV_genus1027	Bacteria;Proteobacteria;Betaproteobacteria;Burkholderiales;Comamonadaceae;Schlegelella
RSV_genus1028	Bacteria;Proteobacteria;Betaproteobacteria;Burkholderiales;Comamonadaceae;Simplicispira
RSV_genus1029	Bacteria;Proteobacteria;Betaproteobacteria;Burkholderiales;Comamonadaceae;Tepidicella
RSV_genus1030	Bacteria;Proteobacteria;Betaproteobacteria;Burkholderiales;Comamonadaceae;Tepidimonas
RSV_genus1031	Bacteria;Proteobacteria;Betaproteobacteria;Burkholderiales;Comamonadaceae;Variovorax
RSV_genus1032	Bacteria;Proteobacteria;Betaproteobacteria;Burkholderiales;Comamonadaceae;Xenophilus
RSV_genus1033	Bacteria;Proteobacteria;Betaproteobacteria;Burkholderiales;Comamonadaceae;Xylophilus
RSV_genus1034	Bacteria;Proteobacteria;Betaproteobacteria;Burkholderiales;NA;NA
RSV_genus1035	Bacteria;Proteobacteria;Betaproteobacteria;Burkholderiales;Oxalobacteraceae;Actimicrobium
RSV_genus1036	Bacteria;Proteobacteria;Betaproteobacteria;Burkholderiales;Oxalobacteraceae;Duganella
RSV_genus1037	Bacteria;Proteobacteria;Betaproteobacteria;Burkholderiales;Oxalobacteraceae;Herbaspirillum
RSV_genus1038	Bacteria;Proteobacteria;Betaproteobacteria;Burkholderiales;Oxalobacteraceae;Herminiimonas
RSV_genus1039	Bacteria;Proteobacteria;Betaproteobacteria;Burkholderiales;Oxalobacteraceae;Janthinobacterium
RSV_genus1040	Bacteria;Proteobacteria;Betaproteobacteria;Burkholderiales;Oxalobacteraceae;Massilia
RSV_genus1041	Bacteria;Proteobacteria;Betaproteobacteria;Burkholderiales;Oxalobacteraceae;NA
RSV_genus1042	Bacteria;Proteobacteria;Betaproteobacteria;Burkholderiales;Oxalobacteraceae;Noviherbaspirillum
RSV_genus1043	Bacteria;Proteobacteria;Betaproteobacteria;Burkholderiales;Oxalobacteraceae;Oxalicibacterium
RSV_genus1044	Bacteria;Proteobacteria;Betaproteobacteria;Burkholderiales;Oxalobacteraceae;Pseudoduganella
RSV_genus1045	Bacteria;Proteobacteria;Betaproteobacteria;Burkholderiales;Oxalobacteraceae;Undibacterium
RSV_genus1046	Bacteria;Proteobacteria;Betaproteobacteria;DR-16;NA;NA
RSV_genus1047	Bacteria;Proteobacteria;Betaproteobacteria;Hydrogenophilales;Hydrogenophilaceae;Hydrogenophilus
RSV_genus1048	Bacteria;Proteobacteria;Betaproteobacteria;Hydrogenophilales;Hydrogenophilaceae;NA
RSV_genus1049	Bacteria;Proteobacteria;Betaproteobacteria;Hydrogenophilales;Hydrogenophilaceae;Tepidiphilus
RSV_genus1050	Bacteria;Proteobacteria;Betaproteobacteria;Methylophilales;Methylophilaceae;Methylobacillus
RSV_genus1051	Bacteria;Proteobacteria;Betaproteobacteria;Methylophilales;Methylophilaceae;Methylophilus
RSV_genus1052	Bacteria;Proteobacteria;Betaproteobacteria;Methylophilales;Methylophilaceae;NA
RSV_genus1053	Bacteria;Proteobacteria;Betaproteobacteria;NA;NA;NA
RSV_genus1054	Bacteria;Proteobacteria;Betaproteobacteria;Neisseriales;Neisseriaceae;Alysiella
RSV_genus1055	Bacteria;Proteobacteria;Betaproteobacteria;Neisseriales;Neisseriaceae;Aquaspirillum
RSV_genus1056	Bacteria;Proteobacteria;Betaproteobacteria;Neisseriales;Neisseriaceae;Aquitalea
RSV_genus1057	Bacteria;Proteobacteria;Betaproteobacteria;Neisseriales;Neisseriaceae;Bergeriella
RSV_genus1058	Bacteria;Proteobacteria;Betaproteobacteria;Neisseriales;Neisseriaceae;Conchiformibius
RSV_genus1059	Bacteria;Proteobacteria;Betaproteobacteria;Neisseriales;Neisseriaceae;Deefgea
RSV_genus1060	Bacteria;Proteobacteria;Betaproteobacteria;Neisseriales;Neisseriaceae;Eikenella
RSV_genus1061	Bacteria;Proteobacteria;Betaproteobacteria;Neisseriales;Neisseriaceae;Kingella
RSV_genus1062	Bacteria;Proteobacteria;Betaproteobacteria;Neisseriales;Neisseriaceae;NA
RSV_genus1063	Bacteria;Proteobacteria;Betaproteobacteria;Neisseriales;Neisseriaceae;Neisseria
RSV_genus1064	Bacteria;Proteobacteria;Betaproteobacteria;Neisseriales;Neisseriaceae;Simonsiella
RSV_genus1065	Bacteria;Proteobacteria;Betaproteobacteria;Neisseriales;Neisseriaceae;Snodgrassella
RSV_genus1066	Bacteria;Proteobacteria;Betaproteobacteria;Neisseriales;Neisseriaceae;Vitreoscilla
RSV_genus1067	Bacteria;Proteobacteria;Betaproteobacteria;Neisseriales;Neisseriaceae;Vogesella
RSV_genus1068	Bacteria;Proteobacteria;Betaproteobacteria;Nitrosomonadales;Gallionellaceae;Gallionella
RSV_genus1069	Bacteria;Proteobacteria;Betaproteobacteria;Nitrosomonadales;Nitrosomonadaceae;NA
RSV_genus1070	Bacteria;Proteobacteria;Betaproteobacteria;Nitrosomonadales;Nitrosomonadaceae;Nitrosomonas
RSV_genus1071	Bacteria;Proteobacteria;Betaproteobacteria;Rhodocyclales;Rhodocyclaceae;12up
RSV_genus1072	Bacteria;Proteobacteria;Betaproteobacteria;Rhodocyclales;Rhodocyclaceae;Azonexus
RSV_genus1073	Bacteria;Proteobacteria;Betaproteobacteria;Rhodocyclales;Rhodocyclaceae;Azospira
RSV_genus1074	Bacteria;Proteobacteria;Betaproteobacteria;Rhodocyclales;Rhodocyclaceae;Azovibrio
RSV_genus1075	Bacteria;Proteobacteria;Betaproteobacteria;Rhodocyclales;Rhodocyclaceae;Candidatus_Accumulibacter
RSV_genus1076	Bacteria;Proteobacteria;Betaproteobacteria;Rhodocyclales;Rhodocyclaceae;Dechloromonas
RSV_genus1077	Bacteria;Proteobacteria;Betaproteobacteria;Rhodocyclales;Rhodocyclaceae;Methyloversatilis
RSV_genus1078	Bacteria;Proteobacteria;Betaproteobacteria;Rhodocyclales;Rhodocyclaceae;NA
RSV_genus1079	Bacteria;Proteobacteria;Betaproteobacteria;Rhodocyclales;Rhodocyclaceae;Propionivibrio
RSV_genus1080	Bacteria;Proteobacteria;Betaproteobacteria;Rhodocyclales;Rhodocyclaceae;Sulfuritalea
RSV_genus1081	Bacteria;Proteobacteria;Betaproteobacteria;Rhodocyclales;Rhodocyclaceae;Thauera
RSV_genus1082	Bacteria;Proteobacteria;Betaproteobacteria;Rhodocyclales;Rhodocyclaceae;Zoogloea
RSV_genus1083	Bacteria;Proteobacteria;Betaproteobacteria;SC-I-84;NA;NA
RSV_genus1084	Bacteria;Proteobacteria;Betaproteobacteria;TRA3-20;NA;NA
RSV_genus1085	Bacteria;Proteobacteria;Deltaproteobacteria;43F-1404R;NA;NA
RSV_genus1086	Bacteria;Proteobacteria;Deltaproteobacteria;Bdellovibrionales;Bacteriovoracaceae;NA
RSV_genus1087	Bacteria;Proteobacteria;Deltaproteobacteria;Bdellovibrionales;Bacteriovoracaceae;Peredibacter
RSV_genus1088	Bacteria;Proteobacteria;Deltaproteobacteria;Bdellovibrionales;Bdellovibrionaceae;Bdellovibrio
RSV_genus1089	Bacteria;Proteobacteria;Deltaproteobacteria;Bdellovibrionales;Bdellovibrionaceae;OM27_clade
RSV_genus1090	Bacteria;Proteobacteria;Deltaproteobacteria;Desulfobacterales;Desulfobulbaceae;Desulfobulbus
RSV_genus1091	Bacteria;Proteobacteria;Deltaproteobacteria;Desulfobacterales;Desulfobulbaceae;NA
RSV_genus1092	Bacteria;Proteobacteria;Deltaproteobacteria;Desulfobacterales;NA;NA
RSV_genus1093	Bacteria;Proteobacteria;Deltaproteobacteria;Desulfovibrionales;Desulfohalobiaceae;Desulfovermiculus
RSV_genus1094	Bacteria;Proteobacteria;Deltaproteobacteria;Desulfovibrionales;Desulfohalobiaceae;NA
RSV_genus1095	Bacteria;Proteobacteria;Deltaproteobacteria;Desulfovibrionales;Desulfomicrobiaceae;Desulfomicrobium
RSV_genus1096	Bacteria;Proteobacteria;Deltaproteobacteria;Desulfovibrionales;Desulfovibrionaceae;Bilophila
RSV_genus1097	Bacteria;Proteobacteria;Deltaproteobacteria;Desulfovibrionales;Desulfovibrionaceae;Desulfovibrio
RSV_genus1098	Bacteria;Proteobacteria;Deltaproteobacteria;Desulfovibrionales;Desulfovibrionaceae;NA
RSV_genus1099	Bacteria;Proteobacteria;Deltaproteobacteria;Desulfovibrionales;NA;NA
RSV_genus1100	Bacteria;Proteobacteria;Deltaproteobacteria;Desulfurellales;Desulfurellaceae;NA
RSV_genus1101	Bacteria;Proteobacteria;Deltaproteobacteria;Desulfuromonadales;GR-WP33-58;NA
RSV_genus1102	Bacteria;Proteobacteria;Deltaproteobacteria;Desulfuromonadales;M20-Pitesti;NA
RSV_genus1103	Bacteria;Proteobacteria;Deltaproteobacteria;Desulfuromonadales;MA-28-I98C;NA
RSV_genus1104	Bacteria;Proteobacteria;Deltaproteobacteria;Desulfuromonadales;NA;NA
RSV_genus1105	Bacteria;Proteobacteria;Deltaproteobacteria;GR-WP33-30;NA;NA
RSV_genus1106	Bacteria;Proteobacteria;Deltaproteobacteria;Myxococcales;BIrii41;NA
RSV_genus1107	Bacteria;Proteobacteria;Deltaproteobacteria;Myxococcales;Blfdi19;NA
RSV_genus1108	Bacteria;Proteobacteria;Deltaproteobacteria;Myxococcales;Cystobacteraceae;NA
RSV_genus1109	Bacteria;Proteobacteria;Deltaproteobacteria;Myxococcales;Haliangiaceae;Haliangium
RSV_genus1110	Bacteria;Proteobacteria;Deltaproteobacteria;Myxococcales;KD3-10;NA
RSV_genus1111	Bacteria;Proteobacteria;Deltaproteobacteria;Myxococcales;Myxococcaceae;Corallococcus
RSV_genus1112	Bacteria;Proteobacteria;Deltaproteobacteria;Myxococcales;Myxococcaceae;NA
RSV_genus1113	Bacteria;Proteobacteria;Deltaproteobacteria;Myxococcales;NA;NA
RSV_genus1114	Bacteria;Proteobacteria;Deltaproteobacteria;Myxococcales;Nannocystaceae;NA
RSV_genus1115	Bacteria;Proteobacteria;Deltaproteobacteria;Myxococcales;Nannocystaceae;Nannocystis
RSV_genus1116	Bacteria;Proteobacteria;Deltaproteobacteria;Myxococcales;P3OB-42;NA
RSV_genus1117	Bacteria;Proteobacteria;Deltaproteobacteria;Myxococcales;Phaselicystidaceae;Phaselicystis
RSV_genus1118	Bacteria;Proteobacteria;Deltaproteobacteria;Myxococcales;Polyangiaceae;Byssovorax
RSV_genus1119	Bacteria;Proteobacteria;Deltaproteobacteria;Myxococcales;Polyangiaceae;NA
RSV_genus1120	Bacteria;Proteobacteria;Deltaproteobacteria;Myxococcales;Polyangiaceae;Sorangium
RSV_genus1121	Bacteria;Proteobacteria;Deltaproteobacteria;Myxococcales;Sandaracinaceae;NA
RSV_genus1122	Bacteria;Proteobacteria;Deltaproteobacteria;Myxococcales;Sandaracinaceae;Sandaracinus
RSV_genus1123	Bacteria;Proteobacteria;Deltaproteobacteria;Myxococcales;mle1-27;NA
RSV_genus1124	Bacteria;Proteobacteria;Deltaproteobacteria;NA;NA;NA
RSV_genus1125	Bacteria;Proteobacteria;Deltaproteobacteria;Oligoflexales;NA;NA
RSV_genus1126	Bacteria;Proteobacteria;Deltaproteobacteria;Oligoflexales;Oligoflexaceae;NA
RSV_genus1127	Bacteria;Proteobacteria;Deltaproteobacteria;SAR324_clade(Marine_group_B);NA;NA
RSV_genus1128	Bacteria;Proteobacteria;Deltaproteobacteria;Syntrophobacterales;Syntrophaceae;Desulfomonile
RSV_genus1129	Bacteria;Proteobacteria;Deltaproteobacteria;Syntrophobacterales;Syntrophaceae;NA
RSV_genus1130	Bacteria;Proteobacteria;Deltaproteobacteria;Syntrophobacterales;Syntrophobacteraceae;Desulfovirga
RSV_genus1131	Bacteria;Proteobacteria;Deltaproteobacteria;Syntrophobacterales;Syntrophobacteraceae;Syntrophobacter
[truncated: 218 more rows]
