# Supplementary material for: The mouth of America: the oral microbiome profile of the US population
Source: medRxiv. 2024 Dec 7:2024.12.03.24318415. Preprint. [Version 2] doi: 10.1101/2024.12.03.24318415 (PMC11643230; doi:10.1101/2024.12.03.24318415)
Supplement: Supplement 6 [file media-6.xlsx]

## Sheet: Table S8_Phyla
Variable	Label	RSV_phylum1	RSV_phylum2	RSV_phylum3	RSV_phylum4	RSV_phylum5	RSV_phylum6	RSV_phylum7	RSV_phylum8	RSV_phylum9	RSV_phylum10	RSV_phylum11	RSV_phylum12	RSV_phylum13	RSV_phylum14	RSV_phylum15	RSV_phylum16	RSV_phylum17	RSV_phylum18	RSV_phylum19	RSV_phylum20	RSV_phylum21	RSV_phylum22	RSV_phylum23	RSV_phylum24	RSV_phylum25	RSV_phylum26	RSV_phylum27	RSV_phylum28	RSV_phylum29	RSV_phylum30	RSV_phylum31	RSV_phylum32	RSV_phylum33	RSV_phylum34	RSV_phylum35	RSV_phylum36	RSV_phylum37	RSV_phylum38	RSV_phylum39	RSV_phylum40	RSV_phylum41	RSV_phylum42	PRSV_phylum1	PRSV_phylum2	PRSV_phylum3	PRSV_phylum4	PRSV_phylum5	PRSV_phylum6
RSV_phylum1	RSV_phylum1	1	2.87678e-05	0.0639366	-0.000219874	-0.0184811	-0.000553652		-0.0134277	0.0889642	0.0288796	0.4996		0.358846	-0.000826613	0.053896	-0.00183059	0.0786479	-0.114055	-0.0417852	0.264948	-0.00581183	0.00282913	-0.000341166	0.0151751		0.0398268	0.0134424		-0.000357007	0.0128991	0.489271	0.0962288	-0.000720955	-0.000552224	0.0757296	0.00217617	-0.0132704	-0.0131913	0.0907278	-0.0146111		0.203286		0.997861	2.47094e-09	0.983655	0.085049	0.958858
RSV_phylum2	RSV_phylum2	2.87678e-05	1	-0.0118795	0.00223086	-0.318382	0.00852834		-0.174404	-0.012979	0.00202344	0.00220602		0.0348577	-0.00252371	-0.00618383	-0.0273532	0.0197139	-0.304287	-0.231856	0.00449694	-0.0408426	-0.0121035	0.00540385	-0.0236035		-0.0137515	-0.00585354		-0.00972087	-0.0164398	0.0029801	-0.265889	-0.00250804	-0.0253492	8.67614e-05	-0.0751867	-0.128706	-0.0969985	-0.0102235	-0.139637		-0.0391338	0.997861		0.268336	0.835338	8.50097e-204	0.426824
RSV_phylum3	RSV_phylum3	0.0639366	-0.0118795	1	-0.000145873	-0.00195628	-0.000367315		0.0800292	0.0946695	0.000220729	0.0455084		0.0158272	-0.000548409	0.116603	-0.00126801	-0.000376229	-0.0235588	0.00457289	0.0809008	-0.00378022	-0.00022995	-0.000226344	-0.000598606		0.00461331	-0.000227392		-0.000236853	0.0107141	0.0276032	0.0395507	-0.000492279	-0.000366368	-0.000388236	-0.00981296	-0.010107	-0.00827946	0.0395563	-0.00899009		0.00342708	2.47094e-09	0.268336		0.989156	0.855367	0.972698
RSV_phylum4	RSV_phylum4	-0.000219874	0.00223086	-0.000145873	1	0.0038039	-8.58778e-05		-0.0021531	-0.000189243	-0.000109536	-0.000211068		-0.000579844	-0.000128217	-0.000153219	-0.000296459	-8.79619e-05	-0.000361665	-0.00835345	-0.000171306	-0.000909578	-5.3762e-05	-5.29188e-05	-0.000139953		-0.000308443	-5.31639e-05		-5.53759e-05	-0.000117868	-0.000222019	-0.00283987	-0.000115094	-8.56562e-05	-9.07689e-05	-0.00366761	-0.000215108	-0.0021002	-0.000156578	-0.00230016		0.018464	0.983655	0.835338	0.989156		0.723018	0.993616
RSV_phylum5	RSV_phylum5	-0.0184811	-0.318382	-0.00195628	0.0038039	1	-0.00885767		0.173203	-0.00303132	-0.0212182	-0.0220765		-0.059436	-0.0182429	0.00164363	0.0290476	-0.0151754	-0.498648	0.270138	-0.0235609	-0.00846417	0.0161672	-0.00459433	0.0545858		0.00011477	-0.00636868		0.00366353	-0.0136035	-0.0256613	-0.0714814	0.0102278	-0.023448	-0.000349402	0.191299	0.196756	0.1401	0.00581703	0.182826		0.0180032	0.085049	8.50097e-204	0.855367	0.723018		0.409187
RSV_phylum6	RSV_phylum6	-0.000553652	0.00852834	-0.000367315	-8.58778e-05	-0.00885767	1		-0.0054216	-0.000476523	-0.000275816	-0.00053148		0.00109	-0.000322857	-0.000385811	-0.000746497	-0.000221492	0.00793584	-0.0111135	-0.000431356	-0.00229036	-0.000135375	-0.000133252	-0.000352409		-0.00100854	-0.000133869		-0.000139439	-0.000296797	-0.000559055	-0.00718561	-0.000289812	-0.000215686	-0.00022856	-0.00400492	-0.00538389	-0.00377209	-0.000394271	-0.0049845		-0.000796356	0.958858	0.426824	0.972698	0.993616	0.409187
RSV_phylum7	RSV_phylum7
RSV_phylum8	RSV_phylum8	-0.0134277	-0.174404	0.0800292	-0.0021531	0.173203	-0.0054216		1	-0.00340709	-0.00646532	-0.0111106		-0.0213401	-0.00608803	0.000652159	0.010763	-0.00549579	-0.172511	0.155034	-0.00999658	0.115474	-0.00339408	-0.00252525	-0.00848463		0.00478901	-0.00335199		-0.00295683	-0.00538974	-0.0133467	0.165016	-0.00222102	-0.00540762	-0.00573039	0.0948662	0.0553897	0.0119156	-0.0025384	0.110918		-0.0136754	0.210871	2.8552e-60	8.10108e-14	0.841	1.86178e-59	0.613447
RSV_phylum9	RSV_phylum9	0.0889642	-0.012979	0.0946695	-0.000189243	-0.00303132	-0.000476523		-0.00340709	1	-0.000442046	0.179671		0.0507611	-0.000711457	0.558878	4.86684e-05	-0.000488087	-0.0219526	-0.0191235	0.185289	-0.00483047	-0.000298317	-0.000293638	0.131553		0.0320434	0.215111		-0.000307272	0.000376932	0.193771	0.0370095	-0.000638639	-0.000475293	-0.000503663	0.011442	-0.0053986	-0.0089699	0.0926734	-0.00585314		0.0655184	9.92546e-17	0.226523	9.51641e-19	0.985932	0.777604	0.964586
RSV_phylum10	RSV_phylum10	0.0288796	0.00202344	0.000220729	-0.000109536	-0.0212182	-0.000275816		-0.00646532	-0.000442046	1	0.205835		0.0961211	-0.000411799	0.00298616	-3.57897e-05	0.346797	-0.072121	-0.00814314	0.45531	-0.00288882	-0.000172669	0.00150526	-0.000449492		0.262421	-0.000170748		-0.000177852	0.00388758	0.178093	0.0788055	-0.000369651	-0.000275105	-0.000291525	0.283319	-0.00698437	-0.00459615	0.00407643	-0.00537983		-0.00091233	0.00711517	0.850459	0.983592	0.991857	0.0480166	0.979497
RSV_phylum11	RSV_phylum11	0.4996	0.00220602	0.0455084	-0.000211068	-0.0220765	-0.00053148		-0.0111106	0.179671	0.205835	1		0.290658	-0.00079351	0.0671008	0.0017866	0.258213	-0.108539	-0.0282553	0.591881	-0.00510124	-0.000332722	-0.000133563	0.027064		0.0854218	0.182359		0.0321785	0.00609613	0.591869	0.0895798	-0.000712294	-0.000530109	-0.00056175	0.0181554	-0.00635674	-0.00204689	0.0681346	-0.00661089		0.28469	0	0.837146	2.21123e-05	0.98431	0.0396654	0.960505
RSV_phylum12	RSV_phylum12
RSV_phylum13	RSV_phylum13	0.358846	0.0348577	0.0158272	-0.000579844	-0.059436	0.00109		-0.0213401	0.0507611	0.0961211	0.290658		1	0.0064954	0.0212713	-0.000407772	0.0516817	-0.153209	-0.0354559	0.122666	-0.00825847	0.0331277	-0.00070496	0.00610534		0.0683769	0.0902894		-0.000941385	0.00186271	0.24241	0.0642424	-0.00179453	0.0237032	0.0256997	0.0181762	-0.0130753	-0.00749722	0.0210301	-0.0138937		0.121733	3.11602e-262	0.00115877	0.140271	0.956914	2.97628e-08	0.919106
RSV_phylum14	RSV_phylum14	-0.000826613	-0.00252371	-0.000548409	-0.000128217	-0.0182429	-0.000322857		-0.00608803	-0.000711457	-0.000411799	-0.00079351		0.0064954	1	-0.000576024	-0.00111453	-0.000330692	0.0184994	-0.00762991	-0.000644022	-0.00341955	-0.000202118	-0.000198948	0.00133119		-0.000219918	-0.000199869		-0.000208185	-0.000443124	-0.000834679	-0.00255433	-0.000432695	-0.000322024	-0.000341245	-0.00340945	-0.00624908	-0.00606181	-0.000588654	-0.00550565		0.00456521	0.938608	0.814095	0.959248	0.990468	0.0891459	0.976002
RSV_phylum15	RSV_phylum15	0.053896	-0.00618383	0.116603	-0.000153219	0.00164363	-0.000385811		0.000652159	0.558878	0.00298616	0.0671008		0.0212713	-0.000576024	1	-0.00127927	-0.000384037	-0.00765932	-0.00938814	0.100494	-0.00143857	-0.000241529	-0.000237741	-0.000324173		0.0139353	-0.000238842		-0.00024878	-0.000526108	0.0442811	0.0110903	-0.000517068	-0.000384816	-0.000407785	-0.00556299	-0.00147089	1.89229e-05	0.00541845	-0.00830082		0.00458895	5.02421e-07	0.564493	1.1316e-27	0.98861	0.878284	0.971324
RSV_phylum16	RSV_phylum16	-0.00183059	-0.0273532	-0.00126801	-0.000296459	0.0290476	-0.000746497		0.010763	4.86684e-05	-3.57897e-05	0.0017866		-0.000407772	-0.00111453	-0.00127927	1	-0.000764614	-0.0265706	0.0445611	-0.00146607	-0.000933859	-0.000467329	-0.00046	-0.000930007		0.00890007	-0.00046213		-0.000481358	-0.000838417	-0.00171618	-0.00482045	-0.00100046	-0.000744571	-0.000789014	0.00739799	0.157964	0.127666	0.00690455	0.178733		0.00699694	0.864566	0.0108	0.905952	0.977963	0.00678801	0.944548
RSV_phylum17	RSV_phylum17	0.0786479	0.0197139	-0.000376229	-8.79619e-05	-0.0151754	-0.000221492		-0.00549579	-0.000488087	0.346797	0.258213		0.0516817	-0.000330692	-0.000384037	-0.000764614	1	-0.0625693	-0.0210062	0.714261	-0.00234594	-0.00013866	-0.000136486	-0.000360961		0.0884547	-0.000137118		-0.000142823	0.0119576	0.353308	0.0643325	-0.000296845	-0.000220921	-0.000234107	0.0174163	-0.00709393	-0.00534962	-0.000403839	-0.00593248		-0.000784977	2.14632e-13	0.0662082	0.972036	0.993461	0.157349	0.983535
RSV_phylum18	RSV_phylum18	-0.114055	-0.304287	-0.0235588	-0.000361665	-0.498648	0.00793584		-0.172511	-0.0219526	-0.072121	-0.108539		-0.153209	0.0184994	-0.00765932	-0.0265706	-0.0625693	1	-0.33042	-0.105231	-0.0335547	-0.027862	0.00358714	-0.00856097		-0.0742637	-0.0291191		-0.0249598	0.00301571	-0.124274	-0.405215	-0.00421435	-0.0580294	-0.0169006	-0.128044	-0.17068	-0.1021	-0.0214523	-0.127062		-0.0588102	1.53579e-26	1.87631e-185	0.0281359	0.973118	0	0.459646
RSV_phylum19	RSV_phylum19	-0.0417852	-0.231856	0.00457289	-0.00835345	0.270138	-0.0111135		0.155034	-0.0191235	-0.00814314	-0.0282553		-0.0354559	-0.00762991	-0.00938814	0.0445611	-0.0210062	-0.33042	1	-0.034135	0.0195858	-0.00888649	-0.000990066	-0.0238213		-0.0236789	-0.0113145		-0.00153074	-0.0225157	-0.0365316	-0.00773494	-0.0161902	-0.0185793	-0.0118265	0.165758	0.363249	0.274944	-0.0115563	0.270082		-0.0487924	9.81917e-05	2.47804e-106	0.67005	0.436367	4.4145e-145	0.300424
RSV_phylum20	RSV_phylum20	0.264948	0.00449694	0.0809008	-0.000171306	-0.0235609	-0.000431356		-0.00999658	0.185289	0.45531	0.591881		0.122666	-0.000644022	0.100494	-0.00146607	0.714261	-0.105231	-0.034135	1	-0.0043608	-0.000270041	-0.000265806	-0.000631688		0.123367	0.0107199		0.126591	0.022406	0.549192	0.1264	-0.000578106	-0.000430243	-0.000455924	0.184795	-0.0124594	-0.00853736	0.115265	-0.011233		0.133133	1.96341e-139	0.675215	4.3435e-14	0.987265	0.0281219	0.967941
RSV_phylum21	RSV_phylum21	-0.00581183	-0.0408426	-0.00378022	-0.000909578	-0.00846417	-0.00229036		0.115474	-0.00483047	-0.00288882	-0.00510124		-0.00825847	-0.00341955	-0.00143857	-0.000933859	-0.00234594	-0.0335547	0.0195858	-0.0043608	1	-0.00143383	-0.00141134	-0.00333866		0.00159742	-0.00141788		-0.00147687	-0.00285546	-0.00586705	0.0940705	-0.000484265	-0.00228445	-0.00242081	0.0239681	-0.00824757	-0.0101778	-0.00316951	-0.0016916		-0.00626754	0.58815	0.000140615	0.724672	0.932461	0.430311	0.831012
RSV_phylum22	RSV_phylum22	0.00282913	-0.0121035	-0.00022995	-5.3762e-05	0.0161672	-0.000135375		-0.00339408	-0.000298317	-0.000172669	-0.000332722		0.0331277	-0.000202118	-0.000241529	-0.000467329	-0.00013866	-0.027862	-0.00888649	-0.000270041	-0.00143383	1	-8.34196e-05	-0.000220618		-0.000701603	-8.3806e-05		-8.72929e-05	-0.000185804	0.013072	0.0378401	-0.000181431	-0.000135026	-0.000143085	-0.0057815	-0.00440495	-0.00331069	-0.000246825	-0.00362591		-0.000498542	0.792086	0.259413	0.982906	0.996003	0.131945	0.989936
RSV_phylum23	RSV_phylum23	-0.000341166	0.00540385	-0.000226344	-5.29188e-05	-0.00459433	-0.000133252		-0.00252525	-0.000293638	0.00150526	-0.000133563		-0.00070496	-0.000198948	-0.000237741	-0.00046	-0.000136486	0.00358714	-0.000990066	-0.000265806	-0.00141134	-8.34196e-05	1	-0.000217158		0.000317377	-8.24917e-05		-8.59239e-05	-0.00018289	-0.000344496	-0.00839529	-0.000178585	-0.000132908	-0.000140841	0.000232169	0.0129135	0.0100423	-0.000242954	0.0142421		-0.000433954	0.974641	0.614609	0.983174	0.996066	0.668595	0.990094
RSV_phylum24	RSV_phylum24	0.0151751	-0.0236035	-0.000598606	-0.000139953	0.0545858	-0.000352409		-0.00848463	0.131553	-0.000449492	0.027064		0.00610534	0.00133119	-0.000324173	-0.000930007	-0.000360961	-0.00856097	-0.0238213	-0.000631688	-0.00333866	-0.000220618	-0.000217158	1		-0.000231737	-0.000218164		-0.000227241	-0.000483685	0.0090493	-0.00738316	-0.000472301	-0.0003515	-0.00037248	-0.0104133	-0.00685776	-0.00431744	0.0377639	0.00346682		0.00435952	0.157358	0.0278384	0.955521	0.989596	3.58434e-07	0.973806
RSV_phylum25	RSV_phylum25
RSV_phylum26	RSV_phylum26	0.0398268	-0.0137515	0.00461331	-0.000308443	0.00011477	-0.00100854		0.00478901	0.0320434	0.262421	0.0854218		0.0683769	-0.000219918	0.0139353	0.00890007	0.0884547	-0.0742637	-0.0236789	0.123367	0.00159742	-0.000701603	0.000317377	-0.000231737		1	0.0123586		0.00971663	1.95632e-05	0.0888871	0.0468058	-0.00128557	0.00449209	-0.0010719	0.0358516	0.0132922	0.00144575	0.0107716	0.022743		0.0600438	0.000205373	0.20007	0.667308	0.977073	0.991468	0.925132
RSV_phylum27	RSV_phylum27	0.0134424	-0.00585354	-0.000227392	-5.31639e-05	-0.00636868	-0.000133869		-0.00335199	0.215111	-0.000170748	0.182359		0.0902894	-0.000199869	-0.000238842	-0.00046213	-0.000137118	-0.0291191	-0.0113145	0.0107199	-0.00141788	-8.3806e-05	-8.24917e-05	-0.000218164		0.0123586	1		-8.63218e-05	-0.000183737	0.0080028	0.0427367	-0.000179413	-0.000133524	-0.000141494	0.0045147	-0.0041525	-0.00100306	-0.000244079	-0.00183954		-0.000147186	0.210372	0.585475	0.983096	0.996048	0.55291	0.990048
RSV_phylum28	RSV_phylum28
RSV_phylum29	RSV_phylum29	-0.000357007	-0.00972087	-0.000236853	-5.53759e-05	0.00366353	-0.000139439		-0.00295683	-0.000307272	-0.000177852	0.0321785		-0.000941385	-0.000208185	-0.00024878	-0.000481358	-0.000142823	-0.0249598	-0.00153074	0.126591	-0.00147687	-8.72929e-05	-8.59239e-05	-0.000227241		0.00971663	-8.63218e-05		1	-0.000191381	-0.000360491	0.04556	-0.000186877	-0.000139079	-0.000147381	-0.00499451	-0.00422741	-0.00202315	-0.000254235	-0.00300065		-0.000513508	0.973464	0.365063	0.982393	0.995883	0.732841	0.989634
RSV_phylum30	RSV_phylum30	0.0128991	-0.0164398	0.0107141	-0.000117868	-0.0136035	-0.000296797		-0.00538974	0.000376932	0.00388758	0.00609613		0.00186271	-0.000443124	-0.000526108	-0.000838417	0.0119576	0.00301571	-0.0225157	0.022406	-0.00285546	-0.000185804	-0.00018289	-0.000483685		1.95632e-05	-0.000183737		-0.000191381	1	0.00831479	0.0378676	-0.00039777	-0.000296032	-0.000313701	-0.0104042	-0.00511546	-0.00357469	0.0107337	-0.00454372		-0.000364027	0.229395	0.125554	0.318127	0.991238	0.204954	0.977938
RSV_phylum31	RSV_phylum31	0.489271	0.0029801	0.0276032	-0.000222019	-0.0256613	-0.000559055		-0.0133467	0.193771	0.178093	0.591869		0.24241	-0.000834679	0.0442811	-0.00171618	0.353308	-0.124274	-0.0365316	0.549192	-0.00586705	0.013072	-0.000344496	0.0090493		0.0888871	0.0080028		-0.000360491	0.00831479	1	0.123319	-0.00074925	0.0303784	0.177216	0.00789233	-0.0114026	-0.00967671	0.187593	-0.0140972		0.483641	0	0.781266	0.0100993	0.983496	0.0167853	0.958457
RSV_phylum32	RSV_phylum32	0.0962288	-0.265889	0.0395507	-0.00283987	-0.0714814	-0.00718561		0.165016	0.0370095	0.0788055	0.0895798		0.0642424	-0.00255433	0.0110903	-0.00482045	0.0643325	-0.405215	-0.00773494	0.1264	0.0940705	0.0378401	-0.00839529	-0.00738316		0.0468058	0.0427367		0.04556	0.0378676	0.123319	1	0.00777628	0.140677	0.0192986	-0.0286513	-0.0966893	-0.102651	0.0280572	-0.0609199		0.0637779	2.54209e-19	1.89733e-140	0.000227305	0.791314	2.57937e-11	0.503161
RSV_phylum33	RSV_phylum33	-0.000720955	-0.00250804	-0.000492279	-0.000115094	0.0102278	-0.000289812		-0.00222102	-0.000638639	-0.000369651	-0.000712294		-0.00179453	-0.000432695	-0.000517068	-0.00100046	-0.000296845	-0.00421435	-0.0161902	-0.000578106	-0.000484265	-0.000181431	-0.000178585	-0.000472301		-0.00128557	-0.000179413		-0.000186877	-0.00039777	-0.00074925	0.00777628	1	-0.000289064	-0.000306318	-0.00429926	-0.00880248	-0.00686569	-0.000528405	-0.00676262		-0.000621834	0.946443	0.815229	0.963416	0.991444	0.340591	0.978457
RSV_phylum34	RSV_phylum34	-0.000552224	-0.0253492	-0.000366368	-8.56562e-05	-0.023448	-0.000215686		-0.00540762	-0.000475293	-0.000275105	-0.000530109		0.0237032	-0.000322024	-0.000384816	-0.000744571	-0.000220921	-0.0580294	-0.0185793	-0.000430243	-0.00228445	-0.000135026	-0.000132908	-0.0003515		0.00449209	-0.000133524		-0.000139079	-0.000296032	0.0303784	0.140677	-0.000289064	1	-0.000227971	-0.00921137	-0.00701818	-0.00527476	-0.000393254	-0.00577698		0.24812	0.958964	0.0181631	0.972769	0.993632	0.0288845	0.983966
RSV_phylum35	RSV_phylum35	0.0757296	8.67614e-05	-0.000388236	-9.07689e-05	-0.000349402	-0.00022856		-0.00573039	-0.000503663	-0.000291525	-0.00056175		0.0256997	-0.000341245	-0.000407785	-0.000789014	-0.000234107	-0.0169006	-0.0118265	-0.000455924	-0.00242081	-0.000143085	-0.000140841	-0.00037248		-0.0010719	-0.000141494		-0.000147381	-0.000313701	0.177216	0.0192986	-0.000306318	-0.000227971	1	-0.00876938	0.0177808	-0.0055896	-0.000416726	-0.0061218		0.0122908	1.59215e-12	0.99355	0.971144	0.993252	0.974029	0.98301
RSV_phylum36	RSV_phylum36	0.00217617	-0.0751867	-0.00981296	-0.00366761	0.191299	-0.00400492		0.0948662	0.011442	0.283319	0.0181554		0.0181762	-0.00340945	-0.00556299	0.00739799	0.0174163	-0.128044	0.165758	0.184795	0.0239681	-0.0057815	0.000232169	-0.0104133		0.0358516	0.0045147		-0.00499451	-0.0104042	0.00789233	-0.0286513	-0.00429926	-0.00921137	-0.00876938	1	0.0865068	0.0841509	-0.000639727	0.055153		-0.0188239	0.839319	2.29266e-12	0.360538	0.732555	2.30982e-72	0.709031
RSV_phylum37	RSV_phylum37	-0.0132704	-0.128706	-0.010107	-0.000215108	0.196756	-0.00538389		0.0553897	-0.0053986	-0.00698437	-0.00635674		-0.0130753	-0.00624908	-0.00147089	0.157964	-0.00709393	-0.17068	0.363249	-0.0124594	-0.00824757	-0.00440495	0.0129135	-0.00685776		0.0132922	-0.0041525		-0.00422741	-0.00511546	-0.0114026	-0.0966893	-0.00880248	-0.00701818	0.0177808	0.0865068	1	0.654042	-0.00116607	0.568198		-0.0105315	0.216266	2.13021e-33	0.346326	0.984009	1.59512e-76	0.615917
RSV_phylum38	RSV_phylum38	-0.0131913	-0.0969985	-0.00827946	-0.0021002	0.1401	-0.00377209		0.0119156	-0.0089699	-0.00459615	-0.00204689		-0.00749722	-0.00606181	1.89229e-05	0.127666	-0.00534962	-0.1021	0.274944	-0.00853736	-0.0101778	-0.00331069	0.0100423	-0.00431744		0.00144575	-0.00100306		-0.00202315	-0.00357469	-0.00967671	-0.102651	-0.00686569	-0.00527476	-0.0055896	0.0841509	0.654042	1	0.00801715	0.407908		-0.00908005	0.219017	1.3146e-19	0.440441	0.844856	2.58084e-39	0.72524
RSV_phylum39	RSV_phylum39	0.0907278	-0.0102235	0.0395563	-0.000156578	0.00581703	-0.000394271		-0.0025384	0.0926734	0.00407643	0.0681346		0.0210301	-0.000588654	0.00541845	0.00690455	-0.000403839	-0.0214523	-0.0115563	0.115265	-0.00316951	-0.000246825	-0.000242954	0.0377639		0.0107716	-0.000244079		-0.000254235	0.0107337	0.187593	0.0280572	-0.000528405	-0.000393254	-0.000416726	-0.000639727	-0.00116607	0.00801715	1	-0.00572356		0.112429	2.43297e-17	0.340794	0.00022684	0.98836	0.587816	0.970695
RSV_phylum40	RSV_phylum40	-0.0146111	-0.139637	-0.00899009	-0.00230016	0.182826	-0.0049845		0.110918	-0.00585314	-0.00537983	-0.00661089		-0.0138937	-0.00550565	-0.00830082	0.178733	-0.00593248	-0.127062	0.270082	-0.011233	-0.0016916	-0.00362591	0.0142421	0.00346682		0.022743	-0.00183954		-0.00300065	-0.00454372	-0.0140972	-0.0609199	-0.00676262	-0.00577698	-0.0061218	0.055153	0.568198	0.407908	-0.00572356	1		0.0321022	0.173371	4.59016e-39	0.402219	0.8303	3.77026e-66	0.642339
RSV_phylum41	RSV_phylum41
RSV_phylum42	RSV_phylum42	0.203286	-0.0391338	0.00342708	0.018464	0.0180032	-0.000796356		-0.0136754	0.0655184	-0.00091233	0.28469		0.121733	0.00456521	0.00458895	0.00699694	-0.000784977	-0.0588102	-0.0487924	0.133133	-0.00626754	-0.000498542	-0.000433954	0.00435952		0.0600438	-0.000147186		-0.000513508	-0.000364027	0.483641	0.0637779	-0.000621834	0.24812	0.0122908	-0.0188239	-0.0105315	-0.00908005	0.112429	0.0321022		1	1.14347e-81	0.000264631	0.749486	0.0853378	0.0934306	0.940851
[truncated: 36 more columns]

## Sheet: Table S9_Class
Variable	Label	RSV_class1	RSV_class2	RSV_class3	RSV_class4	RSV_class5	RSV_class6	RSV_class7	RSV_class8	RSV_class9	RSV_class10	RSV_class11	RSV_class12	RSV_class13	RSV_class14	RSV_class15	RSV_class16	RSV_class17	RSV_class18	RSV_class19	RSV_class20	RSV_class21	RSV_class22	RSV_class23	RSV_class24	RSV_class25	RSV_class26	RSV_class27	RSV_class28	RSV_class29	RSV_class30	RSV_class31	RSV_class32	RSV_class33	RSV_class34	RSV_class35	RSV_class36	RSV_class37	RSV_class38	RSV_class39	RSV_class40	RSV_class41	RSV_class42	RSV_class43	RSV_class44	RSV_class45	RSV_class46	RSV_class47	RSV_class48
RSV_class1	RSV_class1	1	0.204711			0.770973	-0.0188644	-0.0209579	0.33564	-0.000558909	0.186309	0.187205		0.38393	-0.000548984	0.053133	-0.00020309		-0.000251883	-0.0422273	0.0939925	-0.0057511	-0.00398125	-9.12343e-05	0.621578	-0.000541116	-0.000511389		-0.0124693	0.0747381	0.00224979	-0.000507698	0.00034851	0.210735	-0.000348239	0.262543	0.488059	0.431206		0.000642389	0.296414	-0.000343559	0.227999	0.182914	0.29257	-0.000429098	0.31158	0.252099
RSV_class2	RSV_class2	0.204711	1			0.477723	-0.0110152	-0.00912942	0.095999	-0.000478068	0.333361	0.308143		0.476438	-0.000469579	0.091209	-0.000173715		-0.00021545	-0.0317404	0.123717	-0.00609557	0.00129442	-0.000241432	0.228212	-0.000462848	-0.000437422		-0.0101577	0.120648	-4.1099e-05	0.558354	-0.000283397	0.00310584	-0.000297869	-0.000277437	0.0387118	0.0401391		-0.000265019	0.489964	-0.000293866	-0.000412647	0.334044	0.0521991	-0.000367033	-7.28498e-05	0.246436
RSV_class3	RSV_class3
RSV_class4	RSV_class4
RSV_class5	RSV_class5	0.770973	0.477723			1	-0.0216865	-0.0209965	0.0505561	-0.000645153	0.331469	0.307304		0.547224	-0.000633696	0.0777891	0.0581603		-0.00029075	-0.0529159	0.209054	-0.0011573	-0.00194359	0.00031289	0.543096	-0.000624614	-0.000590301		-0.0145133	0.0935438	0.00418123	0.14939	0.0306101	0.11276	-0.00033815	0.111636	0.381589	0.094748		0.00169678	0.644623	-0.000396572	0.128675	0.330557	0.495757	-0.000495311	0.558812	0.479424
RSV_class6	RSV_class6	-0.0188644	-0.0110152			-0.0216865	1	0.048784	-0.00438	-0.00969817	-0.00678485	-0.00533561		-0.0175875	0.0596768	-0.0141264	0.00188812		0.0014882	-0.311678	-0.0162028	-0.156097	-0.098968	-0.00535145	-0.0379985	0.0598427	0.00870359		-0.169682	-0.015074	-0.0155508	-0.00328371	0.000369431	-0.00956354	-0.00317462	-0.00398919	-0.0119007	-0.00539814		-0.00347082	-0.0127336	0.00249006	-0.0105956	-0.00665829	-0.0185455	-0.0105785	-0.0103795	-0.0132628
RSV_class7	RSV_class7	-0.0209579	-0.00912942			-0.0209965	0.048784	1	-0.00885745	-0.0118571	-0.00591156	-0.0124779		-0.0214571	-0.00752798	-0.0166928	-0.00459705		-0.00275769	0.289419	-0.0191808	-0.133386	0.0118979	-0.00531837	-0.0336167	-0.00751532	-0.000712447		-0.0588247	-0.015208	-0.0073301	-0.0114782	-0.00770364	-0.00249358	0.00854874	-0.00068546	-0.00857335	-0.0103105		-0.00114118	-0.0174521	-0.00435919	-0.00517723	-0.00548788	-0.0187292	-0.00684226	-0.0133017	-0.0190838
RSV_class8	RSV_class8	0.33564	0.095999			0.0505561	-0.00438	-0.00885745	1	-0.000261618	-0.000129766	-0.000392161		0.0418684	-0.000256972	0.0765106	-9.50637e-05		-0.000117903	-0.0119603	0.0382465	0.0128116	-0.00388724	-0.000132121	0.00985727	-0.000253289	-0.000239375		-0.0038583	0.366043	-0.000177164	-0.000237647	-0.000161098	-0.000392378	-0.000163006	-0.000151824	-0.000260353	0.816022		-0.000145029	0.000318341	-0.000160815	-0.000284438	-0.000113485	-0.000392435	-0.000200855	-0.000354044	0.269679
RSV_class9	RSV_class9	-0.000558909	-0.000478068			-0.000645153	-0.00969817	-0.0118571	-0.000261618	1	-0.00012812	-0.000387186		-0.000586318	-0.000253713	-0.000391036	-9.38578e-05		-0.000116407	0.0069029	-0.000418883	0.0182074	0.00439686	-0.000130445	0.00539888	-0.000250076	-0.000236338		0.0165994	-0.000520802	-0.000174916	-0.000234632	-0.000159054	-0.0003874	-0.000160938	-0.000149898	-0.00025705	-0.000235917		-0.000143189	-0.000439482	-0.000158775	-0.00028083	-0.000112046	-0.000387457	-0.000198307	-0.000349553	-0.000526528
RSV_class10	RSV_class10	0.186309	0.333361			0.331469	-0.00678485	-0.00591156	-0.000129766	-0.00012812	1	0.914109		0.0282268	-0.000125845	0.200374	-4.65547e-05		-5.77396e-05	-0.012741	0.0222041	-0.00386086	0.0206744	-6.47025e-05	0.0962918	-0.000124041	-0.000117227		-0.00289708	-0.000258325	-8.67608e-05	-0.000116381	0.000317173	0.0111379	-7.98275e-05	-7.43516e-05	0.118646	0.110671		-7.10237e-05	0.0499375	-7.87547e-05	0.00372294	0.997859	-0.000192184	-9.8363e-05	0.0205261	0.0636459
RSV_class11	RSV_class11	0.187205	0.308143			0.307304	-0.00533561	-0.0124779	-0.000392161	-0.000387186	0.914109	1		0.0288066	-0.000380311	0.196751	-0.000140691		-0.000174493	-0.0148538	0.088391	0.0046646	0.0255549	-0.000195535	0.123159	-0.00037486	-0.000354267		-0.00216201	0.00330451	-0.000262197	-0.000351709	0.00210485	0.0102946	-0.000241244	-0.000224695	0.116842	0.101215		-0.000214638	0.0478706	-0.000238002	0.0224294	0.903119	0.0382648	-0.000297259	0.121942	0.0493148
RSV_class12	RSV_class12
RSV_class13	RSV_class13	0.38393	0.476438			0.547224	-0.0175875	-0.0214571	0.0418684	-0.000586318	0.0282268	0.0288066		1	-0.000575906	0.0121525	0.00597742		-0.000264235	-0.0513565	0.13975	-0.00926675	0.0176715	-0.000296099	0.549782	-0.000567652	-0.000536468		-0.0127804	0.0830663	0.0300142	0.779224	0.213864	0.133632	-0.000365316	0.0900846	0.312423	0.0719699		-5.55848e-05	0.633664	-0.000360407	0.0422346	0.0275148	0.33456	-0.000450141	0.288295	0.459153
RSV_class14	RSV_class14	-0.000548984	-0.000469579			-0.000633696	0.0596768	-0.00752798	-0.000256972	-0.000253713	-0.000125845	-0.000380311		-0.000575906	1	-0.000384092	-9.21911e-05		-0.00011434	-0.0180459	0.00986318	-0.00310814	-0.00295719	-0.000128129	0.00170718	0.999786	-0.000232141		0.0109445	-0.000458167	0.0107793	-0.000230465	-0.00015623	-0.000380521	-0.00015808	0.030422	-0.000252485	-0.000231727		-0.000140646	-0.000431678	-0.000155956	-0.000275843	-0.000110056	-0.000380576	-0.000194786	-0.000343345	-0.000517178
RSV_class15	RSV_class15	0.053133	0.091209			0.0777891	-0.0141264	-0.0166928	0.0765106	-0.000391036	0.200374	0.196751		0.0121525	-0.000384092	1	-0.00014209		-0.000176228	-0.00586653	0.0136686	0.0100945	-0.00117299	-0.000197479	0.0566407	-0.000378587	-0.000357789		0.0796355	0.0947726	-0.000264804	-0.000355206	0.000329637	0.0252844	-0.000243642	0.0254303	0.0400856	0.0254813		-0.000216772	0.0102529	-0.000240368	0.0276799	0.19767	0.00156565	-0.000300215	0.0292829	0.0885331
RSV_class16	RSV_class16	-0.00020309	-0.000173715			0.0581603	0.00188812	-0.00459705	-9.50637e-05	-9.38578e-05	-4.65547e-05	-0.000140691		0.00597742	-9.21911e-05	-0.00014209	1		-4.22987e-05	-0.00708842	-0.000152209	0.0513849	-0.00139458	-4.73996e-05	0.0109231	-9.08697e-05	-8.58778e-05		-0.0021531	-0.000189243	-6.3559e-05	-8.52578e-05	-5.77952e-05	-0.000140769	-5.84799e-05	-5.44683e-05	-9.34038e-05	-8.57247e-05		-5.20304e-05	-0.000159694	-5.76939e-05	-0.000102045	-4.07139e-05	-0.00014079	-7.20585e-05	-0.000127016	-0.000191323
RSV_class17	RSV_class17
RSV_class18	RSV_class18	-0.000251883	-0.00021545			-0.00029075	0.0014882	-0.00275769	-0.000117903	-0.000116407	-5.77396e-05	-0.000174493		-0.000264235	-0.00011434	-0.000176228	-4.22987e-05		1	-0.00592023	-0.000188777	-0.00150155	-0.00172963	-5.87874e-05	-0.000724091	-0.000112701	-0.00010651		-0.00267039	-0.000234709	-7.88293e-05	-0.000105741	-7.16806e-05	-0.000174589	-7.25298e-05	-6.75545e-05	-0.000115844	-0.00010632		-6.45308e-05	-0.000198061	-7.1555e-05	-0.000126561	-5.04955e-05	-0.000174615	-8.93708e-05	-0.000157532	-0.000237289
RSV_class19	RSV_class19	-0.0422273	-0.0317404			-0.0529159	-0.311678	0.289419	-0.0119603	0.0069029	-0.012741	-0.0148538		-0.0513565	-0.0180459	-0.00586653	-0.00708842		-0.00592023	1	-0.0425123	-0.0947799	0.0905303	-0.000862703	-0.035928	-0.0184617	-0.00758695		0.160922	-0.0164778	-0.0172316	-0.0255599	-0.0111837	-0.0118223	0.00558178	-0.0171898	-0.0255178	-0.0163423		0.00469955	-0.0393889	0.00384606	-0.0183276	-0.0132804	-0.0447011	0.00257707	-0.0209665	-0.0358755
RSV_class20	RSV_class20	0.0939925	0.123717			0.209054	-0.0162028	-0.0191808	0.0382465	-0.000418883	0.0222041	0.088391		0.13975	0.00986318	0.0136686	-0.000152209		-0.000188777	-0.0425123	1	0.0031626	-0.00549187	-0.000211542	0.535658	0.00987124	-0.000383269		-0.00899829	0.0456337	0.000188324	0.0327559	0.0355742	0.0384414	-0.000233797	0.0251501	0.118702	0.0321289		-0.000232209	0.0777683	-0.000257485	0.0239019	0.0216226	0.575763	-0.000321594	0.0803155	0.101207
RSV_class21	RSV_class21	-0.0057511	-0.00609557			-0.0011573	-0.156097	-0.133386	0.0128116	0.0182074	-0.00386086	0.0046646		-0.00926675	-0.00310814	0.0100945	0.0513849		-0.00150155	-0.0947799	0.0031626	1	-0.0111261	0.00690552	-0.0014714	-0.00308186	-0.00662714		0.0595826	0.0512658	-0.00493625	-0.00661743	-0.00487844	0.00087078	-0.00405524	-0.0013507	-0.00605213	-0.00629974		0.00176197	-0.00387869	-0.00272227	0.0342401	-0.00349833	0.00158802	-0.000598641	0.000415608	0.0224202
RSV_class22	RSV_class22	-0.00398125	0.00129442			-0.00194359	-0.098968	0.0118979	-0.00388724	0.00439686	0.0206744	0.0255549		0.0176715	-0.00295719	-0.00117299	-0.00139458		-0.00172963	0.0905303	-0.00549187	-0.0111261	1	0.00261506	0.109347	-0.00371574	-0.00351162		0.0442595	-0.00414904	-0.000738038	-0.00345288	-0.00235128	0.010591	-0.00151921	-0.00222726	-0.00117029	-0.000974285		0.0022163	0.0358879	-0.00205514	-0.0038702	0.0209615	-0.00565811	-0.00281353	-0.00519132	0.0852487
RSV_class23	RSV_class23	-9.12343e-05	-0.000241432			0.00031289	-0.00535145	-0.00531837	-0.000132121	-0.000130445	-6.47025e-05	-0.000195535		-0.000296099	-0.000128129	-0.000197479	-4.73996e-05		-5.87874e-05	-0.000862703	-0.000211542	0.00690552	0.00261506	1	0.000958459	-0.000126292	-0.000119354		0.000945197	0.0073658	-8.83354e-05	-0.000118493	-8.03247e-05	0.000582281	-8.12762e-05	-7.5701e-05	-0.000129814	-0.000119142		-7.23126e-05	-0.000221945	-8.01839e-05	0.014215	-5.65848e-05	-0.000195671	-0.000100148	-0.000176529	-0.000265904
RSV_class24	RSV_class24	0.621578	0.228212			0.543096	-0.0379985	-0.0336167	0.00985727	0.00539888	0.0962918	0.123159		0.549782	0.00170718	0.0566407	0.0109231		-0.000724091	-0.035928	0.535658	-0.0014714	0.109347	0.000958459	1	0.00162294	0.00324881		0.00204417	0.043145	0.00461155	0.282866	0.10215	0.236291	-0.000131853	0.243804	0.502758	0.0726754		0.00125273	0.215336	-0.000479909	0.199234	0.0946244	0.354315	-0.00147058	0.0802485	0.210444
RSV_class25	RSV_class25	-0.000541116	-0.000462848			-0.000624614	0.0598427	-0.00751532	-0.000253289	-0.000250076	-0.000124041	-0.00037486		-0.000567652	0.999786	-0.000378587	-9.08697e-05		-0.000112701	-0.0184617	0.00987124	-0.00308186	-0.00371574	-0.000126292	0.00162294	1	-0.000228814		0.0110314	-0.000504222	0.0107841	-0.000227162	-0.00015399	-0.000375067	-0.000155815	0.0304306	-0.000248867	-0.000228406		-0.00013863	-0.00042549	-0.000153721	-0.000271889	-0.000108479	-0.000375122	-0.000191994	-0.000338424	-0.000509765
RSV_class26	RSV_class26	-0.000511389	-0.000437422			-0.000590301	0.00870359	-0.000712447	-0.000239375	-0.000236338	-0.000117227	-0.000354267		-0.000536468	-0.000232141	-0.000357789	-8.58778e-05		-0.00010651	-0.00758695	-0.000383269	-0.00662714	-0.00351162	-0.000119354	0.00324881	-0.000228814	1		-0.0054216	-0.000476523	-0.000160045	-0.000214683	-0.000145531	-0.000354463	-0.000147255	-0.000137154	-0.000235195	-0.000215859		-0.000131015	-0.000402116	-0.000145276	-0.000256953	-0.000102519	-0.000354514	-0.000181447	-0.000319833	-0.000481761
RSV_class27	RSV_class27
RSV_class28	RSV_class28	-0.0124693	-0.0101577			-0.0145133	-0.169682	-0.0588247	-0.0038583	0.0165994	-0.00289708	-0.00216201		-0.0127804	0.0109445	0.0796355	-0.0021531		-0.00267039	0.160922	-0.00899829	0.0595826	0.0442595	0.000945197	0.00204417	0.0110314	-0.0054216		1	-0.00340709	-0.00328882	-0.00538217	-0.00363547	-0.00376262	-0.00288053	-0.00290846	-0.00583416	-0.00535141		-0.00136226	-0.00999987	-0.00213598	-0.00579201	-0.00257034	-0.00888545	-0.00280847	-0.00762135	-0.0100673
RSV_class29	RSV_class29	0.0747381	0.120648			0.0935438	-0.015074	-0.015208	0.366043	-0.000520802	-0.000258325	0.00330451		0.0830663	-0.000458167	0.0947726	-0.000189243		-0.000234709	-0.0164778	0.0456337	0.0512658	-0.00414904	0.0073658	0.043145	-0.000504222	-0.000476523		-0.00340709	1	-8.02165e-05	-0.000473082	-0.000320697	0.0219345	-0.000324496	0.0252247	-0.000518283	0.0296823		-0.000288708	0.100552	-0.000320135	0.178635	-0.000225915	0.111785	-0.000399842	0.135161	0.556884
RSV_class30	RSV_class30	0.00224979	-4.1099e-05			0.00418123	-0.0155508	-0.0073301	-0.000177164	-0.000174916	-8.67608e-05	-0.000262197		0.0300142	0.0107793	-0.000264804	-6.3559e-05		-7.88293e-05	-0.0172316	0.000188324	-0.00493625	-0.000738038	-8.83354e-05	0.00461155	0.0107841	-0.000160045		-0.00328882	-8.02165e-05	1	-0.000158889	-0.000107709	-9.47224e-05	-0.000108985	0.000233319	-0.00017407	0.00537864		-9.69654e-05	-0.000141015	-0.00010752	0.00579281	-7.58757e-05	-0.00026238	-0.000134291	0.161754	0.000415572
RSV_class31	RSV_class31	-0.000507698	0.558354			0.14939	-0.00328371	-0.0114782	-0.000237647	-0.000234632	-0.000116381	-0.000351709		0.779224	-0.000230465	-0.000355206	-8.52578e-05		-0.000105741	-0.0255599	0.0327559	-0.00661743	-0.00345288	-0.000118493	0.282866	-0.000227162	-0.000214683		-0.00538217	-0.000473082	-0.000158889	1	-0.00014448	-0.000351904	-0.000146192	-0.000136164	-0.000233497	-0.0002143		-0.000130069	0.497791	-0.000144227	-0.000255098	-0.000101779	-0.000351955	-0.000180137	-0.000317524	0.250538
RSV_class32	RSV_class32	0.00034851	-0.000283397			0.0306101	0.000369431	-0.00770364	-0.000161098	-0.000159054	0.000317173	0.00210485		0.213864	-0.00015623	0.000329637	-5.77952e-05		-7.16806e-05	-0.0111837	0.0355742	-0.00487844	-0.00235128	-8.03247e-05	0.10215	-0.00015399	-0.000145531		-0.00363547	-0.000320697	-0.000107709	-0.00014448	1	0.445162	-9.91016e-05	-9.23036e-05	0.000192782	-0.000145271		-8.81721e-05	-0.000157534	-9.77697e-05	0.000526369	-6.89949e-05	-0.000238586	-0.000122112	0.00353261	0.129005
RSV_class33	RSV_class33	0.210735	0.00310584			0.11276	-0.00956354	-0.00249358	-0.000392378	-0.0003874	0.0111379	0.0102946		0.133632	-0.000380521	0.0252844	-0.000140769		-0.000174589	-0.0118223	0.0384414	0.00087078	0.010591	0.000582281	0.236291	-0.000375067	-0.000354463		-0.00376262	0.0219345	-9.47224e-05	-0.000351904	0.445162	1	-0.000241377	0.865145	0.490745	0.0907485		-0.000214757	-6.52081e-05	-0.000238133	0.790976	0.0110628	-0.000483067	-0.000297423	0.000641747	0.213619
RSV_class34	RSV_class34	-0.000348239	-0.000297869			-0.00033815	-0.00317462	0.00854874	-0.000163006	-0.000160938	-7.98275e-05	-0.000241244		-0.000365316	-0.00015808	-0.000243642	-5.84799e-05		-7.25298e-05	0.00558178	-0.000233797	-0.00405524	-0.00151921	-8.12762e-05	-0.000131853	-0.000155815	-0.000147255		-0.00288053	-0.000324496	-0.000108985	-0.000146192	-9.91016e-05	-0.000241377	1	-9.3397e-05	-0.00016016	-0.000146992		-8.92166e-05	-0.000273827	-9.8928e-05	-0.000174976	-6.98123e-05	-0.000241412	-0.000123559	-0.000217795	-0.000328063
RSV_class35	RSV_class35	0.262543	-0.000277437			0.111636	-0.00398919	-0.00068546	-0.000151824	-0.000149898	-7.43516e-05	-0.000224695		0.0900846	0.030422	0.0254303	-5.44683e-05		-6.75545e-05	-0.0171898	0.0251501	-0.0013507	-0.00222726	-7.5701e-05	0.243804	0.0304306	-0.000137154		-0.00290846	0.0252247	0.000233319	-0.000136164	-9.23036e-05	0.865145	-9.3397e-05	1	0.537405	0.13426		-8.30967e-05	0.00385512	-9.21418e-05	0.834704	-6.50234e-05	0.11095	-0.000115083	-0.000202855	0.168889
RSV_class36	RSV_class36	0.488059	0.0387118			0.381589	-0.0119007	-0.00857335	-0.000260353	-0.00025705	0.118646	0.116842		0.312423	-0.000252485	0.0400856	-9.34038e-05		-0.000115844	-0.0255178	0.118702	-0.00605213	-0.00117029	-0.000129814	0.502758	-0.000248867	-0.000235195		-0.00583416	-0.000518283	-0.00017407	-0.000233497	0.000192782	0.490745	-0.00016016	0.537405	1	0.0685794		-0.000142496	0.00592771	-0.000158007	0.47553	0.116973	-0.000385583	-0.000197348	0.0179999	0.0994929
RSV_class37	RSV_class37	0.431206	0.0401391			0.094748	-0.00539814	-0.0103105	0.816022	-0.000235917	0.110671	0.101215		0.0719699	-0.000231727	0.0254813	-8.57247e-05		-0.00010632	-0.0163423	0.0321289	-0.00629974	-0.000974285	-0.000119142	0.0726754	-0.000228406	-0.000215859		-0.00535141	0.0296823	0.00537864	-0.0002143	-0.000145271	0.0907485	-0.000146992	0.13426	0.0685794	1		-0.000130781	0.0189425	-0.000145017	0.104126	0.110922	0.0906579	-0.000181123	0.001641	0.0296817
RSV_class38	RSV_class38
RSV_class39	RSV_class39	0.000642389	-0.000265019			0.00169678	-0.00347082	-0.00114118	-0.000145029	-0.000143189	-7.10237e-05	-0.000214638		-5.55848e-05	-0.000140646	-0.000216772	-5.20304e-05		-6.45308e-05	0.00469955	-0.000232209	0.00176197	0.0022163	-7.23126e-05	0.00125273	-0.00013863	-0.000131015		-0.00136226	-0.000288708	-9.69654e-05	-0.000130069	-8.81721e-05	-0.000214757	-8.92166e-05	-8.30967e-05	-0.000142496	-0.000130781		1	-0.000243628	-8.80176e-05	-0.000155679	-6.2113e-05	-0.000214788	-0.000109932	-0.000193776	-0.000291882
RSV_class40	RSV_class40	0.296414	0.489964			0.644623	-0.0127336	-0.0174521	0.000318341	-0.000439482	0.0499375	0.0478706		0.633664	-0.000431678	0.0102529	-0.000159694		-0.000198061	-0.0393889	0.0777683	-0.00387869	0.0358879	-0.000221945	0.215336	-0.00042549	-0.000402116		-0.00999987	0.100552	-0.000141015	0.497791	-0.000157534	-6.52081e-05	-0.000273827	0.00385512	0.00592771	0.0189425		-0.000243628	1	-0.000270147	0.00112608	0.0494462	0.476675	-0.000337408	0.642878	0.530697
RSV_class41	RSV_class41	-0.000343559	-0.000293866			-0.000396572	0.00249006	-0.00435919	-0.000160815	-0.000158775	-7.87547e-05	-0.000238002		-0.000360407	-0.000155956	-0.000240368	-5.76939e-05		-7.1555e-05	0.00384606	-0.000257485	-0.00272227	-0.00205514	-8.01839e-05	-0.000479909	-0.000153721	-0.000145276		-0.00213598	-0.000320135	-0.00010752	-0.000144227	-9.77697e-05	-0.000238133	-9.8928e-05	-9.21418e-05	-0.000158007	-0.000145017		-8.80176e-05	-0.000270147	1	-0.000172625	-6.8874e-05	-0.000238168	-0.000121898	-0.000214868	-0.000323654
RSV_class42	RSV_class42	0.227999	-0.000412647			0.128675	-0.0105956	-0.00517723	-0.000284438	-0.00028083	0.00372294	0.0224294		0.0422346	-0.000275843	0.0276799	-0.000102045		-0.000126561	-0.0183276	0.0239019	0.0342401	-0.0038702	0.014215	0.199234	-0.000271889	-0.000256953		-0.00579201	0.178635	0.00579281	-0.000255098	0.000526369	0.790976	-0.000174976	0.834704	0.47553	0.104126		-0.000155679	0.00112608	-0.000172625	1	-0.000121819	-0.000421253	-0.000215605	0.0361671	0.19486
RSV_class43	RSV_class43	0.182914	0.334044			0.330557	-0.00665829	-0.00548788	-0.000113485	-0.000112046	0.997859	0.903119		0.0275148	-0.000110056	0.19767	-4.07139e-05		-5.04955e-05	-0.0132804	0.0216226	-0.00349833	0.0209615	-5.65848e-05	0.0946244	-0.000108479	-0.000102519		-0.00257034	-0.000225915	-7.58757e-05	-0.000101779	-6.89949e-05	0.0110628	-6.98123e-05	-6.50234e-05	0.116973	0.110922		-6.2113e-05	0.0494462	-6.8874e-05	-0.000121819	1	-0.000168072	-8.60223e-05	-0.00015163	0.0439235
RSV_class44	RSV_class44	0.29257	0.0521991			0.495757	-0.0185455	-0.0187292	-0.000392435	-0.000387457	-0.000192184	0.0382648		0.33456	-0.000380576	0.00156565	-0.00014079		-0.000174615	-0.0447011	0.575763	0.00158802	-0.00565811	-0.000195671	0.354315	-0.000375122	-0.000354514		-0.00888545	0.111785	-0.00026238	-0.000351955	-0.000238586	-0.000483067	-0.000241412	0.11095	-0.000385583	0.0906579		-0.000214788	0.476675	-0.000238168	-0.000421253	-0.000168072	1	-0.000297467	0.577988	0.395595
RSV_class45	RSV_class45	-0.000429098	-0.000367033			-0.000495311	-0.0105785	-0.00684226	-0.000200855	-0.000198307	-9.8363e-05	-0.000297259		-0.000450141	-0.000194786	-0.000300215	-7.20585e-05		-8.93708e-05	0.00257707	-0.000321594	-0.000598641	-0.00281353	-0.000100148	-0.00147058	-0.000191994	-0.000181447		-0.00280847	-0.000399842	-0.000134291	-0.000180137	-0.000122112	-0.000297423	-0.000123559	-0.000115083	-0.000197348	-0.000181123		-0.000109932	-0.000337408	-0.000121898	-0.000215605	-8.60223e-05	-0.000297467	1	-0.000268366	-0.000404237
RSV_class46	RSV_class46	0.31158	-7.28498e-05			0.558812	-0.0103795	-0.0133017	-0.000354044	-0.000349553	0.0205261	0.121942		0.288295	-0.000343345	0.0292829	-0.000127016		-0.000157532	-0.0209665	0.0803155	0.000415608	-0.00519132	-0.000176529	0.0802485	-0.000338424	-0.000319833		-0.00762135	0.135161	0.161754	-0.000317524	0.00353261	0.000641747	-0.000217795	-0.000202855	0.0179999	0.001641		-0.000193776	0.642878	-0.000214868	0.0361671	-0.00015163	0.577988	-0.000268366	1	0.548681
RSV_class47	RSV_class47	0.252099	0.246436			0.479424	-0.0132628	-0.0190838	0.269679	-0.000526528	0.0636459	0.0493148		0.459153	-0.000517178	0.0885331	-0.000191323		-0.000237289	-0.0358755	0.101207	0.0224202	0.0852487	-0.000265904	0.210444	-0.000509765	-0.000481761		-0.0100673	0.556884	0.000415572	0.250538	0.129005	0.213619	-0.000328063	0.168889	0.0994929	0.0296817		-0.000291882	0.530697	-0.000323654	0.19486	0.0439235	0.395595	-0.000404237	0.548681	1
RSV_class48	RSV_class48
RSV_class49	RSV_class49	0.352967	0.120127			0.392276	0.0245717	-0.0222323	0.140862	-1.62656e-05	0.0259547	0.0224155		0.299198	0.00715929	0.0150596	-0.000576948		8.5524e-05	-0.0792984	0.127559	0.0204657	0.0249664	-0.000783161	0.29159	0.00717842	0.00110793		-0.0211963	0.0509762	0.0777207	0.0519946	0.0436905	0.0622376	-0.000989294	0.0526918	0.230661	0.173617		0.00349877	0.283751	-0.00083764	0.0562202	0.0229176	0.194708	0.000373144	0.24258	0.22202
RSV_class50	RSV_class50	-0.00096581	-0.000826115			-0.00111484	0.0460288	-0.0107629	-0.000452083	-0.000446348	-0.000221395	-0.000669069		-0.00100653	0.717143	-0.000675721	-0.000162189		-0.000201155	-0.00875822	0.008276	-0.00392277	0.00239073	-0.000225413	0.00075937	0.717301	-0.000408399		0.0109029	-0.000899961	0.00755747	-0.00040545	-0.00027485	-0.000657418	-0.000278106	0.0216809	-0.000444189	-0.000407671		-0.000247435	-0.000759436	-0.000274368	-0.000485281	-0.000193618	-0.000669536	-0.00034268	-0.000604037	-0.000909854
RSV_class51	RSV_class51	0.00227402	-0.000367846			-0.000183246	-0.00381752	-0.0105586	-0.000223335	-0.000220502	0.00134241	0.00825874		0.0597252	-0.000216586	0.00175709	-8.01234e-05		-9.93733e-05	-0.0187307	7.6546e-05	0.00918759	0.418839	-0.000111357	0.139406	-0.000213482	-0.000201754		-0.00503045	-0.000444593	-0.000149321	-0.000200298	0.00012708	-0.000248932	-0.000137388	-0.000127964	0.0010674	-0.000201395		-0.000122236	0.0976783	-0.000135541	0.00232354	-9.565e-05	-0.00033076	-0.000169289	0.0134394	0.216579
RSV_class52	RSV_class52	0.224749	-0.000675123			0.100831	-0.00684236	-0.00199493	-0.000370305	0.0210122	-0.000181346	-0.000417462		0.0413145	-0.000359115	0.0250816	-0.00013285		-0.000164768	-0.0149039	0.0243713	0.00334749	0.000926286	-0.000184637	0.201877	-0.000353967	-0.000334522		-0.00452813	0.000703867	-0.000244953	-0.000332107	-0.000225131	0.860901	-0.000227798	0.945303	0.534696	0.0978434		-0.000202675	-0.00062206	-0.000224737	0.830334	-0.000158594	-0.000548422	-0.000280692	-0.000494771	0.163394
RSV_class53	RSV_class53	-1.63665e-06	-0.000549219			-0.000741171	-0.007243	-0.00157058	-0.000300555	-0.000296742	-0.000147188	-0.000444812		-0.000481471	-0.000291473	-0.000449234	-0.000107827		-0.000133732	0.0102421	0.000364095	-0.00513648	-0.00373821	-0.000149859	0.0006084	-0.000287295	-0.000271512		0.00670527	-0.000598314	-0.000200949	-0.000269552	-0.000182726	-0.000445057	-0.000184891	-0.000172208	0.00143082	-0.000271028		-0.0001645	-0.00050489	-0.000182406	-0.000322626	-0.000128722	-0.000445122	-0.000227821	-0.000401577	-0.000604891
RSV_class54	RSV_class54	-0.000763514	-0.000653079			-0.00088133	-0.00128319	-0.0123586	-0.000357391	-0.000352857	-0.000175022	-0.000528927		-0.000800956	-0.000346591	-0.000534186	-0.000128217		-0.000159022	-0.0183131	-0.000572228	0.00106823	-0.00521947	-0.000178198	-0.00234623	-0.000341624	-0.000322857		-0.00608803	-0.000711457	-0.00023895	-0.000320526	-0.00021728	-0.00052922	-0.000219854	-0.000204773	-0.000351151	-0.000322281		-0.000195608	-0.000600367	-0.0002169	-0.000383636	-0.000153064	-0.000529297	-0.000270903	-0.000477517	-0.000719278
RSV_class55	RSV_class55	0.0344461	0.146456			0.0577917	-0.00756204	-0.00358809	0.449773	-0.000421662	-0.00020915	-0.000632064		0.034742	-0.000414174	0.116724	-0.000153219		-0.00019003	-0.00540725	0.0479903	0.023675	-0.00346863	0.0134086	0.0220833	-0.000408238	-0.000385811		0.000652159	0.558878	0.00536918	-0.000355695	-0.000219395	-0.000522675	-0.000262724	-0.000244702	-0.000356027	0.023451		-0.00023375	0.000921281	-0.000259194	0.017833	-0.00018291	-0.000632506	-0.000323728	-0.000570629	0.412244
RSV_class56	RSV_class56	-0.00173281	-0.00116208			-0.00202536	-0.0272244	-0.00321344	-0.000826347	-0.000815864	-0.000404679	-0.000732407		-0.0016602	-0.000801376	-0.00123513	-0.000296459		-0.000367684	0.0278983	-0.0013182	-0.00629866	0.123889	-0.000412023	0.0171979	-0.00078989	-0.000746497		0.010763	4.86684e-05	0.000953816	-0.000741108	-0.000502388	0.0102813	-0.000508339	-0.000473469	-0.000811918	-0.000745167		-0.000452277	-0.00138815	-0.000501508	-0.000887028	-0.000353908	-0.00122382	-0.000626373	-0.0011041	-0.00101753
RSV_class57	RSV_class57	-0.0005238	0.557733			0.149208	-0.00336777	-0.0116716	-0.000245184	-0.000242074	-0.000120072	-0.000362865		0.77836	-0.000237775	-0.000366472	-8.79619e-05		-0.000109095	-0.0258799	0.0327075	-0.0066199	-0.00334795	-0.000122251	0.282589	-0.000234367	-0.000221492		-0.00549579	-0.000488087	-0.000163929	0.998899	-0.000149063	-0.000363065	-0.000150829	-0.000140482	-0.000240903	-0.000221097		-0.000134194	0.497236	-0.000148802	-0.000263189	-0.000105007	-0.000363118	-0.00018585	-0.000327595	0.25025
RSV_class58	RSV_class58	-0.0737582	-0.0487303			-0.0823578	-0.19248	-0.294552	-0.0243206	-0.0102465	-0.0215506	-0.0271624		-0.0849387	-0.020385	-0.01302	0.000627601		0.00662152	-0.613314	-0.06894	0.0353543	-0.122606	-0.00214925	-0.123072	-0.0201506	0.00726331		-0.149508	-0.00870784	-0.028661	-0.0428862	-0.0231343	-0.0329036	0.00131357	-0.0243596	-0.0412072	-0.0327473		-0.00257383	-0.066793	-0.00248255	-0.00902147	-0.0208838	-0.067853	-0.0175755	-0.0445884	-0.0565507
RSV_class59	RSV_class59	-0.0245712	-0.0131567			-0.0283199	-0.307508	0.145768	-0.000287706	0.0135142	-0.00772641	-0.00928358		-0.0236888	-0.0118161	-0.013317	0.00417706		-0.00239415	0.422219	-0.0247456	-0.0771959	0.234639	0.00661886	0.0163007	-0.0122316	-0.00466724		0.156027	-0.0114763	-0.00908274	-0.0106563	-0.00266142	0.0108431	-5.15133e-05	-0.00613108	-0.0146562	7.13786e-05		-0.00180743	-0.0185909	-0.00243634	-0.00595767	-0.007627	-0.0249971	0.00716562	-0.0152808	-0.0171984
RSV_class60	RSV_class60	-0.0215491	-0.0233768			-0.0300627	-0.199338	0.317598	-0.00983414	-0.00417425	-0.00632844	-0.00443483		-0.0306267	-0.00907901	-0.0186222	-0.00548161		-0.00571288	0.456913	-0.022093	-0.0874919	0.0782015	0.00106918	-0.0155871	-0.00904562	-0.00659608		0.126753	-0.013053	-0.00898568	-0.0136391	-0.00897636	-0.00548711	0.011626	-0.00855405	-0.0139512	-0.0125974		-0.00118309	-0.0245714	-0.00144042	-0.00963168	-0.00654385	-0.0221526	-0.00765078	-0.00838337	-0.0224578
RSV_class61	RSV_class61	-0.00305566	-0.00247169			-0.00277888	-0.0597748	0.0241756	-0.00148287	-0.00146406	-0.000726192	-0.0021946		-0.00325737	-0.00143806	-0.00136001	-0.000531992		-0.000659805	0.0562414	-0.00225884	-0.0107445	0.166418	-0.000739371	0.0168394	-0.00141745	-0.00133958		0.0279471	-0.00295194	0.00134682	-0.00132991	-0.000901529	0.00591316	-0.000912209	-0.000849635	-0.00145698	-0.00133719		-0.000811605	-0.00249101	-0.000899949	-1.58814e-05	-0.000635084	-0.00129461	-0.00112402	-0.00198129	-0.0016393
RSV_class62	RSV_class62	-0.0405641	-0.0338372			-0.0557977	0.058444	0.476588	-0.0105908	0.00435418	-0.0121739	-0.0145188		-0.0559191	-0.0169397	-0.00816989	-0.00551289		0.000731757	0.330867	-0.0417723	-0.188946	-0.0397081	-0.00492539	-0.0620827	-0.0167894	0.00232699		-0.115287	-0.0236121	-0.017617	-0.0262154	-0.0174573	-0.0210933	0.0022107	-0.0164026	-0.0268955	-0.016508		-0.00252689	-0.0415561	-0.000792029	-0.0219037	-0.0126283	-0.0422866	-0.00998874	-0.0186788	-0.0375223
RSV_class63	RSV_class63	-0.0399227	-0.0240238			-0.0442303	-0.241518	0.0912156	-0.00827806	0.0092731	-0.0109964	-0.0149153		-0.0395188	-0.00717193	0.00488126	-0.00835345		-0.0047005	0.267179	-0.0308977	0.00646394	0.172847	0.0106973	0.0135227	-0.00748135	-0.0111135		0.155034	-0.0191235	-0.0124407	-0.0209681	0.00939954	0.00877083	-0.00772133	-0.00988818	-0.0206679	-0.010791		0.000566233	-0.0320992	-0.00169752	-0.0176437	-0.0100331	-0.0321608	-0.000613036	-0.0278991	-0.0264773
RSV_class64	RSV_class64	0.200017	0.512138			0.288004	-0.0166208	-0.017351	0.0636832	-0.000471439	0.252557	0.248532		0.670029	-0.000463067	0.0809919	-0.000171306		-0.000212462	-0.0423845	0.140395	-0.00537425	-0.00117869	-0.000238084	0.401247	-0.00045643	-0.000431356		-0.00999658	0.185289	0.339858	0.715052	0.000223994	0.38101	-0.000293739	0.466433	0.266645	0.11373		-0.000261343	0.392212	-0.000289791	0.373172	0.250305	0.192133	0.117879	0.133552	0.399807
RSV_class65	RSV_class65	-0.00536605	-0.00460622			-0.0062436	-0.0361356	-0.0488169	-0.00253535	-0.00245995	-0.00124161	-0.00157622		-0.00564399	-0.00245873	-0.00367923	-0.000909578		0.00937052	-0.0216928	-0.00402974	0.0666846	-0.00405141	0.00396704	-0.00589744	-0.00242349	-0.00229036		0.115474	-0.00483047	-0.00165439	-0.00227382	-0.00153057	-0.00255139	-0.0009082	-0.00142463	-0.00246701	-0.00228628		-0.00138765	-0.00425608	-0.0015387	-0.00238258	-0.00108584	-0.00375485	0.00127541	-0.00338752	-0.00510259
RSV_class66	RSV_class66	0.00298359	-0.000273839			-0.000369545	-0.0114837	-0.00724664	-0.000149856	-0.000147955	-7.33874e-05	-0.000221781		-0.000335844	-0.000145327	-0.000223987	-5.3762e-05		-6.66784e-05	-0.0125321	-0.000239937	0.141082	-0.00219837	-7.47192e-05	-0.00111352	-0.000143244	-0.000135375		-0.00339408	-0.000298317	-0.000100193	-0.000134398	-9.11066e-05	-0.000221904	-9.21858e-05	-8.58622e-05	-0.000147239	-0.000135134		-8.20191e-05	-0.000251736	-9.09469e-05	-0.00016086	-6.41802e-05	-0.000221936	-0.000113591	-0.000200225	-0.000301596
RSV_class67	RSV_class67	-0.000315124	-0.000269544			-0.00036375	0.00548805	-0.000185945	-0.000147505	-0.000145634	-7.22365e-05	-0.000218303		-0.000330577	-0.000143048	-0.000220474	-5.29188e-05		-6.56327e-05	-0.00388881	-0.000236174	-0.0036681	-0.000666105	-7.35474e-05	0.00128988	-0.000140998	-0.000133252		-0.00252525	-0.000293638	0.0026551	-0.00013229	-8.96777e-05	0.000414978	-9.07401e-05	-8.45156e-05	-0.00014493	-0.000133015		-8.07328e-05	-0.000247788	-8.95206e-05	-0.000158337	-6.31736e-05	-0.000218456	-0.000111809	-0.000197085	-0.000296866
RSV_class68	RSV_class68	0.0128742	-0.000573456			0.0135644	-0.0124042	-0.00571287	-0.000313818	-0.000309837	-0.000153683	-0.000464441		0.000318252	-0.000304335	-0.000469059	-0.000112585		-0.000139634	0.00827927	-0.000502462	0.0204345	0.0130454	-0.000156472	0.00484228	-0.000299973	-0.000283494		-0.00521223	0.107094	-0.000209817	-0.000281448	-0.00019079	0.0221223	-0.00019305	-0.000179807	-0.000308339	-0.000282989		-0.000171759	-0.000527171	-0.000190455	0.140928	-0.000134402	-0.000464765	-0.000237875	-0.000419298	0.0274608
RSV_class69	RSV_class69	-0.000543972	-0.000564128			-0.000745951	-0.0189879	-0.0103171	-0.000308714	-0.000304797	-0.000151184	-0.000456886		-0.000641759	-0.000299385	-0.000461429	-0.000110754		-0.000137363	0.0608366	-0.000485663	-0.00800152	-0.00389447	0.0238646	-0.00217362	-0.000295094	-0.000278883		-0.00677449	-0.000431334	-0.000206404	-0.00027687	-0.000187686	-0.000438455	-0.00018991	-0.000176883	-0.000303323	-0.000278386		-0.000168965	-0.000518596	-0.000187357	1.34226e-05	-0.000132216	-0.000457205	-0.000234006	-0.000412478	-0.000621311
RSV_class70	RSV_class70
RSV_class71	RSV_class71	0.045973	-0.000426507			0.048619	-0.0119522	-0.0112867	-0.000233401	-0.000230441	-0.000114302	-0.000345427		0.00298187	-0.000226349	-0.000348861	-8.37348e-05		-0.000103852	-0.0194363	-0.000373705	0.0725251	-0.00342399	-0.000116376	0.0226784	-0.000223104	-0.000210848		-0.00528631	0.369116	-0.000156051	-0.000209326	-0.000141899	0.0609761	-0.00014358	-0.000133731	-0.000229326	-0.000210472		-0.000127745	-0.000392082	-0.000141651	0.48443	-9.99612e-05	-0.000345668	-0.000176919	-0.000311852	0.095915
RSV_class72	RSV_class72
RSV_class73	RSV_class73	0.0312572	0.0689188			0.0666053	-0.016988	-0.0243517	0.00866026	0.00738775	0.00626093	0.00674757		0.163605	0.00699594	0.00432053	-0.000308443		-0.000552005	-0.00508052	0.0159606	0.00736126	0.0181106	-0.000134183	0.0750202	0.0069677	-0.00100854		0.00478901	0.0320434	0.0984929	0.0885465	0.240613	0.116833	-0.000672497	0.0182272	0.00958526	0.00760685		0.00240904	0.0597726	-0.00073337	0.00959994	0.00592175	0.0240295	0.00913853	0.0281631	0.0734639
RSV_class74	RSV_class74	0.0140242	-0.000270793			0.000723885	-0.00542092	-0.00666011	-0.000148189	-0.000146309	-7.25711e-05	-0.000219314		0.00569987	-0.000143711	-0.000221495	-5.31639e-05		-6.59367e-05	-0.00563487	-0.000237268	-0.00368886	-0.00217392	-7.38881e-05	0.00115762	-0.000141651	-0.000133869		-0.00335199	0.215111	-9.9078e-05	-0.000132903	-9.00931e-05	-0.000219435	-9.11604e-05	-8.49071e-05	-0.000145601	0.025829		-8.11067e-05	0.3992	-8.99352e-05	-0.000159071	-6.34662e-05	-0.000219467	-0.000112327	0.0753089	-0.000298241
RSV_class75	RSV_class75
RSV_class76	RSV_class76	-0.000329755	-0.000282059			-0.000380639	-0.00907744	-0.00724994	-0.000154354	-0.000152396	-7.55905e-05	-0.000228439		-0.000345926	-0.00014969	-0.000230711	-5.53759e-05		-6.86801e-05	0.0045297	-0.00024714	-0.00382594	-0.00223651	-7.69623e-05	-0.000912028	-0.000147544	-0.000139439		-0.00295683	-0.000307272	-0.0001032	-0.000138432	-9.38416e-05	-0.000228565	-9.49533e-05	-8.84398e-05	-0.000151659	-0.00013919		-8.44813e-05	-0.000259293	-9.36771e-05	-0.000165689	-6.61068e-05	-0.000228599	0.899144	-0.000206235	-0.00031065
RSV_class77	RSV_class77	0.00969344	0.025235			0.0198067	-0.0158061	-0.0133816	-0.000328544	-0.000324377	0.0564747	0.0509526		0.0104098	-0.000318616	0.0107371	-0.000117868		-0.000146186	-0.0308168	0.0011181	0.0690235	-0.00207827	-0.000163815	0.0783648	-0.00031405	-0.000296797		-0.00538974	0.000376932	-0.000216353	0.0119803	-0.000199743	0.00055352	-0.000202109	-0.000188245	0.00632222	0.00600482		-0.000179819	0.00837915	-0.000199393	-0.000352671	0.056616	-0.000486575	-0.000249037	-0.000438974	0.00492514
RSV_class78	RSV_class78	0.00221674	-0.00027786			-0.000374971	-0.0154989	-0.00735305	-0.000152056	-0.000150127	-7.4465e-05	-0.000225038		0.0290353	-0.000147461	-0.000227275	-5.45514e-05		-6.76575e-05	-0.0174843	-0.00024346	-0.00468731	-0.00223065	-7.58164e-05	0.00270534	-0.000145347	-0.000137363		-0.00344392	-0.000302697	0.998728	-0.000136371	-9.24443e-05	-0.000225162	-9.35394e-05	-8.71229e-05	-0.000149401	-0.000137118		-8.32234e-05	-0.000255433	-9.22823e-05	-0.000163222	-6.51225e-05	-0.000225195	-0.000115259	0.161991	-0.000306025
RSV_class79	RSV_class79	0.180094	0.328719			0.325274	-0.00560126	-0.00577847	-0.000158107	-0.000156101	0.982184	0.888885		0.0270224	-0.000153329	0.1945	-5.67221e-05		-7.03497e-05	-0.013592	0.0219526	-0.00257337	0.021216	0.0252336	0.0935296	-0.000151131	-0.000142829		-0.00281231	0.000263226	-0.000105709	-0.000141798	-9.61229e-05	0.0108402	-9.72616e-05	-9.05898e-05	0.115481	0.109141		-8.6535e-05	0.0485927	-9.59545e-05	0.000193664	0.984295	-0.000234156	-0.000119845	-0.000211249	0.0431411
RSV_class80	RSV_class80	0.552758	0.0162586			0.280757	-0.0112486	-0.00859333	0.0255002	-0.000295391	0.0222053	0.0299961		0.188012	-0.000290146	0.0331471	-0.000107336		-0.000133124	-0.0258938	0.0354495	-0.00388061	-0.00365037	-0.000149177	0.466909	-0.000285987	-0.000270277		-0.00636939	0.0921999	-0.000200035	-0.000268325	0.000142652	0.664119	-0.000184049	0.837461	0.41629	0.15727		-0.000163751	0.0103949	-0.000181576	0.643417	0.0204752	0.25395	-0.000226784	0.0187938	0.165581
RSV_class81	RSV_class81	-0.000259274	-0.000221773			-0.000299282	0.00234007	0.0147179	-0.000121363	-0.000119823	-5.9434e-05	-0.000179613		-0.000271989	-0.000117696	-0.000181399	-4.354e-05		-5.40006e-05	-0.00170546	-0.000194317	-0.00306791	-0.00178039	-6.05126e-05	-0.000901799	-0.000116009	-0.000109636		-0.00274875	-0.000241597	-8.11426e-05	-0.000108844	-7.37841e-05	-0.000179713	-7.46582e-05	-6.95369e-05	-0.000119244	-0.00010944		-6.64245e-05	-0.000203873	-7.36548e-05	-0.000130275	-5.19774e-05	-0.000179739	-9.19934e-05	-0.000162155	-0.000244253
RSV_class82	RSV_class82	0.374009	0.323597			0.513629	-0.0187808	-0.0234839	0.0174785	-0.00060453	0.0695581	0.0701078		0.674699	-0.000593795	0.0187499	-0.000219667		-0.000272442	-0.0504935	0.150929	0.0029051	0.143863	0.000401227	0.421411	-0.000585284	-0.000553131		-0.013237	0.193355	0.00200028	0.397051	0.0826293	0.0391065	-0.000376664	0.135662	0.00780135	0.115377		-0.000335123	0.601965	-0.000371601	0.0225222	0.0694089	0.677812	-0.000464123	0.432497	0.531825
RSV_class83	RSV_class83	-0.00030382	0.0184296			0.000133307	-0.00922761	0.0587488	-0.000407381	-0.000402213	-0.000199503	-0.000602911		-0.000912989	-0.000395071	-0.000608905	-0.000146151		-0.000181265	0.0313215	-4.64483e-05	-0.0117092	0.0083944	-0.000203124	-0.00302708	-0.000389408	-0.000368016		-0.00922678	-0.000810972	-0.000272372	-0.000365359	-0.000247672	-0.000603244	-0.000250606	-0.000233416	-0.000400268	-0.00036736		-0.000222968	-0.000684343	-0.000247238	-0.000437296	-0.000174473	-0.000603332	-0.000308796	-0.000544309	-0.000819887
RSV_class84	RSV_class84	-0.000299588	-0.000256256			-0.000345817	-0.00429873	-0.00146612	-0.000140233	-0.000138454	-6.86752e-05	-0.000207541		-0.00031428	-0.000135996	-0.000209604	-5.03099e-05		-6.2397e-05	-0.00378845	-0.000224531	-0.00234563	-0.00205722	-6.99216e-05	-0.00104202	-0.000134047	-0.000126683		-0.0019001	-0.000279162	-9.37592e-05	-0.000125768	-8.52567e-05	-0.000207656	-8.62667e-05	-8.0349e-05	-0.000137785	-0.000126457		-7.67527e-05	-0.000235572	-8.51073e-05	-0.000150531	-6.00592e-05	-0.000207686	-0.000106297	-0.000187368	-0.000282231
RSV_class85	RSV_class85	0.287412	0.338509			0.383105	-0.022699	-0.0274311	0.150765	0.000533919	0.0597986	0.0952871		0.567772	0.000644665	0.0348711	-0.000592508		-0.000581274	-0.0766069	0.596604	0.0245108	0.0586025	-0.000220128	0.552328	0.000593709	0.000975693		-0.0216485	0.156464	0.442693	0.377053	0.0875336	0.110533	-0.000681608	0.109922	0.205552	0.19929		0.00424594	0.410274	-0.00097788	0.092656	0.0586431	0.479026	0.00399947	0.226606	0.298808
RSV_class86	RSV_class86	0.0177687	0.00631862			0.015338	-0.168202	-0.230143	0.0065606	0.0133085	-0.00310981	0.00637621		0.00611558	0.011379	0.00357505	0.00178126		-0.00452156	-0.0826959	0.000424236	0.147006	-0.036938	0.00773341	0.00101138	0.0115306	-0.000833715		0.172236	0.00572434	-0.00693568	0.00408419	-0.00213648	0.00116879	-0.00466021	0.00342023	0.000481277	0.00821452		0.00121127	0.0166851	-0.00557381	0.00564859	-0.00248013	0.00291934	0.0140162	0.00527112	0.00983907
RSV_class87	RSV_class87	0.63995	0.101861			0.616456	-0.0590729	-0.0134293	0.0316349	-0.00270221	0.0833991	0.102311		0.49735	-0.00264091	0.0305895	-0.000981896		0.00191545	0.00366596	0.255519	-0.011596	0.244837	0.00320476	0.713911	-0.00261618	-0.00192357		-0.00984346	0.166024	0.00423785	0.101641	0.039042	0.130775	-0.00168366	0.164865	0.430542	0.0766989		0.000472202	0.301355	-0.00166103	0.134581	0.0796152	0.394811	-0.00205871	0.314611	0.379648
RSV_class88	RSV_class88	0.0119079	0.125883			0.0401726	-0.134106	0.0809811	0.00337108	0.012878	-0.00450607	0.00652708		-0.0199796	-0.0135987	-0.0128636	-0.00561612		-0.00442453	0.243508	-0.0201472	-0.0204686	0.238765	0.00783415	0.0266009	-0.0139507	-0.00510878		0.048861	0.0160218	-0.00763827	-0.0135667	-0.0089398	0.00166955	-0.00115468	-0.00876316	-0.0129483	-0.0126058		0.0215978	0.0288654	-0.00738752	-0.00412939	-0.00670444	-0.0222567	-0.0068216	0.00404907	-0.002552
RSV_class89	RSV_class89	0.0165147	0.0110378			0.0212634	-0.208606	-0.258976	-0.00672239	-2.84052e-05	0.0552205	0.0516026		-0.0121656	-0.00499326	0.0446659	-0.0045539		-0.00138993	-0.10442	0.0377294	0.110314	-0.0381626	-4.81752e-05	0.0145036	-0.00474758	-0.0093626		0.116078	0.000298111	-0.00693263	-0.0184235	-0.00132812	-0.00644367	0.000544505	-0.000625552	-0.00793875	-0.0037817		0.00275275	-0.00935927	0.00739683	-0.00676612	0.0550141	0.0209875	0.0533406	-0.0119204	0.00898833
RSV_class90	RSV_class90	-0.000574789	-0.000491651			-0.000663483	0.0102128	-0.00103006	-0.000269051	-0.000265638	-0.00013176	-0.000398187		-0.000602976	-0.000260921	-0.000402146	-9.65244e-05		-0.000119715	0.000391718	-0.000430785	-0.00110201	-0.00394697	-0.000134151	-0.00199921	-0.000257181	-0.000243053		-0.00291585	-0.000535599	-0.000179886	-0.000241298	-0.000163573	-0.000398407	-0.000165511	-0.000154157	-0.000264353	-0.00024262		-0.000147257	-0.000451968	-0.000163286	-0.000288809	-0.000115229	-0.000398465	0.0576854	-0.000359484	-0.000541487
RSV_class91	RSV_class91	0.133962	0.322286			0.155311	-0.0303803	-0.00510499	0.00591761	-0.00118325	0.0916744	0.0910279		0.553112	0.0085003	0.0206985	-0.000429955		-0.000533253	-0.0105081	0.0402474	-0.010196	0.0794388	0.000475531	0.24656	0.00796912	-0.00108265		0.00330557	0.065801	0.00208148	0.489548	-0.000268527	0.00375523	-0.000737245	0.103551	0.0111258	0.0845379		0.00707066	0.257293	-0.000727337	0.00347803	0.0882925	0.233088	-0.000908429	0.0187628	0.172529
RSV_class92	RSV_class92	-0.000490428	-0.000419492			-0.000566104	-0.00399035	-0.00792651	-0.000229563	-0.000226651	-0.000112422	-0.000339746		-0.000514478	-0.000222626	-0.000343124	-8.23577e-05		-0.000102144	0.000947785	-0.000367559	0.00120836	-0.00336767	-0.000114462	-0.00170579	-0.000219435	-0.00020738		-0.00500398	-0.00045699	-0.000153484	-0.000205883	-0.000139566	-0.000339933	-0.000141219	-0.000131532	-0.000225554	-0.000207011		-0.000125645	-0.000385633	-0.000139321	-0.000246421	-9.83172e-05	-0.000339983	-0.000174009	-0.000306723	-0.000462014
RSV_class93	RSV_class93	0.00592901	0.0113453			0.13439	-0.00744972	0.0137301	-0.000253537	-0.000250321	0.0351308	0.0315367		0.144564	-0.000245876	0.00661046	-9.09586e-05		-0.000112812	-0.0131391	0.000364537	-0.00781412	-0.00291598	-0.000126416	0.00148881	-0.000242351	-0.000229038		-0.00574237	-0.000504715	-0.000169513	-0.000227384	-0.000154141	2.16728e-05	-0.000155967	-0.000145268	0.00388734	0.00369372		-0.000138766	0.0013277	-0.000153871	-0.000272155	0.0352218	-0.000375489	-0.000192182	-0.000338755	0.00104956
RSV_class94	RSV_class94	-0.000663466	-0.000586236			-0.000791126	-0.0013693	-0.0113698	-0.000320812	-0.000316742	-0.000157108	-0.000474791		-0.000718978	-0.000311118	-0.000479512	-0.000115094		-0.000142746	0.0107976	-0.00051366	-0.00182295	-0.00467556	-0.00015996	-0.00228563	-0.000306658	-0.000289812		-0.00222102	-0.000638639	-0.000214493	-0.00028772	-0.000195042	-0.000475054	-0.000197352	-0.000183815	-0.00031521	-0.000289296		-0.000175587	-0.000538919	-0.0001947	-0.00034437	-0.000137397	-0.000475123	-0.000243176	-0.000428643	-0.00064566
RSV_class95	RSV_class95	-0.00051007	-0.000436293			-0.000588778	-0.0244199	-0.0115457	-0.000238757	-0.000235728	-0.000116924	-0.000353353		-0.000535084	-0.000231542	-0.000356866	-8.56562e-05		-0.000106235	-0.0230087	-0.00038228	-0.00174466	-0.00350256	-0.000119046	-0.00177411	-0.000228224	-0.000215686		-0.00540762	-0.000475293	-0.000159632	-0.000214129	-0.000145155	-0.000353548	-0.000146875	-0.0001368	-0.000234588	-0.000215302		-0.000130677	-0.000401079	-0.000144901	-0.00025629	-0.000102255	-0.0003536	-0.000180979	-0.000319008	-0.000480518
RSV_class96	RSV_class96	0.073722	0.034274			0.0245352	-0.00302021	0.00299075	-0.000253008	-0.000249799	-0.000123903	-0.000374444		0.0867052	-0.000245363	-0.000378167	-9.07689e-05		-0.000112576	-0.000109491	0.00525055	-0.00129358	-0.00371162	-0.000126152	-0.00188	-0.000241846	-0.00022856		-0.00573039	-0.000503663	-0.00016916	-0.00022691	-0.00015382	-0.000374651	-0.000155642	-0.000144965	-0.000248591	-0.000228153		-0.000138477	-0.000425019	-0.00015355	-0.000271588	-0.000108358	-0.000374706	-0.000191781	-0.000338049	-0.0005092
RSV_class97	RSV_class97	0.00372407	0.00163849			-0.00520261	-0.0846425	0.142984	-0.00598343	-0.00713302	0.00166844	0.0061833		0.0216868	-0.00943729	-0.00934701	-0.00354304		-0.00174608	0.172662	-0.0100577	0.0158084	0.0301741	-0.00492417	0.0223976	-0.00944012	-0.00363585		0.0821242	0.00286459	0.494845	0.0194763	-0.00568887	0.0194783	0.00495044	0.0206838	0.00646691	-0.00455117		0.002614	0.00323285	0.00152891	0.0156612	0.000777733	-0.00915147	-0.00208867	0.0888971	0.00736102
RSV_class98	RSV_class98	-0.00813565	-0.0111176			-0.00528735	-0.0813218	0.103455	-0.0066083	-0.00200035	-0.00127817	0.00610959		-0.00635404	0.0505082	-0.00685295	-0.00237079		-0.00294037	0.178356	-0.00715063	-0.011989	0.0556057	0.000413721	-0.0091013	0.0503853	-0.00405809		0.121473	0.0591366	-0.00334141	-0.00591816	-0.00366308	0.00161549	0.00857306	-0.0020207	-0.00474576	-0.00595911		-0.00361686	-0.00679923	0.000810267	-0.00120216	-0.00283021	0.0069435	0.000112561	0.0460412	0.0436579
RSV_class99	RSV_class99	-0.0128968	-0.00615345			-0.0136706	-0.133937	0.0456719	-0.00349532	-0.00487874	-0.00379743	0.00122072		-0.0137703	-0.00638426	-0.00984503	-0.000215108		0.000564792	0.189813	-0.0115046	-0.0177372	0.489811	0.00447923	0.100984	-0.00744534	-0.00538389		0.0553897	-0.0053986	-0.00205489	-0.00697187	-0.00464064	0.0171273	-0.00251577	-0.00445879	-0.00727673	-0.00572896		-0.00146362	-0.011005	-0.00399	-0.00619013	-0.00333586	-0.0113485	-0.00510912	-0.0100286	-0.0105037
RSV_class100	RSV_class100	-0.0122374	-0.0100624			-0.00864178	-0.10253	0.0505773	-0.00585408	-0.00420856	-0.00286687	-0.00497954		-0.0116921	-0.00529604	-0.00806205	-0.0021002		0.000413785	0.142497	-0.00873096	-0.0418881	0.287626	0.0125272	0.0609615	-0.00559581	-0.00377209		0.0119156	-0.0089699	-0.000390146	-0.00523467	-0.00355906	0.0202926	-0.00213171	-0.0033477	-0.00573566	0.00108314		-0.00320406	-0.00872146	-0.00299395	0.00109443	-0.00250719	-0.00841883	-0.00361761	-0.00764564	-0.010563
RSV_class101	RSV_class101	0.0783755	0.108438			0.0960589	-0.0137051	0.00231728	-0.000436444	-0.000430908	0.197369	0.184007		0.0691755	-0.000423256	0.0396092	-0.000156578		-0.000194196	-0.00543245	0.081793	0.0222962	0.00925388	-0.000217615	0.106232	-0.000417189	-0.000394271		-0.0025384	0.0926734	0.00723567	-0.000391424	-0.000265342	0.00901316	-0.000268485	0.0504061	0.0227535	0.0653772		-0.000238875	0.0134797	-0.000264877	0.0574609	0.197819	0.161027	-0.000330826	-0.000583141	0.0860915
RSV_class102	RSV_class102	-0.0135311	-0.0113043			-0.0156914	-0.142209	0.0179789	-0.00641145	-0.0053011	-0.00311222	0.00274595		-0.0131893	0.00492409	-0.00920697	-0.00230016		0.000214857	0.181	-0.00926244	-0.0268403	0.373103	0.0144662	0.060214	0.00346735	-0.0049845		0.110918	-0.00585314	-0.0010236	-0.00572009	-0.00388086	0.0131872	-0.00288772	-0.00337664	-0.00618144	-0.00566118		-0.00316135	-0.00997151	-0.00371105	-0.00560055	-0.0027459	-0.00946767	-0.0042158	-0.00805981	-0.0125735
RSV_class103	RSV_class103
RSV_class104	RSV_class104	0.0319922	-0.000510424			0.0338073	-0.014512	-0.0120951	-0.000279324	-0.000275781	-0.000136791	-0.000413391		0.00183174	-0.000270884	-0.000417501	-0.00010021		-0.000124286	-0.0148017	-0.000446097	0.0501744	-0.00370759	-0.000139274	0.0163302	-0.000267001	-0.000252333		0.0463131	0.258601	-0.000186755	-0.000250512	-0.000169819	0.0425916	-0.000171831	-0.000160044	-0.000274447	-0.000251884		-0.00015288	-0.000469226	-0.000169521	0.339567	-0.000119629	-0.00041368	-0.000211729	-0.00037321	0.0670245
RSV_class105	RSV_class105	0.344019	0.00502018			0.640209	-0.011472	-0.0121482	-0.000266184	-0.000262808	0.00067575	0.00276458		0.349488	-0.000258141	-0.000396812	-9.5496e-05		-0.000118439	-0.0292704	0.12601	0.002987	-0.0038765	-0.000132722	0.1184	-0.000254441	-0.000240463		-0.00598888	0.0246924	-0.000177969	-0.000238727	-0.000140378	-0.000393097	-0.000163747	0.03433	-0.000255635	0.0256512		-0.000145688	0.705586	-0.000161547	-0.000285731	-0.000114002	0.74776	-0.000201768	0.834907	0.529962
RSV_class106	RSV_class106	0.0260561	0.0536569			0.0443406	-0.0130374	-0.0176272	0.0473648	-0.00104555	0.119151	0.113955		0.00605564	-0.00102698	0.0369518	-0.000379919		-0.000471195	-0.0111422	0.0193636	0.0114907	0.0751545	-0.000528017	0.0300543	-0.00101226	-0.000956653		-0.000227128	0.0596151	-0.00033331	-0.000949747	-0.000384122	0.00719417	-0.000651448	-0.000606761	0.0142894	0.0131326		-0.000579603	0.00726814	-0.000642693	0.0013957	0.118035	-0.00114226	-0.000802711	0.012655	0.0492218
RSV_class107	RSV_class107	0.199813	0.000610651			0.0873267	-0.00982918	-0.00762605	-0.000177756	-0.000175501	0.00276224	0.00262423		0.235918	-0.000172384	0.00261354	-6.37714e-05		-7.90927e-05	-0.0198849	0.00652638	-0.00421962	-0.00247662	-8.86305e-05	0.202276	-0.000169914	-0.000160579		-0.0038801	0.116566	-0.000118846	-0.00015942	-9.69331e-05	0.0752558	-0.000109349	0.303356	0.0471115	0.16908		-9.72894e-05	0.0560632	-0.000107879	0.0727146	0.00271762	0.533177	-0.000134739	0.0461649	0.0629562
RSV_class108	RSV_class108	0.163377	-0.00026681			0.0438153	-0.00898024	-0.00706064	-0.000146009	-0.000144157	-7.15037e-05	-0.000216089		0.21647	-0.000141597	-0.000218237	-5.2382e-05		-6.4967e-05	-0.0170826	-0.000233779	-0.00450091	-0.00214195	-7.28014e-05	0.181307	-0.000139567	-0.0001319		-0.00330696	0.114787	-9.76208e-05	-0.000130948	-8.87681e-05	-0.000216208	-8.98197e-05	0.221758	-0.00014346	0.161096		-7.99138e-05	0.0182837	-8.86125e-05	-0.000156731	-6.25328e-05	0.500967	-0.000110675	-0.000195085	0.0190659
RSV_class109	RSV_class109
RSV_class110	RSV_class110	0.000438572	0.000692061			0.00204549	-0.0470442	-0.0265136	-0.000826172	0.00938163	0.00658212	0.00785238		-0.00111145	-0.000676752	0.00083774	0.0234521		-0.000367607	0.0422563	0.00036994	-0.0138525	-0.00535154	-0.000411937	-0.00139111	-0.000789723	-0.00074634		-0.0128219	0.00501249	-0.000511265	-0.000740952	-0.000408092	-0.000859369	-0.00042579	-0.000467268	0.000435859	-2.55683e-05		-0.000305943	-0.000783066	-0.00047869	8.45713e-05	0.0061265	-0.000580384	0.00173065	0.00512581	0.00107422
RSV_class111	RSV_class111	0.182872	0.333974			0.330486	-0.00678432	-0.00507514	-0.000116465	-0.000114988	0.997666	0.902941		0.0275028	-0.000112946	0.197628	-4.17829e-05		-5.18213e-05	-0.0129627	0.0216136	-0.00356074	0.0209714	-5.80705e-05	0.094608	-0.000111327	-0.000105211		-0.00254539	-0.000231847	-7.78679e-05	-0.000104452	-7.08064e-05	0.0110562	-7.16452e-05	-6.67306e-05	0.116948	0.110898		-6.37438e-05	0.0494317	-7.06823e-05	-0.000125018	0.999807	-0.000172485	-8.82808e-05	-0.000155611	0.043909
[truncated: 174 more columns]

## Sheet: Table S10_Order
Variable	Label	RSV_order1	RSV_order2	RSV_order3	RSV_order4	RSV_order5	RSV_order6	RSV_order7	RSV_order8	RSV_order9	RSV_order10	RSV_order11	RSV_order12	RSV_order13	RSV_order14	RSV_order15	RSV_order16	RSV_order17	RSV_order18	RSV_order19	RSV_order20	RSV_order21	RSV_order22	RSV_order23	RSV_order24	RSV_order25	RSV_order26	RSV_order27	RSV_order28	RSV_order29	RSV_order30	RSV_order31	RSV_order32	RSV_order33	RSV_order34	RSV_order35	RSV_order36	RSV_order37	RSV_order38	RSV_order39	RSV_order40	RSV_order41	RSV_order42	RSV_order43	RSV_order44	RSV_order45	RSV_order46	RSV_order47	RSV_order48
RSV_order1	RSV_order1	1	-9.0427e-05	0.34409	0.0253555	-0.000165327	0.0774198	-0.000190074	-0.000152539	-0.000197626	-0.00019613			0.0440638	-0.0103935	-0.000170408	-0.00359941	0.00585348	0.00249829	-8.48414e-05	0.0356041	-0.0121003	0.0122918	-0.000481411	-0.000180766	0.112972	0.00118095	-0.000168317	0.028561	0.38435	-0.00712368	-0.000162859	-0.000160793	0.00118154	-6.51891e-05	0.00719636		0.146484	-0.000159883	0.215728	-0.000157938	0.00156707	-5.84272e-05		-7.24644e-05	-0.0167051		-0.000178903	0.000120901
RSV_order2	RSV_order2	-9.0427e-05	1	-0.000186945	2.04413e-05	-0.000149358	7.72052e-05	-0.000171715	-0.000137806	-0.000178538	0.00158218			0.00572262	0.0140468	-0.000153948	-0.00190142	-0.00218799	-0.000140388	-7.66467e-05	-0.000134344	-0.0098895	0.000371298	-0.000434912	-0.000163306	0.00513492	0.000311223	-0.00015206	0.00386648	-0.000181078	0.0259061	-0.000147129	-0.000145262	-6.94312e-05	-5.88925e-05	-0.000217746		0.000771868	-0.00014444	5.66101e-05	-0.000142683	0.0057166	-5.27838e-05		-6.54652e-05	0.0145298		-0.000161623	0.000505587
RSV_order3	RSV_order3	0.34409	-0.000186945	1	0.173426	0.0283356	0.0421972	-0.000392952	-0.000315354	0.1011	0.00113961			0.141782	0.00378377	-0.000352295	-0.00714588	0.00305526	0.00172982	-0.000175398	0.359522	-0.0155242	0.224988	-0.000995251	-4.27397e-05	0.10332	0.0730703	-0.000347973	0.0140346	0.129946	-0.0066099	-0.000336689	-0.000332418	0.139586	-0.00013477	0.266046		0.100518	0.000622016	0.117774	-0.000326515	0.0802879	-0.00012079		-0.00014981	-0.0118693		-0.000369857	0.030396
RSV_order4	RSV_order4	0.0253555	2.04413e-05	0.173426	1	0.0522304	0.0181476	-0.000436486	0.0184842	0.126812	0.000447171			0.560372	-0.0277692	-0.000391325	-0.00651878	0.0304084	0.0263652	-0.00019483	0.206524	-0.0224911	0.127558	0.0486999	-0.000342195	0.0461444	0.49443	-0.000386525	0.00191519	0.00922038	-0.0164249	0.00985478	-0.000369246	0.134713	-0.0001497	0.125579		0.52018	-0.000148003	0.246218	-0.000362689	0.0352019	-0.000134172		-0.000166408	-0.0301606		-0.000410833	0.0717261
RSV_order5	RSV_order5	-0.000165327	-0.000149358	0.0283356	0.0522304	1	0.0709152	-0.000313944	0.966581	0.538906	0.00140117			0.136463	-0.0125575	-0.000281462	-0.00599761	0.00724253	0.0037236	-0.000140132	0.001663	-0.00880315	0.0320908	-0.000795145	-0.00029857	0.169499	0.0742409	-0.000278009	0.0723184	-0.000331062	-0.0059663	0.524806	-0.000265582	0.255965	-0.000107673	0.231168		0.044835	-0.000264079	0.0428856	-0.000260866	0.187198	-9.65039e-05		-0.000119689	-0.010219		-0.000295493	0.0476458
RSV_order6	RSV_order6	0.0774198	7.72052e-05	0.0421972	0.0181476	0.0709152	1	-0.000480218	0.042055	0.133209	0.272478			0.571431	-0.0262765	-0.000430531	-0.00911394	0.0336484	8.83767e-05	-0.00021435	0.00286909	-0.0148018	0.0433943	-0.000936928	0.130959	0.159941	0.257554	-0.00042525	0.597888	0.0296033	-0.0125191	0.606865	-0.000406241	0.118179	-0.000164699	0.10779		0.120058	-0.000403942	0.251383	-0.000399027	0.0292882	-0.000147615		-0.00018308	-0.0294916		-0.000451994	0.0616363
RSV_order7	RSV_order7	-0.000190074	-0.000171715	-0.000392952	-0.000436486	-0.000313944	-0.000480218	1	-0.000289662	-0.000375279	-0.000444407			-0.000762636	0.00423576	-0.000323593	-0.00282215	-6.62622e-05	-0.00034834	-0.000161108	-0.000282387	-0.00945043	-0.000351325	0.00383335	-0.000343263	-0.000887683	-0.000655193	-0.000319624	-0.000343752	-0.000380618	-0.00650293	-0.000309259	-0.000305336	-0.000145942	-0.00012379	-0.000457694		-0.000673609	-0.000303608	-0.000669266	-0.000299914	-0.000462244	-0.000110949		-0.000137605	-0.00161963		-0.000339725	-0.000485183
RSV_order8	RSV_order8	-0.000152539	-0.000137806	-0.000315354	0.0184842	0.966581	0.042055	-0.000289662	1	0.317884	-0.000356648			0.0535079	-0.0106626	-0.000259692	-0.00553371	0.00815959	0.0038528	-0.000129294	0.00174793	-0.00770026	0.0332335	-0.000733643	-0.000275477	0.164888	0.0690605	-0.000256506	0.07485	-0.000305456	-0.00471693	0.542966	-0.00024504	-0.000117122	-9.93445e-05	-0.000367311		0.039602	-0.000243653	0.0372867	-0.000240688	0.141239	-8.90397e-05		-0.000110432	-0.00704989		-0.000272638	0.0435486
RSV_order9	RSV_order9	-0.000197626	-0.000178538	0.1011	0.126812	0.538906	0.133209	-0.000375279	0.317884	1	0.00583956			0.340756	-0.0182133	-0.00033645	-0.00632974	-0.00118517	0.00161997	-0.00016751	0.000334522	-0.0114902	0.0113607	-0.000950491	0.0904881	0.107218	0.0514614	-0.000332324	0.0262126	-0.000395741	-0.00707358	0.172481	-0.000317468	0.90256	-0.000128708	0.833953		0.0530899	-0.000315671	0.0589121	-0.00031183	0.223346	-0.000115358		-0.000143073	-0.021775		-0.000353223	0.277261
RSV_order10	RSV_order10	-0.00019613	0.00158218	0.00113961	0.000447171	0.00140117	0.272478	-0.000444407	-0.000356648	0.00583956	1			0.38131	-0.0212895	-0.000398426	-0.00826008	0.0764726	0.00412908	-0.000198366	-0.000201418	-0.0202061	-0.000270784	-0.00112558	-0.000422644	0.579158	0.00379779	-0.000393539	-3.90994e-06	-0.000468639	-0.00677369	-0.000380777	-0.000375947	0.00685221	-0.000152417	0.00612541		0.556104	-0.000373819	0.466681	-0.000369271	0.00152313	-0.000136607		-0.000169427	-0.0254287		-0.000418288	0.0198008
RSV_order11	RSV_order11
RSV_order12	RSV_order12
RSV_order13	RSV_order13	0.0440638	0.00572262	0.141782	0.560372	0.136463	0.571431	-0.000762636	0.0535079	0.340756	0.38131			1	-0.0399045	-0.000683729	-0.0124857	0.0599356	0.0145476	-0.00034041	0.151601	-0.0345455	0.16504	0.0546232	0.0231448	0.273881	0.532403	-0.000675342	0.645061	0.138373	-0.0209965	0.0505561	-0.000645153	0.330721	0.0239049	0.307304		0.4477	0.0148777	0.537169	-0.000633696	0.0777891	0.0581603		-0.00029075	-0.0529159		-0.000717814	0.207517
RSV_order14	RSV_order14	-0.0103935	0.0140468	0.00378377	-0.0277692	-0.0125575	-0.0262765	0.00423576	-0.0106626	-0.0182133	-0.0212895			-0.0399045	1	-0.00856575	0.0394458	0.0528651	-0.0229031	-0.00306948	-0.0134384	0.142674	-0.0130127	-0.0242061	-0.0112319	-0.033595	-0.0321605	-0.00855864	-0.0193557	-0.00288609	0.339267	-0.015864	0.00298581	-0.00744582	0.00265002	-0.00615827		-0.0342941	-0.0136543	-0.0346659	0.0146413	-0.0243806	-0.00735532		0.0058783	0.137096		0.0138006	-0.0283936
RSV_order15	RSV_order15	-0.000170408	-0.000153948	-0.000352295	-0.000391325	-0.000281462	-0.000430531	-0.000323593	-0.000259692	-0.00033645	-0.000398426			-0.000683729	-0.00856575	1	-0.00262036	0.00991614	-0.000312298	-0.000144439	-0.000253169	0.00294463	-0.000314974	-0.000819582	-0.000307746	-0.000795837	0.00034845	-0.000286554	-0.000308186	-0.000341237	-0.00463615	-0.000277261	-0.000273744	-0.000130842	-0.000110982	-0.000410338		-0.000603914	-0.000272195	-0.00060002	-0.000268883	-0.000414418	-9.94699e-05		-0.000123368	-0.000266387		-0.000304575	-0.000434983
RSV_order16	RSV_order16	-0.00359941	-0.00190142	-0.00714588	-0.00651878	-0.00599761	-0.00911394	-0.00282215	-0.00553371	-0.00632974	-0.00826008			-0.0124857	0.0394458	-0.00262036	1	-0.0194085	-0.00662195	-0.00227058	-0.00535554	0.0404925	-0.00657711	0.0208778	-0.00520308	-0.0102858	-0.0098334	-0.00475692	-0.00576067	-0.00681457	0.233442	-0.0059081	-0.00329946	-0.00278386	-0.00236488	-0.00688672		-0.012701	-0.00384047	-0.0118647	-0.00566252	-0.0082286	-0.00144473		-0.000423082	-0.0175339		0.00189091	-0.00899889
RSV_order17	RSV_order17	0.00585348	-0.00218799	0.00305526	0.0304084	0.00724253	0.0336484	-6.62622e-05	0.00815959	-0.00118517	0.0764726			0.0599356	0.0528651	0.00991614	-0.0194085	1	-0.00730422	0.00249919	0.00751255	0.0700719	0.0027953	0.0486106	0.00512324	0.0770224	0.167769	0.0228616	0.0112319	0.00449817	-0.0688798	0.00982753	0.00445432	-0.00262563	-0.00339175	-0.00511169		0.0512291	0.0529383	0.0552626	0.0267275	0.0843032	0.0427233		0.00535884	-0.120424		-0.00783971	0.00668849
RSV_order18	RSV_order18	0.00249829	-0.000140388	0.00172982	0.0263652	0.0037236	8.83767e-05	-0.00034834	0.0038528	0.00161997	0.00412908			0.0145476	-0.0229031	-0.000312298	-0.00662195	-0.00730422	1	-0.000155485	0.00170986	-0.0250394	0.00113256	-0.000871435	0.000607354	0.00789516	0.0189572	-0.000308468	8.88249e-05	0.000790299	-0.0143474	0.00194576	-0.000294678	1.5504e-05	-0.000119469	-2.45877e-05		0.0216849	-0.000293011	0.0104719	-0.000289445	0.00113473	-0.000107077		-0.000132802	-0.0327267		-0.000327867	0.00262894
RSV_order19	RSV_order19	-8.48414e-05	-7.66467e-05	-0.000175398	-0.00019483	-0.000140132	-0.00021435	-0.000161108	-0.000129294	-0.00016751	-0.000198366			-0.00034041	-0.00306948	-0.000144439	-0.00227058	0.00249919	-0.000155485	1	-0.000126046	-0.00525278	-0.000156817	0.0118835	-0.000153219	-0.000396226	0.00113606	-0.000142667	-0.000153437	-0.000169893	-0.00214531	-0.000138041	-0.00013629	-6.51425e-05	-5.52549e-05	-0.000204296		0.00303001	-0.000135519	-0.000298734	-0.00013387	-0.000206328	-4.95234e-05		-6.14215e-05	0.00669901		-0.00015164	-0.000216567
RSV_order20	RSV_order20	0.0356041	-0.000134344	0.359522	0.206524	0.001663	0.00286909	-0.000282387	0.00174793	0.000334522	-0.000201418			0.151601	-0.0134384	-0.000253169	-0.00535554	0.00751255	0.00170986	-0.000126046	1	-0.0173058	0.809473	-0.000715216	-0.000268558	0.020646	0.00551418	-0.000250064	0.000827968	0.012394	-0.00794696	0.000830403	-0.000238885	0.0047425	-9.68493e-05	0.0283459		0.0217161	-0.000237533	0.1296	-0.000234643	0.0177283	-8.68033e-05		-0.000107658	-0.0187478		-0.00026579	0.30401
RSV_order21	RSV_order21	-0.0121003	-0.0098895	-0.0155242	-0.0224911	-0.00880315	-0.0148018	-0.00945043	-0.00770026	-0.0114902	-0.0202061			-0.0345455	0.142674	0.00294463	0.0404925	0.0700719	-0.0250394	-0.00525278	-0.0173058	1	-0.0185334	-0.0243198	0.00647598	-0.0305697	-0.0222933	0.00597714	-0.0158406	-0.0189529	-0.0501311	-0.00495864	-0.0116345	-0.00565632	-0.00481416	-0.00431714		-0.0291439	-0.0101964	-0.036516	0.0597363	-0.0199605	-0.000731065		-0.000471437	-0.35828		-0.00479226	-0.0166098
RSV_order22	RSV_order22	0.0122918	0.000371298	0.224988	0.127558	0.0320908	0.0433943	-0.000351325	0.0332335	0.0113607	-0.000270784			0.16504	-0.0130127	-0.000314974	-0.00657711	0.0027953	0.00113256	-0.000156817	0.809473	-0.0185334	1	-0.000636948	-0.00033412	0.133297	0.0408026	-0.000311111	0.0720157	0.0111598	-0.0116295	0.0179008	-0.000297204	0.00336949	-0.000120493	0.0203084		0.163057	-0.000137856	0.227469	-0.000291926	0.0160828	-0.000107994		-0.00013394	-0.0224904		-0.000330676	0.26192
RSV_order23	RSV_order23	-0.000481411	-0.000434912	-0.000995251	0.0486999	-0.000795145	-0.000936928	0.00383335	-0.000733643	-0.000950491	-0.00112558			0.0546232	-0.0242061	-0.000819582	0.0208778	0.0486106	-0.000871435	0.0118835	-0.000715216	-0.0243198	-0.000636948	1	-0.0008694	0.0234914	0.0326032	-0.000809529	0.00537186	0.0410849	-0.0156852	-0.000783278	-0.000773341	-0.000369634	-0.000313529	0.00349198		0.000577656	0.225327	0.00845268	-0.000759608	-0.00117075	-0.000281008		-0.00034852	-0.00710159		-0.00086044	0.0169518
RSV_order24	RSV_order24	-0.000180766	-0.000163306	-4.27397e-05	-0.000342195	-0.00029857	0.130959	-0.000343263	-0.000275477	0.0904881	-0.000422644			0.0231448	-0.0112319	-0.000307746	-0.00520308	0.00512324	0.000607354	-0.000153219	-0.000268558	0.00647598	-0.00033412	-0.0008694	1	0.062975	0.0248986	-0.000303972	-8.27412e-05	-0.000361979	0.00166823	-0.000294114	-0.000290383	-0.000138795	-0.000117728	-0.00043528		0.161264	-0.00028874	0.0710364	-0.000285227	-0.000439608	-0.000105516		-0.000130867	-0.00411394		-0.000323088	0.00540082
RSV_order25	RSV_order25	0.112972	0.00513492	0.10332	0.0461444	0.169499	0.159941	-0.000887683	0.164888	0.107218	0.579158			0.273881	-0.033595	-0.000795837	-0.0102858	0.0770224	0.00789516	-0.000396226	0.020646	-0.0305697	0.133297	0.0234914	0.062975	1	0.288219	-0.000786076	0.0560095	0.184732	-0.0187953	0.171213	-0.000686103	0.0410231	0.00473723	0.0480985		0.743658	0.0383253	0.750622	-0.000735999	0.0458499	-0.000272866		-0.000338423	-0.0448636		-0.000835511	0.0897971
RSV_order26	RSV_order26	0.00118095	0.000311223	0.0730703	0.49443	0.0742409	0.257554	-0.000655193	0.0690605	0.0514614	0.00379779			0.532403	-0.0321605	0.00034845	-0.0098334	0.167769	0.0189572	0.00113606	0.00551418	-0.0222933	0.0408026	0.0326032	0.0248986	0.288219	1	-0.000580198	0.418517	0.044974	-0.019656	0.0372301	-0.000554261	0.0318042	-0.00022471	0.0414738		0.48193	0.0442153	0.21226	-0.000544419	0.107831	-0.000201401		-0.000249788	-0.0367893		-0.000616686	0.0459888
RSV_order27	RSV_order27	-0.000168317	-0.00015206	-0.000347973	-0.000386525	-0.000278009	-0.00042525	-0.000319624	-0.000256506	-0.000332324	-0.000393539			-0.000675342	-0.00855864	-0.000286554	-0.00475692	0.0228616	-0.000308468	-0.000142667	-0.000250064	0.00597714	-0.000311111	-0.000809529	-0.000303972	-0.000786076	-0.000580198	1	-0.000304405	-0.000337051	-0.00770731	-0.00027386	-0.000270386	-0.000129237	-0.00010962	-0.000405304		-0.000596506	-0.000268856	-0.00059266	-0.000265585	-0.000409334	-9.82498e-05		-0.000121855	-0.0144402		-0.000300839	-0.000429648
RSV_order28	RSV_order28	0.028561	0.00386648	0.0140346	0.00191519	0.0723184	0.597888	-0.000343752	0.07485	0.0262126	-3.90994e-06			0.645061	-0.0193557	-0.000308186	-0.00576067	0.0112319	8.88249e-05	-0.000153437	0.000827968	-0.0158406	0.0720157	0.00537186	-8.27412e-05	0.0560095	0.418517	-0.000304405	1	0.0154982	-0.0124107	0.0405054	-0.000290798	-0.000138993	-0.000117896	-0.000435901		0.0101953	-0.000289152	0.352552	-0.000285634	0.0115838	-0.000105667		-0.000131053	-0.0272777		-0.000323549	0.0877601
RSV_order29	RSV_order29	0.38435	-0.000181078	0.129946	0.00922038	-0.000331062	0.0296033	-0.000380618	-0.000305456	-0.000395741	-0.000468639			0.138373	-0.00288609	-0.000341237	-0.00681457	0.00449817	0.000790299	-0.000169893	0.012394	-0.0189529	0.0111598	0.0410849	-0.000361979	0.184732	0.044974	-0.000337051	0.0154982	1	0.0081681	-0.000326121	-0.000321984	-0.000153899	-0.000130539	-0.000482649		0.0571298	0.13986	0.227547	-0.000316267	-0.000487448	-0.000116999		-0.000145108	-0.0191679		-0.000358248	0.0111469
RSV_order30	RSV_order30	-0.00712368	0.0259061	-0.0066099	-0.0164249	-0.0059663	-0.0125191	-0.00650293	-0.00471693	-0.00707358	-0.00677369			-0.0209965	0.339267	-0.00463615	0.233442	-0.0688798	-0.0143474	-0.00214531	-0.00794696	-0.0501311	-0.0116295	-0.0156852	0.00166823	-0.0187953	-0.019656	-0.00770731	-0.0124107	0.0081681	1	-0.00885745	-0.0118571	-0.00568292	-0.00512907	-0.0124779		-0.0207218	-0.00904112	-0.0207334	-0.00752798	-0.0166928	-0.00459705		-0.00275769	0.289418		0.0419524	-0.0188689
RSV_order31	RSV_order31	-0.000162859	-0.000147129	-0.000336689	0.00985478	0.524806	0.606865	-0.000309259	0.542966	0.172481	-0.000380777			0.0505561	-0.015864	-0.000277261	-0.0059081	0.00982753	0.00194576	-0.000138041	0.000830403	-0.00495864	0.0179008	-0.000783278	-0.000294114	0.171213	0.0372301	-0.00027386	0.0405054	-0.000326121	-0.00885745	1	-0.000261618	-0.000125046	-0.000106066	-0.000392161		0.0212238	-0.000260138	0.0424334	-0.000256972	0.0765106	-9.50637e-05		-0.000117903	-0.0119603		-0.000291083	0.0309941
RSV_order32	RSV_order32	-0.000160793	-0.000145262	-0.000332418	-0.000369246	-0.000265582	-0.000406241	-0.000305336	-0.00024504	-0.000317468	-0.000375947			-0.000645153	0.00298581	-0.000273744	-0.00329946	0.00445432	-0.000294678	-0.00013629	-0.000238885	-0.0116345	-0.000297204	-0.000773341	-0.000290383	-0.000686103	-0.000554261	-0.000270386	-0.000290798	-0.000321984	-0.0118571	-0.000261618	1	-0.00012346	-0.00010472	-0.000387186		-0.000569841	-0.000256838	-0.000566167	-0.000253713	-0.000391036	-9.38578e-05		-0.000116407	0.0069029		-0.000287391	-0.000410442
RSV_order33	RSV_order33	0.00118154	-6.94312e-05	0.139586	0.134713	0.255965	0.118179	-0.000145942	-0.000117122	0.90256	0.00685221			0.330721	-0.00744582	-0.000130842	-0.00278386	-0.00262563	1.5504e-05	-6.51425e-05	0.0047425	-0.00565632	0.00336949	-0.000369634	-0.000138795	0.0410231	0.0318042	-0.000129237	-0.000138993	-0.000153899	-0.00568292	-0.000125046	-0.00012346	1	-5.00532e-05	0.915072		0.027606	-0.000122761	0.0269272	-0.000121267	0.200591	-4.48613e-05		-5.56393e-05	-0.012703		-0.000137364	0.0222684
RSV_order34	RSV_order34	-6.51891e-05	-5.88925e-05	-0.00013477	-0.0001497	-0.000107673	-0.000164699	-0.00012379	-9.93445e-05	-0.000128708	-0.000152417			0.0239049	0.00265002	-0.000110982	-0.00236488	-0.00339175	-0.000119469	-5.52549e-05	-9.68493e-05	-0.00481416	-0.000120493	-0.000313529	-0.000117728	0.00473723	-0.00022471	-0.00010962	-0.000117896	-0.000130539	-0.00512907	-0.000106066	-0.00010472	-5.00532e-05	1	-0.000156974		-0.000231026	-0.000104127	0.00769521	-0.000102861	-0.000158535	-3.8052e-05		-4.71941e-05	-0.00111984		-0.000116514	-0.000166402
RSV_order35	RSV_order35	0.00719636	-0.000217746	0.266046	0.125579	0.231168	0.10779	-0.000457694	-0.000367311	0.833953	0.00612541			0.307304	-0.00615827	-0.000410338	-0.00688672	-0.00511169	-2.45877e-05	-0.000204296	0.0283459	-0.00431714	0.0203084	0.00349198	-0.00043528	0.0480985	0.0414738	-0.000405304	-0.000435901	-0.000482649	-0.0124779	-0.000392161	-0.000387186	0.915072	-0.000156974	1		0.0351372	-0.000384995	0.0270941	-0.000380311	0.196751	-0.000140691		-0.000174493	-0.0148538		-0.000430794	0.0885199
RSV_order36	RSV_order36
RSV_order37	RSV_order37	0.146484	0.000771868	0.100518	0.52018	0.044835	0.120058	-0.000673609	0.039602	0.0530899	0.556104			0.4477	-0.0342941	-0.000603914	-0.012701	0.0512291	0.0216849	0.00303001	0.0217161	-0.0291439	0.163057	0.000577656	0.161264	0.743658	0.48193	-0.000596506	0.0101953	0.0571298	-0.0207218	0.0212238	-0.000569841	0.027606	-0.000231026	0.0351372		1	-0.000566616	0.608352	-0.000559722	0.0141241	-0.000207062		-0.000256809	-0.0407468		-0.00063402	0.0287289
RSV_order38	RSV_order38	-0.000159883	-0.00014444	0.000622016	-0.000148003	-0.000264079	-0.000403942	-0.000303608	-0.000243653	-0.000315671	-0.000373819			0.0148777	-0.0136543	-0.000272195	-0.00384047	0.0529383	-0.000293011	-0.000135519	-0.000237533	-0.0101964	-0.000137856	0.225327	-0.00028874	0.0383253	0.0442153	-0.000268856	-0.000289152	0.13986	-0.00904112	-0.000260138	-0.000256838	-0.000122761	-0.000104127	-0.000384995		-0.000566616	1	0.0180649	-0.000252277	-0.000388823	-9.33266e-05		-0.000115749	0.00275807		-0.000285764	0.0645626
RSV_order39	RSV_order39	0.215728	5.66101e-05	0.117774	0.246218	0.0428856	0.251383	-0.000669266	0.0372867	0.0589121	0.466681			0.537169	-0.0346659	-0.00060002	-0.0118647	0.0552626	0.0104719	-0.000298734	0.1296	-0.036516	0.227469	0.00845268	0.0710364	0.750622	0.21226	-0.00059266	0.352552	0.227547	-0.0207334	0.0424334	-0.000566167	0.0269272	0.00769521	0.0270941		0.608352	0.0180649	1	-0.000556113	0.0115017	0.00638939		-0.000255153	-0.0505454		-0.000629932	0.137397
RSV_order40	RSV_order40	-0.000157938	-0.000142683	-0.000326515	-0.000362689	-0.000260866	-0.000399027	-0.000299914	-0.000240688	-0.00031183	-0.000369271			-0.000633696	0.0146413	-0.000268883	-0.00566252	0.0267275	-0.000289445	-0.00013387	-0.000234643	0.0597363	-0.000291926	-0.000759608	-0.000285227	-0.000735999	-0.000544419	-0.000265585	-0.000285634	-0.000316267	-0.00752798	-0.000256972	-0.000253713	-0.000121267	-0.000102861	-0.000380311		-0.000559722	-0.000252277	-0.000556113	1	-0.000384092	-9.21911e-05		-0.00011434	-0.0180459		-0.000282287	0.00988489
RSV_order41	RSV_order41	0.00156707	0.0057166	0.0802879	0.0352019	0.187198	0.0292882	-0.000462244	0.141239	0.223346	0.00152313			0.0777891	-0.0243806	-0.000414418	-0.0082286	0.0843032	0.00113473	-0.000206328	0.0177283	-0.0199605	0.0160828	-0.00117075	-0.000439608	0.0458499	0.107831	-0.000409334	0.0115838	-0.000487448	-0.0166928	0.0765106	-0.000391036	0.200591	-0.000158535	0.196751		0.0141241	-0.000388823	0.0115017	-0.000384092	1	-0.00014209		-0.000176228	-0.00586652		-0.000435077	0.011794
RSV_order42	RSV_order42	-5.84272e-05	-5.27838e-05	-0.00012079	-0.000134172	-9.65039e-05	-0.000147615	-0.000110949	-8.90397e-05	-0.000115358	-0.000136607			0.0581603	-0.00735532	-9.94699e-05	-0.00144473	0.0427233	-0.000107077	-4.95234e-05	-8.68033e-05	-0.000731065	-0.000107994	-0.000281008	-0.000105516	-0.000272866	-0.000201401	-9.82498e-05	-0.000105667	-0.000116999	-0.00459705	-9.50637e-05	-9.38578e-05	-4.48613e-05	-3.8052e-05	-0.000140691		-0.000207062	-9.33266e-05	0.00638939	-9.21911e-05	-0.00014209	1		-4.22987e-05	-0.00708842		-0.000104429	-0.000149141
RSV_order43	RSV_order43
RSV_order44	RSV_order44	-7.24644e-05	-6.54652e-05	-0.00014981	-0.000166408	-0.000119689	-0.00018308	-0.000137605	-0.000110432	-0.000143073	-0.000169427			-0.00029075	0.0058783	-0.000123368	-0.000423082	0.00535884	-0.000132802	-6.14215e-05	-0.000107658	-0.000471437	-0.00013394	-0.00034852	-0.000130867	-0.000338423	-0.000249788	-0.000121855	-0.000131053	-0.000145108	-0.00275769	-0.000117903	-0.000116407	-5.56393e-05	-4.71941e-05	-0.000174493		-0.000256809	-0.000115749	-0.000255153	-0.00011434	-0.000176228	-4.22987e-05		1	-0.00592023		-0.000129518	-0.000184973
RSV_order45	RSV_order45	-0.0167051	0.0145298	-0.0118693	-0.0301606	-0.010219	-0.0294916	-0.00161963	-0.00704989	-0.021775	-0.0254287			-0.0529159	0.137096	-0.000266387	-0.0175339	-0.120424	-0.0327267	0.00669901	-0.0187478	-0.35828	-0.0224904	-0.00710159	-0.00411394	-0.0448636	-0.0367893	-0.0144402	-0.0272777	-0.0191679	0.289418	-0.0119603	0.0069029	-0.012703	-0.00111984	-0.0148538		-0.0407468	0.00275807	-0.0505454	-0.0180459	-0.00586652	-0.00708842		-0.00592023	1		0.00442614	-0.0420737
RSV_order46	RSV_order46
RSV_order47	RSV_order47	-0.000178903	-0.000161623	-0.000369857	-0.000410833	-0.000295493	-0.000451994	-0.000339725	-0.000272638	-0.000353223	-0.000418288			-0.000717814	0.0138006	-0.000304575	0.00189091	-0.00783971	-0.000327867	-0.00015164	-0.00026579	-0.00479226	-0.000330676	-0.00086044	-0.000323088	-0.000835511	-0.000616686	-0.000300839	-0.000323549	-0.000358248	0.0419524	-0.000291083	-0.000287391	-0.000137364	-0.000116514	-0.000430794		-0.00063402	-0.000285764	-0.000629932	-0.000282287	-0.000435077	-0.000104429		-0.000129518	0.00442614		1	-0.000456668
RSV_order48	RSV_order48	0.000120901	0.000505587	0.030396	0.0717261	0.0476458	0.0616363	-0.000485183	0.0435486	0.277261	0.0198008			0.207517	-0.0283936	-0.000434983	-0.00899889	0.00668849	0.00262894	-0.000216567	0.30401	-0.0166098	0.26192	0.0169518	0.00540082	0.0897971	0.0459888	-0.000429648	0.0877601	0.0111469	-0.0188689	0.0309941	-0.000410442	0.0222684	-0.000166402	0.0885199		0.0287289	0.0645626	0.137397	0.00988489	0.011794	-0.000149141		-0.000184973	-0.0420737		-0.000456668	1
RSV_order49	RSV_order49	-0.000156176	-0.000141091	-0.000322873	-0.000358643	-0.000257956	-0.000394576	-0.000296568	-0.000238004	-0.000308352	-0.000365152			-0.000626628	-0.00537496	-0.000265883	0.00695915	-0.00199765	-0.000286217	-0.000132376	-0.000232026	-0.0171553	-0.000288669	-0.000751135	-0.000282045	-0.000611976	-0.000538346	-0.000262622	-0.000282448	-0.000312739	-0.000804629	-0.000254106	-0.000250882	-0.000119914	-0.000101713	-0.000376068		-0.000553478	-0.000249462	-0.000549909	-0.000246427	-0.000379808	-9.11627e-05		-0.000113065	0.00975086		-0.000279138	-0.000398656
RSV_order50	RSV_order50	-0.000144584	-0.000130619	-0.000298908	0.00630328	0.340373	0.0145863	-0.000274556	0.352158	0.11181	-0.000338048			0.0473882	-0.00604442	-0.000246148	-0.00524512	-0.000583245	0.00119084	-0.000122551	0.000480825	-0.00924892	0.545658	-0.000695382	-0.00026111	0.238877	0.0240166	-0.000243129	0.0262051	-0.000289526	-0.00880944	0.191137	-0.000232261	-0.000111014	-9.41635e-05	-0.000348155		0.25892	-0.000230946	0.201243	-0.000228136	0.049537	-8.43961e-05		-0.000104673	-0.0130492		-0.000258419	0.0151101
RSV_order51	RSV_order51	-0.00454621	0.00410695	-0.00519208	-0.00374422	0.0290489	-0.00384444	0.00682893	0.0309802	0.00629981	-0.0112493			-0.0011573	-0.120526	0.0167574	-0.0632321	0.048994	-0.00890187	-0.00064663	-0.000891617	-0.138049	-0.00199034	0.066175	-0.00096245	0.00722241	0.0036707	0.00961402	0.00572904	-0.0096031	-0.133386	0.0128116	0.0182074	-0.0037152	-0.0032696	0.0046646		-0.00889932	-0.00599688	-0.00895798	-0.00310814	0.0100945	0.0513849		-0.00150155	-0.0947798		-0.00720181	0.00292589
RSV_order52	RSV_order52	-0.0023364	0.00179078	-0.00227613	-0.00231172	0.00185436	-0.00327394	0.0125763	-0.00364091	0.0166075	-0.0049766			-0.00194359	-0.0457314	-0.00406741	0.0368209	0.0183313	-0.00437029	-0.000909652	-0.00349198	-0.106534	-0.00435443	0.00204194	-0.00398649	0.185993	0.156219	-0.00401752	-0.00416227	-0.00478004	0.0118979	-0.00388724	0.00439686	0.0207673	-0.00155598	0.0255549		0.104214	-0.00119823	0.00816276	-0.00295719	-0.00117299	-0.00139458		-0.00172963	0.0905304		-0.00427017	-0.00536633
RSV_order53	RSV_order53	-8.1203e-05	-7.33597e-05	-0.000167876	5.34662e-05	-0.000134123	-0.000205158	-0.000154199	-0.000123749	-0.000160326	-0.000189859			0.00031289	-0.00706209	-0.000138245	-0.00215331	0.00171857	-0.000148817	-6.88284e-05	-0.000120641	-0.0039991	-0.000150092	0.0322823	-0.000146648	-0.000379234	-0.00027991	-0.000136549	-0.000146857	-0.000162607	-0.00531837	-0.000132121	-0.000130445	-6.23489e-05	-5.28852e-05	-0.000195535		-0.000287778	-0.000129707	-0.000285923	-0.000128129	-0.000197479	-4.73996e-05		-5.87874e-05	-0.000862701		-0.000145137	-0.000207279
RSV_order54	RSV_order54	0.182258	0.00224088	0.240274	0.687128	0.043524	0.0686815	-0.00178732	0.0199317	0.192141	0.170967			0.543096	-0.0560444	0.00247446	-0.00684166	0.0981731	0.0184629	0.00142248	0.457783	-0.057133	0.409132	0.0292218	-0.00184029	0.389552	0.435799	-0.00203495	0.0842568	0.0728373	-0.0336167	0.00985727	0.00539888	0.0964285	-0.000788131	0.123159		0.570628	0.0152216	0.527315	0.00170718	0.0566407	0.0109231		-0.000724091	-0.035928		-0.00116587	0.53245
RSV_order55	RSV_order55	-0.000155674	-0.000140638	-0.000321835	-0.000357491	-0.000257127	-0.000393308	-0.000295615	-0.000237239	-0.000307361	-0.000363978			-0.000624614	0.0147714	-0.000265029	-0.00564744	0.0267943	-0.000285297	-0.000131951	-0.00023128	0.0598747	-0.000287742	-0.000748721	-0.000281139	-0.000727029	-0.000536616	-0.000261778	-0.00028154	-0.000311734	-0.00751532	-0.000253289	-0.000250076	-0.000119529	-0.000101386	-0.00037486		-0.000551699	-0.000248661	-0.000548142	0.999786	-0.000378587	-9.08697e-05		-0.000112701	-0.0184617		-0.000278241	0.00989284
RSV_order56	RSV_order56	-0.000147122	-0.000132912	-0.000304155	-0.000337852	-0.000243001	-0.000371701	-0.000279376	-0.000224206	-0.000290476	-0.000343983			-0.000590301	0.0138866	-0.00025047	-0.00202178	0.00461143	-0.000269624	-0.000124702	-0.000218575	0.00566581	-0.000271935	-0.00070759	-0.000265694	-0.00068709	-0.000507137	-0.000247397	-0.000266073	-0.000294609	-0.000712447	-0.000239375	-0.000236338	-0.000112963	-9.58166e-05	-0.000354267		-0.000521392	-0.000235001	-0.00051803	-0.000232141	-0.000357789	-8.58778e-05		-0.00010651	-0.00758695		-0.000262956	-0.000375545
RSV_order57	RSV_order57
RSV_order58	RSV_order58	-0.00361146	-0.001451	-0.00696764	-0.0083039	-0.00227785	-0.00908622	-0.00190969	-0.00167485	-0.005827	-0.00861827			-0.0145133	-0.100922	-0.0044092	-0.0798623	-0.0188111	-0.00652295	-0.0026984	-0.00522402	-0.148726	-0.00655604	-0.0011914	-0.00651821	-0.00955483	0.0046449	0.0102333	-0.00600688	-0.00733944	-0.0588247	-0.0038583	0.0165994	-0.00279012	-0.00240228	-0.00216201		-0.0119163	0.000416963	-0.0123967	0.0109445	0.0796355	-0.0021531		-0.00267039	0.160922		-0.003969	-0.00885762
RSV_order59	RSV_order59	0.11468	-0.000292889	0.133051	0.0369976	0.651901	0.0382385	-0.000615641	0.674481	0.215139	0.000699917			0.0935438	-0.0220602	-0.000551943	0.00311342	0.0317577	0.00514399	-0.000274798	0.00464641	-0.0211386	0.0341288	0.317152	-0.000585493	0.185177	0.173785	0.00532419	0.063401	0.0580599	-0.015208	0.366043	-0.000520802	-0.000248928	-0.000211145	0.00330451		0.0473111	0.0130201	0.0836463	-0.000458167	0.0947726	-0.000189243		-0.000234709	-0.0164778		-0.000579458	0.0366265
RSV_order60	RSV_order60	-0.000108887	-9.83695e-05	0.00886541	-0.000250048	-0.000179848	0.0028517	-0.000206769	-0.000165937	-0.000214984	5.2653e-05			0.00418123	-0.0117166	-0.000185375	-0.00330739	-0.00452941	-0.000193338	-9.22934e-05	-0.000161769	-0.013247	-5.61014e-05	0.00273318	-0.000196643	0.00125024	0.00604162	-0.000183101	0.00338656	0.00217128	-0.0073301	-0.000177164	-0.000174916	-8.36049e-05	-7.09149e-05	-0.000262197		0.000901589	-0.000173926	0.0318839	0.0107793	-0.000264804	-6.3559e-05		-7.88293e-05	-0.0172316		-0.000194616	0.000194657
RSV_order61	RSV_order61	-0.00014606	-0.000131952	-0.000301959	-0.000335413	-0.000241247	-0.000369018	-0.000277359	-0.000222587	-0.000288379	0.607076			0.14939	-0.018361	-0.000248661	-0.0052939	0.0385889	0.00723041	-0.000123802	-0.000216997	-0.017677	-0.000269972	-0.000702482	-0.000263776	0.792691	-0.000503476	-0.000245611	-0.000264153	-0.000292482	-0.0114782	-0.000237647	-0.000234632	-0.000112147	-9.51249e-05	-0.000351709		0.608139	-0.000233304	0.767926	-0.000230465	-0.000355206	-8.52578e-05		-0.000105741	-0.0255599		-0.000261058	0.0328069
RSV_order62	RSV_order62	0.000128596	-8.94488e-05	0.00486027	-7.60063e-05	-0.000163538	-0.000200955	-0.000188018	-0.000150889	-0.000195489	-0.000219557			0.0306101	-0.00223864	-0.000168564	-0.00357735	-0.00372347	-0.000175885	-8.39237e-05	0.000731335	-0.0070577	0.571106	-7.57936e-05	-0.000178811	0.193441	0.000139488	-0.000166497	-0.000179066	-0.00019827	-0.00770364	-0.000161098	-0.000159054	0.000320457	-6.44839e-05	0.00210485		0.262096	-0.000158154	0.201023	-0.00015623	0.000329637	-5.77952e-05		-7.16806e-05	-0.0111837		-0.000176968	-0.000134147
RSV_order63	RSV_order63	-0.000161351	5.25741e-05	0.62199	0.182392	0.00248081	0.0007397	-0.000457946	-0.000367514	0.00967264	-0.000410403			0.11276	-0.0128394	-0.000410564	-0.00167715	-0.00292305	-0.000438192	-0.000204409	0.364953	-0.0147861	0.474837	0.069027	-0.00043552	0.116293	0.00113462	-0.000405528	-0.000372914	-0.000482916	-0.00249358	-0.000392378	-0.0003874	0.0111568	-0.00015706	0.0102946		0.143781	-0.000385208	0.127654	-0.000380521	0.0252844	-0.000140769		-0.000174589	-0.0118223		-0.000431032	0.0225785
RSV_order64	RSV_order64	-0.000100185	-9.05085e-05	-0.000207119	-0.000230066	-0.000165476	-0.000253116	-0.000190245	-0.000152677	-0.000197804	-0.000234241			-0.00033815	0.00460085	-0.000170561	-0.00186184	0.00314057	-0.000183605	-8.4918e-05	-0.000148842	-0.00492943	-0.000185178	-0.000481845	-0.000180929	0.00300857	-0.000345343	-0.000168469	-0.000181187	-0.000200618	0.00854874	-0.000163006	-0.000160938	-7.69238e-05	-6.52479e-05	-0.000241244		-0.00035505	-0.000160027	-0.000352761	-0.00015808	-0.000243642	-5.84799e-05		-7.25298e-05	0.00558179		-0.000179064	-0.000228502
RSV_order65	RSV_order65
RSV_order66	RSV_order66	0.221607	-8.42999e-05	0.752845	0.20047	-0.000154125	0.0169703	-0.000177195	-0.000142204	-0.000184236	-0.000218173			0.111636	-0.0106206	-0.000158861	-0.00334877	-0.00151412	0.000421034	-7.90929e-05	0.407874	-0.00660431	0.244671	-0.000448792	-0.000168518	0.0569527	-0.000321654	-0.000156913	0.00621098	0.0851701	-0.00068546	-0.000151824	-0.000149898	-7.16471e-05	-6.07721e-05	-0.000224695		0.0621873	-0.00014905	0.0896093	0.030422	0.0254303	-5.44683e-05		-6.75545e-05	-0.0171898		-0.000166781	0.0251882
RSV_order67	RSV_order67	0.000864697	-6.97844e-05	0.718054	0.200452	-0.000127586	8.44267e-06	-0.000146684	-0.000117718	-0.000152512	-0.000131188			0.104881	-0.00747538	-0.000131507	-0.00277369	-0.00328291	-0.000111794	-6.54739e-05	0.414271	-0.00596996	0.251086	-0.000371515	-0.000139501	0.034161	0.00172344	-0.000129894	-0.0001397	-0.000154682	0.000874289	-0.000125682	-0.000124088	0.0015815	-5.03078e-05	0.00951149		0.0322334	-0.000123385	0.0430071	-0.000121884	0.0284739	-4.50895e-05		-5.59223e-05	-0.0124887		-0.000138063	0.0260356
RSV_order68	RSV_order68	-5.62809e-05	-5.08448e-05	0.00739109	0.00152472	-9.2959e-05	-0.000142192	-0.000106874	-8.57689e-05	-0.00011112	-0.000131589			-0.000225817	-0.00679659	-9.58159e-05	0.0187408	-0.00257402	1.17626e-05	-4.77042e-05	-8.36147e-05	0.000358639	-0.000104027	-0.000270685	0.0439852	-0.000262843	-0.000194003	-9.46406e-05	0.00543694	-0.000112701	-0.00356822	-9.15716e-05	-9.041e-05	-4.32133e-05	-3.66542e-05	-0.000135523		-0.000199456	-8.98983e-05	0.000473838	-8.88045e-05	-0.000136871	-3.28521e-05		-4.07449e-05	-0.0097417		-0.000100593	0.00263552
RSV_order69	RSV_order69	0.000572657	-0.000126896	0.0312948	0.524794	0.0357865	0.0164098	-0.00026673	-0.000214057	0.126686	0.000688726			0.388425	-0.0164094	-0.000239132	-0.00509066	0.0522523	0.00732419	-0.000119058	0.238578	-0.0183979	0.148825	-0.000675561	-0.000253668	0.00586233	0.00515872	-0.000236199	-0.00025403	-0.000281273	-0.0108428	-0.000228539	-0.00022564	0.141481	-9.14795e-05	0.133909		0.00431291	-0.000224363	0.368289	-0.000221633	0.0292407	-8.19905e-05		-0.000101689	-0.0222816		-0.000251053	0.125372
RSV_order70	RSV_order70	0.160978	-0.000132675	0.138611	0.0391015	0.0364828	0.698491	-0.000278878	0.0083248	0.10813	0.000430822			0.094748	-0.0162507	-0.000250023	-0.00496262	0.008061	0.000265945	-0.00012448	0.0467226	-0.00517675	0.0275584	0.00894167	-0.000265221	0.127611	0.00890237	-0.000246956	0.0173155	0.068954	-0.0103105	0.816022	-0.000235917	0.110791	-9.56458e-05	0.101215		0.033733	-0.000234582	0.0732224	-0.000231727	0.0254813	-8.57247e-05		-0.00010632	-0.0163422		-0.000262487	0.032064
RSV_order71	RSV_order71
RSV_order72	RSV_order72	-8.91362e-05	-8.05267e-05	-0.000184277	-0.000204693	-0.000147226	0.00155089	-0.000169264	-0.000135839	-0.000175989	-0.000208407			0.00169678	-0.0020541	-0.000151751	-0.000183121	-0.0011359	-0.000163356	-7.55527e-05	-0.000132427	-0.00314608	0.000461018	-0.000428704	-0.000160975	0.00105703	0.00269889	-0.000149889	-0.000161205	-0.000178493	-0.00114118	-0.000145029	-0.000143189	-6.84402e-05	-5.80519e-05	-0.000214638		-0.000315893	-0.000142379	-2.68017e-05	-0.000140646	-0.000216772	-5.20304e-05		-6.45308e-05	0.00469956		-0.000159316	-0.00022753
RSV_order73	RSV_order73	0.0186025	-0.000247156	0.0663203	0.00784646	0.0136319	0.5258	-0.000519512	0.000988874	0.0447616	0.514888			0.644623	-0.0308293	-0.00046576	-0.00965886	0.0610455	0.0034998	-0.00023189	0.00159273	-0.0263202	0.0502658	-0.001043	-0.000494071	0.520139	0.344899	-0.000460047	0.722724	0.00944792	-0.0174521	0.000318341	-0.000439482	0.0499978	-0.000178175	0.0478706		0.403497	-0.000436995	0.633793	-0.000431678	0.0102529	-0.000159694		-0.000198061	-0.0393889		-0.000488979	0.0778663
RSV_order74	RSV_order74	-9.88388e-05	-8.92921e-05	-0.000204336	-0.000226974	-0.000163252	-0.000249714	-0.000187688	-0.000150625	-0.000195146	-0.000231093			-0.000396572	0.0180629	-0.000168269	-0.00336059	-0.0033772	-0.000181137	-8.37767e-05	-0.000146842	-0.00128924	-0.00018269	-0.000475369	-0.000178497	-0.000461597	-0.000340702	-0.000166205	-0.000178752	-0.000197922	-0.00435919	-0.000160815	-0.000158775	-7.58899e-05	-6.4371e-05	-0.000238002		-0.000350278	-0.000157877	-0.00034802	-0.000155956	-0.000240368	-5.76939e-05		-7.1555e-05	0.00384606		-0.000176658	-0.000252296
RSV_order75	RSV_order75
RSV_order76	RSV_order76	0.0020447	-0.000157933	0.646641	0.20079	-0.000288747	0.000551242	-0.000331969	-0.000266414	-0.000345159	-0.000292296			0.128675	-0.0145241	-0.000297622	0.00864561	0.015925	-0.000240243	-0.000148178	0.360359	-0.0155611	0.219538	0.425337	-0.000315712	0.0426317	0.020391	-0.000293971	0.0111515	0.0072961	-0.00517723	-0.000284438	-0.00028083	0.00373204	-0.000113854	0.0224294		0.0337921	-0.00027924	0.0415374	-0.000275843	0.0276799	-0.000102045		-0.000126561	-0.0183275		-0.000312459	0.0239429
RSV_order77	RSV_order77	-6.97494e-05	-6.30124e-05	0.11172	0.134044	0.256257	0.118054	-0.00013245	-0.000106294	0.903561	0.00681041			0.330557	-0.00878066	-0.000118745	-0.00253032	-0.00251446	-2.13476e-06	-5.91202e-05	-0.000103624	-0.00530512	-0.000128922	-0.000335462	-0.000125963	0.0394611	0.0292026	-0.000117289	-0.000126143	-0.000139671	-0.00548788	-0.000113485	-0.000112046	0.998904	-4.54258e-05	0.903119		0.0255711	-0.000111412	0.0266966	-0.000110056	0.19767	-4.07139e-05		-5.04955e-05	-0.0132804		-0.000124665	0.0216547
RSV_order78	RSV_order78	0.500623	0.00603131	0.18112	0.0121196	-0.000398381	0.429061	-0.000458013	-0.000367567	0.143741	8.63197e-05			0.495757	-0.0291076	-0.000410624	-0.00854326	0.00578418	0.00248135	-0.000204439	0.0161722	-0.0202487	0.052291	-0.00116004	-0.000435584	0.118366	0.295405	-0.000405588	0.661678	0.194953	-0.0187292	-0.000392435	-0.000387457	-0.000185193	-0.000157083	0.0382648		0.0753075	-0.000385264	0.348723	-0.000380576	0.00156565	-0.00014079		-0.000174615	-0.0447011		-0.000431095	0.576528
RSV_order79	RSV_order79	-0.000123448	-0.000111524	-0.000255211	-0.000283486	-0.000203898	-0.000311888	-0.000234419	-0.000188127	-0.000243733	-0.00028863			-0.000495311	-0.00907747	-0.000210165	-0.00366942	0.00206487	-0.000226237	-0.000104635	-0.000183402	-0.00907736	-0.000228176	-0.000593726	-0.000222939	-0.000417705	-0.00042553	-0.000207587	-0.000223258	-0.000247201	-0.00684226	-0.000200855	-0.000198307	-9.4785e-05	-8.0398e-05	-0.000297259		-0.000437491	-0.000197185	-0.00043467	-0.000194786	-0.000300215	-7.20585e-05		-8.93708e-05	0.00257707		-0.000220642	-0.000315113
RSV_order80	RSV_order80	0.0116778	-0.000196582	0.311045	0.00755874	-0.000359408	0.507714	-0.000413207	-0.000331609	-0.000429625	0.000115312			0.558812	-0.00501284	-0.000370454	-0.00773818	0.00979166	0.00123959	-0.000184439	0.0455862	-0.0181781	0.0960944	-0.00104655	-0.000392972	0.0707978	0.432048	-0.00036591	0.83782	0.00562016	-0.0133017	-0.000354044	-0.000349553	0.0205541	-0.000141716	0.121942		0.0206479	-0.000347574	0.305027	-0.000343345	0.0292829	-0.000127016		-0.000157532	-0.0209665		-0.000388921	0.0804326
RSV_order81	RSV_order81	-8.94906e-05	-8.08469e-05	0.672044	0.170003	-0.000147811	0.000970961	-0.000169937	-0.000136379	-0.000176689	-0.000209236			0.126449	-0.00905081	-0.000152354	-0.00324648	0.00153198	0.0026765	-7.58531e-05	0.34942	-0.00730282	0.2228	-0.000430409	-0.000161615	0.0776965	0.12229	-0.000150485	-0.000161846	0.0118568	-0.000886164	-0.000145605	-0.000143758	-6.87123e-05	-5.82827e-05	-0.000215491		0.0265776	-0.000142945	0.0664879	-0.000141205	0.0221649	-5.22372e-05		-6.47873e-05	-0.0153588		-0.000159949	0.0289387
RSV_order82	RSV_order82	0.0210671	0.00951201	0.0769366	0.0226457	0.517186	0.358142	-0.000618839	0.522797	0.207927	0.164458			0.477767	-0.0251968	-0.00055481	-0.0081193	0.0336496	0.00517474	-0.000276225	0.00525157	-0.026371	0.141748	0.103323	-0.000588534	0.48949	0.433375	-0.000548005	0.586041	0.0254179	-0.0198817	0.283664	-0.000523508	0.0479549	0.416521	0.0519119		0.283347	0.0676433	0.470954	-0.000514211	0.0884754	-0.000190226		-0.000235928	-0.0345272		-0.000582468	0.0886498
RSV_order83	RSV_order83	-4.3425e-05	-3.92306e-05	-8.97753e-05	-9.97213e-05	-7.17249e-05	-0.000109712	-8.24613e-05	-6.61773e-05	-8.57377e-05	-0.000101531			-0.000174235	-0.00114306	-7.39293e-05	-0.00130616	-0.00138915	-7.9583e-05	-3.68074e-05	-6.45151e-05	0.00140021	-8.0265e-05	-0.000208854	-7.84231e-05	-0.000202803	-0.000149688	-7.30225e-05	-7.8535e-05	-8.69575e-05	-0.00160309	-7.06545e-05	-6.97582e-05	-3.33424e-05	-2.82815e-05	-0.000104566		-0.000153895	-6.93634e-05	-0.000152903	-6.85195e-05	-0.000105606	-2.53479e-05		-3.14378e-05	0.00392996		-7.76148e-05	-0.000110847
RSV_order84	RSV_order84
RSV_order85	RSV_order85	0.0297614	0.000658664	0.0620652	0.223878	0.0202011	0.30985	-0.00135726	0.0148208	0.036354	0.115252			0.392276	-0.0205242	0.024263	0.00193261	0.350599	0.0038019	0.0341635	0.222724	-0.0184098	0.220439	0.0228689	0.0242844	0.183769	0.234562	-0.0015366	0.267987	0.193593	-0.0222323	0.140862	-1.62656e-05	0.0231526	0.0617986	0.0224155		0.166622	0.013078	0.301696	0.00715929	0.0150596	-0.000576948		8.5524e-05	-0.0792984		-0.0017666	0.125965
RSV_order86	RSV_order86	-0.000133212	-0.000120345	-0.000275397	-0.000305908	-0.000220025	-0.000336557	-0.000252961	-0.000203007	-0.000263011	-0.000311459			-0.000534488	-0.00577987	-0.000226788	-0.00359299	-0.00253406	-0.000244131	-0.000112912	-0.000197908	0.000822791	0.000500298	-0.000640687	-0.000240573	-0.000138051	-0.000459187	-0.000224006	-0.000240916	-0.000266753	-0.00677018	-0.000216742	-0.000213992	-0.000102282	-8.67571e-05	-0.000320771		-0.000472094	-0.000212781	-0.00046905	-0.000210192	-0.00032396	-7.7758e-05		-9.64395e-05	-0.00503949		-0.000238093	-0.000340037
RSV_order87	RSV_order87	-0.000213779	-0.00019313	-0.000441959	-0.000490923	-0.000353098	-0.000540108	-0.000405953	-0.000325787	-0.000422082	-0.000499832			-0.000857749	-0.00140814	-0.00036395	0.00442318	-0.00319289	-0.000362323	-0.000181201	-0.000317605	-0.00578391	-0.00039514	-0.00102818	-0.000386073	-0.00055757	-0.000736906	-0.000359486	-0.000386624	-0.000428087	0.000894413	-0.000347828	-0.000343416	-0.000164143	-0.000139228	-0.000514775		-0.000757619	-0.000341473	-0.000752734	-0.000337318	-0.000519893	-0.000124786		-0.000154767	0.00995716		-0.000382094	-0.000545693
RSV_order88	RSV_order88	-0.000146118	-0.000132005	-0.000302079	-0.000335546	-0.000241343	-0.000369164	-0.000277469	-0.000222676	-0.000288493	-0.000341635			-0.000586272	-0.00028475	-0.00024876	-0.0033727	-0.00204277	-0.000267784	-0.000123851	-0.000217083	0.0193919	-0.000270079	-0.00070276	-0.000263881	-0.000207315	-0.000503675	-0.000245709	-0.000264257	-0.000292598	-0.00301666	-0.000237741	-0.000234725	-0.000112192	-9.51626e-05	-0.000351849		-0.000517833	-0.000233397	-0.00039242	-0.000230557	-0.000355347	-8.52916e-05		-0.000105783	0.00349275		-0.000261161	-0.000372982
RSV_order89	RSV_order89	-0.000225679	-0.000203881	-0.000466561	-0.000518251	-0.000372754	-0.000570174	-0.00042855	-0.000343923	-0.000445578	-0.000527656			-0.000905496	0.00573111	-0.00038421	0.00597004	0.0211924	-0.000223604	-0.000191288	-0.000335284	0.0497047	-0.000417136	-0.00108541	-0.000407564	-0.00102441	-0.000777927	-0.000379497	-0.000408146	-0.000451917	-0.00888247	-0.000367191	-0.000362533	-0.00017328	-0.000146979	-0.000543431		-0.000799793	-0.000360481	-0.000794636	0.766764	-0.000548834	-0.000131733		-0.000163382	-0.00834229		-0.000403363	0.00905764
RSV_order90	RSV_order90	0.000697033	-0.000124006	0.0182819	0.000506105	-0.000226719	-0.000166461	-0.000260656	-0.000209183	-0.000271012	-0.000277164			-0.000183246	-0.015802	-0.000233687	-0.00497678	0.0274828	-0.00023114	-0.000116346	0.00301597	-0.0127889	0.00207438	-0.000660177	-0.000247891	0.459042	0.386327	-0.00023082	-0.000248245	-0.000274868	-0.0105586	-0.000223335	-0.000220502	0.0013479	-8.93963e-05	0.00825874		0.266148	-0.000219254	0.0363936	-0.000216586	0.00175709	-8.01234e-05		-9.93733e-05	-0.0187307		-0.000245336	8.43195e-05
RSV_order91	RSV_order91	-8.84555e-05	-7.99118e-05	-0.00018287	-0.00020313	-0.000146102	-0.000223481	-0.000167971	-0.000134801	-0.000174645	-0.000206816			-0.000354911	-0.00342603	-0.000150592	-0.00320893	-0.0012241	-0.000162108	-7.49757e-05	-0.000131416	0.00877363	-0.000163498	-0.00042543	-0.000159746	0.00371644	-0.00030491	-0.000148745	-0.000159974	-0.00017713	-0.00695968	-0.000143921	-0.000142096	-6.79175e-05	-5.76086e-05	-0.000212999		-0.000313481	-0.000141291	-0.000311459	-0.000139572	-0.000215117	-5.1633e-05		-6.4038e-05	-0.00932621		-0.000158099	-0.000225792
RSV_order92	RSV_order92	-0.00026571	0.0711359	-0.000305573	-0.000563836	-0.000438872	-0.00067131	-0.000504566	-0.000404927	-0.000524614	-0.00062125			-0.00106611	-0.0129787	-0.00045236	-0.00465669	-0.00332621	-0.000486954	-0.000225218	-0.000394756	-0.0216151	-0.000457788	-0.00122707	-0.000479857	-0.000883789	-0.000915913	-0.000446812	-0.000480541	-0.000532077	-0.0105641	-0.000432322	0.119658	-0.000204016	-0.000173049	9.36622e-05		-0.000941658	0.00634126	-0.000906741	-0.000419258	-0.000646185	-0.000155099		-0.000192362	0.00761424		-0.000474911	-0.000673739
RSV_order93	RSV_order93	-0.000661303	-0.000597429	-0.00135263	-0.00151642	-0.00109227	-0.00167077	0.000332069	-0.00100779	-0.00130567	-0.00154618			-0.00262246	0.00784562	-0.00112584	0.00181943	0.0165327	-0.00121191	0.0239058	-0.000982476	0.000835923	-0.00122233	-0.00244307	-0.00119428	-0.000238771	-0.00223043	-0.00111203	-0.00119598	-0.00132424	-0.0071449	-0.00107597	-0.00106232	-0.000507759	-0.000430688	-0.0015924		-0.00226213	-0.00105631	-0.0023274	-0.00104346	-0.00102617	-0.000386014		-0.000478755	-0.019601		-0.00118197	-0.00168805
RSV_order94	RSV_order94	-7.22729e-05	-6.52922e-05	0.697732	0.200022	-0.000119373	-0.000182596	-0.000137242	-0.00011014	-0.000142695	-0.00016898			0.10458	-0.00772905	-0.000123042	-0.00253389	-0.00363149	-0.000132451	-6.12592e-05	0.411013	-0.00582526	0.248679	-0.000347599	-0.000130521	0.0329158	-0.000249128	-0.000121532	-0.000130707	-0.000144725	0.00116278	-0.000117591	-0.0001161	-5.54922e-05	-4.70693e-05	-0.000174032		0.030708	-0.000115443	0.0428502	-0.000114038	0.026149	-4.21869e-05		-5.23225e-05	-0.0133339		-0.000129176	0.0255807
RSV_order95	RSV_order95	-0.000184724	-0.000166882	0.00190457	7.95296e-05	-0.000305108	-0.000466702	-0.000350779	-0.000281509	-0.000364717	-0.000431899			-0.000741171	0.00474669	-0.000314485	0.00607833	-0.00400278	-0.000301091	-0.000156574	-0.000274439	-0.00939327	-0.000341437	-0.000888438	0.0130935	-0.00081581	-0.000636752	-0.000310628	0.00135279	-0.000369906	-0.00157058	-0.000300555	-0.000296742	-0.000141834	-0.000120306	-0.000444812		-0.000654651	-0.000295063	-0.000445763	-0.000291473	-0.000449234	-0.000107827		-0.000133732	0.0102421		-0.000330163	0.000374898
RSV_order96	RSV_order96	-0.000219656	-0.00019844	-0.00045411	-0.00050442	-0.000362806	-0.000554957	-0.000417113	-0.000334744	-0.000433686	-0.000513573			-0.00088133	0.0191388	-0.000373956	-0.00374378	0.005638	-4.30033e-05	-0.000186183	-0.000326336	-0.00682085	-0.000406004	0.0423432	-0.000396687	-0.000997113	-0.000757165	-0.000369369	-0.000397253	-0.000439856	-0.0123586	-0.000357391	-0.000352857	-0.000168655	-0.000143056	-0.000528927		-0.000778448	-0.00035086	-0.000773428	-0.000346591	-0.000534186	-0.000128217		-0.000159022	-0.0183131		-0.000392598	-0.000560696
RSV_order97	RSV_order97	-0.0002222	-0.000200738	-0.000459369	0.0151803	0.804913	0.0352749	-0.000421944	0.83276	0.264579	-0.000519521			0.0582195	-0.0131019	-0.000378287	-0.0011621	0.00521787	0.00360054	-0.000188339	0.0013145	-0.00947525	0.0279457	0.00927834	-0.000401281	0.141857	0.0623264	-0.000373647	0.0730634	0.00681776	-0.00272614	0.452084	-0.000356944	-0.000170609	-0.000144713	-0.000535053		0.036561	-0.000354924	0.0336104	-0.000350606	0.117407	-0.000129702		-0.000160863	-0.00426788		-0.000397145	0.0371462
RSV_order98	RSV_order98	-0.000412171	-0.00037236	1.44973e-05	-0.000761697	-0.000680782	-0.00104134	-0.000782687	-0.000628126	-0.000813785	-0.000963688			-0.00138265	-0.0099416	-0.000701705	0.0145852	0.00767961	-0.000741809	-0.00034936	-0.00061235	0.000212676	-0.000761841	-0.000276619	0.00418193	0.0292716	-0.00142077	-0.000693098	-0.00012652	0.0161572	-0.00871822	-0.000670622	-0.000662115	-0.000316471	-0.000268436	-0.000992499		-0.00146071	-0.000658368	-0.0013762	-0.000650357	-0.00100237	-0.000240591		-0.000298394	-0.011557		-0.000736686	-0.000515938
RSV_order99	RSV_order99
RSV_order100	RSV_order100	-0.000112582	-0.000101708	-0.000232749	-0.000258535	-0.000185952	-0.000284437	-0.000213787	-0.000171569	-0.000222281	-0.000263226			-0.000451716	-0.00751197	-0.000191667	-0.00373978	-0.00227484	-0.000206325	-9.54259e-05	-0.00016726	-0.00820989	-0.000208093	-0.00054147	-0.000203317	-0.000525782	-0.000388077	-0.000189316	-0.000203608	-0.000225443	-0.00572626	-0.000183177	-0.000180853	-8.64425e-05	-7.33218e-05	-0.000271096		-0.000398985	-0.00017983	-0.000396412	-0.000177642	-0.000273791	-6.57163e-05		-8.15048e-05	0.00546174		-0.000201222	-0.000287378
RSV_order101	RSV_order101	-0.000423784	-0.000382851	-0.000677468	-0.000961133	-0.000699963	-0.00105782	-0.000804738	-0.000645823	-0.000836713	-0.000449311			-0.00168257	-0.0153896	-0.000721475	0.014946	-0.000405828	-0.000775835	-0.000359203	-0.000629602	-0.017974	-0.000783305	-0.00122038	-0.000736941	-0.000991693	0.00287679	-0.000712626	-0.000766422	-0.000848617	-0.00151984	-0.000689517	-0.00068077	-0.000325388	-0.000275999	-0.000318091		-0.00144262	-0.000676917	-0.00121025	-0.000668681	-0.00103061	-0.00024737		-0.000306801	0.020325		-0.000757442	-0.00107645
RSV_order102	RSV_order102	-8.09726e-05	-7.31515e-05	-0.0001674	-0.000185946	-0.000133742	-0.000204575	-0.000153762	-0.000123398	-0.000159871	-0.00018932			-0.000324887	-0.00349515	-0.000137853	0.00475547	0.000269129	-0.000148395	-6.86331e-05	-0.000120298	-0.00751459	-0.000149666	-0.000389441	-0.000146232	-0.000378158	-0.000279116	-0.000136162	-0.00014644	-0.000162146	0.0035829	-0.000131746	-0.000130075	-6.2172e-05	-5.27352e-05	-0.00019498		-0.000286962	-0.000129339	-0.000285111	-0.000127765	-0.000196919	-4.72651e-05		-5.86206e-05	0.00630891		-0.000144725	-0.000206691
RSV_order103	RSV_order103	-0.000296937	-0.000268256	-0.000581413	-0.000674418	-0.000490449	-0.000750204	-0.000563863	-0.000452515	-0.000586267	-0.00069426			-0.0011914	-0.00861114	-0.000505522	-0.00577809	-0.00237985	-0.000544043	-0.000251686	-0.000441149	-0.0184735	-0.000543472	0.00649663	-0.00053625	-0.000178962	-0.00102355	-0.000499322	-0.000537016	-0.000594608	-0.00318727	-0.00048313	-0.000477001	-0.000227992	-0.000193386	-0.000715016		-0.00105232	0.000616108	-0.00104173	-0.00046853	-0.000722126	-0.000173327		-0.000214969	0.0191736		-0.000530724	-0.000757079
RSV_order104	RSV_order104	-0.000150693	-0.000136137	-0.000311537	-0.000346051	-0.000248899	-0.000380722	-0.000286156	-0.000229647	-0.000297526	0.606405			0.149208	-0.0183447	-0.000256548	-0.00545353	0.0385383	0.00721377	-0.000127729	-0.000223879	-0.0177331	-0.000278534	-0.000724762	-0.000272142	0.791811	-0.000519444	-0.000253401	-0.000272531	-0.000301758	-0.0116716	-0.000245184	-0.000242074	-0.000115704	-9.81419e-05	-0.000362865		0.607461	-0.000240704	0.767075	-0.000237775	-0.000366472	-8.79619e-05		-0.000109095	-0.0258799		-0.000269338	0.0327586
RSV_order105	RSV_order105	-0.00246078	-0.00286121	-0.014436	-0.0173169	0.000555871	0.00382836	-0.00745137	0.00279579	-0.013378	0.0141232			-0.0131128	-0.287509	-0.00551604	-0.172248	-0.0271812	-0.0212735	-0.000943225	-0.0162205	-0.251543	-0.0163858	0.0879089	-0.00583728	-0.0185469	-0.0236948	0.00390634	-0.013982	-0.00632259	-0.25706	0.00726219	-0.00306874	-0.0088978	0.00129813	-0.0125353		-0.0186608	0.00578855	-0.0280273	-0.0175429	0.0218344	0.00767414		-0.00724328	-0.2037		-0.00975238	-0.0234714
RSV_order106	RSV_order106	-0.0261534	-0.0209576	-0.02816	-0.0504713	-0.0152576	-0.0568104	-0.000460689	-0.0105057	-0.037009	-0.044828			-0.0848504	-0.250272	-0.00182133	0.0365828	-0.0765802	-0.0510633	-0.00224398	-0.0355966	-0.0323644	-0.0430486	-0.0199655	-0.00967897	-0.0824125	-0.0684217	-0.00473062	-0.040679	-0.0355107	-0.236354	-0.0286109	-0.0100973	-0.0200999	-0.008762	-0.0253641		-0.0747338	-0.0121221	-0.0806175	-0.0164375	-0.0210454	-0.00177115		0.00947108	-0.597969		0.00828784	-0.0661155
RSV_order107	RSV_order107	-0.000184588	-0.000166759	-0.000381611	0.000946289	-0.000304884	-0.000466359	-0.000350521	-0.000281302	-0.000364449	-0.000431582			-0.000434465	-0.020302	-0.000314254	-0.00542767	0.0522694	-0.000338287	-0.000156459	-0.000274237	-0.0204066	-0.000341186	0.00439392	-0.000333356	0.00804165	-0.000496267	-0.0003104	0.0119442	-0.000369634	-0.0140515	-0.000300334	-0.000296524	-0.00014173	-0.000120217	0.00022994		-0.000654169	-0.000294846	-0.000626712	-0.000291258	-0.000448904	-0.000107747		-0.000133634	-0.0325647		-0.00032992	-0.000471181
RSV_order108	RSV_order108	-5.96926e-05	-5.3927e-05	-0.000123406	-0.000137078	-9.85941e-05	-0.000150812	-0.000113352	-9.09681e-05	-0.000117856	-0.000139566			-0.000239505	-0.00186647	-0.000101624	-0.00216549	-3.45298e-05	-0.000109396	-5.0596e-05	-8.86833e-05	0.000550662	-0.000110333	-0.000287094	-0.000107801	-0.000278776	-0.000205763	-0.000100378	-0.000107955	-0.000119533	-0.003997	-9.71226e-05	-9.58906e-05	-4.58329e-05	-3.88761e-05	-0.000143738		-0.000211547	-9.53479e-05	-0.000210183	-9.41878e-05	-0.000145168	-3.48436e-05		-4.32148e-05	-0.00455487		-0.00010669	-0.000152372
RSV_order109	RSV_order109	-0.00812455	0.00575255	-0.00830485	-0.0230743	-0.0071148	-0.00888578	0.0158501	-0.00533804	-0.0125745	-0.00908027			-0.028329	-0.0026995	-0.00745039	-0.00509532	-0.0618456	-0.0138016	0.00687047	-0.0125036	-0.328784	-0.0125412	-0.00143103	0.00162879	-0.01311	-0.0212037	-0.00293323	-0.0157653	0.00016184	0.145824	-0.000286143	0.0135151	-0.00764891	-0.00184558	-0.00928192		-0.0187969	-0.0009229	-0.0233094	-0.0118141	-0.0133141	0.00417744		-0.00239336	0.422334		-0.00985869	-0.0246092
RSV_order110	RSV_order110	-0.000107884	-9.74638e-05	-0.000223036	-0.000247746	-0.000178192	-0.000272567	-0.000204865	-0.000164409	-0.000213005	-0.000252242			-0.000432865	-0.0103519	-0.000183668	0.00421487	-0.00310354	-0.000197714	-9.14437e-05	-0.00016028	-0.0105773	-0.000199409	-0.000518873	-0.000194833	-0.000503841	-0.000371882	-0.000181416	-0.000195111	-0.000216035	-0.00380285	-0.000175533	-0.000173306	-8.28351e-05	-7.0262e-05	-0.000259783		-0.000382335	-0.000172325	-0.000379869	-0.000170228	-0.000262366	-6.29739e-05		-7.81035e-05	-0.010868		-0.000192825	-0.000275386
RSV_order111	RSV_order111	0.000184953	-0.000165522	-0.00037878	-0.000420745	-0.000302622	-0.000462899	-0.000347921	-0.000279216	-0.000361745	-0.00042838			-0.000735132	-0.0198814	-0.000311923	-0.00566976	0.0542233	-0.000335777	-0.000155298	-0.000272203	-0.0188221	-0.000338655	-0.000881199	-0.000330883	-0.000815223	-0.000631564	-0.000308097	0.0122883	-0.000366892	-0.012295	-0.000298106	-0.000294324	-0.000140678	-0.000119325	-0.000441187		-0.000649316	-0.000292659	-0.000644153	-0.000289098	-0.000445574	-0.000106948		-0.000132643	-0.028637		-0.000327473	-0.000467686
RSV_order112	RSV_order112	-0.000275278	-0.000248689	-0.000569099	0.0218837	-0.000454675	-0.000695483	-0.000522734	-0.000419508	-0.000543504	-0.00064362			0.0179073	-0.0186077	-0.000468649	0.00660751	0.0131859	-0.000504488	-0.000233328	-0.000408971	-0.00905384	-0.000508812	0.34399	0.0193682	0.00519111	0.00781458	-0.0004629	-0.000497845	-0.000551236	-0.0164704	-0.000447889	-0.000442208	-0.000211362	-0.000179281	0.000724894		-0.000975566	-0.000439705	0.000469787	-0.000434355	-0.000669453	-0.000160684		-0.000199289	-0.0213504		-0.000492012	-0.00062678
RSV_order113	RSV_order113	-0.00776462	0.0181974	-0.0035984	-0.0105073	-0.00581923	-0.0228992	0.0216429	-0.00428472	-0.00990465	-0.0213548			-0.0300627	0.125312	0.00265858	-0.00634669	-0.0837659	-0.013704	0.000566663	-0.0110634	-0.240355	-0.0147656	-0.00296712	-0.0168441	-0.0301357	-0.0191744	0.00205571	-0.0143468	-0.0180427	0.317598	-0.00983414	-0.00417425	-0.00605505	-0.006116	-0.00443483		-0.0233873	-0.0103246	-0.0302288	-0.00907901	-0.0186222	-0.00548161		-0.00571288	0.456913		0.00487337	-0.0217361
RSV_order114	RSV_order114	-0.000911387	0.0477977	-0.00188417	-0.00206001	-0.00150534	-0.0022585	-0.00173066	-0.0013889	-0.00179943	-0.00187214			-0.00277888	-0.0149557	-0.0015516	-0.00447754	-0.0125854	-0.0016666	-0.0007725	-0.00120446	-0.0598381	-0.00160689	-0.00015673	-0.00164591	-0.00271264	-0.00305173	-0.00153257	-0.00106688	-0.00182503	0.0241756	-0.00148287	-0.00146406	-0.000699777	-0.000593561	-0.0021946		-0.00307231	-0.00145577	-0.00315497	-0.00143806	-0.00136001	-0.000531992		-0.000659805	0.0562414		-0.00162895	-0.00221084
RSV_order115	RSV_order115	-0.0157269	0.0282692	-0.00943135	-0.0280528	-0.00851736	-0.0301671	-0.0014448	-0.00546236	-0.0178724	-0.0293554			-0.0557977	0.4258	-0.00313044	0.17381	-0.0582476	-0.0324909	0.00548083	-0.0216965	-0.0530476	-0.0286971	-0.0226196	-0.00838949	-0.0459429	-0.0324761	-0.00293681	-0.0275144	-0.0336576	0.476588	-0.0105908	0.00435418	-0.0118613	-0.00710593	-0.0145188		-0.0403008	-0.0087079	-0.0554446	-0.0169397	-0.00816989	-0.00551289		0.000731757	0.330867		0.0358895	-0.0411238
RSV_order116	RSV_order116	-0.0130176	-0.00165412	-0.0232593	-0.0307387	-0.00776892	-0.0225588	0.0154584	-0.00537636	-0.0171269	-0.0190964			-0.0442303	0.031719	0.0102029	0.012627	0.0392743	-0.0260913	0.00185422	-0.0189239	-0.275813	-0.0105459	-0.00634683	-0.0154144	-0.0296752	-0.0257713	0.0125353	-0.0205577	-0.0258393	0.0912156	-0.00827806	0.0092731	-0.0108362	-0.00374951	-0.0149153		-0.0314801	-0.00968134	-0.0388744	-0.00717193	0.00488126	-0.00835345		-0.0047005	0.267179		-0.0164309	-0.031205
RSV_order117	RSV_order117	-0.000165431	-0.000209921	0.0331133	0.0427456	0.316071	0.0440177	-0.000441245	0.250948	0.344045	0.549194			0.258704	-0.0238827	-0.000395591	-0.00821308	0.0455536	0.00744704	-0.000196954	0.000409203	-0.0222236	0.00885638	0.041898	-0.000419637	0.7888	0.0368208	-0.000390739	0.0184547	0.107925	-0.0136924	0.136101	-0.000373272	0.286503	-0.000151332	0.260684		0.566198	0.159272	0.72728	-0.000366643	0.0922868	-0.000135635		-0.000168222	-0.0312411		-0.000415312	0.0782169
RSV_order118	RSV_order118	-8.16484e-05	-7.37621e-05	-0.000168797	-0.000187498	-0.000134858	-0.000206283	-0.000155045	-0.000124427	-0.000161205	-0.0001909			-0.000327599	-0.00836896	-0.000139003	-0.00296198	-6.0951e-05	-0.000149633	-6.92059e-05	-0.000121302	-0.00733537	-0.000150915	-0.000392691	-0.000147452	-0.000381314	-0.000281445	-0.000137298	-0.000147663	-0.000163499	-0.00642409	-0.000132846	-0.00013116	-6.26908e-05	-5.31753e-05	-0.000196607		-0.000289356	-0.000130418	-0.000287491	-0.000128831	-0.000198562	-4.76595e-05		-5.91099e-05	0.00566026		-0.000145933	-0.000208416
RSV_order119	RSV_order119	0.325485	-0.0002292	0.593843	0.146198	0.0585162	0.0523948	-0.000481769	0.0281909	0.149099	0.312406			0.225715	-0.0270398	-0.000431922	-0.00874042	0.0207682	0.00497656	-0.000215042	0.264581	-0.0263099	0.161179	0.00419097	-0.000185717	0.48994	0.0404706	-0.000426624	0.0313676	0.129366	-0.0146787	0.0151073	-0.000407553	0.124859	-0.000165231	0.135835		0.387095	0.00983159	0.523138	-0.000400316	0.0478204	-0.000148092		-0.000183671	-0.041513		-0.000453454	0.148806
RSV_order120	RSV_order120	-0.000133177	-0.000120313	-0.000275324	-0.000305827	-0.000219967	0.597981	-0.000252894	-0.000202954	-0.000262942	-0.000311377			0.635878	-0.0167654	-0.000226728	-0.00483129	0.00783058	-0.000244067	-0.000112882	-0.000197856	-0.012929	0.068456	-0.000640518	-0.000240509	0.0346606	0.412598	-0.000223947	0.990096	-0.000266683	-0.0104783	-0.000216684	-0.000213936	-0.000102255	-8.67342e-05	-0.000320686		-0.000471969	-0.000212725	0.335728	-0.000210137	-0.000323875	-7.77374e-05		-9.64141e-05	-0.0251793		-0.00023803	0.0843023
RSV_order121	RSV_order121	0.0026731	-8.71043e-05	0.243062	0.0566868	0.105058	0.0509382	-0.00018309	-0.000146934	0.370696	0.00278185			0.201398	-0.00348278	-0.000164146	-0.00348848	0.00680818	0.00483133	-8.1724e-05	0.0105455	-0.0068317	0.0271942	-0.000463722	-0.000174124	0.105264	0.228601	-0.000162133	-0.000174372	0.0205215	-0.00595334	-0.000156875	-0.000154885	0.414732	-6.27937e-05	0.398998		0.0158274	-0.000154008	0.0632409	-0.000152135	0.0879018	-5.62803e-05		-6.98018e-05	-0.0114733		-0.000172329	0.0226528
RSV_order122	RSV_order122	-0.00154264	0.0072409	-0.00300751	-0.00355918	-0.00257376	-0.00393595	-0.00184775	-0.00237469	-0.00302097	-0.00364331			-0.0062436	-0.0463034	0.00562355	-0.0170875	0.0614852	-0.00284195	-0.00132079	-0.00230299	-0.032249	-0.00284016	-0.0062743	-0.002811	-0.00404711	-0.00527789	0.00742217	-0.00261935	-0.00312036	-0.0488169	-0.00253535	-0.00245995	-0.00119645	-0.00101485	-0.00157622		-0.00541984	-0.000773954	-0.0054578	-0.00245873	-0.00367923	-0.000909578		0.00937052	-0.0216928		-0.00278511	-0.00394885
RSV_order123	RSV_order123	-9.21028e-05	-8.32067e-05	-0.00019041	0.00393826	-0.000152126	-0.000232696	-0.000174897	-0.000140359	-0.000181846	-0.000215343			-0.000369545	-0.0037648	-0.000156801	5.24517e-05	-0.00223102	-0.000168793	-7.80672e-05	-0.000136834	-0.0120338	-0.000170239	-0.000442972	-0.000166332	0.0358802	-0.000317482	-0.000154878	-0.00016657	-0.000184434	-0.00724664	-0.000149856	-0.000147955	-7.07179e-05	-5.9984e-05	-0.000221781		-0.000326406	-0.000147117	-0.000324302	-0.000145327	-0.000223987	-5.3762e-05		-6.66784e-05	-0.0125321		-0.000164618	-0.000235102
RSV_order124	RSV_order124	-9.06583e-05	-8.19018e-05	-0.000187424	-0.000208188	-0.00014974	-0.000229046	-0.000172154	-0.000138158	-0.000178995	-0.000211966			-0.00036375	-0.00132828	-0.000154342	0.00428891	0.00812631	-0.000166145	-7.68429e-05	-0.000134688	0.00506577	-0.000167569	-0.000436025	-0.000163724	0.000523901	-0.000312503	-0.000152449	-0.000163957	-0.000181541	-0.000185945	-0.000147505	-0.000145634	-6.96089e-05	-5.90432e-05	-0.000218303		-0.000321287	-0.00014481	-0.000319216	-0.000143048	-0.000220474	-5.29188e-05		-6.56327e-05	-0.0038888		-0.000162036	-0.000231415
RSV_order125	RSV_order125	-0.000192876	-0.000174246	-0.000398745	0.0165703	-0.000318573	-0.000487297	-0.000366259	-0.000293932	-0.000380812	-0.000450959			0.0135644	-0.00356751	-0.000328364	0.00671777	0.0117489	-0.000353475	-0.000163483	-0.00028655	-0.0151263	-0.000356504	0.246427	-0.000348323	0.00348917	0.00589251	-0.000324336	-0.00034882	-0.000386229	-0.00571287	-0.000313818	-0.000309837	-0.000148093	-0.000125615	-0.000464441		-0.00068354	-0.000308084	0.000409199	-0.000304335	-0.000469059	-0.000112585		-0.000139634	0.00827927		-0.000344733	-0.000492336
RSV_order126	RSV_order126	-0.000189739	-0.000171412	-6.74774e-06	-0.000341259	-0.000313391	-0.000479371	-0.000360301	-0.000289151	-0.000374617	-0.000443623			-0.000745951	-0.0151125	-0.000323022	0.0182118	-0.00863753	-0.000347725	-0.000160824	-0.000281888	-0.0178116	-0.000286896	-0.000127853	-0.000342657	-7.413e-05	-0.000654037	-0.00031906	-0.000343146	-0.000379947	-0.0103171	-0.000308714	-0.000304797	-0.000145684	-0.000123571	-0.000456886		-0.000672421	0.0126461	-0.000622914	-0.000299385	-0.000461429	-0.000110754		-0.000137363	0.0608366		-0.000339126	-0.000475691
RSV_order127	RSV_order127
RSV_order128	RSV_order128	-0.000143451	-0.000129595	-0.000296565	0.0580428	-0.000236938	-0.000362426	-0.000272404	-0.000218611	-0.000283228	-0.000335399			0.048619	-0.0180589	-0.00024422	0.0246966	0.0386954	-0.000262896	-0.00012159	-0.00021312	-0.0166739	-0.000265149	0.847983	-0.000259064	0.0139155	0.0220038	-0.000241224	-0.000259434	-0.000287257	-0.0112867	-0.000233401	-0.000230441	-0.000110144	-9.34256e-05	-0.000345427		-0.000508381	-0.000229136	0.00322895	-0.000226349	-0.000348861	-8.37348e-05		-0.000103852	-0.0194363		-0.000256394	-0.000366174
RSV_order129	RSV_order129
RSV_order130	RSV_order130	0.0380147	0.00109624	0.0289838	0.0226301	0.0180168	0.0140708	-0.000905341	0.0170687	0.0110587	0.0694071			0.0666053	-0.0428646	-0.0012981	-0.015931	-0.00499637	0.159732	-0.00045495	0.00960772	-0.0412376	0.146086	0.00703901	-0.000656223	0.154408	0.0291403	-0.00128218	0.00869101	0.159283	-0.0243517	0.00866026	0.00738775	0.0062902	-0.000496585	0.00674757		0.141436	0.00876175	0.15982	0.00699594	0.00432053	-0.000308443		-0.000552005	-0.0050805		-0.00136281	0.00715034
RSV_order131	RSV_order131	-9.10782e-05	-8.22811e-05	0.108568	0.00243985	-0.000150434	0.00134334	-0.000172952	-0.000138798	-0.000179824	-0.000212948			0.000723885	-0.0104577	-0.000155057	-0.00266676	0.0384818	-2.1402e-05	-7.71988e-05	-0.000135312	-0.00832553	-0.000168345	-0.000438044	-0.000164482	0.040978	0.0132967	-0.000153155	0.0410758	0.00503313	-0.00666011	-0.000148189	-0.000146309	-6.99313e-05	-5.93167e-05	-0.000219314		0.0183727	-0.000145481	0.00419241	-0.000143711	-0.000221495	-5.31639e-05		-6.59367e-05	-0.00563487		-0.000162787	-0.000232487
RSV_order132	RSV_order132
RSV_order133	RSV_order133	-9.48677e-05	-8.57046e-05	-0.000196126	-0.000217855	-0.000156693	-0.000239681	-0.000180148	-0.000144573	-0.000187305	-0.000221808			-0.000380639	-0.0076348	-0.000161508	-0.00343593	-0.00028891	-0.00017386	-8.04107e-05	-0.000140942	-0.00757089	-0.00017535	-0.00045627	-0.000171326	-2.08994e-05	-0.000327013	-0.000159527	-0.00017157	-0.00018997	-0.00724994	-0.000154354	-0.000152396	-7.28409e-05	-6.17847e-05	-0.000228439		-0.000336205	-0.000151534	-0.000334037	-0.00014969	-0.000230711	-5.53759e-05		-6.86801e-05	0.0045297		-0.00016956	-0.00024216
RSV_order134	RSV_order134	-0.000201729	-0.000182423	0.00593126	0.00715352	0.0142166	0.0061999	0.000912349	-0.000307725	0.0508898	0.00737811			0.0198067	-0.0199293	-0.000343772	-0.00526554	0.0541872	-0.000270552	-0.000171155	-0.000296713	-0.0180946	-0.000373233	-0.000895372	-0.000364668	0.0111667	0.00097496	-0.000339555	0.0122491	-0.000404353	-0.0133816	-0.000328544	-0.000324377	0.0565397	-0.000131509	0.0509526		0.00821934	-0.000322541	0.0102494	-0.000318616	0.0107371	-0.000117868		-0.000146186	-0.0308168		-0.00036091	0.00113085
RSV_order135	RSV_order135	-9.34551e-05	-8.44284e-05	0.00890876	-0.000214611	-0.00015436	0.00272676	-0.000177465	-0.00014242	-0.000184517	-0.000218505			-0.000374971	-0.0114716	-0.000159104	-0.0033903	-0.00499575	-0.000171271	-7.92134e-05	-0.000138843	-0.0131281	-0.000172739	-0.000449476	-0.000168775	-0.000436454	0.00373988	-0.000157152	-0.000169015	-0.000187142	-0.00735305	-0.000152056	-0.000150127	-7.17563e-05	-6.08647e-05	-0.000225038		-0.000331199	-0.000149277	0.0309672	-0.000147461	-0.000227275	-5.45514e-05		-6.76575e-05	-0.0174843		-0.000167035	-0.000238554
RSV_order136	RSV_order136	-9.7174e-05	-8.77881e-05	0.110422	0.131995	0.25219	0.116131	-0.000184527	-0.000148088	0.889332	0.00663691			0.325274	-0.00937058	-0.000165435	0.000207445	-0.00198997	1.40013e-05	-8.23656e-05	-0.000144368	-0.00431405	-0.000179612	0.000359613	0.00284305	0.038709	0.0286463	-0.000163406	0.000203485	-0.000194588	-0.00577847	-0.000158107	-0.000156101	0.983214	-6.32867e-05	0.888885		0.0250689	-0.000155217	0.0262235	-0.000153329	0.1945	-5.67221e-05		-7.03497e-05	-0.013592		-0.000173682	0.0219867
RSV_order137	RSV_order137	-0.000152539	-0.000137806	-0.000315354	0.0184842	0.966581	0.042055	-0.000289662	1	0.317884	-0.000356648			0.0535079	-0.0106626	-0.000259692	-0.00553371	0.00815959	0.0038528	-0.000129294	0.00174793	-0.00770026	0.0332335	-0.000733643	-0.000275477	0.164888	0.0690605	-0.000256506	0.07485	-0.000305456	-0.00471693	0.542966	-0.00024504	-0.000117122	-9.93445e-05	-0.000367311		0.039602	-0.000243653	0.0372867	-0.000240688	0.141239	-8.90397e-05		-0.000110432	-0.00704989		-0.000272638	0.0435486
RSV_order138	RSV_order138	-0.000151957	-0.00013728	-0.000314151	0.822254	-0.000250987	-0.000383917	-0.000288557	-0.000231574	-0.000300022	-0.000355288			0.381094	-0.0186685	-0.000258701	-0.00535197	0.00205018	0.0273407	-0.0001288	-0.000225758	-0.0120222	-0.000280871	-0.000551136	-0.000274426	0.0325358	0.592189	-0.000255528	-0.000274818	-0.000304291	-0.0117146	-0.000247241	-0.000244105	-0.000116675	-9.89655e-05	0.000238888		0.614661	-0.000242724	0.0480234	-0.00023977	-0.000369548	-8.87e-05		-0.00011001	-0.0162663		-0.000271598	-0.000387887
RSV_order139	RSV_order139	0.546655	0.00156198	0.791173	0.185292	0.0529153	0.0471117	-0.000245676	0.0486705	0.0400231	9.2794e-05			0.124539	-0.013349	-0.000220257	-0.00460807	0.00027266	0.00153422	-0.00010966	0.365489	-0.0126424	0.218261	-0.000622237	-0.000233645	0.101331	0.00846017	-0.000217555	0.0195303	0.210046	-0.00377433	0.0263289	-0.00020783	0.0248653	-8.42588e-05	0.0333509		0.109597	-0.000206654	0.157234	-0.000204139	0.036582	-7.55188e-05		-9.36624e-05	-0.0208161		-0.000231237	0.0389136
RSV_order140	RSV_order140	-7.45909e-05	-6.73863e-05	-0.000154207	-0.000171291	-0.000123202	-0.000188452	-0.000141643	-0.000113672	-0.000147271	-0.000174399			-0.000299282	0.00833918	-0.000126988	0.00242429	-0.00266691	-0.000136699	-6.3224e-05	-0.000110817	0.000448071	-0.000137871	-0.000358748	-0.000134707	-0.000348354	-0.000257118	-0.00012543	-0.000134899	-0.000149367	0.0147179	-0.000121363	-0.000119823	-5.72721e-05	-4.8579e-05	-0.000179613		-0.000264345	-0.000119145	-0.000262641	-0.000117696	-0.000181399	-4.354e-05		-5.40006e-05	-0.00170545		-0.000133319	-0.000190401
RSV_order141	RSV_order141	0.612537	0.0019477	0.239932	0.12662	0.049438	0.384877	-0.000714615	0.0327375	0.116577	0.303578			0.513629	-0.0391461	-0.000640677	-0.0111578	0.0462524	0.00880346	-0.000318976	0.0203124	-0.0336823	0.0902452	0.0383243	0.18876	0.646107	0.462968	-0.000632818	0.477395	0.248983	-0.0234839	0.0174785	-0.00060453	0.0695678	0.00137473	0.0701078		0.580098	0.0255264	0.659422	-0.000593795	0.0187499	-0.000219667		-0.000272442	-0.0504935		-0.000672616	0.147733
RSV_order142	RSV_order142	-0.000250381	-0.000226197	-0.000517628	-0.000574975	-0.000413553	0.000424041	-0.000475456	-0.000381566	0.0523599	-0.000585409			0.000133307	0.00544043	-0.000426263	-0.000599799	-0.00992387	-0.000458861	-0.000212225	-0.000371982	-0.0103352	-0.000462793	-0.00120421	-0.000452173	-0.00116933	-0.000863073	-0.000421034	-0.000452818	-0.000501381	0.0587488	-0.000407381	-0.000402213	-0.000192246	-0.000163066	-0.000602911		-0.000887332	-0.000399937	-0.000881611	-0.000395071	-0.000608905	-0.000146151		-0.000181265	0.0313215		-0.000447513	-3.25121e-05
RSV_order143	RSV_order143	-8.61889e-05	-7.78641e-05	-0.000178184	-0.000197925	-0.000142358	-0.000217754	-0.000163667	-0.000131347	-0.00017017	-0.000201516			-0.000345817	0.00189732	-0.000146733	-0.00269844	-0.0017924	-0.000157954	-7.30545e-05	-0.000128048	-0.00473395	-0.000159308	-0.000414529	-0.000155652	-0.000402519	-0.000297097	-0.000144933	-0.000155874	-0.000172591	-0.00146612	-0.000140233	-0.000138454	-6.61772e-05	-5.61324e-05	-0.000207541		-0.000305448	-0.000137671	-0.000303478	-0.000135996	-0.000209604	-5.03099e-05		-6.2397e-05	-0.00378844		-0.000154048	-0.000220006
RSV_order144	RSV_order144	0.0147414	-0.000112054	0.140196	0.0148873	0.00935387	0.0312882	-0.000293911	0.00589653	0.0576369	0.107393			0.0810595	-0.0229897	-0.00036619	-0.00643724	0.0372522	0.00141322	0.00124906	0.022688	-0.019802	0.0166509	0.00980252	-0.000388449	0.190544	0.0342482	0.000364189	0.0771193	0.0170326	-0.0146192	0.00303038	-0.00034553	0.0144734	2.24667e-05	0.0258228		0.127849	0.0359018	0.181577	-0.000339394	0.00500142	-0.000125555		-0.000155719	-0.0260287		-0.000384445	0.169081
RSV_order145	RSV_order145	-0.000197115	-0.000178076	-0.00013205	-0.000398968	-0.000325575	-0.000498008	-0.000374309	-0.000300393	-0.000389182	0.0920211			0.0220571	-0.011652	-0.000335581	-0.00385758	0.00275052	0.00115907	-0.000167077	-0.000292848	-0.0167521	-0.00036434	-0.000948034	0.00107511	0.120818	-0.000670243	-0.000331465	-0.000176696	-0.000394719	-0.00448632	-0.000320716	-0.000316648	-0.000151348	-0.000128376	-0.000474649		0.0919721	-0.000314855	0.116326	0.00694625	-0.000455319	-0.00011506		-0.000142703	-0.0054283		-0.00035231	0.00464902
RSV_order146	RSV_order146	0.0758017	-0.000889837	0.0479954	0.00525612	0.0702546	0.0091728	0.000484709	0.0673837	0.0768937	-0.00215887			0.0713384	-0.0240172	-0.00167688	-0.00960024	0.0152515	2.11739e-05	-0.000834873	0.53435	-0.0600683	0.470073	0.00675133	-0.00135037	0.0788978	0.0695739	-0.00165631	0.00565513	0.185756	-0.00805163	0.0358079	-0.00158227	0.0198831	-0.000641486	0.0266179		0.0118553	0.00285836	0.0667094	-0.00108109	0.0277229	-0.000574946		-0.000713079	0.0122735		-0.00176047	0.325072
RSV_order147	RSV_order147
RSV_order148	RSV_order148	0.203655	0.000503419	0.160775	0.0494561	0.0563073	0.151546	0.000311003	0.0382648	0.259602	0.249844			0.348189	-0.043183	0.00123154	-0.0130493	0.0485187	0.0208686	-0.000108674	0.184197	-0.0383072	0.209858	0.0764283	0.0639278	0.479996	0.179352	-0.000908299	0.205313	0.355596	-0.0258419	0.0203494	-0.000498895	0.0756776	0.00101588	0.112978		0.319471	0.117913	0.564871	0.00117621	0.0565004	-0.000315293		-0.000391043	-0.062527		-0.000965421	0.673879
RSV_order149	RSV_order149	0.0202322	-0.000201674	0.0396856	0.0123241	0.0200196	0.00230051	0.00295684	0.0207097	0.11838	0.38053			0.145736	-0.0306681	-0.000508015	-0.00917591	0.0306926	0.0052622	-0.000252927	0.0142538	-0.0266776	0.0512724	0.0138411	0.00168723	0.545085	0.00720757	-0.000234191	0.00390219	0.00815283	-0.0209749	0.0110086	-0.000479353	0.000793432	0.0315855	0.0361979		0.408741	-0.000349262	0.520229	0.00331897	0.00410179	-0.000174182		-0.000216029	-0.0453422		-0.000533341	0.427254
RSV_order150	RSV_order150	0.503533	0.00582951	0.196593	0.0164307	0.0355788	0.0431441	-0.000372298	0.0299935	0.0349188	0.00027651			0.0483645	-0.0273799	0.00254517	0.0157161	0.0387441	0.00235686	7.41878e-05	0.0162084	-0.030487	0.0497969	0.0121567	0.000289126	0.156206	0.143862	-0.000581957	0.0194233	0.198169	-0.0194445	0.0160125	-0.000555942	0.0256555	-0.000225391	0.0233693		0.125542	0.000926704	0.146788	-0.00054607	0.0382052	-0.000202012		-0.000250546	0.0327549		-0.000618556	0.00706093
RSV_order151	RSV_order151	-0.00181766	0.00313378	0.00555854	0.10414	0.0256552	0.141696	-0.0020597	0.015864	0.0406475	0.0108333			0.239034	0.0269753	0.105266	0.0437489	0.0774534	-0.00123269	0.0125493	0.0306372	0.00768236	0.0803535	0.0610139	-0.00326941	0.0590547	0.131408	-0.00308217	0.222083	0.0986203	0.00259346	0.00715031	-7.8671e-05	0.0400841	0.0246088	0.0341911		0.0484208	0.0353515	0.166309	0.000288741	0.00726509	-0.0010699		-0.0012499	-0.0729488		-0.003276	0.0398368
RSV_order152	RSV_order152	0.121436	0.00242091	0.139432	0.290443	0.0826497	0.327459	-0.00023728	0.0737752	0.21158	0.23579			0.379989	-0.0491456	-0.000903474	-0.0149504	0.0497075	0.0081554	0.00297355	0.124945	-0.0399943	0.11819	0.0319103	0.0697689	0.494222	0.224588	-0.000191143	0.0400779	0.253661	-0.0274005	0.333519	0.0022853	0.0451671	-5.00995e-05	0.0843585		0.372784	0.038118	0.458026	-0.000834921	0.0227545	-0.000309771		-6.07687e-05	-0.0616896		-6.2514e-06	0.575449
RSV_order153	RSV_order153	0.0226626	-0.00014582	0.50757	0.0147075	-0.000266602	0.00452563	-0.000306509	-0.000245981	-0.000318687	0.000820036			0.00940614	0.0228277	-0.000274795	-0.00574603	-0.00370427	0.000262767	-0.000136813	0.0878476	-0.0102649	0.0633918	-0.000776311	-0.000291499	0.0289653	0.0476559	-0.000271425	-0.000291915	-0.000323221	-0.00546935	-0.000262623	-0.000259291	0.0396342	-0.000105122	0.234589		0.0373044	-0.000257824	0.00459967	-0.000254687	0.0568086	-9.42182e-05		-0.000116854	0.00980371		-0.000288494	0.0114802
RSV_order154	RSV_order154	-0.000841911	0.0101978	0.0206438	0.0819945	0.00532452	0.04422	0.0168297	0.00352113	0.0150856	0.038632			0.0910324	-0.046855	0.00484722	-0.0223718	0.130225	0.00590014	0.00112381	0.0400799	-0.0439063	0.0330738	0.0338754	0.00401407	0.089194	0.117228	0.0149549	0.0475371	0.000616944	-0.0553062	0.0127141	0.0287067	0.0075516	0.00300906	0.0238056		0.0976803	0.00247902	0.0630195	0.00217352	0.0215253	0.0175477		0.000635565	-0.0626749		-0.00198014	0.0456742
RSV_order155	RSV_order155	-0.000496036	-0.000448124	-0.000489619	-0.00108274	-0.000819301	-0.00125322	-0.00094194	-0.00075593	-0.000979366	-0.00115977			-0.00199025	-0.00306615	-0.000844481	-0.00754192	-0.00248548	-0.000906131	-0.000420444	-0.000643307	-0.0119495	-0.000916852	0.0129716	0.000861552	-0.000308663	-0.00170286	-0.000834122	-0.00089709	-0.000993299	-0.0151459	-0.000807073	-0.000796835	-0.000380864	-0.000323054	0.0176486		-0.00175792	-0.000792325	-0.00174658	-0.000782685	-0.00120632	-0.000289545		-0.000359108	-0.00636954		-0.000886579	-0.000793477
RSV_order156	RSV_order156	-0.000288273	-0.000260429	-0.000514426	0.137677	-0.00047614	-0.000728316	-0.000547412	-0.000439312	-0.000569162	-0.000674005			0.0845363	-0.0288917	-0.000490773	0.0194611	0.0560413	0.00239004	-0.000244343	-0.000428278	-0.0251312	-0.000532832	0.785453	-4.17739e-05	0.0155877	0.0842906	-0.000484753	0.00422487	-0.00057726	-0.018571	-0.000469034	-0.000463084	-0.00022134	-0.000187744	-0.000694155		0.0632119	-0.000460463	0.00765206	-0.00045486	0.00130503	-0.00016827		-0.000208697	-0.0346528		-0.000515239	-0.000696601
RSV_order157	RSV_order157	0.000412351	-0.000673556	0.0246049	0.000639899	-0.00123145	-0.00163338	0.00371736	-0.00113621	-0.00147204	-0.00168245			-0.0024814	-0.0053028	-0.0012693	0.000726375	-0.00922248	-0.00133299	0.110117	0.00337207	-0.00337816	0.00185308	0.0130069	0.00055509	0.0120874	0.000141898	-0.00125373	-0.00110948	-0.00149298	-0.0104883	-0.00121308	-0.00119769	0.00144457	-0.000485568	0.0149539		-0.000284665	-0.00119091	-0.002305	-0.00117642	0.00108879	-0.000435202		-0.00053976	-0.00582363		-0.00133258	0.0034342
RSV_order158	RSV_order158	-0.000127498	-0.000115183	0.165786	0.0473423	-0.000210588	-0.00032212	-0.00024211	-0.000194299	-0.00025173	-0.000298099			0.0410343	-0.0123328	-0.00021706	-0.00433553	0.0554965	-0.00023353	-0.000108068	0.0975992	-0.00799961	0.0589553	0.241091	-0.000230254	0.0485575	0.0468928	-0.000214397	-0.000230582	0.14796	-0.00711839	-0.000207445	-0.000204813	-9.78947e-05	-8.30357e-05	-0.000307011		0.00691324	0.886066	0.0294135	-0.000201176	0.00595151	-7.44226e-05		-9.23028e-05	-0.00769724		-0.00022788	0.0744907
RSV_order159	RSV_order159	-0.00736583	-0.00410496	-0.0144849	-0.0181739	-0.00575279	-0.00316288	0.000853082	-0.00446059	-0.0112034	-0.00584421			-0.0231763	-0.199595	-0.00670795	-0.163991	-0.00840902	-0.0146262	-0.00653446	-0.0112178	-0.109883	-0.010493	-0.0145828	-0.00181008	-0.0193678	-0.0177649	0.00820984	-0.0110125	-0.0135499	-0.226575	0.00234785	0.00314748	-0.0061473	-0.00525404	-0.00271866		-0.0194728	-0.00119309	-0.0228578	0.0114813	-0.00437844	-0.00463115		-0.00509614	-0.0647324		-0.0133695	-0.0183209
RSV_order160	RSV_order160	-0.000151999	-0.000137318	-0.000314238	-0.000349052	-0.000251057	0.00330456	-0.000288637	-0.000231638	-0.000300105	-0.000355386			0.105398	-0.00199257	-0.000258773	-0.00252793	0.00468103	-0.000135636	-0.000128836	-0.00022582	-0.0053191	0.00305806	0.0741842	-0.000274502	0.0342145	0.0383121	-0.000255598	0.0821531	0.0546553	-0.00725609	-0.00024731	-0.000244173	-0.000116707	-9.89928e-05	-0.000366011		0.0290761	-0.000242791	0.0205253	-0.000239837	-0.00036965	-8.87246e-05		-0.000110041	-0.00339909		-0.000271673	0.00788686
RSV_order161	RSV_order161	-0.000377908	0.0137905	0.00197832	0.00161966	-0.000919194	0.00280577	0.0189428	-0.000848097	0.0018124	0.0421224			0.0144533	-0.0242188	-0.000947444	-0.00529788	0.0481533	-0.00027209	-0.000471707	0.0780673	-0.0225426	0.0678534	0.0343702	0.0344203	0.147922	0.0773119	0.0167675	-0.000816449	-0.000710145	-0.0204071	-0.000905476	0.0181436	-0.000427301	-0.000362443	0.0174917		0.0920204	-0.000465536	0.0643166	-0.000870554	0.00371427	-0.000324847		-0.000402893	-0.0208026		0.00394176	0.0287648
RSV_order162	RSV_order162	-0.000148472	-0.000134132	0.00219993	0.00266657	0.00550007	0.599393	-0.00028194	-0.000226264	0.0220349	-0.000190864			0.641957	-0.0170939	-0.000252768	-0.00504991	0.00752997	-0.000269282	-0.000125847	-0.000220581	-0.013574	0.0682853	-0.000714084	-0.000268133	0.035417	0.412349	-0.000249668	0.988016	-0.000297312	-0.00857643	-0.000241572	-0.000238507	0.0222727	-9.6696e-05	0.0198852		5.2411e-05	-0.000237157	0.335582	-0.000234272	0.00407252	-8.66659e-05		-0.000107488	-0.0248297		-0.000265369	0.084601
RSV_order163	RSV_order163	0.00308139	-0.000287245	0.0749884	0.00151554	-0.000525167	0.000611548	-0.000603778	-0.000484547	-0.000627768	0.0280708			0.00129431	0.0168854	-0.000541307	-0.00285383	-0.00420938	-0.00049951	-0.000269502	0.0126471	-0.00427265	0.00889814	-0.00152922	-0.00057421	0.0261369	0.0690629	-0.000534667	-0.00057503	-0.000636699	-0.0053135	-0.000517329	-0.000510767	0.00567733	-0.000207076	0.0342314		0.00451439	-0.000507876	0.00850599	-0.000501696	0.00774614	-0.000185596		-0.000230186	-0.00166467		-0.000568292	0.000964373
RSV_order164	RSV_order164	-0.000189111	-0.000170845	-0.000390962	-0.000434276	-0.000312354	-0.000477786	-0.00035911	-0.000288195	-0.000373379	-0.000442157			-0.000758774	-0.00483771	-0.000321954	0.0168255	-0.00345685	-0.000346575	-0.000160292	-0.000280956	-0.00998515	-0.000349546	-0.000909538	-0.000341524	-0.000690576	-0.000651875	-0.000318005	-0.000342011	-0.000378691	0.00294969	-0.000307693	-0.00030379	-0.000145203	-0.000123163	-0.000455376		-0.000670198	-0.00030207	-0.000665877	-0.000298395	-0.000459903	-0.000110387		-0.000136908	0.0102023		-0.000338004	-0.000482726
RSV_order165	RSV_order165	0.315781	-0.00025681	0.171379	0.880588	0.0864004	0.0329838	-0.000304814	0.0772784	0.0765052	-0.000205586			0.511658	-0.0292493	-0.000483953	-0.00999221	0.0433149	0.0236527	-0.000240947	0.177808	-0.028438	0.111582	-0.00130521	-0.000471522	0.163537	0.467669	-0.000478017	0.0143647	0.120808	-0.0206883	0.0417417	-0.000456648	0.0502053	-0.000185135	0.071126		0.495359	-0.000454064	0.355579	-0.000448539	0.0260378	-0.000165931		-0.000205797	-0.0355666		-0.000508079	0.126138
RSV_order166	RSV_order166	0.171568	0.000968267	0.0524448	-0.000811224	-0.00375164	0.00787285	0.00157744	-0.00346146	-0.00448459	-0.00498315			-0.00133999	-0.0075807	-0.00386694	0.0468084	0.0154043	-0.00367062	-0.00192525	0.00266387	-0.0551986	-0.00220185	0.00778387	-0.00410199	0.0116855	-0.00702666	-0.00381951	0.00092583	0.0623747	0.0214852	-0.00369565	-0.00364877	-0.001744	-0.00147929	-0.00207328		0.0173617	-0.00213998	0.0297202	-0.00354407	-0.00449829	-0.00132585		0.00775051	0.0731136		-0.00405971	-0.00565674
RSV_order167	RSV_order167	-0.00162668	0.0131646	-0.00320477	-0.0037461	-0.00275593	-0.00421134	-0.00183037	-0.00254277	-0.00329435	-0.0037244			-0.00668656	-0.03218	0.00680333	0.015269	-0.0103749	-0.00305499	-0.00141427	-0.00207102	-0.0736882	-0.00301095	-0.00135527	-0.00288089	-0.00625221	-0.00476616	-0.00280579	-0.00300414	-0.00334122	0.0120271	-0.0027148	-0.00268036	-0.00128113	-0.00108668	-0.00340865		-0.00591321	0.0033662	-0.00579203	-0.00263276	-0.0040004	-0.000973958		-0.00120795	0.0855289		-0.00298224	-0.00417211
RSV_order168	RSV_order168	-6.3789e-05	-5.76278e-05	-0.000131875	-0.000146485	-0.00010536	-0.000161162	-0.000121131	-9.72109e-05	-0.000125944	-0.000149144			-0.000255942	-0.00442904	-0.000108598	-0.00053094	0.00120858	-0.000116903	-5.40682e-05	-9.47693e-05	2.12612e-05	-0.000117905	-0.000306796	-0.000115199	-0.000297907	-0.000219884	-0.000107266	-0.000115364	-0.000127736	-0.00436504	-0.000103788	-0.000102471	-4.89782e-05	-4.1544e-05	-0.000153603		-0.000226064	-0.000101891	-0.000224607	-0.000100651	-0.00015513	-3.72348e-05		-4.61805e-05	-0.00160123		-0.000114012	-0.000162828
RSV_order169	RSV_order169	-0.000153157	-0.000138364	-0.000201056	0.0579434	-0.000252968	-0.000386947	-0.000290835	-0.000233402	-0.000302391	-0.000358092			0.048506	-0.0182225	-0.000260743	0.0252289	0.0385656	-0.000278667	-0.000129817	-0.00022754	-0.0170511	-0.000283089	0.847275	0.000402113	0.0138429	0.0219281	-0.000257545	-0.00019172	-0.000306693	-0.0110142	-0.000249193	-0.000246032	-0.000117596	-9.97467e-05	-0.000368798		-0.000542778	-0.00024464	0.00319812	-0.000241663	-0.000372465	-8.94002e-05		-0.000110879	-0.0190736		-0.000273742	-0.000348164
RSV_order170	RSV_order170	-0.000139128	0.00168038	0.00787555	0.00949785	0.0184787	0.604976	-0.000264195	-0.000212023	0.065672	0.00037152			0.658881	-0.0174194	-0.00023686	-0.00498799	0.00763061	-0.000243147	-0.000117926	-0.000206698	-0.0133296	0.068312	-0.000669142	-0.000251257	0.0380213	0.413653	-0.000233955	0.987777	-0.0002786	-0.0109048	-0.000226368	-0.000223496	0.0727913	-9.06102e-05	0.0655816		0.00150546	-0.000222231	0.336786	-0.000219527	0.0147209	-8.12114e-05		-0.000100723	-0.0260943		-0.000248668	0.0857242
RSV_order171	RSV_order171	0.0161847	0.00169278	0.12063	0.0180284	0.00844996	0.00519549	-0.00061799	0.000549398	0.0282418	0.173888			0.150697	-0.0232243	-0.000554049	-0.00920565	0.0350499	0.0034022	-0.000275846	0.487874	-0.0293562	0.456451	0.0973119	-0.000587727	0.601048	0.321642	-0.000547253	0.00122065	0.384726	-0.0118173	3.82102e-05	-0.00052279	0.0326383	-0.00021195	0.0385158		0.346973	0.13967	0.348976	-0.000513506	0.0102705	-0.000189965		-0.000235605	-0.0307395		-0.000581669	0.185765
RSV_order172	RSV_order172	4.28607e-05	-0.000189699	0.016664	0.0166999	0.167632	0.0182824	-0.000398739	0.145225	0.397583	0.000263685			0.129179	-0.0233703	-0.000357483	-0.00755678	-0.00466053	0.00194522	-0.000177981	0.000875307	-0.0109446	0.00513947	0.000169958	-0.000379212	0.0762238	0.0132625	-0.000353098	0.0105519	0.00031104	-0.0151679	0.0787023	-0.000337314	0.106595	-0.000136754	0.166877		0.0128581	0.00403009	0.0348278	-0.000331324	0.0417484	-0.000122569		-0.000152017	-0.0359285		-0.000375304	0.929986
RSV_order173	RSV_order173	0.00655052	0.00249731	0.468267	0.134407	0.0163017	0.0104763	-0.000552151	-0.000443115	0.0585814	0.000140189			0.178028	-0.0141975	-0.000495022	-0.0012542	0.031473	0.000176666	-0.000246458	0.246343	-0.013944	0.235928	0.257472	-0.000525112	0.104386	0.0754753	-0.00048895	0.0554874	0.100139	-0.0122453	-0.000473094	-0.000467093	0.0677032	-0.00018937	0.0734134		0.0799509	0.358941	0.0846148	-0.000458798	0.032272	-0.000169727		-0.000210504	-0.012574		-0.0005197	0.0514415
RSV_order174	RSV_order174	-5.3058e-05	-4.79332e-05	-0.00010969	-0.000121843	-8.76358e-05	-0.00013405	-0.000100754	-8.08575e-05	-0.000104757	-0.000124054			-0.000212886	0.00405107	-9.03292e-05	-0.00115624	-0.00250985	-9.7237e-05	-4.49725e-05	-7.88266e-05	0.00309834	-9.80703e-05	-0.000255185	-9.58198e-05	-0.000247792	-0.000182893	-8.92212e-05	-9.59565e-05	-0.000106247	0.00144649	-8.63279e-05	-8.52328e-05	-4.07388e-05	-3.45552e-05	-0.000127763		-0.000188034	-8.47504e-05	-0.000186822	-8.37192e-05	-0.000129033	-3.09709e-05		-3.84117e-05	0.0018352		-9.48322e-05	-0.000135436
RSV_order175	RSV_order175	-0.000152379	-0.000137661	-0.000315024	-0.000253534	-0.000251685	-0.000384983	-0.000289359	-0.000232218	-0.000300856	-0.000356275			-0.00035481	-0.00173868	-0.00025942	-0.00147696	-0.000908807	-0.000279259	-0.000129158	-0.000226385	-0.00804198	-0.000281652	0.0123927	-0.000275189	-0.000711642	-0.000525259	-0.000256238	-0.000275581	-0.000305136	0.000567512	-0.000247928	-0.000244783	-0.000116999	-9.92405e-05	-0.000366926		-0.000540023	-0.000243398	-0.000536541	-0.000240436	-0.000370574	-8.89465e-05		-0.000110316	0.00450597		-0.000272352	-0.000388964
RSV_order176	RSV_order176	-0.00677762	0.00642048	0.0140735	-0.0196728	0.0179707	0.0493581	0.000738079	0.0203696	-0.00256786	0.136468			0.0401728	0.058812	0.00140137	0.0316878	0.0332117	-0.0173696	0.00511567	-0.00805164	-0.167929	-0.0114734	0.0163117	0.00642389	0.00679175	-0.0156753	0.00255021	-0.0106871	-0.0157999	0.0809849	0.00337119	0.0128781	-0.00480999	0.00653727	0.00652724		0.0219258	0.000769778	-0.0235295	-0.0135986	-0.0128634	-0.00561606		-0.00442446	0.24351		-0.0127738	-0.0201134
RSV_order177	RSV_order177	-0.000150901	-0.000136326	-0.000311968	-0.000346531	-0.000249243	-0.000381249	-0.000286552	-0.000229965	-0.000297938	-0.000352819			-0.000605464	-0.000293788	-0.000256904	-0.00544175	-0.0034297	-0.00027655	-0.000127905	-0.000224189	-0.00273381	-0.00027892	0.00175899	-0.000272519	-0.000704739	-0.000520164	-0.000253752	-0.000272908	-0.000302176	-0.00807439	-0.000245524	-0.000242409	-0.000115864	-9.82779e-05	-0.000363367		-0.000534785	-0.000241037	-0.000531337	-0.000238104	-0.00036698	-8.80837e-05		-0.000109246	-0.00483464		-0.000269711	-0.000379321
RSV_order178	RSV_order178	0.00651509	-5.82823e-05	-0.000133373	-0.000148149	-0.000106557	-0.000162992	-0.000122507	-9.83151e-05	-0.000127375	-0.000150838			-0.000258849	0.0248206	-0.000109832	-0.00234038	-0.00334335	-0.000118231	-5.46823e-05	-9.58457e-05	0.00137105	-0.000119244	-0.000310281	-0.000116508	-0.000301291	-0.000222381	-0.000108485	-0.000116674	-0.000129187	-0.00276423	-0.000104967	-0.000103635	-4.95345e-05	-4.20159e-05	-0.000155347		-0.000228632	-0.000103049	-0.000227158	-0.000101795	-0.000156892	-3.76577e-05		-4.6705e-05	-0.00294018		-0.000115307	-0.000164678
RSV_order179	RSV_order179	-0.000429894	0.125823	0.0086556	-0.000199205	-0.000710055	-0.000980674	0.0160434	-0.000655135	0.00369935	-0.00100513			0.00282209	-0.0262807	-0.000731878	-0.00905689	-0.00529735	-0.000510755	-0.000364382	-0.00063868	-0.00863302	0.000657772	0.00137624	-0.000776365	0.00459263	0.00805311	-0.0007229	-0.000777472	7.49102e-05	-0.0188945	-0.000699458	-0.000690585	-0.000330079	-0.000279978	0.00018988		-0.00136357	0.113964	0.00172672	-0.000678322	-0.00103739	-0.000250937		-0.000311225	-0.0303022		-0.000768363	0.0162123
RSV_order180	RSV_order180	-0.000244832	-0.000226482	-0.000511787	0.212913	-0.000414074	-0.000633379	0.00765135	-0.000382047	-0.000494971	-0.000586147			0.098063	-0.0204498	0.00361013	-0.00567082	-0.00520648	0.00670851	-0.000212493	-0.000372451	-0.0206697	-0.000463377	-9.78337e-05	-0.000449291	0.00791678	0.15301	-0.000421565	-0.000453389	-0.000502013	-0.0132883	-0.000407895	-0.00040272	-0.000192488	-0.000163272	0.00327321		0.158772	-0.000400441	0.0117208	-0.000395569	-0.000609673	-0.000146336		-0.000181493	-0.0167728		-0.000448077	-0.000637339
RSV_order181	RSV_order181	-0.00459431	0.00327311	-0.009682	-0.0122499	-0.00889553	-0.0135592	-0.0061767	-0.0082075	-0.0105719	-0.0125635			-0.0212183	-0.0142906	0.0215486	-0.0663177	0.199819	-0.00982595	0.000420953	-0.00761934	-0.0129209	-0.00976176	-0.0101371	-0.00693386	-0.0133518	-0.0177684	0.00669397	-0.00880445	-0.0106698	-0.116702	-0.00876278	0.0155866	-0.00404174	-0.00350755	-0.0077187		-0.0186695	-0.00451198	-0.0188387	-0.0025105	-0.0116368	-0.00314372		-0.00142914	-0.085032		-0.00858892	-0.0134454
RSV_order182	RSV_order182	-0.000195121	-0.000176274	-0.000403386	0.00509356	-0.000322281	-0.000492969	-0.000370522	-0.000297353	0.258152	-0.000456208			0.0916673	-0.0232812	-0.000332185	-0.00414559	-0.00221597	0.00137245	-0.000165386	-0.000289885	-0.0112218	-0.000360653	0.079896	-0.000352377	0.0494098	0.00146227	-0.000328111	-0.00035288	-0.000390725	-0.0151687	-0.000317471	-0.000313444	-0.000149817	-0.000127077	0.0700023		0.00398911	-0.00031167	0.0270355	-0.000307877	-0.000474518	-0.000113895		-0.000141259	-0.0355115		-0.000348745	0.931835
RSV_order183	RSV_order183	0.00172024	-0.00020139	0.0571821	0.000879322	0.00459035	0.000292765	-0.000423315	0.00479012	0.00119173	-0.000419264			0.0257527	-0.0154623	-0.000379516	-0.00654004	0.0151564	0.000169997	-0.000188951	0.00717839	-0.0205981	0.15784	-0.00106801	-0.000402585	0.0700127	0.0310206	-0.000374861	0.000152541	0.00436871	-0.0158147	0.00242325	-0.000358104	0.0032137	0.434883	0.0194684		0.0721976	-0.000356077	0.0618419	-0.000351745	0.791443	-0.000130124		-0.000161386	-0.000247255		-0.000398435	0.00195337
RSV_order184	RSV_order184	-0.000114096	-0.000103075	-0.000235877	-0.00026201	-0.000188451	-0.00028826	-0.00021666	-0.000173875	-0.000225269	-0.000266764			-0.000457788	-0.00299542	-0.000194243	0.00115545	-0.00404641	-0.000209098	-9.67086e-05	-0.000169508	-0.00365867	-0.00021089	-0.000548748	-0.00020605	-0.000532849	-0.000393293	-0.000191861	-0.000206344	-0.000228474	0.00059143	-0.000185639	-0.000183284	-8.76044e-05	-7.43073e-05	-0.00027474		-0.000404348	-0.000182247	-0.00040174	-0.000180029	-0.000277472	-6.65996e-05		-8.26003e-05	-0.0043816		-0.000203927	-0.000291241
RSV_order185	RSV_order185	0.0686615	0.00222261	0.0594535	0.0435059	0.107769	0.0640284	-0.000179765	0.0270244	0.300365	0.0408516			0.138135	-0.0412336	-0.000552466	-0.00533678	0.0071941	0.0166932	0.00164604	0.00824789	-0.0439958	0.0208824	0.00107069	0.0127533	0.0559359	0.0492004	0.0424326	0.00934676	0.0746462	-0.0256063	0.0141044	0.00784834	0.318086	-0.000466148	0.288202		0.0440304	0.00967306	0.0440098	-0.00112937	0.107205	0.00913033		-0.000518172	-0.00858027		-0.00127928	0.017334
RSV_order186	RSV_order186	-9.77143e-05	-8.82762e-05	-0.000202011	-0.000224392	-0.000161394	-0.000246873	-0.000185553	-0.000148911	-0.000192926	-0.000228464			-0.000392061	-0.00394337	-0.000166355	-0.00254882	0.000145877	-0.000179077	-8.28236e-05	-0.000145171	-0.00723133	-0.000180611	-0.000469961	-0.000176466	-0.000456345	-0.000336826	-0.000164314	-0.000176718	-0.00019567	-0.00574839	-0.000158986	-0.000156969	-7.50265e-05	-6.36386e-05	-0.000235294		-0.000346293	-0.000156081	-0.000288832	-0.000154181	-0.000237633	-5.70375e-05		-7.07409e-05	-0.000419936		-0.000174648	-0.000249426
RSV_order187	RSV_order187	-0.000328328	0.00288204	0.00389744	0.00387759	0.0394116	0.00418748	-0.000314879	0.0330139	0.0947894	-0.000465588			0.150419	-0.0049032	-0.000558965	-0.00636789	-0.0106391	-6.73989e-05	-0.000278294	-0.000421626	-0.021308	0.0601663	0.000979402	-0.000592941	0.171161	0.0343992	-0.000552109	0.00262481	0.861616	0.0128023	0.017667	-0.000527428	0.0292006	-0.000213831	0.0414995		0.0263661	-0.000524443	0.171554	-0.000518062	0.0100987	-0.000191651		-0.000237695	-0.0176592		-0.00058683	0.210954
RSV_order188	RSV_order188	-0.000170956	-0.000154444	-0.000353428	0.0507213	-0.000282368	-0.000431917	-0.000324634	-0.000260527	-0.000337533	-0.000399708			0.0423915	-0.0184976	-0.000291046	0.020662	0.0323587	-0.000313303	-0.000144904	-0.000253984	-0.0183406	-0.000315988	0.742322	-0.000308737	0.0119734	0.0191114	-0.000287476	-0.000309177	-0.000342335	-0.0124718	-0.000278154	-0.000274625	-0.000131263	-0.000111339	-0.000411658		-0.000605857	-0.000273071	0.00266779	-0.000269748	-0.000415751	-9.979e-05		-0.000123765	-0.0160082		-0.000305555	-0.000436383
RSV_order189	RSV_order189	-0.000259387	0.00283274	0.00608543	0.00279192	0.00360738	0.118533	0.000437972	0.00164825	0.00819757	-0.000610343			0.145541	-0.021566	-0.000561697	-0.00612298	-0.000234518	-0.000426001	-0.000279654	0.307886	-0.02311	0.357712	0.0308102	-0.00057303	0.0380461	0.0921697	-0.000554807	0.195486	-2.04403e-05	-0.0162806	0.00063139	0.00613367	0.00794746	-0.000214876	0.00803897		0.0341715	0.00281213	0.100868	-0.000493945	0.00163407	-0.000192587		-0.000238857	-0.0272505		-0.000589698	0.126878
RSV_order190	RSV_order190	-0.000100709	-9.0982e-05	0.105324	0.126376	0.241694	0.111284	-0.000191241	-0.000153475	0.852345	0.00634328			0.311705	-0.00970126	-0.000171454	-0.00220719	-0.0038767	-6.59886e-05	-8.53622e-05	-0.000149621	-0.00898487	-0.000186147	-0.000484366	-0.000181875	0.0370644	0.0274293	-0.000169351	-0.000182135	-0.000201668	-0.00538474	-0.000163859	-0.00016178	0.942333	-6.55892e-05	0.851913		0.0239999	-0.000160865	0.0250626	-0.000158907	0.18641	-5.87858e-05		-7.29093e-05	-0.00662316		-0.000180001	0.0203399
RSV_order191	RSV_order191	-0.000228843	-0.000206739	0.0360689	0.0339224	0.0654268	0.0307244	-0.000434557	-0.000348743	0.279341	0.00125488			0.0840001	-0.0156445	-0.000389595	-0.00372646	-0.00302843	-0.000230457	-0.000193969	-0.000339984	-0.013178	0.019302	-0.00109777	-0.000413277	0.014959	0.0222182	-0.000384817	0.0490954	-0.000458252	-0.0106799	-0.000372338	-0.000367614	0.256234	-0.000149039	0.231302		0.00826394	-5.01252e-05	0.1703	-0.000361086	0.0502244	-0.000133579		-0.000165672	-0.0127115		-0.000409017	0.00923953
RSV_order192	RSV_order192	-0.000184672	-0.000166835	-0.000250617	-0.000393904	-0.000305023	-0.000466571	-0.000350681	-0.00028143	-0.000364615	-0.000431778			-0.000740963	0.0141555	-0.000314397	0.00129872	0.0065937	-0.00033844	-0.00015653	-0.000274362	0.0054385	-0.00031963	-0.000888189	-0.000333508	-0.000789836	-0.000636574	-0.000310541	-0.000333984	-0.000369802	0.0021804	-0.000300471	-0.000296659	-0.000141794	-0.000120272	-0.000444687		-0.000654467	0.00411089	-0.000634877	-0.000291391	-0.000449108	-0.000107796		-0.000133695	-0.0118353		-0.00033007	-0.000468457
RSV_order193	RSV_order193	-0.01161	0.00502531	-0.0203327	-0.0294335	-0.0104811	-0.027773	-0.00452942	-0.0083514	-0.0206124	-0.0212035			-0.0445224	-0.213592	-0.00737561	-0.225471	-0.0477642	-0.0236602	-0.0104176	-0.0153308	-0.12298	-0.0206984	-0.0221782	-0.0165151	-0.0411206	-0.0373594	-0.000743573	-0.0193738	-0.0208433	-0.25235	-0.0153202	-0.00356813	-0.0100645	-0.00314774	-0.0121695		-0.040028	0.00259803	-0.0423301	-0.00810069	0.0131973	-0.00783203		-0.00115707	-0.0913283		-0.0197321	-0.030149
RSV_order194	RSV_order194	-0.000669661	0.000981888	0.00283747	0.0175007	0.0361831	0.00795243	0.00325868	0.0372011	0.0750206	-0.00152355			0.0346868	-0.0485051	-0.000417595	-0.0153457	0.0419857	0.00251776	0.000612338	0.000372716	-0.0437681	0.00129297	0.0153478	0.0525074	0.095168	0.111086	0.0013778	0.00751608	0.0040021	-0.0344572	0.0196574	0.00357326	0.000824633	0.0478806	0.0196727		0.0607257	0.0239073	0.0198788	0.00344024	0.00845711	-0.000398722		-0.000494515	-0.0456603		-0.00119272	0.211092
RSV_order195	RSV_order195	-0.000135633	-0.000122532	-0.000280402	-0.000311467	-0.000224024	-0.000342673	-0.000257557	-0.000206696	-0.000267791	-0.000317119			-0.000544201	0.0042297	-0.000230909	-0.00240782	0.00269244	-0.000248568	-0.000114963	-0.000201505	-0.0127064	-0.000250698	-0.00065233	-0.000244945	-0.000633431	-0.000467532	-0.000228077	-0.000245294	-0.000271601	-0.0106716	-0.000220681	0.993202	-0.000104141	-8.83337e-05	-0.0003266		-0.000480673	-0.000216648	-0.000477574	-0.000214012	-0.000329847	-7.91711e-05		-9.81921e-05	0.00573146		-0.00024242	-0.000346216
RSV_order196	RSV_order196
RSV_order197	RSV_order197	-0.000636163	-0.000574717	-0.00131518	-0.00146089	-0.00105075	-0.00160725	-0.00120803	-0.000969476	-0.00125603	-0.0014874			-0.00255248	-0.0101647	-0.00108304	-0.00976368	0.0078667	-0.00116525	-0.000539217	-0.000945126	-0.00513572	-0.00117586	-0.00241696	-0.00114887	-0.00254039	-0.00219288	-0.00106976	-0.00115051	-0.00125794	-0.00744558	-0.00103507	-0.00102194	-0.000488455	-0.000414315	-0.00153186		-0.00225452	-0.00101615	-0.00223998	-0.00100379	-0.0015471	-0.000371339		-0.000460554	0.0125184		-0.00113703	-0.00162202
RSV_order198	RSV_order198	-0.000372676	-0.000356484	0.00496333	0.000365935	-0.000651756	-0.000996943	-0.000749316	-0.000601345	-0.000779089	-0.0009226			-0.00158284	-0.0030188	-0.000671787	0.0071667	0.00276745	0.00362604	-0.000334465	-0.000586241	0.0119346	-0.000698219	0.00423917	0.0320415	-0.0015536	-0.00133423	-0.000663547	0.00340134	-0.000790172	-0.0163788	-0.000642029	-0.000633885	-0.000302978	-0.000256991	-0.000950183		-0.00139843	0.00568895	-0.000867026	0.189557	-0.000945418	-0.000230334		-0.000285672	0.0108385		-0.000705277	0.014102
RSV_order199	RSV_order199	0.042575	0.00121823	0.0697279	0.447179	0.0146507	0.0583936	-0.000333946	0.00929846	0.0510482	0.00524646			0.276521	-0.042076	-0.000814536	-0.00725056	0.0464666	0.0140698	-0.000405536	0.0284706	-0.0359622	0.0230163	0.0450457	0.0619053	0.0500783	0.352925	-0.000804545	0.0750387	0.017334	-0.0270944	0.00775265	0.00715658	0.0220356	0.0952955	0.0253323		0.346021	0.00219349	0.087271	0.000282839	0.0071568	0.0165893		-0.000346375	-0.0273712		-0.000855142	0.0805765
RSV_order200	RSV_order200	-0.000165362	-0.00014939	-0.000341863	-0.000379737	-0.000273127	-0.000417783	-0.000314011	-0.000252002	-0.000326488	-0.000386628			-0.000663483	0.0171553	-0.000281522	-0.00497285	0.0296869	-0.000303051	-0.000140162	-0.000245672	0.00385993	-0.000305648	-0.000795313	-0.000298634	-0.000772272	-0.000570009	-0.000278068	-0.00029906	-0.000331133	-0.00103006	-0.000269051	-0.000265638	-0.000126967	-0.000107695	-0.000398187		-0.000586031	-0.000264135	-0.000582252	-0.000260921	-0.000402146	-9.65244e-05		-0.000119715	0.000391722		-0.000295556	-0.000422103
RSV_order201	RSV_order201	0.468871	-0.000665436	0.189948	0.0232121	0.034215	0.118751	-0.00139872	0.0119805	0.133436	0.296913			0.155311	-0.0287934	-0.001254	-0.01024	0.0376574	0.0041992	-0.000624333	0.0191083	-0.0408677	0.00831935	0.0718326	0.49843	0.509389	0.0338544	-0.00123862	0.0133421	0.323423	-0.00510499	0.00591761	-0.00118325	0.0902732	0.0326981	0.0910279		0.458992	0.224466	0.542155	0.0085003	0.0206985	-0.000429955		-0.000533253	-0.010508		-0.00131651	0.0401647
RSV_order202	RSV_order202	-0.000141092	-0.000127464	-0.000291688	-0.000324004	-0.000233041	-0.000356465	-0.000267924	-0.000215016	-0.00027857	-0.000329883			-0.000566104	0.0186336	-0.000240203	-0.00468322	-0.00268456	-0.000258572	-0.000119591	-0.000209615	-0.00855249	-0.000260788	-0.000678586	-0.000254804	4.4465e-05	-0.000486349	-0.000237257	-0.000255167	-0.000282533	-0.00792651	-0.000229563	-0.000226651	-0.000108332	-9.18891e-05	-0.000339746		-0.00050002	-0.000225368	-0.000496796	-0.000222626	-0.000343124	-8.23577e-05		-0.000102144	0.000947789		-0.000252177	-0.000360151
RSV_order203	RSV_order203	-0.000155827	-0.000140775	0.00362985	0.00438341	0.0087999	0.00378324	-0.000295904	-0.000237471	0.0316188	-0.00011797			0.13439	0.0037365	-0.000265288	-0.00563013	-0.00827486	-0.000281136	-0.00013208	-0.000231506	-0.0145391	0.00722085	-0.000749454	-0.000281414	0.144109	0.0341986	-0.000262034	-0.000281815	0.907233	0.0137301	-0.000253537	-0.000250321	0.0351722	-0.000101485	0.0315367		0.000359885	-0.000248904	0.153977	-0.000245876	0.00661046	-9.09586e-05		-0.000112812	-0.0131391		-0.000278513	0.000373725
RSV_order204	RSV_order204	-0.000197174	-0.00017813	-0.000198462	-0.000452792	-0.000325672	-0.000498157	-0.000374421	-0.000300483	-0.000389298	-0.000461009			-0.000791126	-0.00561104	-0.000335681	-0.00678882	-0.00064036	-0.000361352	-0.000167127	-0.000292936	0.000874575	-0.000364449	-0.000948318	-0.000356086	-0.00077899	-0.000679669	-0.000331564	-0.000356594	-0.000394837	-0.0113698	-0.000320812	-0.000316742	-0.000151394	-0.000128414	-0.000474791		-0.000698773	-0.00031495	-0.000694268	-0.000311118	-0.000479512	-0.000115094		-0.000142746	0.0107976		-0.000352416	-0.000503308
RSV_order205	RSV_order205	-0.000146743	-0.000132569	-0.000303371	-0.00033698	-0.000242374	-0.000370742	-0.000278655	-0.000223628	-0.000289727	-0.000343096			-0.000588778	-0.0184733	-0.000249823	-0.00532343	-0.00634907	-0.000268929	-0.00012438	-0.000218011	-0.0207199	-0.000271233	-0.000705765	-0.000265009	-0.000685317	-0.000505829	-0.000246759	-0.000265387	-0.000293849	-0.0115457	-0.000238757	-0.000235728	-0.000112671	-9.55694e-05	-0.000353353		-0.000520047	-0.000234394	-0.000516693	-0.000231542	-0.000356866	-8.56562e-05		-0.000106235	-0.0230087		-0.000262278	-0.000374576
RSV_order206	RSV_order206	-0.000155502	-0.000140482	-0.000321478	-0.000357094	-0.000256841	0.138122	-0.000295287	-0.000236976	0.0954457	-0.000363575			0.0245352	-0.00801052	-0.000264735	-0.00564118	0.00684673	0.000699022	-0.000131805	-0.000231024	-0.00302315	-0.000287423	-0.000747891	0.948695	0.0664008	0.0263645	-0.000261488	-0.000281228	-0.000311388	0.00299075	-0.000253008	-0.000249799	-0.000119396	-0.000101274	-0.000374444		0.1701	-0.000248385	0.0749661	-0.000245363	-0.000378167	-9.07689e-05		-0.000112576	-0.000109486		-0.000277933	0.0052661
RSV_order207	RSV_order207	0.000741749	0.00042921	0.0364009	0.00795799	-0.00181393	-0.0120593	0.000606415	-0.00208286	-0.00369186	0.00337389			-0.00520261	0.155219	-0.00493522	0.0016015	0.0256872	-0.0101742	-0.00514481	0.00522106	-0.136748	-0.00150176	0.00197029	-0.00968803	0.0126838	0.00225215	0.00705593	-0.00920596	-0.00525323	0.142984	-0.00598343	-0.00713302	0.00185116	-0.00395308	0.0061833		0.011242	0.0191576	0.0219418	-0.00943729	-0.00934701	-0.00354304		-0.00174608	0.172662		-0.00468732	-0.00984001
RSV_order208	RSV_order208	-0.00245027	-0.00366924	0.0387514	-0.00854585	-0.00670842	-0.00967567	0.00512417	-0.00618955	-0.006583	-0.00910355			-0.00528735	0.0894732	-0.0069146	-0.0382469	-0.0253582	-0.00660593	-0.00344259	-0.00160602	-0.105965	-0.0011685	0.00555629	-0.0073349	0.00506306	0.0232637	-0.00682978	-0.00690955	-0.00477866	0.103455	-0.0066083	-0.00200035	-0.0011584	-0.00264516	0.00610959		-0.0120003	-0.00284104	-0.00553954	0.0505082	-0.00685295	-0.00237079		-0.00294037	0.178356		0.0012064	-0.00693537
RSV_order209	RSV_order209	-0.00426476	0.00197109	-0.00945447	-0.0107144	-0.000264968	-0.00576189	0.00886618	0.000610601	-0.00398015	-0.00521772			-0.0136706	-0.0419263	-0.00556854	0.0890393	0.0281378	-0.00868465	-0.00405766	-0.00689762	-0.147631	-0.00832126	0.0146196	0.0153435	-0.0125363	-0.0130969	-0.00706205	-0.00662509	-0.00901	0.0456719	-0.00349532	-0.00487874	-0.00365866	-0.00311776	0.00122072		-0.0103269	-0.00367066	-0.0136113	-0.00638426	-0.00984503	-0.000215108		0.000564792	0.189813		-0.00593364	-0.0113618
RSV_order210	RSV_order210	-0.00350256	0.00336438	-0.00695545	-0.00818288	-0.00594277	-0.00882887	-0.00291164	-0.00548312	-0.00640489	-0.0080228			-0.00864178	-0.0223299	-0.00288507	0.0730169	0.0200777	-0.00654674	-0.00215077	-0.00521702	-0.116081	-0.00618512	0.0303182	-0.0062056	-0.0099679	-0.000246322	-0.00605028	-0.00185921	-0.00445868	0.0505773	-0.00585408	-0.00420856	-0.00276258	-0.00234326	-0.00497954		-0.0108112	-0.00113668	-0.0113493	-0.00529604	-0.00806205	-0.0021002		0.000413785	0.142497		-0.00596333	-0.00854368
RSV_order211	RSV_order211	0.227948	0.00292258	0.0967239	0.0380028	0.0503176	0.0416083	0.00801134	-0.000408787	0.204734	0.0371158			0.0960589	-0.00572282	-0.000456673	-0.000356072	0.0295679	0.000387249	-0.000227365	0.00716001	-0.0199818	0.00264991	0.0931807	-0.000484432	0.0761336	0.16398	-0.000451071	0.0103461	0.0896779	0.00231728	-0.000436444	-0.000430908	0.197584	-0.000174699	0.184007		0.0422547	-0.000428469	0.0693734	-0.000423256	0.0396092	-0.000156578		-0.000194196	-0.00543244		-0.000479439	0.0819148
RSV_order212	RSV_order212	-0.00130359	-0.00117768	-0.00269291	-0.00298903	-0.00215314	-0.00329245	-0.00247544	-0.0019866	-0.0025738	-0.0030479			-0.00522801	-0.0240485	-0.00221932	-0.00774425	0.00298003	-0.00238808	0.00928416	-0.00193671	-0.0749597	-0.00240914	-0.00258104	-0.00235422	-0.0050677	-0.00443891	-0.00219209	-0.00235757	-0.00261041	-0.00542499	-0.00212101	-0.0020941	-0.00100092	-0.000848994	-0.00313902		-0.00458525	0.00548364	-0.00458988	-0.000451411	-0.00316786	-0.00076093		-0.000943745	0.0732253		-0.00232995	-0.00330825
RSV_order213	RSV_order213	-0.000182815	-0.000165157	-0.000377945	-0.000419817	-0.000301955	-0.000461878	-0.000347154	-0.0002786	-0.000360947	-0.000427435			-0.000733511	-0.00540673	-0.000311235	0.0215834	0.0221318	-0.000335036	-0.000154956	-0.000271602	-0.0111244	-0.000337908	-0.000879255	-0.000330153	-0.000208442	-0.000630171	-0.000307417	-0.000330624	-0.000366082	-0.00643854	-0.000297448	-0.000293675	-0.000140368	-0.000119062	-0.000440214		-0.000647884	-0.000292013	-0.000643707	-0.00028846	-0.000432205	-0.000106712		-0.00013235	-0.00840867		-0.000326751	-0.000465355
RSV_order214	RSV_order214	-0.000275034	-0.000248469	-0.000511817	-0.000620502	-0.000454272	-0.00063422	-0.000522271	-0.000419136	-0.000543023	-0.00064305			-0.00110352	-0.00128616	-0.000468234	-0.00810614	-0.000260421	-0.000476452	-0.000233121	-0.000408608	3.4234e-05	-0.000500385	-0.00132278	-0.000496695	-0.0011335	0.00199966	-0.00046249	-0.000497404	-0.000550748	-0.0161313	-0.000447493	-0.000441816	-0.000211175	-0.000179122	-0.000662275		-0.000974701	0.00181835	-0.00096277	-0.00043397	-0.00066886	-0.000160542		-0.000199112	-0.0142951		-0.000491576	0.0164016
RSV_order215	RSV_order215	-0.000117651	-0.000106287	-0.000243228	-0.000270175	-0.000194324	-0.000297243	-0.000223412	-0.000179294	-0.000232289	-0.000275078			-0.000472054	0.000482501	-0.000200296	-0.00101705	-0.00313475	-0.000215614	-9.97222e-05	-0.000174791	0.0134272	-0.000217462	-0.000565848	-0.000212471	-0.000440028	-0.000267135	-0.00019784	-0.000212775	-0.000235594	0.000914541	-0.000191424	-0.000188996	-9.03344e-05	-7.66229e-05	-0.000283301		-0.000416948	-0.000187926	-0.00041426	-0.000185639	-0.000286118	-6.8675e-05		-8.51744e-05	-0.0162505		-0.000210281	-0.000300317
RSV_order216	RSV_order216	-0.00218837	0.00279855	-0.00322448	-0.00513785	-0.00372961	-0.00565251	-0.00296341	-0.00344114	-0.00340917	-0.0052573			-0.00900904	-0.0232336	-0.00131865	-0.0461786	-0.0191974	-0.00412489	-0.00191394	-0.00291366	-0.0829542	-0.00355332	-0.00391232	-0.0040779	-0.00781615	-0.00698469	-0.00379708	-0.00249611	-0.00452168	-0.0101172	-0.00367395	-0.00120868	-0.00164778	-0.0014706	-0.00118618		-0.00784198	0.0157389	-0.00437414	0.0263109	-0.0052659	-0.00131806		-0.00163473	0.144947		-0.00403587	-0.00433646
RSV_order217	RSV_order217	-0.00390344	-0.00276742	-0.00763266	-0.00891422	-0.00646438	-0.00982401	0.0110707	-0.00596438	-0.00740859	-0.00891213			-0.0155363	-0.0497761	-0.00666305	0.0907959	0.00333382	-0.00710875	-0.00161263	-0.00558459	-0.115731	-0.00702546	0.00122758	-0.0069281	-0.01338	-0.0128394	-0.00475865	-0.00648288	-0.00781444	0.0385344	-0.0063679	-0.00587148	-0.00300506	-0.00254894	0.00849312		-0.0137542	-0.00019886	-0.0136602	-0.00521589	-0.00902109	-0.00228454		0.00223339	0.144311		-0.00427475	-0.00982435
RSV_order218	RSV_order218	-0.000108358	-9.7892e-05	-0.000224016	-0.000248834	-0.000178975	-0.000273765	-0.000205765	-0.000165132	-0.000213941	-0.00025335			-0.000434767	0.00220752	-0.000184475	-0.00377448	0.00052558	-0.000198583	-9.18454e-05	-0.000160984	-0.00242234	-0.000200285	-0.000521153	-0.000195689	-0.000481457	-2.68402e-05	-0.000182213	-0.000195968	-0.000216984	-0.00286874	-0.000176304	-0.000174067	-8.3199e-05	-7.05706e-05	-0.000260924		-0.000384014	-0.000173082	-0.000381538	-0.000170976	-0.000263518	-6.32505e-05		-7.84466e-05	-0.00473413		-0.000193672	-0.000276596
RSV_order219	RSV_order219	-0.00139665	-0.00126175	-0.00255412	-0.00318655	-0.00230684	-0.00352279	-0.00265215	-0.00212842	-0.00275753	-0.00302042			-0.00559619	-0.0314388	-0.00237774	0.0409627	-0.00487316	-0.00255804	-0.00118381	-0.00207496	-0.0816129	-0.00257795	-0.00383254	-0.00240794	-0.00529442	0.000191385	-0.00234858	-0.00252587	-0.00279676	0.0309716	-0.00227242	-0.00224359	-0.00107237	-0.000909599	-0.00294975		-0.00493892	0.000717214	-0.00471581	-0.00194512	-0.00336934	-0.000815249		-0.00101111	0.0865966		-0.00249628	-0.00354354
RSV_order220	RSV_order220
RSV_order221	RSV_order221	-0.000171676	-0.000155094	-0.000333789	0.0405374	-0.000283556	-0.000433735	-0.000326001	-0.000261624	-0.000338954	-0.000401391			0.0338073	-0.0170634	-0.000292271	0.0148935	0.0256072	-0.000314397	-0.000145514	-0.000255053	-0.0168338	-0.000317318	0.594279	-0.000310036	0.00942583	0.0151844	-0.000288686	-0.000310479	-0.000343776	-0.0120951	-0.000279324	-0.000275781	-0.000131815	-0.000111808	-0.000413391		-0.000608408	-0.00027422	0.0020139	-0.000270884	-0.000417501	-0.00010021		-0.000124286	-0.0148017		-0.000306841	-0.000437083
RSV_order222	RSV_order222	0.155187	-0.000147798	0.053	0.00353729	-0.000270217	0.606456	-0.000310665	-0.000249317	0.0148562	-0.000382509			0.640209	-0.0197129	-0.000278522	-0.005842	0.00863842	0.00030985	-0.000138669	0.00619469	-0.0152643	0.070529	0.00117672	0.0333167	0.0576339	0.411155	-0.000275106	0.980547	0.0598311	-0.0121482	-0.000266184	-0.000262808	-0.000125614	0.0175193	0.00276458		0.0283372	-9.60938e-05	0.369433	-0.000258141	-0.000396812	-9.5496e-05		-0.000118439	-0.0292704		-0.000292407	0.126184
RSV_order223	RSV_order223	-0.000375994	-0.000339677	0.00533598	-0.000714531	-0.000621028	-0.000861496	-0.000713988	-0.000572993	-0.000742357	-0.000879102			-0.00144737	-0.0167503	-0.000640114	0.00608892	-0.00375044	-0.000679736	-0.000318696	-0.000558602	-0.0219631	-0.000694971	0.00838801	-0.000679023	0.0011326	-0.000531004	-0.000632262	0.00163817	-0.00045975	0.0128717	-0.000611759	-0.000603999	-0.000288694	-0.000244874	-0.000905384		-0.000281611	-0.000600581	-0.00107022	-0.000593273	-0.000914386	-0.000219474		-0.000272203	0.0117686		-0.000672025	-0.000959763
RSV_order224	RSV_order224	-0.000599092	-0.000541226	-0.000627954	-0.00112358	-0.000989518	-0.00151359	-0.00113764	-0.000912982	-0.00118284	-0.00140072			-0.00240374	-0.0101306	-0.00101993	-0.0103869	-0.000947802	-0.00100791	-0.000507796	-0.000890051	-0.0303928	-0.00109866	0.0178152	0.00219585	-0.000964407	-0.0020651	-0.00100742	-0.000671675	-0.00119967	-0.0107922	-0.00097475	-0.000962385	-0.000459992	-0.000390172	-0.0014139		-0.00212314	0.000803897	-0.0020525	-0.000945295	-0.00145694	-0.0003497		-0.000433716	0.015616		-0.00107077	-0.00131257
RSV_order225	RSV_order225	0.000543447	0.000976563	0.0352346	0.0196611	0.130797	0.0193108	-0.000732963	0.0999519	0.151955	0.00021585			0.0513858	-0.00177003	-0.000657126	-0.00993819	0.0489835	-0.000136879	-0.000327166	0.0032121	-0.00102274	0.00598807	0.0131718	-0.000697069	0.0318776	0.105027	-0.000649066	0.0071632	-0.000772928	-0.0162045	0.0539741	-0.000620051	0.134783	-0.000251382	0.129318		0.011375	0.0129832	0.00737727	-0.00060904	0.0425126	-0.000225307		-0.000279437	-0.0218925		-0.000689885	0.0213308
RSV_order226	RSV_order226
RSV_order227	RSV_order227	0.993787	-9.86982e-05	0.387595	0.0421555	0.000535755	0.108807	-0.00020746	-0.000166492	0.00230888	-0.000234101			0.0873267	-0.0125353	-0.000185995	-0.00375681	0.00614297	0.00247975	-9.26018e-05	0.0677299	-0.0130961	0.0351989	-0.000525445	-6.19285e-05	0.116893	0.0227953	-0.000183713	0.0807254	0.382545	-0.00762605	-0.000177756	-0.000175501	0.00276838	-7.11518e-05	0.00262423		0.1473	-6.78782e-05	0.236265	-0.000172384	0.00261354	-6.37714e-05		-7.90927e-05	-0.0198849		-0.000195267	0.00654102
RSV_order228	RSV_order228	0.999353	-8.1071e-05	0.328245	0.024918	-0.000148221	0.0773392	-0.000170408	-0.000136757	-0.000177179	-0.000209816			0.0438153	-0.0112971	-0.000152777	-0.00325548	0.00577973	0.00250105	-7.60634e-05	0.0328524	-0.0117463	0.0103017	-0.000431602	-0.000162063	0.112114	-0.000309333	-0.000150903	0.028598	0.384616	-0.00706064	-0.000146009	-0.000144157	-6.89028e-05	-5.84443e-05	-0.000216089		0.145414	-0.000143341	0.215739	-0.000141597	-0.000218237	-5.2382e-05		-6.4967e-05	-0.0170826		-0.000160393	-0.000229068
RSV_order229	RSV_order229
RSV_order230	RSV_order230	-0.000192036	0.00145894	0.00715755	-8.6707e-05	0.000822605	-0.000437653	-0.000440097	-0.000773819	0.00487236	-0.00111393			0.00204549	-0.0369272	-0.000864465	0.000186558	-0.0101228	-0.000889848	-0.000430394	0.000482245	-0.040856	1.44756e-05	0.00134453	-0.000551169	-0.000806087	0.000310274	-0.000853862	-0.000863701	-0.000896163	-0.0265136	-0.000826172	0.00938163	0.00660414	-0.000330699	0.00785238		-0.00105161	-0.000694815	-0.00107605	-0.000676752	0.00083774	0.0234521		-0.000367607	0.0422563		-0.00090756	0.000398809
RSV_order231	RSV_order231	-7.15807e-05	-6.46668e-05	0.111694	0.134014	0.256205	0.118027	-0.000135927	-0.000109085	0.903384	0.00680479			0.330486	-0.00879161	-0.000121863	-0.00259002	-0.00260084	-5.51498e-06	-6.06724e-05	-0.000106345	-0.00542434	-0.000132307	-0.00034427	-0.000129271	0.0394449	0.0291907	-0.000120368	-0.000129455	-0.000143338	-0.00507514	-0.000116465	-0.000114988	0.998711	-4.66185e-05	0.902941		0.0255596	-0.000114337	0.026685	-0.000112946	0.197628	-4.17829e-05		-5.18213e-05	-0.0129627		-0.000127938	0.0216459
[truncated: 414 more columns]

## Sheet: Table S11_Family
Variable	Label	RSV_family1	RSV_family2	RSV_family3	RSV_family4	RSV_family5	RSV_family6	RSV_family7	RSV_family8	RSV_family9	RSV_family10	RSV_family11	RSV_family12	RSV_family13	RSV_family14	RSV_family15	RSV_family16	RSV_family17	RSV_family18	RSV_family19	RSV_family20	RSV_family21	RSV_family22	RSV_family23	RSV_family24	RSV_family25	RSV_family26	RSV_family27	RSV_family28	RSV_family29	RSV_family30	RSV_family31	RSV_family32	RSV_family33	RSV_family34	RSV_family35	RSV_family36	RSV_family37	RSV_family38	RSV_family39	RSV_family40	RSV_family41	RSV_family42	RSV_family43	RSV_family44	RSV_family45	RSV_family46	RSV_family47	RSV_family48
RSV_family1	RSV_family1	1	-9.0427e-05		-9.6188e-05	-0.000224384	-6.15655e-05	0.348166	-7.99381e-05	-6.97494e-05	-6.97494e-05	-0.000106077	0.0255405	-0.000165327	0.0774198	-0.000190074	-0.000152539	-0.00018949	-0.000150069	-0.000175242	-0.00019613			-0.000154777	-0.000141948	-9.46772e-05	0.0890892	-0.000181157	-7.03708e-05	-0.0103935	-0.000170408	-0.00359941	0.00100513	-0.000261633	0.00710848	-0.000189337	0.0345267	-8.77966e-05	-0.000114659	-0.000187042	0.0614506	0.002172	0.366087	-9.16439e-05	-0.000175806	-8.48414e-05	0.0356041	-0.000143451	-0.000111724
RSV_family2	RSV_family2	-9.0427e-05	1		-8.68973e-05	-0.000202711	-5.5619e-05	-0.000174612	-7.2217e-05	-6.30124e-05	-6.30124e-05	-9.58307e-05	2.6978e-05	-0.000149358	7.72052e-05	-0.000171715	-0.000137806	-0.000171188	-0.000135574	-0.000158316	0.00158218			-0.000125317	0.0958492	0.00381092	0.00284761	0.00954116	-6.35738e-05	0.0140468	-0.000153948	-0.00190142	-0.00304101	-0.000236363	0.00013715	-0.000171049	0.000432596	-7.93164e-05	-0.000103584	0.0143181	-0.000168495	-0.000195176	-0.000154037	-8.27922e-05	-0.000158825	-7.66467e-05	-0.000134344	-0.000129595	-0.000100933
RSV_family3	RSV_family3
RSV_family4	RSV_family4	-9.6188e-05	-8.68973e-05		1	-0.000215625	-5.91624e-05	-0.000185737	-7.68178e-05	-6.70268e-05	-6.70268e-05	-0.000101936	-0.000215636	-0.000158873	-0.000243017	-0.000182655	-0.000146585	-0.000182094	-0.000144212	-0.000168402	-0.000224895			-0.000288462	-0.000136407	-0.000207181	-0.000327111	-0.000174086	-6.7624e-05	-0.00321498	-0.000163756	-0.00336842	-0.000585417	-0.000251421	-0.000235502	-0.000181947	0.00529622	-8.43696e-05	-0.000110183	-0.000179742	-0.000179229	-0.000207611	-0.00016385	-8.80668e-05	-0.000168944	-8.15298e-05	0.00224692	-0.000137852	-0.000107363
RSV_family5	RSV_family5	-0.000224384	-0.000202711		-0.000215625	1	-0.000138012	-0.00043328	-0.000179198	-0.000156358	-0.000156358	-0.000237792	-0.000503028	-0.000370614	-0.0005669	-0.00042609	-0.000341948	-0.000424782	-0.000336411	-0.000392842	-0.000524626			-0.000672912	-0.000318205	-0.000483303	-0.000763072	-0.000406101	-0.000157751	-0.0151983	-0.000382004	-0.00668019	0.00556642	-0.000586505	-0.00054937	-0.000424438	-0.000520499	-0.000196814	-0.000257031	-0.000419294	-0.000418099	-0.000484307	-0.000382224	-0.000205439	-0.000394105	-0.00019019	-0.000333359	-0.000321575	-0.000250452
RSV_family6	RSV_family6	-6.15655e-05	-5.5619e-05		-5.91624e-05	-0.000138012	1	-0.000118882	-4.91676e-05	-4.29008e-05	-4.29008e-05	-6.52446e-05	-5.46488e-05	-0.000101688	0.00211517	-0.000116909	-9.38223e-05	-0.00011655	-9.23031e-05	-0.000107786	-0.000143945			0.0905495	-8.73079e-05	-0.000132607	0.0550874	0.0140797	-4.3283e-05	-0.00345853	-0.000104813	-0.0011804	-0.00396114	-0.000160923	0.0195695	-0.000116456	0.0157477	-5.40011e-05	-7.05233e-05	0.0175868	-0.000114716	0.723486	-0.000104873	-5.63675e-05	-0.000102249	-5.21835e-05	-9.14658e-05	-8.82325e-05	-6.87181e-05
RSV_family7	RSV_family7	0.348166	-0.000174612		-0.000185737	-0.00043328	-0.000118882	1	-0.000154359	0.113049	0.113049	0.111953	0.168912	0.0286965	0.0423911	-0.000367028	-0.00029455	0.102045	0.0081247	-0.000338389	0.00119069			0.109153	-0.000274098	0.0368184	0.120856	0.0506941	0.113046	0.00476589	-0.000329053	-0.00684327	3.18049e-05	0.00030081	0.00214041	-0.000365606	0.0143581	-0.000169533	-0.000221404	0.000326617	0.0201336	0.0557025	0.121415	0.112375	-0.000339477	-0.000163827	0.363756	-0.000277001	-0.000215736
RSV_family8	RSV_family8	-7.99381e-05	-7.2217e-05		-7.68178e-05	-0.000179198	-4.91676e-05	-0.000154359	1	-5.57034e-05	-5.57034e-05	-8.47151e-05	-0.000179207	-0.000132033	-0.000201962	-0.000151797	-0.000121821	-0.000151331	-0.000119849	-0.000139952	-0.000186901			-0.000239729	-0.000113363	-0.00017218	-0.000271849	-0.000144676	-5.61997e-05	-0.00445953	-0.000136091	-0.00135497	-0.00311621	-0.000208946	-0.000195716	-0.000151209	-0.000185431	-7.01163e-05	-9.15691e-05	-0.000149376	-0.00014895	-0.000172537	-0.00013617	-7.31889e-05	-0.000140403	-6.77563e-05	-0.000118761	-0.000114563	-8.92252e-05
RSV_family9	RSV_family9	-6.97494e-05	-6.30124e-05		-6.70268e-05	-0.000156358	-4.29008e-05	0.113049	-5.57034e-05	1	1	0.975265	0.0667561	0.256257	0.118054	-0.00013245	-0.000106294	0.904729	-0.000104573	-0.000122114	0.00681041			0.148711	-9.89137e-05	0.304786	0.0784049	0.450878	0.999981	-0.00878066	-0.000118745	-0.00253032	-0.00483715	-0.000182315	0.000714765	-0.000131936	0.0238764	-6.11794e-05	-7.98979e-05	0.00594673	-0.000129966	-0.000150546	-0.000118814	0.994406	-0.000122507	-5.91202e-05	-0.000103624	-9.99612e-05	-7.78528e-05
RSV_family10	RSV_family10	-6.97494e-05	-6.30124e-05		-6.70268e-05	-0.000156358	-4.29008e-05	0.113049	-5.57034e-05	1	1	0.975265	0.0667561	0.256257	0.118054	-0.00013245	-0.000106294	0.904729	-0.000104573	-0.000122114	0.00681041			0.148711	-9.89137e-05	0.304786	0.0784049	0.450878	0.999981	-0.00878066	-0.000118745	-0.00253032	-0.00483715	-0.000182315	0.000714765	-0.000131936	0.0238764	-6.11794e-05	-7.98979e-05	0.00594673	-0.000129966	-0.000150546	-0.000118814	0.994406	-0.000122507	-5.91202e-05	-0.000103624	-9.99612e-05	-7.78528e-05
RSV_family11	RSV_family11	-0.000106077	-9.58307e-05		-0.000101936	-0.000237792	-6.52446e-05	0.111953	-8.47151e-05	0.975265	0.975265	1	0.0662906	0.462169	0.124385	-0.000201432	0.219479	0.952262	-0.000159037	-0.000185715	0.00655317			0.160214	-0.00015043	0.297173	0.086356	0.440754	0.975245	-0.0113407	-0.000180591	-0.0038022	-0.00199985	-0.000277268	0.00109851	-0.000200652	0.0232707	-9.30432e-05	-0.000121511	0.00572869	-0.000197655	0.0919487	0.0928258	0.9698	-0.000186312	-8.99114e-05	0.000275998	-0.000152023	-0.0001184
RSV_family12	RSV_family12	0.0255405	2.6978e-05		-0.000215636	-0.000503028	-5.46488e-05	0.168912	-0.000179207	0.0667561	0.0667561	0.0662906	1	0.0222539	0.00965984	-0.000426112	0.00531793	0.0619215	-0.000336428	-0.000392862	-8.94792e-06			0.868318	0.000960742	0.734408	0.0664002	0.0299275	0.0667534	-0.0271961	-0.000382023	-0.00631084	-0.011976	-0.000586535	0.0624763	-0.00042446	0.126195	-0.000196824	-0.000257045	0.000180346	0.934681	0.00354642	0.0112835	0.0663337	-0.000393934	-0.000190199	0.207958	0.0584604	-0.000250465
RSV_family13	RSV_family13	-0.000165327	-0.000149358		-0.000158873	-0.000370614	-0.000101688	0.0286965	-0.000132033	0.256257	0.256257	0.462169	0.0222539	1	0.0709152	-0.000313944	0.966581	0.539613	-0.000247869	-0.000289447	0.00140117			0.104993	-0.000234455	0.0778173	0.0635498	0.120097	0.256251	-0.0125575	-0.000281462	-0.00599761	0.00790455	-0.000432139	0.00199928	-0.000312728	0.00577891	-0.000145013	-0.000189382	0.00124898	-0.000308057	0.404092	0.409122	0.25479	-0.000290378	-0.000140132	0.001663	-0.000236938	-0.000184534
RSV_family14	RSV_family14	0.0774198	7.72052e-05		-0.000243017	-0.0005669	0.00211517	0.0423911	-0.000201962	0.118054	0.118054	0.124385	0.00965984	0.0709152	1	-0.000480218	0.042055	0.133349	0.000635814	-0.000442746	0.272478			0.0481155	0.00134332	0.16169	0.621243	0.581322	0.118051	-0.0262765	-0.000430531	-0.00911394	0.0201959	0.00267237	0.0287799	-0.000478356	0.0667007	-0.000221816	-0.000289683	0.0005431	0.00733588	0.026297	0.0459583	0.11734	-0.000443876	-0.00021435	0.00286909	-0.000362426	-0.000282268
RSV_family15	RSV_family15	-0.000190074	-0.000171715		-0.000182655	-0.00042609	-0.000116909	-0.000367028	-0.000151797	-0.00013245	-0.00013245	-0.000201432	-0.000426112	-0.000313944	-0.000480218	1	-0.000289662	-0.00035983	-0.000284972	-0.000332774	-0.000444407			-0.00057002	-0.000269549	-0.000409403	-0.000646394	-0.000344005	-0.00013363	0.00423576	-0.000323593	-0.00282215	0.00020459	-0.000496825	-0.00039361	-0.000359539	0.000264698	-0.00016672	-0.00021773	-0.000355181	-0.000354169	-0.000410253	-0.000323779	-0.000174026	-0.000333844	-0.000161108	-0.000282387	-0.000272404	-0.000212156
RSV_family16	RSV_family16	-0.000152539	-0.000137806		-0.000146585	-0.000341948	-9.38223e-05	-0.00029455	-0.000121821	-0.000106294	-0.000106294	0.219479	0.00531793	0.966581	0.042055	-0.000289662	1	0.318306	-0.000228697	-0.00026706	-0.000356648			0.06918	-0.00021632	-0.000328556	0.0449509	0.0046659	-0.000107241	-0.0106626	-0.000259692	-0.00553371	0.00946049	-0.000398715	0.00187878	-0.000288539	-0.000353842	-0.000133797	-0.000174734	-0.000285042	-0.00028423	0.418092	0.423286	-0.00013966	-0.000267918	-0.000129294	0.00174793	-0.000218611	-0.000170261
RSV_family17	RSV_family17	-0.00018949	-0.000171188		-0.000182094	-0.000424782	-0.00011655	0.102045	-0.000151331	0.904729	0.904729	0.952262	0.0619215	0.539613	0.133349	-0.00035983	0.318306	1	-0.000284097	-0.000331752	0.00586669			0.164601	-0.000268722	0.289604	0.110708	0.427562	0.90471	-0.0176468	-0.0003226	-0.00619695	-0.00332424	-0.0004953	0.00127061	-0.000358435	0.0213106	-0.000166208	-0.000217061	0.263612	0.00173968	0.137492	0.134585	0.899639	-0.000332819	-0.000160614	0.000347417	-0.000271568	-0.000211505
RSV_family18	RSV_family18	-0.000150069	-0.000135574		-0.000144212	-0.000336411	-9.23031e-05	0.0081247	-0.000119849	-0.000104573	-0.000104573	-0.000159037	-0.000336428	-0.000247869	0.000635814	-0.000284972	-0.000228697	-0.000284097	1	-0.000262735	-0.000350873			-0.000450048	-0.000212818	-0.000323236	-0.000510348	-0.000271603	-0.000105505	-0.0102177	-0.000255487	-0.00224593	-0.00216266	0.0954188	0.00148348	-0.000283867	-0.000348113	-0.000131631	-0.000171904	-0.000280427	-0.000279627	0.0221017	-0.000255634	-0.000137399	-0.00026358	-0.0001272	-0.000222953	-0.000215071	-0.000167504
RSV_family19	RSV_family19	-0.000175242	-0.000158316		-0.000168402	-0.000392842	-0.000107786	-0.000338389	-0.000139952	-0.000122114	-0.000122114	-0.000185715	-0.000392862	-0.000289447	-0.000442746	-0.000332774	-0.00026706	-0.000331752	-0.000262735	1	-0.00040973			-0.000525541	-0.000248516	-0.000377457	-0.000595955	-0.000317163	-0.000123202	-0.0162652	-0.000298343	-0.00618102	-0.00539426	-0.000458058	-0.000429055	-0.000331484	-0.000406507	-0.000153711	-0.00020074	-0.000327466	-0.000326533	-0.000378241	-0.000298515	-0.000160447	-0.000307794	-0.000148537	-0.000260352	-0.000251148	-0.000195602
RSV_family20	RSV_family20	-0.00019613	0.00158218		-0.000224895	-0.000524626	-0.000143945	0.00119069	-0.000186901	0.00681041	0.00681041	0.00655317	-8.94792e-06	0.00140117	0.272478	-0.000444407	-0.000356648	0.00586669	-0.000350873	-0.00040973	1			0.168881	0.0096549	0.002094	0.619346	0.00373118	0.00680882	-0.0212895	-0.000398426	-0.00826008	0.0608948	-0.000611719	0.024299	-0.000442685	0.575089	-0.000205275	-0.000268081	0.00111249	-0.000436073	-0.000379841	-0.000398655	0.00672032	0.00414447	-0.000198366	-0.000201418	-0.000335399	-0.000261219
RSV_family21	RSV_family21
RSV_family22	RSV_family22
RSV_family23	RSV_family23	-0.000154777	-0.000125317		-0.000288462	-0.000672912	0.0905495	0.109153	-0.000239729	0.148711	0.148711	0.160214	0.868318	0.104993	0.0481155	-0.00057002	0.06918	0.164601	-0.000450048	-0.000525541	0.168881			1	0.000386497	0.518238	0.133884	0.126429	0.148706	-0.0335634	-0.000511042	-0.00880492	-0.01462	0.14804	0.0945044	-0.00056781	0.354164	-0.000263296	-0.000343855	0.0335802	0.720801	0.0965484	0.0289765	0.147814	0.00156746	-0.000254434	0.28226	0.0549317	-0.000335053
RSV_family24	RSV_family24	-0.000141948	0.0958492		-0.000136407	-0.000318205	-8.73079e-05	-0.000274098	-0.000113363	-9.89137e-05	-9.89137e-05	-0.00015043	0.000960742	-0.000234455	0.00134332	-0.000269549	-0.00021632	-0.000268722	-0.000212818	-0.000248516	0.0096549			0.000386497	1	0.0219979	0.017085	0.0537795	-9.97949e-05	-0.00118819	-0.00024166	-0.00139381	0.0258675	-0.00037103	0.00164885	-0.000268505	0.00324737	-0.000124507	-0.000162601	0.0803987	-0.000264494	-0.000306378	-0.000241799	-0.000129963	-0.000249316	-0.000120316	-0.000210887	-0.000203432	-0.000158439
RSV_family25	RSV_family25	-9.46772e-05	0.00381092		-0.000207181	-0.000483303	-0.000132607	0.0368184	-0.00017218	0.304786	0.304786	0.297173	0.734408	0.0778173	0.16169	-0.000409403	-0.000328556	0.289604	-0.000323236	-0.000377457	0.002094			0.518238	0.0219979	1	0.0258592	0.139635	0.304779	-0.0245269	-0.000367043	-0.00738065	0.00914758	0.00183529	0.0114985	-0.000407816	0.136304	-0.000189106	-0.000246965	0.00481673	0.832497	0.00705537	-0.000367254	0.303038	-0.000378453	-0.000182741	0.000146372	-0.000308981	-0.000240644
RSV_family26	RSV_family26	0.0890892	0.00284761		-0.000327111	-0.000763072	0.0550874	0.120856	-0.000271849	0.0784049	0.0784049	0.086356	0.0664002	0.0635498	0.621243	-0.000646394	0.0449509	0.110708	-0.000510348	-0.000595955	0.619346			0.133884	0.017085	0.0258592	1	0.564697	0.0784013	-0.0274408	-0.000579514	-0.0105101	0.0573744	-0.00088975	0.0286826	-0.000643888	0.133179	-0.000298574	-0.000389926	0.101282	0.0231279	0.0608615	0.0512848	0.0778917	-0.000122205	-0.000288524	0.0627438	0.0510014	-0.000379945
RSV_family27	RSV_family27	-0.000181157	0.00954116		-0.000174086	-0.000406101	0.0140797	0.0506941	-0.000144676	0.450878	0.450878	0.440754	0.0299275	0.120097	0.581322	-0.000344005	0.0046659	0.427562	-0.000271603	-0.000317163	0.00373118			0.126429	0.0537795	0.139635	0.564697	1	0.450869	-0.0208546	-0.000308412	-0.00603471	-0.0104161	0.0785298	0.0193534	-0.000342672	0.104152	-0.000158899	-0.000207515	0.0805761	-0.000337554	0.0127599	0.00178408	0.448323	-0.000311005	-0.00015355	-0.000259383	-0.000259625	-0.000202204
RSV_family28	RSV_family28	-7.03708e-05	-6.35738e-05		-6.7624e-05	-0.000157751	-4.3283e-05	0.113046	-5.61997e-05	0.999981	0.999981	0.975245	0.0667534	0.256251	0.118051	-0.00013363	-0.000107241	0.90471	-0.000105505	-0.000123202	0.00680882			0.148706	-9.97949e-05	0.304779	0.0784013	0.450869	1	-0.0087519	-0.000119803	-0.00254185	-0.00480979	-0.000183939	0.000713227	-0.000133112	0.0238745	-6.17245e-05	-8.06097e-05	0.00594545	-0.000131124	-0.000151887	-0.000119872	0.994387	-0.000123599	-5.96469e-05	-0.000104548	-0.000100852	-7.85464e-05
RSV_family29	RSV_family29	-0.0103935	0.0140468		-0.00321498	-0.0151983	-0.00345853	0.00476589	-0.00445953	-0.00878066	-0.00878066	-0.0113407	-0.0271961	-0.0125575	-0.0262765	0.00423576	-0.0106626	-0.0176468	-0.0102177	-0.0162652	-0.0212895			-0.0335634	-0.00118819	-0.0245269	-0.0274408	-0.0208546	-0.0087519	1	-0.00856575	0.0394458	0.0938083	0.00471282	-0.0289836	-0.0023294	-0.026517	0.00904229	-0.00387199	-0.0220169	-0.0232034	-0.0112339	-0.0149065	-0.0105001	-0.0220872	-0.00306948	-0.0134384	-0.0180589	-0.000280878
RSV_family30	RSV_family30	-0.000170408	-0.000153948		-0.000163756	-0.000382004	-0.000104813	-0.000329053	-0.000136091	-0.000118745	-0.000118745	-0.000180591	-0.000382023	-0.000281462	-0.000430531	-0.000323593	-0.000259692	-0.0003226	-0.000255487	-0.000298343	-0.000398426			-0.000511042	-0.00024166	-0.000367043	-0.000579514	-0.000308412	-0.000119803	-0.00856575	1	-0.00262036	0.013568	-0.00044542	-0.000417218	-0.000322339	-0.000395292	-0.00014947	-0.000195202	-0.000318432	-0.000317525	-0.000367806	-0.000290279	-0.00015602	-0.000299303	-0.000144439	-0.000253169	-0.00024422	-0.000190205
RSV_family31	RSV_family31	-0.00359941	-0.00190142		-0.00336842	-0.00668019	-0.0011804	-0.00684327	-0.00135497	-0.00253032	-0.00253032	-0.0038022	-0.00631084	-0.00599761	-0.00911394	-0.00282215	-0.00553371	-0.00619695	-0.00224593	-0.00618102	-0.00826008			-0.00880492	-0.00139381	-0.00738065	-0.0105101	-0.00603471	-0.00254185	0.0394458	-0.00262036	1	-0.0198602	-0.00149189	-0.0074751	-0.00279819	-0.00755349	0.000699363	0.0285003	-0.00631205	-0.00676583	-0.00542999	-0.00577477	-0.00314382	-0.00636538	-0.00227058	-0.00535554	0.0246966	0.0360626
RSV_family32	RSV_family32	0.00100513	-0.00304101		-0.000585417	0.00556642	-0.00396114	3.18049e-05	-0.00311621	-0.00483715	-0.00483715	-0.00199985	-0.011976	0.00790455	0.0201959	0.00020459	0.00946049	-0.00332424	-0.00216266	-0.00539426	0.0608948			-0.01462	0.0258675	0.00914758	0.0573744	-0.0104161	-0.00480979	0.0938083	0.013568	-0.0198602	1	-0.00229288	0.122096	0.021288	0.00257452	-0.000293423	-0.00153205	-0.00831413	-0.0120511	0.207748	0.00277698	-0.00168335	-0.0121742	0.00335982	-0.00902974	0.0409173	-0.00350784
RSV_family33	RSV_family33	-0.000261633	-0.000236363		-0.000251421	-0.000586505	-0.000160923	0.00030081	-0.000208946	-0.000182315	-0.000182315	-0.000277268	-0.000586535	-0.000432139	0.00267237	-0.000496825	-0.000398715	-0.0004953	0.0954188	-0.000458058	-0.000611719			0.14804	-0.00037103	0.00183529	-0.00088975	0.0785298	-0.000183939	0.00471282	-0.00044542	-0.00149189	-0.00229288	1	0.00374942	-0.000494899	-0.000606906	-0.000229487	-0.000299701	-0.000488901	-0.000487508	0.00917552	-0.000445676	-0.000239544	-0.00039035	-0.000221763	-0.0003887	-0.00037496	-0.00029203
RSV_family34	RSV_family34	0.00710848	0.00013715		-0.000235502	-0.00054937	0.0195695	0.00214041	-0.000195716	0.000714765	0.000714765	0.00109851	0.0624763	0.00199928	0.0287799	-0.00039361	0.00187878	0.00127061	0.00148348	-0.000429055	0.024299			0.0945044	0.00164885	0.0114985	0.0286826	0.0193534	0.000713227	-0.0289836	-0.000417218	-0.0074751	0.122096	0.00374942	1	-0.000463564	0.0378998	-0.000214957	-0.000280725	0.00102397	0.0372099	0.022115	0.00323116	0.00065622	-0.000187288	-0.000207722	0.0247878	0.0139797	-0.000273539
RSV_family35	RSV_family35	-0.000189337	-0.000171049		-0.000181947	-0.000424438	-0.000116456	-0.000365606	-0.000151209	-0.000131936	-0.000131936	-0.000200652	-0.00042446	-0.000312728	-0.000478356	-0.000359539	-0.000288539	-0.000358435	-0.000283867	-0.000331484	-0.000442685			-0.00056781	-0.000268505	-0.000407816	-0.000643888	-0.000342672	-0.000133112	-0.0023294	-0.000322339	-0.00279819	0.021288	-0.000494899	-0.000463564	1	-0.000439202	-0.000166074	-0.000216886	-0.000353805	-0.000352796	-0.000408663	-0.000322524	-0.000173351	-0.00033255	-0.000160484	-0.000281292	-0.000271348	-0.000211334
RSV_family36	RSV_family36	0.0345267	0.000432596		0.00529622	-0.000520499	0.0157477	0.0143581	-0.000185431	0.0238764	0.0238764	0.0232707	0.126195	0.00577891	0.0667007	0.000264698	-0.000353842	0.0213106	-0.000348113	-0.000406507	0.575089			0.354164	0.00324737	0.136304	0.133179	0.104152	0.0238745	-0.026517	-0.000395292	-0.00755349	0.00257452	-0.000606906	0.0378998	-0.000439202	1	-0.00020366	-0.000265972	0.000534088	0.145976	0.011122	0.0123469	0.0236915	0.00669836	0.00344781	0.000816686	-0.000332761	-0.000259164
RSV_family37	RSV_family37	-8.77966e-05	-7.93164e-05		-8.43696e-05	-0.000196814	-5.40011e-05	-0.000169533	-7.01163e-05	-6.11794e-05	-6.11794e-05	-9.30432e-05	-0.000196824	-0.000145013	-0.000221816	-0.00016672	-0.000133797	-0.000166208	-0.000131631	-0.000153711	-0.000205275			-0.000263296	-0.000124507	-0.000189106	-0.000298574	-0.000158899	-6.17245e-05	0.00904229	-0.00014947	0.000699363	-0.000293423	-0.000229487	-0.000214957	-0.000166074	-0.00020366	1	-0.000100571	-0.000164061	-0.000163593	-0.000189499	-0.000149556	-8.03838e-05	-0.000154205	-7.44172e-05	-0.000130436	-0.000125826	-9.79967e-05
RSV_family38	RSV_family38	-0.000114659	-0.000103584		-0.000110183	-0.000257031	-7.05233e-05	-0.000221404	-9.15691e-05	-7.98979e-05	-7.98979e-05	-0.000121511	-0.000257045	-0.000189382	-0.000289683	-0.00021773	-0.000174734	-0.000217061	-0.000171904	-0.00020074	-0.000268081			-0.000343855	-0.000162601	-0.000246965	-0.000389926	-0.000207515	-8.06097e-05	-0.00387199	-0.000195202	0.0285003	-0.00153205	-0.000299701	-0.000280725	-0.000216886	-0.000265972	-0.000100571	1	-0.000214257	-0.000213646	-0.000247478	-0.000195314	-0.000104978	-0.000201386	-9.71859e-05	-0.000170345	-0.000164323	-0.00012798
RSV_family39	RSV_family39	-0.000187042	0.0143181		-0.000179742	-0.000419294	0.0175868	0.000326617	-0.000149376	0.00594673	0.00594673	0.00572869	0.000180346	0.00124898	0.0005431	-0.000355181	-0.000285042	0.263612	-0.000280427	-0.000327466	0.00111249			0.0335802	0.0803987	0.00481673	0.101282	0.0805761	0.00594545	-0.0220169	-0.000318432	-0.00631205	-0.00831413	-0.000488901	0.00102397	-0.000353805	0.000534088	-0.000164061	-0.000214257	1	-0.00034852	0.0124391	-0.000318615	0.00587191	-0.00032852	-0.000158539	-0.000277883	-0.00026806	-0.000208773
RSV_family40	RSV_family40	0.0614506	-0.000168495		-0.000179229	-0.000418099	-0.000114716	0.0201336	-0.00014895	-0.000129966	-0.000129966	-0.000197655	0.934681	-0.000308057	0.00733588	-0.000354169	-0.00028423	0.00173968	-0.000279627	-0.000326533	-0.000436073			0.720801	-0.000264494	0.832497	0.0231279	-0.000337554	-0.000131124	-0.0232034	-0.000317525	-0.00676583	-0.0120511	-0.000487508	0.0372099	-0.000352796	0.145976	-0.000163593	-0.000213646	-0.00034852	1	0.000650733	0.0222782	-0.000170762	-0.000327583	-0.000158087	0.0650907	-0.000267296	-0.000208178
RSV_family41	RSV_family41	0.002172	-0.000195176		-0.000207611	-0.000484307	0.723486	0.0557025	-0.000172537	-0.000150546	-0.000150546	0.0919487	0.00354642	0.404092	0.026297	-0.000410253	0.418092	0.137492	0.0221017	-0.000378241	-0.000379841			0.0965484	-0.000306378	0.00705537	0.0608615	0.0127599	-0.000151887	-0.0112339	-0.000367806	-0.00542999	0.207748	0.00917552	0.022115	-0.000408663	0.011122	-0.000189499	-0.000247478	0.0124391	0.000650733	1	0.176811	-0.000197803	-0.000378768	-0.000183121	0.00972151	-0.000309623	-0.000241143
RSV_family42	RSV_family42	0.366087	-0.000154037		-0.00016385	-0.000382224	-0.000104873	0.121415	-0.00013617	-0.000118814	-0.000118814	0.0928258	0.0112835	0.409122	0.0459583	-0.000323779	0.423286	0.134585	-0.000255634	-0.000298515	-0.000398655			0.0289765	-0.000241799	-0.000367254	0.0512848	0.00178408	-0.000119872	-0.0149065	-0.000290279	-0.00577477	0.00277698	-0.000445676	0.00323116	-0.000322524	0.0123469	-0.000149556	-0.000195314	-0.000318615	0.0222782	0.176811	1	-0.00015611	-0.000299475	-0.000144522	0.0126675	-0.00024436	-0.000190315
RSV_family43	RSV_family43	-9.16439e-05	-8.27922e-05		-8.80668e-05	-0.000205439	-5.63675e-05	0.112375	-7.31889e-05	0.994406	0.994406	0.9698	0.0663337	0.25479	0.11734	-0.000174026	-0.00013966	0.899639	-0.000137399	-0.000160447	0.00672032			0.147814	-0.000129963	0.303038	0.0778917	0.448323	0.994387	-0.0105001	-0.00015602	-0.00314382	-0.00168335	-0.000239544	0.00065622	-0.000173351	0.0236915	-8.03838e-05	-0.000104978	0.00587191	-0.000170762	-0.000197803	-0.00015611	1	-0.000160963	-7.76782e-05	-0.000136152	-0.000131339	-0.000102291
RSV_family44	RSV_family44	-0.000175806	-0.000158825		-0.000168944	-0.000394105	-0.000102249	-0.000339477	-0.000140403	-0.000122507	-0.000122507	-0.000186312	-0.000393934	-0.000290378	-0.000443876	-0.000333844	-0.000267918	-0.000332819	-0.00026358	-0.000307794	0.00414447			0.00156746	-0.000249316	-0.000378453	-0.000122205	-0.000311005	-0.000123599	-0.0220872	-0.000299303	-0.00636538	-0.0121742	-0.00039035	-0.000187288	-0.00033255	0.00669836	-0.000154205	-0.000201386	-0.00032852	-0.000327583	-0.000378768	-0.000299475	-0.000160963	1	-0.000149015	-0.000261189	-0.000251956	-0.000196231
RSV_family45	RSV_family45	-8.48414e-05	-7.66467e-05		-8.15298e-05	-0.00019019	-5.21835e-05	-0.000163827	-6.77563e-05	-5.91202e-05	-5.91202e-05	-8.99114e-05	-0.000190199	-0.000140132	-0.00021435	-0.000161108	-0.000129294	-0.000160614	-0.0001272	-0.000148537	-0.000198366			-0.000254434	-0.000120316	-0.000182741	-0.000288524	-0.00015355	-5.96469e-05	-0.00306948	-0.000144439	-0.00227058	0.00335982	-0.000221763	-0.000207722	-0.000160484	0.00344781	-7.44172e-05	-9.71859e-05	-0.000158539	-0.000158087	-0.000183121	-0.000144522	-7.76782e-05	-0.000149015	1	-0.000126046	-0.00012159	-9.46982e-05
RSV_family46	RSV_family46	0.0356041	-0.000134344		0.00224692	-0.000333359	-9.14658e-05	0.363756	-0.000118761	-0.000103624	-0.000103624	0.000275998	0.207958	0.001663	0.00286909	-0.000282387	0.00174793	0.000347417	-0.000222953	-0.000260352	-0.000201418			0.28226	-0.000210887	0.000146372	0.0627438	-0.000259383	-0.000104548	-0.0134384	-0.000253169	-0.00535554	-0.00902974	-0.0003887	0.0247878	-0.000281292	0.000816686	-0.000130436	-0.000170345	-0.000277883	0.0650907	0.00972151	0.0126675	-0.000136152	-0.000261189	-0.000126046	1	-0.00021312	-0.000165985
RSV_family47	RSV_family47	-0.000143451	-0.000129595		-0.000137852	-0.000321575	-8.82325e-05	-0.000277001	-0.000114563	-9.99612e-05	-9.99612e-05	-0.000152023	0.0584604	-0.000236938	-0.000362426	-0.000272404	-0.000218611	-0.000271568	-0.000215071	-0.000251148	-0.000335399			0.0549317	-0.000203432	-0.000308981	0.0510014	-0.000259625	-0.000100852	-0.0180589	-0.00024422	0.0246966	0.0409173	-0.00037496	0.0139797	-0.000271348	-0.000332761	-0.000125826	-0.000164323	-0.00026806	-0.000267296	-0.000309623	-0.00024436	-0.000131339	-0.000251956	-0.00012159	-0.00021312	1	-0.000160117
RSV_family48	RSV_family48	-0.000111724	-0.000100933		-0.000107363	-0.000250452	-6.87181e-05	-0.000215736	-8.92252e-05	-7.78528e-05	-7.78528e-05	-0.0001184	-0.000250465	-0.000184534	-0.000282268	-0.000212156	-0.000170261	-0.000211505	-0.000167504	-0.000195602	-0.000261219			-0.000335053	-0.000158439	-0.000240644	-0.000379945	-0.000202204	-7.85464e-05	-0.000280878	-0.000190205	0.0360626	-0.00350784	-0.00029203	-0.000273539	-0.000211334	-0.000259164	-9.79967e-05	-0.00012798	-0.000208773	-0.000208178	-0.000241143	-0.000190315	-0.000102291	-0.000196231	-9.46982e-05	-0.000165985	-0.000160117	1
RSV_family49	RSV_family49	-0.000275865	-0.000266134		-0.000283089	0.0281132	0.00180093	0.0207044	-0.000235264	0.13848	0.13848	0.135711	0.00877367	0.0350666	0.0157315	-0.000559403	-0.000448935	0.124927	-0.000441666	-0.000515753	0.000278301			0.0197685	-0.000417764	0.0416535	0.0100154	0.0620113	0.138475	-0.00846403	-0.000501524	-0.00801238	0.0574738	-0.000770009	-0.000567669	-0.000557235	0.00289382	-0.000258393	-0.000337451	0.000292274	-0.000548913	0.000360323	-0.000457761	0.137641	-0.00051286	-0.000249695	-0.000426717	-0.000422188	-0.000328813
RSV_family50	RSV_family50	0.000977503	-0.000121523		-0.000129265	-0.000301545	0.206337	0.024778	-0.000107427	-9.3735e-05	-9.3735e-05	-0.000142554	0.000438224	-0.00022218	0.00039212	-0.000255437	-0.000204995	-0.000254653	-0.000201675	-0.000235505	0.000655967			0.0185987	-0.000190761	-8.08438e-05	0.0117662	0.00269353	-9.45701e-05	0.00657552	-0.000229008	0.0109407	-0.0043837	-0.000351605	0.00377544	-0.000254447	0.00297664	-0.000117988	-0.000154088	0.00341218	-0.000250647	0.153145	0.0314455	-0.000123159	-0.000236263	-0.000114017	0.0040919	-0.000192781	-0.000150144
RSV_family51	RSV_family51	-7.00481e-05	-6.32823e-05		-6.73139e-05	-0.000157027	-4.30846e-05	-0.000135261	-5.5942e-05	-4.88118e-05	-4.88118e-05	-7.42341e-05	-0.000157035	-0.000115698	-0.000176975	-0.000133017	-0.000106749	-0.000132608	-0.000105021	-0.000122638	-0.000163778			-0.00021007	-9.93374e-05	-0.000150878	-0.000238216	-0.000126777	-4.92466e-05	-0.00480724	-0.000119254	0.0150536	0.0196443	-0.000183095	-0.000171502	-0.000132501	-0.000162489	-6.14415e-05	-8.02402e-05	-0.000130895	-0.000130522	-0.000151191	-0.000119323	-6.41339e-05	-0.000123032	-5.93734e-05	-0.000104068	-0.000100389	-7.81862e-05
RSV_family52	RSV_family52	-0.00021977	-0.000198543		-0.000211192	-0.00049266	-0.000135174	-0.000424371	-0.000175513	-0.000153143	-0.000153143	0.000409915	-0.000476121	0.00246662	-0.000431035	-0.000417329	0.00259244	0.105162	-0.000329494	-0.000384765	-0.00051384			0.0122994	-0.000311663	-0.000473366	0.0405364	0.0278628	-0.000154507	-0.0265914	-0.00037415	-0.00769478	0.15262	-0.000574447	0.872278	-0.000415712	-0.000509797	-0.000192768	-0.000251747	0.399529	-0.000409503	0.0457321	0.000865219	-0.000201215	-0.000386003	-0.000186279	-0.00031693	-0.000314963	-0.000245303
RSV_family53	RSV_family53	-0.00011373	-0.000102745		-0.000109291	-0.000254949	-6.99519e-05	-0.00021961	-9.08272e-05	-7.92506e-05	-7.92506e-05	-0.000120526	-0.000254962	-0.000187847	0.693045	-0.000215966	-0.000173318	-0.000215302	-0.000170511	-0.000199114	-0.000265909			-0.000341069	-0.000161284	0.151153	-0.000386767	-0.000205834	-7.99566e-05	-0.0118419	-0.00019362	-0.00342351	-0.00707764	-0.000297273	0.0196896	0.0575735	-0.000263817	-9.97561e-05	-0.000130278	-0.000212521	-0.000211915	-0.000245473	-0.000193732	-0.000104128	-0.000199754	-9.63984e-05	-0.000168965	-0.000162992	-0.000126943
RSV_family54	RSV_family54	-0.000152941	-0.000138169		-0.000146971	-0.000342849	-9.40696e-05	-0.000295326	-0.000122142	-0.000106574	-0.000106574	-0.000162081	-0.000342867	-0.000252612	-0.000386403	-0.000290425	-0.000233074	-0.000289534	-0.0002293	-0.000267763	-0.000357588			-0.000458661	-0.00021689	-0.000329422	-0.000520114	-0.000276801	-0.000107524	-0.00724997	-0.000260376	-0.00326765	0.01923	-0.000399765	-0.000374453	-0.0002893	-0.000354775	-0.00013415	-0.000175194	-0.000285793	-0.000284979	-0.000330106	-0.000260526	-0.000140028	-0.000268624	-0.000129634	-0.00022722	-0.000219187	-0.00017071
RSV_family55	RSV_family55	0.0222304	-0.000246808		-0.000262532	-0.000612424	-1.5042e-05	0.203188	-0.00021818	0.0260244	0.0260244	0.0336224	0.056179	0.0414647	0.476636	-0.00051878	0.0359951	0.0433062	-0.000409593	-0.0004783	0.143465			0.142407	-0.000387427	0.0205204	0.498839	0.688784	0.0260222	-0.0305392	-0.000465104	-0.0088463	-0.013597	0.0108394	0.0542191	-0.00051677	0.304907	-0.000239629	-0.000312946	-0.000351205	0.00280627	0.0200337	0.0231408	0.0258184	0.00129928	-0.000231563	0.109966	-0.00039153	-0.000304935
RSV_family56	RSV_family56	0.0536117	-0.000102759		-0.000308624	-0.000719945	0.0206009	0.0212387	-0.000256485	0.0337035	0.0337035	0.0360662	0.0667607	0.0225421	0.00810926	-0.000609861	0.0143821	0.0829669	-0.000481504	-0.000562273	0.0108908			0.0654337	0.000587885	0.0949711	0.0394103	0.029376	0.0337008	-0.0367175	-0.000546761	-0.00335105	0.160969	0.00890318	0.216065	-0.000607497	0.0349349	-0.000281699	-0.000367888	0.184114	0.0632502	0.21005	0.0255218	0.033444	-0.000422338	-0.000272218	0.00133223	0.197383	-0.000358471
RSV_family57	RSV_family57	-0.0130691	-0.00987582		-0.00529423	-0.019858	-0.00486066	-0.0164346	0.00493979	-0.00618445	-0.00618445	-0.00805708	-0.0236235	-0.00957999	-0.0214932	-0.00941159	-0.00827072	-0.0158524	-0.0125219	-0.0132125	-0.0214526			-0.0329332	-0.00793828	-0.0154286	-0.0332273	-0.0220331	-0.00621484	0.144232	0.00296735	0.0408158	0.0869688	-0.00240749	-0.0311053	-0.00963298	-0.0249915	-0.000748875	-0.00134561	-0.0252706	-0.0179206	-0.011134	-0.00754853	-0.0050321	-0.0244459	-0.00523434	-0.0181583	-0.0200855	-3.93167e-05
RSV_family58	RSV_family58	-0.000400696	-0.000361993		-0.000385055	-0.000898242	-0.000246456	0.0109012	-0.000320005	-0.000279218	-0.000279218	0.00117705	0.0407075	-0.000661828	-0.000845411	-0.000760895	-0.000610638	-0.000758559	-0.00060075	-0.000701522	-0.000936857			0.0378082	-0.000568239	-0.000863064	0.0351513	-0.0007252	-0.000281705	-0.0234361	-0.000682168	0.012386	0.0278936	-0.00104736	0.00911702	-0.000757946	-0.000419545	-0.000351463	-0.000458997	-0.00074876	-0.000746626	0.00122046	-0.000682561	-0.000366865	-0.000703779	-0.000339633	-0.000595301	0.704205	-0.000447248
RSV_family59	RSV_family59	-0.000183706	0.0268057		-0.000176536	-0.000411816	-0.000112992	-0.000354733	-0.000146712	-0.000128013	-0.000128013	-0.000194685	0.0556956	-0.000303427	1.41531e-05	-0.000348847	-0.000279958	-0.000347776	-0.000275425	-0.000321626	0.00237697			0.0521818	0.149917	0.0058721	0.0566125	0.0148528	-0.000129153	-0.0202912	-0.000312753	0.0234414	0.0713492	-0.000480181	0.0137025	-0.000347494	0.000578969	-0.000161135	-0.000210436	0.0223249	-0.000342305	0.0102577	-0.000312933	-0.000168196	-0.00032266	-0.000155711	-0.000272927	0.948318	-0.000205049
RSV_family60	RSV_family60	-0.000169857	-0.000153451		-0.000163227	-0.00038077	-0.000104474	-0.000327991	-0.000135652	-0.000118362	-0.000118362	-0.000180008	-0.00038079	-0.000280553	-0.000429141	-0.000322548	-0.000258853	-0.000321558	-0.000254662	-0.00029738	-0.00039714			-0.000509392	-0.00024088	-0.000365858	-0.000577642	-0.000307416	-0.000119417	-0.0043518	-0.000289175	-0.00507134	-0.00644872	-0.000443982	-0.00041587	-0.000321298	-0.000394015	-0.000148987	-0.000194572	-0.000317404	-0.000316499	-0.000366618	-0.000289342	-0.000155516	-0.000298336	-0.000143973	-0.000252352	-0.000243431	-0.000189591
RSV_family61	RSV_family61	-0.000159493	-0.000144088		-0.000153267	-0.000357536	-9.80994e-05	-0.000307977	-0.000127375	-0.00011114	-0.00011114	-0.000169024	-0.000357555	-0.000263434	-0.000402956	-0.000302867	-0.000243058	-0.000301937	-0.000239123	-0.000279234	-0.000372907			-0.000478309	-0.000226182	-0.000343534	-0.000542396	-0.000288658	-0.00011213	-0.0198805	-0.00027153	-0.00568676	0.0676081	-0.000416891	0.00611737	-0.000301693	-0.000369973	-0.000139896	-0.000182699	-0.000298036	-0.000297187	-0.000344248	-0.000271686	-0.000146027	-0.000280132	-0.000135188	-0.000236953	-0.000228577	-0.000178023
RSV_family62	RSV_family62	0.0122918	0.000371298		-0.00017779	-0.000414741	0.0215376	0.224386	-0.000147754	-0.000128922	-0.000128922	0.00718154	0.12802	0.0320908	0.0433943	-0.000351325	0.0332335	0.0103251	0.020675	-0.000323911	-0.000270784			0.196552	0.00273566	0.0206875	0.110853	0.0613405	-0.00013007	-0.0130127	-0.000314974	-0.00657711	-0.0108603	0.00445289	0.0186224	-0.000349963	0.00738379	-0.00016228	-0.000211931	0.00049108	0.0397698	0.0366527	0.0177118	-0.000169391	-0.000324686	-0.000156817	0.809473	-0.000265149	-0.000206506
RSV_family63	RSV_family63	-0.000481411	-0.000434912		-0.00046262	-0.00107918	-0.000296102	-0.000929593	-0.000384465	-0.000335462	-0.000335462	-0.000510179	0.0490757	-0.000795145	-0.000936928	0.00383335	-0.000733643	-0.000911361	-0.000721764	-0.000842835	-0.00112558			0.0584262	-0.000682703	-0.00082985	0.0541141	0.00806359	-0.000338451	-0.0242061	-0.000819582	0.0208778	0.0508548	0.0644683	0.0148852	-0.000910624	0.062336	-0.000422261	-0.000551456	-0.000899588	-0.000897024	-0.000383719	-0.000820053	-0.000440765	-0.000839574	0.0118835	-0.000715216	0.847983	-0.00053734
RSV_family64	RSV_family64	-0.000180766	-0.000163306		-0.00017371	-0.000405224	0.00209557	-0.000349055	-0.000144364	-0.000125963	-0.000125963	-0.000191568	-0.000331817	-0.00029857	0.130959	-0.000343263	-0.000275477	0.0906197	-0.000271016	-0.000316478	-0.000422644			-0.000542105	-0.000256349	0.139185	-0.000614739	-0.000327159	-0.000127086	-0.0112319	-0.000307746	-0.00520308	0.00719329	-0.000472495	-0.000442578	-0.000341932	-0.000419319	-0.000158556	-0.000207067	-0.000337788	0.0203773	0.0453912	-0.000307923	-0.000165504	-0.000312428	-0.000153219	-0.000268558	-0.000259064	-0.000201767
RSV_family65	RSV_family65	0.167549	-0.000165892		-0.000176461	-0.000411641	-0.000112944	0.0554149	-0.00014665	-0.000127958	-0.000127958	-0.000194602	0.0038344	-0.000303298	0.148447	-0.000348698	-0.000279839	0.0937137	-0.000275308	-0.000321489	-0.000429337			-0.00055069	-0.000260409	0.143932	0.014314	-0.00033234	-0.000129098	-0.0101963	-0.00031262	-0.00665555	0.0096612	-0.000479977	0.000784914	-0.000347347	0.00541119	-0.000161066	-0.000210346	-0.000343137	0.0314286	0.046945	0.0611771	-0.000168125	-0.000322523	-0.000155645	0.00526304	-0.000263167	-0.000204962
RSV_family66	RSV_family66	0.110763	0.00526877		-0.000341854	-0.000797464	0.0948854	0.0881457	-0.000284102	0.0396132	0.0396132	0.0745484	0.0405	0.165717	0.156469	-0.000675527	0.160935	0.102278	0.00419871	-0.000622815	0.582855			0.278495	0.0306214	0.0693417	0.240644	0.0604405	0.0396165	-0.0319683	-0.000605633	-0.0117111	0.0188733	0.0303339	0.0616105	-0.000672908	0.773382	-0.000312031	-0.0004075	0.0514793	0.0391202	0.167457	0.10816	0.039313	0.00536338	-0.000301528	0.0199113	-0.000509828	-0.000397069
RSV_family67	RSV_family67	-0.00101334	-0.00137389		0.0025847	-0.00340915	-0.000909207	0.0229021	0.0110681	0.00114833	0.00114833	0.0164979	0.0167264	0.0654967	0.0246554	-0.00288787	0.0674547	0.0517787	0.017125	0.000770084	-0.00354031			0.0171891	0.0533356	0.0241609	0.028719	0.00581061	0.00134995	-0.0224994	-0.00258907	0.0202524	0.070528	0.00171405	0.022267	-0.00287668	0.107865	-0.00133393	-0.00174206	0.0468203	0.00113177	0.0370836	0.0399952	0.000803359	-0.00266951	-0.00128903	0.0104471	0.198372	-0.00169747
RSV_family68	RSV_family68	0.00118095	0.000311223		-0.000331564	-0.00077346	0.232348	0.0386971	-0.00027555	0.0292026	0.0292026	0.0438358	0.494977	0.0742409	0.257554	-0.000655193	0.0690605	0.0507306	0.0157201	-0.000604068	0.00379779			0.38167	0.00297917	0.523969	0.278065	0.384924	0.0291999	-0.0321605	0.00034845	-0.0098334	0.181094	0.0347262	0.0480914	-0.000652653	0.147672	-0.000302639	-0.000395234	0.0041852	0.570114	0.420434	0.0288811	0.0289629	-0.000602915	0.00113606	0.00551418	0.0220038	-0.000385117
RSV_family69	RSV_family69	-0.000168317	-0.00015206		-0.000161747	-0.000377318	-0.000103527	-0.000325017	-0.000134422	-0.000117289	-0.000117289	-0.000178376	-0.000377338	-0.000278009	-0.00042525	-0.000319624	-0.000256506	-0.000318643	-0.000252353	-0.000294684	-0.000393539			-0.000504773	-0.000238696	-0.000362541	-0.000572405	-0.000304629	-0.000118334	-0.00855864	-0.000286554	-0.00475692	0.0308371	-0.000439957	-0.0004121	-0.000318385	-0.000390443	-0.000147637	-0.000192808	-0.000314526	-0.00031363	-0.000363294	-0.000286718	-0.000154106	-0.000295631	-0.000142667	-0.000250064	-0.000241224	-0.000187872
RSV_family70	RSV_family70	0.028561	0.00386648		-0.000173958	-0.000405802	0.000165897	0.0141872	-0.00014457	-0.000126143	-0.000126143	0.0169276	0.00090426	0.0723184	0.597888	-0.000343752	0.07485	0.0235865	0.0523187	-0.000316929	-3.90994e-06			0.0642424	0.0221824	0.000774437	0.589864	0.883283	-0.000127267	-0.0193557	-0.000308186	-0.00576067	-0.00544781	0.0768823	0.0211491	-0.00034242	0.103043	-0.000158782	-0.000207363	0.00304875	0.00143638	0.0337943	0.0420402	-0.00016574	-0.000310741	-0.000153437	0.000827968	-0.000259434	-0.000202055
RSV_family71	RSV_family71	0.999353	-8.1071e-05		-8.6236e-05	-0.000201168	-5.51957e-05	0.332133	-7.16674e-05	-6.25328e-05	-6.25328e-05	-9.51014e-05	0.0250993	-0.000148221	0.0773392	-0.000170408	-0.000136757	-0.000169885	-0.000134542	-0.000157111	-0.000209816			-0.000269121	-0.000127261	-0.00019329	0.0887068	-0.000162414	-6.30899e-05	-0.0112971	-0.000152777	-0.00325548	0.000883612	-0.000234564	0.00713614	-0.000169748	0.0345729	-7.87128e-05	-0.000102796	-0.00016769	0.0615092	-0.000193691	0.366239	-8.2162e-05	-0.000157616	-7.60634e-05	0.0328524	-0.000128609	-0.000100164
RSV_family72	RSV_family72	-0.000164815	-0.000148896		-0.000158382	-0.000369468	-0.000101373	-0.000318255	-0.000131625	-0.000114849	-0.000114849	-0.000174665	-0.000369487	-0.000272225	0.00323267	-0.000312974	-0.00025117	-0.000312013	-0.000247103	-0.000288552	-0.000385351			0.167319	-0.00023373	0.0023499	-0.000560496	0.0887852	-0.000115872	-0.00374155	-0.000280592	-0.00340377	0.00373744	0.858149	0.00434667	-0.000311761	-0.000382319	-0.000144565	-0.000188796	-0.000307982	-0.000307105	0.00820505	-0.000280753	-0.0001509	-0.000211473	-0.000139699	-0.000244861	-0.000236205	-0.000183964
RSV_family73	RSV_family73	-5.73746e-05	-5.18328e-05		-5.51351e-05	-0.000128617	0.998678	-0.000110789	-4.58206e-05	-3.99804e-05	-3.99804e-05	-6.08032e-05	-0.000128624	-9.47654e-05	0.00212876	-0.000108951	-8.74356e-05	-0.000108616	-8.60198e-05	-0.000100449	-0.000134146			0.090682	-8.13646e-05	-0.00012358	0.0551747	0.0141061	-4.03366e-05	-0.00308555	-9.76779e-05	-0.0020814	-0.00374842	-0.000149969	0.0196059	-0.000108528	0.0157784	-5.03251e-05	-6.57226e-05	0.017618	-0.000106907	0.724451	-9.7734e-05	-5.25304e-05	-0.000100772	-4.86312e-05	-8.52395e-05	-8.22263e-05	-6.40403e-05
RSV_family74	RSV_family74	-0.000168648	-0.000152358		-0.000162065	-0.000378059	-0.00010373	0.00029739	-0.000134686	-0.000117519	-0.000117519	-9.32501e-05	-0.000368153	-0.000278555	-0.000417176	-0.000320251	-0.00025701	-0.000319268	-0.000252848	-0.000295262	-0.000394311			0.00407921	-0.000239164	-0.000294616	0.24522	0.00111859	-0.000118566	0.00189045	-0.000287116	-0.00577921	-0.000787936	-0.00044082	0.00207423	-0.00031901	0.0421224	-0.000147926	-0.000193186	-0.000315143	-0.000314245	-0.000252722	-0.000287281	-0.000154409	-0.000296211	-0.000142947	-0.000250554	-0.000241697	-0.000188241
RSV_family75	RSV_family75	-0.00712368	0.0259061		-0.00551302	-0.0151375	-0.00378349	-0.00567152	-0.00439712	-0.00548788	-0.00548788	-0.00670787	-0.016083	-0.0059663	-0.0125191	-0.00650293	-0.00471693	-0.0066788	-0.00738631	-0.0065257	-0.00677369			-0.0213651	-0.00822861	-0.0144911	-0.00865146	-0.0136767	-0.00543464	0.339267	-0.00463615	0.233442	-0.077325	-0.00891039	-0.0181368	-0.00350332	-0.0164146	0.00603425	0.0169117	-0.0143811	-0.014333	-0.0102781	-0.00963961	-0.00673535	-0.0138167	-0.00214531	-0.00794696	-0.0112867	0.0241342
RSV_family76	RSV_family76	-0.000162859	-0.000147129		-0.000156502	-0.000365083	-0.00010017	-0.000314477	-0.000130063	-0.000113485	-0.000113485	0.119112	0.00270872	0.524806	0.606865	-0.000309259	0.542966	0.172717	-0.00024417	-0.000285128	-0.000380777			0.0373308	-0.000230956	0.127223	0.0241402	0.00238917	-0.000114497	-0.015864	-0.000277261	-0.0059081	-0.000411347	-0.00042569	0.0176436	-0.00030806	-0.000377782	-0.000142849	-0.000186555	-0.000304327	-0.000303459	0.226888	0.229745	-0.000149109	-0.000286045	-0.000138041	0.000830403	-0.000233401	-0.00018178
RSV_family77	RSV_family77	-0.000160793	-0.000145262		-0.000154517	-0.000360451	-9.88992e-05	-0.000310488	-0.000128413	-0.000112046	-0.000112046	-0.000170402	-0.00036047	-0.000265582	-0.000406241	-0.000305336	-0.00024504	-0.000304399	-0.000241072	-0.000281511	-0.000375947			-0.000482209	-0.000228026	-0.000346335	-0.000546818	-0.000291012	-0.000113044	0.00298581	-0.000273744	-0.00329946	0.00626127	-0.00042029	-0.000393678	-0.000304152	-0.000372989	-0.000141037	-0.000184189	-0.000300466	-0.00029961	-0.000347054	-0.000273901	-0.000147217	-0.000282416	-0.00013629	-0.000238885	-0.000230441	-0.000179474
RSV_family78	RSV_family78	0.00118154	-6.94312e-05		-7.38546e-05	-0.000172285	-4.72709e-05	0.141245	-6.13777e-05	0.998904	0.998904	0.974193	0.0675043	0.255965	0.118179	-0.000145942	-0.000117122	0.903728	-0.000115225	-0.000134554	0.00685221			0.14878	-0.00010899	0.304649	0.0791212	0.450373	0.998884	-0.00744582	-0.000130842	-0.00278386	-0.00497285	-0.000200886	0.000700553	-0.000145376	0.0238336	-6.74115e-05	-8.80368e-05	0.00592682	-0.000143205	0.00399396	-0.000130917	0.993314	-0.000134986	-6.51425e-05	0.0047425	-0.000110144	-8.57833e-05
RSV_family79	RSV_family79	-6.51891e-05	-5.88925e-05		-6.26445e-05	-0.000146135	-4.00959e-05	-0.000125879	-5.20614e-05	-4.54258e-05	-4.54258e-05	-6.90847e-05	-0.000146142	-0.000107673	-0.000164699	-0.00012379	-9.93445e-05	-0.00012341	-9.77359e-05	-0.00011413	-0.000152417			-0.000195498	-9.24466e-05	-0.000140412	0.048473	-0.000117982	-4.58305e-05	0.00265002	-0.000110982	-0.00236488	-0.00439679	-0.000170395	-0.000159606	-0.00012331	-0.000151218	-5.71794e-05	-7.46741e-05	-0.000121815	-0.000121468	-0.000140703	-0.000111046	-5.96851e-05	-0.000114498	-5.52549e-05	-9.68493e-05	-9.34256e-05	-7.27627e-05
RSV_family80	RSV_family80	0.00719636	-0.000217746		-0.000231618	-0.000540311	-0.000148248	0.269224	-0.000192489	0.903119	0.903119	0.880712	0.0648457	0.231168	0.10779	-0.000457694	-0.000367311	0.835045	-0.000361363	-0.00042198	0.00612541			0.137503	-0.000341807	0.276157	0.0819814	0.411841	0.9031	-0.00615827	-0.000410338	-0.00688672	-0.00817636	0.0699629	0.000483034	-0.000455919	0.0211532	-0.000211412	-0.000276096	0.0745685	-0.00044911	0.0240652	-0.000410574	0.898027	-0.000423337	-0.000204296	0.0283459	-0.000345427	-0.000269029
RSV_family81	RSV_family81
RSV_family82	RSV_family82	0.0668618	0.000814926		-0.000321509	-0.000750005	0.00089561	0.0741523	-0.000267194	0.0113263	0.0113263	0.0201493	0.530364	0.0420954	0.0978679	-0.000635324	0.0405457	0.0292685	0.00215736	-0.00058575	0.568714			0.531021	0.00574599	0.563465	0.241712	0.00854984	0.011324	-0.0329998	-0.00056959	-0.01197	0.0065655	0.0259535	0.0449287	-0.000632862	0.685966	-0.000293461	-0.000383249	0.00518317	0.609873	0.0251627	0.0409994	0.0111887	0.00408341	0.00312285	0.0195132	-0.000479487	-0.000373438
RSV_family83	RSV_family83	0.561574	-0.000172647		-0.000183646	-0.000428403	-0.000117544	0.20144	-0.000152621	0.100371	0.100371	0.0983191	0.0205912	0.0254495	0.168708	-0.000362897	-0.000291234	0.169203	-0.000286519	-0.00033458	0.000254009			0.0145024	-0.000271013	0.150879	0.0573581	0.0449805	0.100368	-0.0140418	-0.00032535	-0.00690389	0.00962294	-0.000499522	0.00375567	-0.000361491	0.0216817	-0.000167625	-0.000218912	0.000253629	0.0522161	0.0406824	0.205615	0.0997683	-0.000335656	-0.000161983	0.0182567	-0.000273883	-0.000213308
RSV_family84	RSV_family84	-0.000159883	-0.00014444		-0.000153643	-0.000358411	-9.83395e-05	0.000655061	-0.000127686	-0.000111412	-0.000111412	0.0034733	-0.00035843	-0.000264079	-0.000403942	-0.000303608	-0.000243653	-0.000302676	-0.000239708	-0.000279917	-0.000373819			-0.00047948	-0.000226735	-0.000344375	0.0249295	0.00753716	-0.000112404	-0.0136543	-0.000272195	-0.00384047	0.0519783	-0.000417911	0.0124277	-0.000302431	0.23317	-0.000140239	-0.000183146	-0.000298766	-0.000297914	-0.00034509	-0.000272351	-0.000146384	-0.000280818	-0.000135519	-0.000237533	-0.000229136	-0.000178458
RSV_family85	RSV_family85	-0.000199375	-0.000180118		-0.000191593	-0.000446941	0.0194377	0.0132824	-0.000159226	0.120621	0.120621	0.300332	0.0123427	0.835148	0.0496575	-0.000378601	0.832008	0.373997	-0.000298917	-0.000349059	0.0224559			0.0771108	-0.00028274	0.0369439	0.048931	0.0584906	0.120618	-0.00520551	-0.000339428	0.00731466	0.00364337	-0.000521137	0.00238584	-0.000377133	0.00275186	-0.000174879	-0.000228385	0.000708427	-0.000371501	0.361936	0.352101	0.119904	-0.000350181	-0.000168992	0.00134686	-0.000285735	-0.000222539
RSV_family86	RSV_family86	-0.000177709	-0.000160545		-0.000170773	-0.000398372	0.0813602	0.00334118	-0.000141923	0.0324296	0.0324296	0.0315607	0.00177973	0.00805186	0.00358512	-0.000337458	-0.000270819	0.0291184	-0.000266434	-0.000311126	0.383504			0.187014	-0.000252015	0.0373455	0.0855911	0.0157437	0.0324279	-0.014266	-0.000302543	-0.0064369	-0.0103707	-0.000464506	0.0240198	-0.00033615	0.606889	-0.000155875	-0.000203566	0.00131167	-0.00033113	0.0587233	-0.000302717	0.0322091	0.00442632	-0.000150628	-0.000264017	-0.000254684	-0.000198355
RSV_family87	RSV_family87	0.261967	-0.000290367		-0.000308866	-0.00072051	0.0488248	0.0914994	-0.000256686	0.017307	0.017307	0.0190139	0.408858	0.0137805	0.0321407	-0.000610339	0.00966647	0.033187	0.3245	-0.000562714	0.339368			0.68203	-0.000455803	0.108913	0.141942	0.0140198	0.0173047	-0.0308813	-0.00054719	-0.0101819	-0.0121589	0.0651197	0.089113	-0.000607974	0.556897	-0.00028192	-0.000368177	0.0314553	0.273131	0.0503906	0.099907	0.0171389	0.00363021	-0.000272431	0.159021	0.00657958	-0.000358753
RSV_family88	RSV_family88
RSV_family89	RSV_family89	0.676178	-0.000192332		-0.000204585	-0.000477248	0.0405821	0.299218	-0.000170023	0.0922938	0.0922938	0.112117	0.0415424	0.120999	0.067512	-0.000404274	0.100701	0.121153	-0.000319187	-0.000372728	0.432639			0.233343	-0.000301913	0.0277411	0.130665	0.0440951	0.0922907	-0.0247959	-0.000362445	-0.0076328	-0.00636395	-0.000556476	0.0288909	-0.000402707	0.704694	-0.000186737	-0.000243871	0.0228001	0.0413439	0.0713397	0.290378	0.0917315	0.0049612	-0.000180452	0.0592014	-0.00030511	-0.000237629
RSV_family90	RSV_family90	-7.10922e-05	-6.42255e-05		-6.83173e-05	-0.000159368	-4.37268e-05	0.708103	-5.67758e-05	0.0196913	0.0196913	0.0191777	0.202723	0.00494334	0.00215425	-0.000135	-0.000108341	0.0177273	-0.000106586	-0.000124466	-2.85631e-05			0.1296	-0.000100818	0.00586629	0.103419	0.00877412	0.0196905	-0.00890634	-0.000121032	-0.00257904	-0.00493028	-0.000185825	-0.000156578	-0.000134476	0.0003096	-6.23573e-05	-8.14362e-05	-1.28858e-05	-0.000132468	-0.000153445	-0.000121101	0.0195656	-0.000124866	-6.02584e-05	0.410951	-0.000101886	-7.93517e-05
RSV_family91	RSV_family91	0.00142929	-0.000201023		-0.00021383	-0.000498813	0.0303336	0.125493	-0.000177705	0.0230898	0.0230898	0.0418748	0.199195	0.0907039	0.725333	-0.000422542	0.0877134	0.0486576	0.00235301	-0.000389571	-0.000271508			0.312166	-0.000315555	0.0479214	0.566419	0.793908	0.023088	-0.0241638	-0.000378823	-0.00805267	-0.012757	-0.000324271	0.0590322	-0.000420904	0.0920943	-0.000195175	-0.000254891	0.000266242	0.088448	0.0641176	0.0401488	0.0229115	-0.000390823	-0.000188606	0.135678	-0.000318897	-0.000248367
RSV_family92	RSV_family92	-0.00016253	-0.000146831		-0.000156186	-0.000364345	-9.99674e-05	-0.000175003	-0.0001298	-0.000113256	-0.000113256	0.00167725	-0.000316704	0.0078728	0.611254	-0.000308634	0.0081748	0.0162894	0.0162601	-0.000284551	-0.000380008			0.0453898	-0.000230489	0.021	0.583636	0.871798	-0.000114265	-0.0185013	-0.000276701	-0.00583409	-0.00493528	0.00115606	0.0208209	-0.000307438	0.113923	-0.00014256	-0.000186178	-0.000303711	0.00286577	0.0105457	0.00328962	-0.000148807	-0.000285466	-0.000137762	-0.000220132	-0.00023293	-0.000181413
RSV_family93	RSV_family93	-7.63902e-05	-6.90117e-05		-7.34084e-05	-0.000171244	-4.69853e-05	-0.000147508	-6.10069e-05	-5.32311e-05	-5.32311e-05	-8.09551e-05	-0.000171253	-0.000126173	-0.000192998	-0.00014506	-0.000116414	-0.000144615	-0.000114529	-0.000133741	-0.000178606			0.0637412	-0.000108331	-0.000164538	-0.000259784	-0.000138255	-5.37053e-05	-0.00961666	-0.000130051	-0.00277123	-0.0052977	-0.000199673	-0.00018703	-0.000144498	-0.000177201	-6.70043e-05	-8.75049e-05	-0.000142746	-0.00014234	-0.00016488	-0.000130126	-6.99405e-05	-0.000134171	-6.4749e-05	0.872982	-0.000109478	-8.52651e-05
RSV_family94	RSV_family94	0.0444573	0.000609698		-0.000256175	-0.000597595	0.0457427	0.0167997	-0.000212897	0.0103071	0.0103071	0.0150393	0.00140992	0.0240842	0.265135	-0.000506218	0.0221826	0.0280049	0.00120827	-0.000466718	0.519969			0.265238	0.0043577	0.0127794	0.376696	0.376322	0.0103052	-0.0258781	-0.000453842	-0.00958089	-0.0150293	-0.000542776	0.0422746	-0.000504256	0.859662	-0.000233826	-0.000305368	0.0214885	0.00373988	0.0456085	0.0255067	0.0101902	0.00595555	-0.000225956	0.00112462	-0.000382049	-0.000297551
RSV_family95	RSV_family95	-8.71394e-05	-7.87227e-05		-8.37381e-05	-0.000195341	-5.35969e-05	-0.000168264	-6.95915e-05	-6.07215e-05	-6.07215e-05	-9.23468e-05	-0.000195351	-0.000143928	-0.000220156	-0.000165472	-0.000132796	-0.000164964	-0.000130645	-0.00015256	-0.000203739			-0.000261326	-0.000123575	-0.000187691	-0.000296339	-0.000157709	-6.12625e-05	0.000561667	-0.000148351	0.000340135	0.00193176	-0.000227769	-0.000213348	-0.000164831	-0.000202136	-7.64328e-05	-9.98182e-05	-0.000162833	-0.000162369	-0.000188081	-0.000148437	-7.97822e-05	-0.000153051	-7.38602e-05	-0.00012946	-0.000124884	-9.72632e-05
RSV_family96	RSV_family96	-0.000113325	-0.000102379		-0.000108901	-0.000254041	-6.97027e-05	-0.000218827	-9.05036e-05	-7.89682e-05	-7.89682e-05	-0.000120097	-0.000254054	-0.000187178	-0.000286312	-0.000215196	-0.0001727	-0.000214535	-0.000169904	-0.000198404	-0.000264962			-0.000339854	-0.000160709	-0.000244092	-0.000385389	-0.000205101	-7.96717e-05	-0.00960954	-0.000192931	-0.00188982	0.00159709	-0.000296214	-0.000277458	-0.000214362	-0.000262877	-9.94007e-05	-0.000129813	-0.000211764	-0.00021116	-0.000244598	-0.000193042	-0.000103757	-0.000199042	-9.6055e-05	-0.000168363	-0.000162411	-0.000126491
RSV_family97	RSV_family97	-0.000157938	-0.000142683		-0.000151773	-0.00035405	-9.7143e-05	-0.000304975	-0.000126133	-0.000110056	-0.000110056	-0.000167376	-0.000354069	-0.000260866	-0.000399027	-0.000299914	-0.000240688	-0.000298993	-0.000236791	-0.000276511	-0.000369271			-0.000473646	-0.000223976	-0.000340185	-0.000537107	-0.000285844	-0.000111037	0.0146413	-0.000268883	-0.00566252	0.0359749	-0.000412826	-0.000386687	-0.000298751	-0.000366366	-0.000138532	-0.000180918	-0.00029513	-0.000294289	-0.000340891	-0.000269037	-0.000144603	-0.000277401	-0.00013387	-0.000234643	-0.000226349	-0.000176287
RSV_family98	RSV_family98	0.00156707	0.0057166		-0.000233921	-0.000545683	-0.000149722	0.0812743	-0.000194403	0.19767	0.19767	0.22379	0.0200835	0.187198	0.0292882	-0.000462244	0.141239	0.223654	-0.000364956	-0.000426175	0.00152313			0.0423451	0.0327093	0.061484	0.0261314	0.0928238	0.197665	-0.0243806	-0.000414418	-0.0082286	0.0986224	-0.000636271	0.0178431	-0.000460453	0.00441204	-0.000213514	-0.000278841	0.00573668	-0.000453576	0.18868	0.0595498	0.196513	-0.000427546	-0.000206328	0.0177283	-0.000348861	-0.000271704
RSV_family99	RSV_family99	-5.84272e-05	-5.27838e-05		-5.61466e-05	-0.000130977	-3.59368e-05	-0.000112822	-4.66612e-05	-4.07139e-05	-4.07139e-05	-6.19187e-05	-0.000130983	-9.65039e-05	-0.000147615	-0.000110949	-8.90397e-05	-0.000110609	-8.75979e-05	-0.000102292	-0.000136607			-0.000175219	-8.28573e-05	0.341322	-0.000198696	-0.000105744	-4.10766e-05	-0.00735532	-9.94699e-05	-0.00144473	0.0571217	-0.00015272	-0.00014305	-0.000110519	-0.000135532	-5.12483e-05	-6.69283e-05	-0.00010918	-0.000108869	-0.000126108	-9.95271e-05	-5.34941e-05	-0.000102621	-4.95234e-05	-8.68033e-05	-8.37348e-05	-6.52152e-05
RSV_family100	RSV_family100
RSV_family101	RSV_family101	-7.24644e-05	-6.54652e-05		-6.96359e-05	-0.000162444	-4.45707e-05	-0.000139927	-5.78717e-05	-5.04955e-05	-5.04955e-05	-7.67948e-05	-0.000162452	-0.000119689	-0.00018308	-0.000137605	-0.000110432	-0.000137183	-0.000108644	-0.000126868	-0.000169427			-0.000217316	-0.000102764	-0.000156082	-0.000246433	-0.00013115	-5.09454e-05	0.0058783	-0.000123368	-0.000423082	0.00672314	-0.000189411	0.000565909	-0.000137072	-0.000168094	-6.35609e-05	-8.3008e-05	-0.000135411	-0.000135025	-0.000156406	-0.000123439	-6.63462e-05	-0.000127276	-6.14215e-05	-0.000107658	-0.000103852	-8.08833e-05
RSV_family102	RSV_family102	-0.000679091	0.00311574		-0.000719516	0.00213678	-0.000418747	-0.00141663	0.000819928	-0.000521747	-0.000521747	-0.000469121	-0.00111683	-0.000154309	-0.00182385	0.0018739	-2.12646e-05	-0.00103197	-0.000145218	-0.00131087	-0.00174515			-0.00121578	0.00013799	-0.00156327	-0.00197648	-0.00105508	-0.000526395	-0.0474397	0.0039504	0.00720705	-0.0264636	0.00244528	0.00131654	-0.000366694	-0.00159061	-0.000656746	-0.000249576	-0.00135502	-0.00139467	-0.00104296	-0.000732967	-0.000665447	-0.000307505	-0.000574452	-0.00099308	0.00703879	0.000663449
RSV_family103	RSV_family103	-0.000561738	-0.00050748		-0.000539811	-0.00125925	0.00145067	-0.0010847	-0.000448616	-0.000391437	-0.000391437	-0.000595306	-0.00125932	-0.00092782	-0.00141922	-0.0010667	-0.000856056	-0.00106343	-0.000842195	-0.000983468	-0.00131339			-0.00168462	-0.000796617	-0.00120993	-0.00191033	-0.00101666	-0.000394924	-0.0126192	-0.000956335	0.019881	-0.01077	-0.0014683	-0.00111948	-0.00106257	-0.00109018	-0.000492718	-0.00064347	-0.00104969	-0.0010467	-0.00121245	-0.000955275	-0.00051431	-0.000983761	-0.000476134	-0.000834555	-0.000805053	-0.000627
RSV_family104	RSV_family104	-0.00221714	-0.00203856		-0.00216843	-0.00494748	-0.00135832	-0.00432773	-0.000213099	-0.00157241	-0.00157241	-0.00239136	-0.00502421	-0.00372708	-0.00566149	-1.74992e-05	-0.0034388	-0.00299789	-0.00338312	-0.00395062	-0.00494012			-0.00674973	-0.00320003	-0.00485225	-0.00760009	-0.00408395	-0.00158642	-0.0210547	-0.00384162	0.0682071	0.018382	-0.00457025	-0.0050882	-0.00322393	-0.0036318	-0.00197926	0.0245628	-0.00421663	-0.00420461	-0.00414255	-0.00374178	-0.00206599	-0.0039611	-0.00191264	-0.00334657	-0.00323392	-0.00251867
RSV_family105	RSV_family105	-0.000120084	-0.000108485		-0.000115397	-0.000269193	-7.386e-05	-0.000231879	-9.59016e-05	-8.36782e-05	-8.36782e-05	-0.00012726	-0.000269206	-0.000198342	-0.000303389	-0.000228031	-0.000183001	-0.000227331	-0.000180038	-0.000210238	-0.000280765			-0.000360124	-0.000170294	-0.00025865	-0.000408375	-0.000217334	-8.44237e-05	-0.0103605	-0.000204438	-0.00399547	0.00278238	-0.000313881	-0.000294007	-0.000227147	-0.000278556	-0.000105329	-0.000137556	-0.000224394	-0.000223755	-0.000259187	-0.000204555	-0.000109945	-0.000210914	-0.000101784	-0.000178405	-0.000172098	-0.000134035
RSV_family106	RSV_family106	-0.000666465	-0.000610875		-0.000649793	-0.00151581	-5.81124e-05	-0.00116499	-0.000284294	-0.000471188	-0.000471188	-0.000184766	-0.00150512	-0.00111685	-0.00166465	0.00146641	-0.00103047	-0.00128009	-0.00101378	-0.00118384	-0.00158098			-0.00202784	0.00186946	0.0344528	-0.00229954	-0.00122294	-0.000475386	0.00100242	-0.00115118	-0.0112933	0.0124195	0.00267844	-0.0014077	-0.00127906	-0.00121863	-0.000593105	-0.000774572	-0.00126355	-0.00125995	-0.00141471	0.00106297	-0.000619096	0.0609949	-0.000573142	-0.00100459	-0.000969076	0.00799677
RSV_family107	RSV_family107	-0.000147402	-0.000133165		-0.000141648	-0.000330432	-1.88843e-05	-0.00028463	-0.000117719	-0.000102714	-0.000102714	-0.000156211	-0.000330449	-0.000243463	-0.000372408	-0.000279907	-0.000224632	-0.000279048	-0.000220995	-0.000258066	-0.000344637			-0.00044205	-0.000209035	-0.000317491	-0.000501277	-0.000266776	-0.00010363	-0.0185034	-0.000250946	-0.0053369	-0.00820912	-0.000385287	-0.000360892	-0.000278822	-0.000341926	-0.000129291	-0.000168849	-0.000275443	-0.000274658	-0.000318151	-0.00025109	-0.000134957	-0.000258781	-0.000124939	-0.00021899	-0.000211249	-0.000164527
RSV_family108	RSV_family108
RSV_family109	RSV_family109
RSV_family110	RSV_family110
RSV_family111	RSV_family111	-0.00341479	0.00588088		-0.00205133	-0.00779216	-0.00213024	-0.00671043	0.0137113	-0.00246601	-0.00246601	-0.00125438	-0.00782336	0.00461883	-0.00844145	0.0177536	0.00543241	-0.00263611	-0.00441033	-0.00619573	-0.0080608			-0.00939065	-0.00276087	-0.00760954	-0.0114804	-0.00611773	-0.00247554	-0.0338164	-0.00391901	0.0659414	0.0135822	-0.00567704	-0.00762981	0.000554893	-0.00613307	-0.00242163	0.030852	-0.00661293	-0.00659408	-0.000993807	-0.00120113	-0.00324009	-0.00620286	-0.000474903	-0.00510894	-0.00507174	0.0508405
RSV_family112	RSV_family112	-0.000170832	-0.000154331		-0.000164163	-0.000382954	-0.000105073	-0.000329872	-0.00013643	-0.000119041	-0.000119041	-0.00018104	-0.000382974	-0.000282162	-0.000431602	-0.000324398	-0.000260338	-0.000323402	-0.000256122	-0.000299085	-0.000399417			-0.000512313	-0.000242261	-0.000367956	-0.000580955	-0.00030918	-0.000120101	-0.00618397	-0.000290834	-0.00489244	-0.00642276	-0.000446528	-0.000418255	-0.000323141	-0.000396275	-0.000149842	-0.000195688	-0.000319224	-0.000318314	-0.000368721	-0.000291001	-0.000156408	-0.000300047	-0.000144798	-0.000253799	-0.000244827	-0.000190679
RSV_family113	RSV_family113	-0.0090374	0.00364012		0.0205402	-0.0154766	-0.00339808	-0.0133203	0.00879233	-0.00677341	-0.00677341	-0.0051704	-0.0158151	0.00482137	0.00263622	0.00778811	0.00678433	-0.00795045	-0.000851112	0.0184983	0.0040914			-0.019195	0.0259144	-0.00594829	-0.00283106	-0.014491	-0.00681598	-0.174237	-0.00282587	-0.0808479	0.00834797	0.0110248	-0.0194098	0.0161342	-0.016464	-0.00662623	0.00151818	-0.0168015	-0.0130597	-0.000497683	0.00903045	-0.00755894	-0.0166224	-0.0053806	-0.0134442	0.0141137	0.00927896
RSV_family114	RSV_family114	-0.0151444	0.0137917		0.00624127	-0.0298051	-0.00805054	-0.0070144	-0.0045679	-0.0121462	-0.0121462	-0.0143327	-0.0265942	-0.0118264	-0.0310746	-0.00406833	-0.00901356	-0.0201997	-0.00934915	-0.000950134	-0.0271949			-0.0377278	-0.0046573	-0.0220269	-0.041231	-0.0287621	-0.0120984	0.193263	-8.55789e-05	-0.00095944	-0.133501	-0.0101557	-0.0365421	-0.0148289	-0.0288111	0.00542597	0.0208172	-0.0310779	-0.0198985	-0.0168425	-0.0171626	-0.0153219	-0.0299945	0.00841898	-0.0161442	-0.0246705	0.00566075
RSV_family115	RSV_family115	-0.00059025	0.00361637		-0.00058192	-0.00127179	-0.00037246	-0.00113784	0.00178219	-0.000421971	-0.000421971	-0.000546698	-0.00135272	-0.0010002	-0.0015272	0.00333729	-0.000922835	-0.00100305	-0.000907892	-0.00106019	-0.00141584			-0.00181291	-0.000858758	-0.00130432	-0.00203878	-0.00109597	-0.000425731	-0.0357387	-0.00103094	0.010982	-0.0166809	-0.00158284	-0.00107948	-0.00114546	-0.00139108	-0.000531154	0.0238575	-0.00113157	-0.00112835	-0.00123323	-0.00103058	-0.000533802	-0.00106359	-0.000513276	-0.000899656	-0.000867853	-0.00067591
RSV_family116	RSV_family116	-0.000205104	-0.000185293		-0.000197098	-0.000459783	-1.61541e-05	-0.000326377	-0.000163801	-0.000142923	-0.000142923	-0.000217361	-0.000456854	-0.000338769	-0.000518191	-0.000389479	-0.000312567	-0.000388283	-0.000307506	-0.000359088	-0.000479549			-0.000615094	-0.000290864	-0.000441776	-0.000697507	-0.000371207	-0.000144196	-0.00721046	-0.000349181	-0.00247391	-0.00456446	-0.000536111	-0.000447532	-0.000387969	-0.000462644	-0.000179903	-0.000234947	-0.000383267	-0.000382175	-0.000346287	-0.000349382	-0.000187787	-0.000360067	-0.000173848	-0.000304716	-0.000293944	-0.000228933
RSV_family117	RSV_family117	-6.49444e-05	-5.86715e-05		-6.24094e-05	-0.000145586	-3.99454e-05	-0.000125406	-5.1866e-05	-4.52553e-05	-4.52553e-05	-6.88254e-05	-0.000145594	-0.000107268	-0.000164081	-0.000123325	-9.89716e-05	-0.000122947	-9.7369e-05	-0.000113702	-0.000151845			-0.000194764	-9.20996e-05	-0.000139885	-0.00022086	-0.00011754	-4.56585e-05	-0.00387465	-0.000110565	-0.00182272	-0.00345536	-0.000169755	-0.000159007	-0.000122847	-0.00015065	-5.69648e-05	-7.43938e-05	-0.000121358	-0.000121012	-0.000140175	-0.000110629	-5.94611e-05	-0.000114068	-5.50475e-05	-9.64858e-05	-9.3075e-05	-7.24896e-05
RSV_family118	RSV_family118
RSV_family119	RSV_family119	-0.000178903	-0.000161623		-0.00017192	-0.000401048	-0.000110038	-0.000345457	-0.000142876	-0.000124665	-0.000124665	-0.000189594	-0.000401068	-0.000295493	-0.000451994	-0.000339725	-0.000272638	-0.000338682	-0.000268223	-0.000313216	-0.000418288			-0.000536518	-0.000253707	-0.000385341	-0.000608403	-0.000323787	-0.000125776	0.0138006	-0.000304575	0.00189091	-0.010107	-0.000467625	-0.000438017	-0.000338408	-0.000414997	-0.000156921	-0.000204933	-0.000334306	-0.000333354	-0.000386141	-0.00030475	-0.000163798	-0.000314223	-0.00015164	-0.00026579	-0.000256394	-0.000199687
RSV_family120	RSV_family120	-0.00018	-0.000162614		-0.000172974	-0.000403507	-6.19583e-05	-0.000347576	-0.000143752	-0.00012543	-0.00012543	5.34976e-05	-0.000395638	0.000777873	-0.00040757	-0.000341808	0.00083801	0.260088	-0.000269868	-0.000315137	-0.000420854			0.0312367	-0.000255264	-0.000387705	0.0982202	0.0699918	-0.000126547	-0.0217091	-0.000306443	-0.0065059	-0.00735891	-0.000470494	0.000576605	-0.000340484	0.00294325	-0.000157884	-0.00020619	0.993627	-0.000335398	7.67999e-05	0.00016439	-0.000164803	-0.000316039	-0.00015257	-0.000265224	-0.000257967	-0.000200912
RSV_family121	RSV_family121	0.000773693	0.00181005		-0.000270455	-0.000630906	0.0385919	0.0812463	-0.000224764	0.0610054	0.0610054	0.0850309	0.19764	0.128088	0.173605	-0.000534436	0.116334	0.159504	0.0121308	-0.000492734	0.056522			0.383941	0.0110949	0.0249379	0.218919	0.259974	0.061003	-0.0283953	-0.00047914	-0.00967435	-0.00267106	0.0208177	0.0477301	-0.000532365	0.156975	-0.00024686	-0.00032239	0.253963	0.0918048	0.0811369	0.0489634	0.0606025	0.00020727	-0.000238551	0.842849	-0.000403345	-0.000314137
RSV_family122	RSV_family122	-0.000248244	-0.000224267		-0.000238555	-0.000556491	0.00369176	-0.000479354	-0.000198253	-0.000172985	-0.000172985	0.0266979	0.000266155	0.118269	0.00458239	-0.0004714	0.122401	0.101113	-0.000372185	-0.000434617	-0.000580414			0.0154183	-0.000352043	-0.000534697	0.0283786	0.0170207	-0.000174526	0.00804052	-0.000422626	-0.00395514	0.0332829	-0.000648874	-0.000131862	-0.000469573	-0.000575848	-0.000217743	-0.000284364	0.238307	-0.00046256	0.0508255	0.0515676	-0.000227285	-0.000355288	-0.000210414	-0.000126431	-0.000355771	-0.000277085
RSV_family123	RSV_family123	-0.000122892	-0.000111022		-0.000118095	-0.000275487	-7.55871e-05	-9.04844e-05	-9.81441e-05	-8.56349e-05	-8.56349e-05	0.000424671	-0.000275501	-0.00020298	-0.000310483	-0.000233364	-0.00018728	-0.000232647	-0.000184248	-0.000215154	-0.00028733			0.059226	-0.000174277	-0.000264698	-0.000417924	-0.000222416	-8.63978e-05	-0.00891306	-0.000209218	-0.003685	-0.00481734	-0.000321221	-0.000300882	-0.000232459	2.39428e-05	-0.000107792	-0.000140773	-0.000229642	-0.000228987	0.00145604	-0.000209339	-0.000112516	-0.000215846	-0.000104164	0.813191	-0.000176122	-0.000137169
RSV_family124	RSV_family124	-0.000156176	-0.000141091		-0.00015008	-0.000350101	-9.60593e-05	-0.000301573	-0.000124726	-0.000108828	-0.000108828	-0.000165509	-0.000350119	-0.000257956	-0.000394576	-0.000296568	-0.000238004	-0.000295658	-0.00023415	-0.000273427	-0.000365152			-0.000468362	-0.000221478	-0.00033639	-0.000531116	-0.000282655	-0.000109798	-0.00537496	-0.000265883	0.00695915	-0.00235679	-0.000408221	-0.000382374	-0.000295419	-0.000362279	-0.000136987	-0.0001789	-0.000291838	-0.000291007	-0.000337088	-0.000266036	-0.00014299	-0.000274306	-0.000132376	-0.000232026	-0.000223824	-0.00017432
RSV_family125	RSV_family125	-0.000144584	-0.000130619		-0.00013894	-0.000324115	-8.89294e-05	-0.000279188	-0.000115468	-0.000100751	-0.000100751	0.0772254	0.00166983	0.340373	0.0145863	-0.000274556	0.352158	0.111966	-0.00021677	-0.000253132	-0.000338048			0.0240994	-0.000205039	0.033488	0.0621164	0.00147936	-0.000101648	-0.00604442	-0.000246148	-0.00524512	-0.00296725	-0.000377921	0.00287081	-0.000273491	-0.000335389	-0.000126819	-0.000165621	-0.000270177	-0.000269407	0.147096	0.148967	-0.000132377	-0.000253946	-0.000122551	0.000480825	-0.00020721	-0.000161382
RSV_family126	RSV_family126	-0.000111562	-0.000100786		-0.000107207	-0.000250089	-6.86186e-05	-0.000215424	-8.9096e-05	-7.774e-05	-7.774e-05	-0.000118229	-0.000250102	-0.000184267	-0.000281859	-0.000211849	-0.000170014	-0.000211199	-0.000167261	-0.000195319	-0.000260841			-0.000334568	-0.00015821	-0.000240295	-0.000379395	-0.000201911	-7.84326e-05	-0.00515193	-0.00018993	0.0220575	0.0160585	-0.000291607	-0.000273143	-0.000211028	-0.000258789	-9.78547e-05	-0.000127794	-0.00020847	-0.000207876	0.0474122	-0.000190039	-0.000102143	-0.000195947	-9.45611e-05	-0.000165744	-0.000159885	-0.000124523
RSV_family127	RSV_family127	-0.000271202	-0.000245007		-0.000260616	-0.000607955	-0.000166808	-0.000523685	-0.000216588	-0.000188982	-0.000188982	-0.000287409	-0.000607986	-0.000447943	-0.000685186	-0.000514995	-0.000413296	-0.000513414	-0.000406604	-0.00047481	-0.000634091			-0.000813318	-0.000384599	-0.000584146	-0.00092229	-0.000490835	-0.000190666	0.0112799	-0.00046171	-0.00475765	0.0292387	-0.000708881	-0.000613074	-0.000512999	-0.000600416	-0.00023788	-0.000310662	-0.000506781	-0.000436942	-0.000585359	-0.000461976	-0.000248304	-0.000476038	-0.000229873	-0.000402916	-0.000388673	-0.00030271
RSV_family128	RSV_family128	-0.0045473	0.0041127		0.00565023	-0.00641847	0.00202243	-0.00547946	0.00750919	-0.00349936	-0.00349936	0.00316394	-0.004476	0.0288009	-0.00385305	0.00683953	0.0307239	0.00645725	-0.00494243	0.00496607	-0.0112524			-0.00532183	0.00165438	0.00991689	-0.00301271	0.00130335	-0.0035245	-0.120388	0.0167757	-0.0634877	0.0588337	-0.00742873	0.0081595	-0.00374008	-0.00854981	-0.00349949	-0.00275017	0.00221915	-0.00804755	0.0116189	0.0121825	-0.00419733	-0.00879751	-0.000644925	-0.000888994	0.0633876	-0.0034437
RSV_family129	RSV_family129	-0.000239403	-0.000216279		-0.000230058	-0.00053667	-0.000147249	-0.000462281	-0.000191192	-0.000166823	-0.000166823	-0.000253709	0.037343	-0.00039542	-0.000604845	-0.00045461	-0.000364836	-0.000453214	-0.000358928	-0.000419137	-0.000559741			0.0349578	-0.000339504	-0.000515652	0.032366	-0.000433283	-0.00016831	-0.0272901	-0.000407573	0.0112861	0.075506	-0.000625763	0.0134259	-0.000452848	-0.000555338	-0.000209988	-0.000274236	-0.000447359	-0.000446084	-0.000516723	-0.000407807	-0.00021919	-0.000420485	-0.00020292	-0.000355673	0.644199	-0.000267216
RSV_family130	RSV_family130	-0.000208598	-0.00018845		-0.000200456	-0.000467616	-0.000128303	-0.000402798	-0.000166591	-0.000145358	-0.000145358	0.00834988	0.056724	0.0373837	0.00112911	-0.000396114	0.0387137	0.0120375	-0.000312744	-0.000365205	-0.000487718			0.0555553	-0.000295819	-0.000449302	0.0534387	-0.000184683	-0.000146653	-0.0215999	-0.00035513	0.0229454	0.0398037	-0.000545244	0.0134197	-0.000394579	-0.000483881	-0.000182968	-0.000238949	-0.000389796	-0.000388686	0.0160046	0.0161725	-0.000190986	-0.00036638	-0.00017681	-0.000232855	0.965609	-0.000232833
RSV_family131	RSV_family131	-0.0023364	0.00179078		0.001691	-0.00535574	-0.00124346	-0.00200703	0.00497284	0.0209615	0.0209615	0.0195732	-0.00370621	0.00185436	-0.00327394	0.0125763	-0.00364091	0.0167391	-0.00195132	-0.00255043	-0.0049766			-0.00376916	-0.00186935	0.0018794	-0.00621552	0.00603369	0.0209517	-0.0457314	-0.00406741	0.0368209	0.00900927	-0.00591471	0.0203512	-0.00451923	-0.00388542	-0.00195765	-0.00273676	-0.00409772	-0.00445173	-0.00481292	-0.00397005	0.0203127	-0.00419413	-0.000909652	-0.00349198	-0.00342399	0.0456778
RSV_family132	RSV_family132	-8.1203e-05	-7.33597e-05		-7.80334e-05	-0.000182033	-4.99456e-05	-0.000156801	-6.48505e-05	-5.65848e-05	-5.65848e-05	-8.60556e-05	5.95827e-05	-0.000134123	-0.000205158	-0.000154199	-0.000123749	-0.000153726	-0.000121745	-0.000142167	-0.000189859			0.00125216	-0.000115156	-0.000174904	-0.000276151	-0.000146965	-5.70889e-05	-0.00706209	-0.000138245	-0.00215331	0.00245362	-0.000212253	-0.000198813	-0.000153602	-0.000188365	-7.12258e-05	-9.30181e-05	-0.00015174	-0.000151307	-0.000175267	-0.000138324	-7.4347e-05	-0.000142624	-6.88284e-05	-0.000120641	-0.000116376	-9.06371e-05
RSV_family133	RSV_family133	0.230683	0.000121916		0.00013079	-0.000825166	3.50624e-05	0.299147	0.000169975	0.106348	0.106348	0.104076	0.362039	0.0286021	0.0640917	-0.000491377	0.00138511	0.217884	-0.000551876	-0.00064445	0.20189			0.60554	0.00200841	0.0367608	0.203249	0.133139	0.106349	-0.0404221	-0.00062667	-0.0126625	0.0468187	0.0208272	0.0861754	-0.000696283	0.334348	-0.00032287	-0.000421655	0.464711	0.166165	0.0878023	0.0845041	0.105672	0.00184839	-0.000312002	0.577784	-0.000527538	-0.000410862
RSV_family134	RSV_family134	-0.000236566	-0.000213716		-0.000227332	-0.000530311	-0.000145505	-0.000456803	-0.000188927	-0.000164847	-0.000164847	-0.000250702	-0.000332966	-0.000390735	-0.000597678	-0.000449223	-0.000360513	0.177757	-0.000354675	-0.00041417	-0.000553109			0.0210109	-0.000335481	-0.000509542	0.0666301	0.0476728	-0.000166315	-0.0261959	-0.000402743	-0.00806627	-0.0116544	-0.000618347	0.0436855	-0.000447482	-0.000548757	-0.000207499	-0.000270986	0.680627	-0.000440798	-0.0005106	-0.000402975	-0.000216592	-0.000415502	-0.000200515	-0.000351458	-0.000339034	-0.00026405
RSV_family135	RSV_family135	-0.000188263	-0.000170079		-0.000180915	-0.000422031	-0.000115795	-0.000363532	-0.000150351	-0.000131188	-0.000131188	-0.000199514	-0.000422053	-0.000310954	0.527464	-0.0003575	-0.000286903	-0.000356402	-0.000282257	-0.000329604	-0.000440174			0.0398808	-0.000266982	-0.000405503	0.519499	0.778043	-0.000132357	-0.0173376	-0.000320511	0.00832522	-0.00870174	-0.000492093	0.017842	-0.000356114	0.0905802	-0.000165132	-0.000215656	-0.000351798	-0.000350796	-0.000406345	-0.000320695	-0.000172368	-0.000314486	-0.000159574	-0.000279697	-0.000269809	-0.000210136
RSV_family136	RSV_family136	-0.00020979	-0.000189527		-0.000201601	-0.000470288	0.0280892	-0.0004051	-0.000167543	-0.000146188	-0.000146188	-0.000222327	0.000468622	-0.000346509	-0.00053003	-0.000398378	-0.000319708	-0.000397155	-0.000314531	-0.000367292	-0.000490505			-0.000629147	-0.000297509	-0.00045187	-0.000713443	-0.000379689	-0.000147491	-0.00373064	-0.000357159	0.0089305	-0.00467598	-0.00054836	-0.000513639	-0.000396833	-0.000419254	-0.000184014	-0.000240315	-0.000392024	-0.000390907	-0.000452808	-0.000357364	-0.000192077	-1.7114e-05	-0.00017782	-0.000311678	-0.00030066	-0.000234163
RSV_family137	RSV_family137	-0.000147286	-0.00013306		-0.000141537	-0.000330172	-9.05914e-05	-0.000284406	-0.000117626	-0.000102634	-0.000102634	0.0817174	0.00178792	0.360154	0.015448	-0.000279687	0.372623	0.118481	-0.000220821	-0.000257863	-0.000344366			0.0255679	-0.000208871	-0.000317242	0.0318154	0.00157561	-0.000103548	-0.00889883	-0.000250749	-0.00304908	0.153276	-0.000384984	0.000478942	-0.000278603	-0.000341657	-0.000129189	-0.000168716	-0.000275226	-0.000274442	0.202853	0.15763	-0.000134851	-0.000258692	-0.000124841	0.000517218	-0.000211083	-0.000164398
RSV_family138	RSV_family138	-0.00026892	-0.000242946		-0.000258424	-0.000602841	0.00284418	-0.000519279	0.00827558	-0.000187392	-0.000187392	-0.000284991	0.0281587	-0.000444175	-0.000679422	-0.000510662	-0.00040982	-0.000509095	-0.000403184	-0.000470815	-0.000628757			0.0262082	-0.000381364	0.255987	0.0266854	-0.000486706	-9.99409e-05	-0.00512632	-0.000457826	0.0103211	0.0747156	-0.000702918	0.00632266	-0.000508683	-0.000621686	-0.000235879	-0.000308048	-0.000502518	-0.000501086	-0.000396303	-0.000458089	-0.000246215	-0.00046513	-0.000227939	-0.000399526	0.486339	-0.000300163
RSV_family139	RSV_family139	-0.000197315	0.00202073		-0.000189613	-0.000442322	-2.11107e-05	0.00220517	5.83766e-05	0.0224275	0.0224275	0.0276845	0.821254	0.0313691	0.00334949	6.07548e-06	0.0265046	0.0285817	0.00354413	-0.000345451	-7.51757e-05			0.548102	0.0119641	0.858634	0.00471296	0.0111898	0.0224259	-0.0229343	-0.00033592	-0.0055449	0.00106919	-0.000147924	0.010834	-0.000373235	0.148268	-0.000173071	-0.000226024	0.00161654	0.949678	0.0108752	0.0110186	0.0222585	-0.000346308	-0.000167246	-0.000240228	0.0338632	-0.000220238
RSV_family140	RSV_family140	-0.00237577	0.00376266		-0.000119905	-0.00513618	-0.00154574	-0.00484457	0.0249643	-0.00175423	-0.00175423	-0.00100484	-0.00547056	0.00316246	-0.00561518	-0.00427076	0.00373696	-0.00235349	-0.00223977	-0.00440743	-0.00588596			0.00685626	-0.00290663	-0.00511238	-0.00821242	0.00276761	-0.00176827	-0.0350622	0.0100878	0.0187028	0.0616927	0.0648428	-0.00524717	-0.00327502	-0.00440827	-0.00220813	-0.00288373	-0.00470421	-0.0046908	0.00169994	-0.000731541	-0.00230489	-0.00441306	0.00562631	-0.0036465	-0.00360786	-0.00280991
RSV_family141	RSV_family141	0.00969063	-0.000259633		-0.000276174	-0.000644248	-0.000176766	0.225309	0.00513586	-0.000200264	-0.000200264	-0.000304566	0.00654409	-0.000474684	0.00181766	-0.000545739	-0.000437969	-0.000544063	-0.000430877	-0.000503155	0.438975			0.202276	-0.000407559	0.00105113	0.0562842	0.000824361	-0.000202048	-0.00883116	-0.000489273	-0.00719687	-8.95199e-05	-0.0007512	0.025066	-0.000543623	0.724419	-0.000252081	-0.000329208	-0.000537035	-0.000535504	0.0330764	-0.000489554	-0.000263127	0.00491822	-0.000243596	0.0380824	0.00895286	-0.000320781
RSV_family142	RSV_family142	-0.000155674	-0.000140638		-0.000149598	-0.000348976	-9.57506e-05	-0.000300603	-0.000124325	-0.000108479	-0.000108479	-0.000164977	-0.000348994	-0.000257127	-0.000393308	-0.000295615	-0.000237239	-0.000294708	-0.000233397	-0.000272548	-0.000363978			-0.000466857	-0.000220766	-0.000335309	-0.000529409	-0.000281747	-0.000109445	0.0147714	-0.000265029	-0.00564744	0.0360596	-0.000406909	-0.000381145	-0.000294469	-0.000361115	-0.000136547	-0.000178325	-0.0002909	-0.000290071	-0.000336005	-0.000265181	-0.000142531	-0.000273425	-0.000131951	-0.00023128	-0.000223104	-0.00017376
RSV_family143	RSV_family143	-0.000147122	-0.000132912		-0.00014138	-0.000329805	-9.04906e-05	-0.00028409	-0.000117495	-0.000102519	-0.000102519	-0.000155914	-0.000329822	-0.000243001	-0.000371701	-0.000279376	-0.000224206	-0.000278518	-0.000220576	-0.000257576	-0.000343983			-0.00044121	-0.000208638	-0.000316889	-0.000500326	-0.000266269	-0.000103433	0.0138866	-0.00025047	-0.00202178	0.00644388	-0.000384556	-0.000360207	-0.000278293	-0.000341277	-0.000129046	-0.000168529	-0.00027492	-0.000274136	-0.000317547	-0.000250614	-0.000134701	-0.000258404	-0.000124702	-0.000218575	-0.000210848	-0.000164215
RSV_family144	RSV_family144
RSV_family145	RSV_family145	-0.00361146	-0.001451		0.00198494	-0.00823442	-0.00224874	-0.0065354	0.0047538	-0.00257034	-0.00257034	-0.00301505	-0.00815677	-0.00227785	-0.00908622	-0.00190969	-0.00167485	-0.0056596	-0.00324321	-0.00229752	-0.00861827			-0.0107036	-0.00457587	-0.00791768	-0.0123018	-0.00665627	-0.00258819	-0.100922	-0.0044092	-0.0798623	-0.0197782	-0.00569008	-0.00653617	-0.00528984	-0.00740964	-0.00323539	0.000902549	-0.0068927	-0.00687306	0.0177102	0.0113624	-0.00335025	-0.00647492	-0.0026984	-0.00522402	-0.00528631	-0.00411714
RSV_family146	RSV_family146	-0.000137333	-0.000124068		-0.000131972	-0.00030786	-8.44695e-05	-0.000265187	-0.000109677	-9.5698e-05	-9.5698e-05	-0.00014554	-0.000307876	-0.000226833	-0.000346969	-0.000260786	-0.000209288	-0.000259986	-0.000205899	-0.000240437	-0.000321095			-0.000411853	-0.000194756	-0.000295804	-0.000467035	-0.000248552	-9.65506e-05	-0.00779286	-0.000233804	-0.00189441	-0.007064	-0.000358968	-0.000336239	-0.000259776	-0.000318569	-0.000120459	-0.000157315	-0.000256627	-0.000255896	-0.000296418	-0.000233938	-0.000125738	-0.000241211	-0.000116405	-0.000204031	-0.000196819	-0.000153288
RSV_family147	RSV_family147	-0.000139295	-0.000125841		-0.000133858	-0.000312258	-8.56762e-05	-0.000268975	-0.000111244	-9.70651e-05	-9.70651e-05	-0.000147619	-0.000312274	-0.000230073	-0.000351926	-0.000264512	-0.000212278	-0.0002637	-0.00020884	-0.000243872	-0.000325682			-0.000417737	-0.000197538	-0.000300029	-0.000473707	-0.000252103	-9.79299e-05	0.00324202	-0.000237144	-0.00370446	0.0223544	-0.000364096	-0.000341043	-0.000263487	-0.00032312	-0.00012218	-0.000159562	-0.000260293	-0.000259551	-0.000300652	-0.00023728	-0.000127534	-0.000244656	-0.000118068	-0.000206946	-0.00019963	-0.000155478
RSV_family148	RSV_family148	-0.000258067	-0.000233141		-0.000247994	-0.000578511	-0.00015873	0.0510003	-0.000206098	-0.00017983	-0.00017983	0.0878736	0.0491756	0.356716	0.0158019	-0.000490053	0.369086	0.117198	0.044675	-0.000451814	-0.000603381			0.0690938	-0.000365973	-0.000555855	0.0579715	0.00135847	-0.000181432	-0.0246151	-0.000439349	0.0173881	0.0608473	0.00364191	0.0118269	-0.000488153	0.00163419	-0.000226359	-0.000295616	-0.000482237	-0.000480863	0.164146	0.156016	-0.000236278	-0.000453267	-0.00021874	0.000345987	0.796723	-0.000288049
RSV_family149	RSV_family149	0.16231	-0.000150527		-0.000160117	-0.000373514	0.681241	0.0537003	-0.000133067	-0.000116106	-0.000116106	0.156077	0.00776595	0.687533	0.0439811	-0.000316401	0.711314	0.226334	-0.000249809	-0.000291712	0.00167018			0.111023	-0.000236289	-0.00030749	0.0841367	0.0129085	-0.000117141	-0.0110284	-0.000283664	-0.00586932	0.00405929	-0.000435521	0.0159063	-0.000315175	0.0161229	-0.000146148	-0.000190864	0.0117812	0.00971609	0.791627	0.360591	-0.000152553	-0.000292651	-0.000141229	0.00651956	-0.000238792	-0.000185978
RSV_family150	RSV_family150	-0.000377108	-0.000340684		-0.000362389	-0.000845367	-0.000231948	-0.000728188	-0.000301167	-0.000262781	-0.000262781	-0.000399644	-0.00084541	-0.000622869	-0.000952756	-0.000716104	-0.000574692	-0.000713906	-0.000565386	-0.000660227	-0.000881708			-0.00113092	-0.000534789	-0.000812259	0.00258165	0.000504714	-0.000265122	-0.00414035	-0.000642012	-0.00110058	-0.00399912	-0.000985705	0.00129053	-0.000713329	0.0345517	-0.000330774	-0.000431978	-0.000704683	-0.000702675	0.00259232	-0.000642381	-0.000345269	-0.00066235	-0.000319641	-0.000560258	-0.000540452	-0.00042092
RSV_family151	RSV_family151	-0.000290377	-0.00026233		-0.000279043	-0.00065094	-0.000178602	-0.000560711	-0.000231902	-0.000202344	-0.000202344	-0.00030773	-0.000650973	-0.000479615	0.0025074	-0.000551407	-0.000442518	-0.000549714	-0.000435353	-0.000508381	-0.000678924			0.148177	-0.000411792	0.00177699	-0.000987499	0.0785966	-0.000204147	-0.0068246	-0.000494355	-0.00138419	0.00913854	0.761815	0.00360179	-0.00054927	-0.000664935	-0.000254699	-0.000332627	-0.000542613	-0.000541066	0.00697677	-0.000494639	-0.00026586	-0.000440731	-0.000246126	-0.000431404	-0.000416153	-0.000324113
RSV_family152	RSV_family152	-9.46342e-05	-8.54937e-05		-9.09404e-05	-0.000212142	-5.82067e-05	0.0090262	-7.5577e-05	-6.59442e-05	-6.59442e-05	-0.000100289	-0.000212153	-0.000156307	0.00273095	-0.000179704	-0.000144217	-0.000179153	-0.000141882	-0.000165682	8.63489e-05			-0.000283802	-0.000134204	-0.000196158	-0.000305219	-0.000171274	-6.65317e-05	-0.0113927	-0.000161111	-0.00324283	-0.00654251	-0.00024736	-0.00022501	-0.000179008	-0.000219521	-8.30068e-05	-0.000108404	-0.000176838	-0.000176334	-0.000204257	-0.000161204	-8.66442e-05	-0.000166215	-8.02129e-05	-0.000140595	-0.000135625	-0.000105629
RSV_family153	RSV_family153	-7.22002e-05	-6.52265e-05		-6.9382e-05	-0.000161852	-4.44082e-05	-0.000139417	-5.76607e-05	-5.03114e-05	-5.03114e-05	-7.65148e-05	-0.00016186	-0.000119253	-0.000182412	-0.000137104	-0.000110029	-0.000136683	-0.000108247	-0.000126405	-0.00016881			-0.000216524	-0.000102389	-0.000155513	-0.000245535	-0.000130672	-5.07596e-05	0.00102114	-0.000122918	-0.000788504	-0.00422028	-0.000188721	-0.000176771	-0.000136572	-0.000167482	-6.33292e-05	-8.27054e-05	-0.000134917	-0.000134532	-0.000155836	-0.000122989	-6.61043e-05	-0.000126812	-6.11976e-05	-0.000107266	-0.000103474	-8.05884e-05
RSV_family154	RSV_family154	-0.000145873	-0.000131783		-0.000140179	-0.000327004	-8.9722e-05	-0.000281677	-0.000116497	-0.000101649	-0.000101649	-0.00015459	-0.00032702	-0.000240937	-0.000368544	-0.000277003	-0.000222302	-0.000276152	-0.000218702	-0.000255388	0.607078			0.277059	-0.000206866	-0.000314197	0.062928	-0.000264008	-0.000102554	-0.0183637	-0.000248342	-0.00529187	-0.0101163	-0.000381289	0.0320116	-0.000275929	0.947145	-0.00012795	-0.000167097	-0.000272585	-0.000271808	-0.00031485	-0.000248485	-0.000133557	0.00724517	-0.000123643	-0.000216718	-0.000209057	-0.00016282
RSV_family155	RSV_family155	0.000128596	-8.94488e-05		-9.51475e-05	-0.000221957	-6.08996e-05	0.00493353	-7.90734e-05	-6.89949e-05	-6.89949e-05	-0.000104929	-6.95395e-05	-0.000163538	-0.000200955	-0.000188018	-0.000150889	-0.000187441	-0.000148446	-0.000173347	-0.000219557			-0.00025112	-0.000140412	0.0359362	0.0496455	-0.000179197	-6.96096e-05	-0.00223864	-0.000168564	-0.00357735	-0.00676704	-0.000258803	0.00235649	-0.000187289	-0.000229677	-8.68469e-05	-0.000113419	-0.000185019	-0.000184492	0.000538688	-0.000168661	-9.06526e-05	-0.000173904	-8.39237e-05	0.000731335	-0.000141899	-0.000110515
RSV_family156	RSV_family156	-0.000161351	5.25741e-05		-0.000231746	-0.000540609	-0.000145198	0.629367	-0.000192595	0.0110628	0.0110628	0.0106978	0.182923	0.00248081	0.0007397	-0.000457946	-0.000367514	0.0097053	-0.000361563	-0.000422213	-0.000410403			0.117031	0.00116382	0.0190638	0.116164	0.00478071	0.0110611	-0.0128394	-0.000410564	-0.00167715	-0.00502891	-0.000447616	0.00148147	-0.000456171	-0.000179423	-0.000211529	-0.000276248	-0.000155104	-0.000449358	-0.000283417	-0.000390167	0.0109474	-0.000423415	-0.000204409	0.364953	0.0609761	-0.000269177
RSV_family157	RSV_family157	-0.000100185	-9.05085e-05		-9.62747e-05	-0.000224586	-6.1621e-05	-0.000193455	-8.00102e-05	-6.98123e-05	-6.98123e-05	-0.000106172	-0.000224597	-0.000165476	-0.000253116	-0.000190245	-0.000152677	-0.000189661	-0.000150205	-0.0001754	-0.000234241			-0.000300449	-0.000142076	-0.00021579	-0.000340705	-0.00018132	0.00614572	0.00460085	-0.000170561	-0.00186184	0.00438853	-0.000261869	-0.000245289	-0.000189508	-0.000232398	-8.78757e-05	-0.000114762	-0.000187211	-0.000186678	-0.000216239	-0.000170659	-9.17266e-05	-0.000175965	-8.4918e-05	-0.000148842	-0.00014358	-0.000111825
RSV_family158	RSV_family158
RSV_family159	RSV_family159	0.221607	-8.42999e-05		-8.96706e-05	-0.00020918	-5.7394e-05	0.761743	-7.45217e-05	-6.50234e-05	-6.50234e-05	-9.88891e-05	0.201884	-0.000154125	0.0169703	-0.000177195	-0.000142204	-0.000176651	-0.000139901	-0.000163369	-0.000218173			0.123396	-0.00013233	-0.000200988	0.118962	-0.000168882	-6.56027e-05	-0.0106206	-0.000158861	-0.00334877	-0.0033899	-0.000243906	0.00140324	-0.000176508	0.00749882	-8.18477e-05	-0.00010689	-0.000174369	0.0135075	-9.73468e-05	0.0811156	-8.54344e-05	-0.000163894	-7.90929e-05	0.407874	-0.000133731	-0.000104154
RSV_family160	RSV_family160	0.000864938	-6.95697e-05		-7.40019e-05	-0.000172629	-4.73652e-05	0.726541	-6.15001e-05	-5.36614e-05	-5.36614e-05	-8.16096e-05	0.201866	-0.000127193	9.04388e-06	-0.000146233	-0.000117355	-0.000145784	-0.000115455	-0.000134822	-0.000130632			0.126738	-0.000109207	-8.20315e-06	0.102389	-0.000139372	-5.41395e-05	-0.00745455	-0.000131103	-0.00276507	-0.00423736	-0.000201287	-0.000185436	-0.000145666	-0.000178633	-6.7546e-05	-8.82124e-05	-0.0001439	-0.00014349	0.00385497	-0.000131178	-7.05059e-05	-0.000135256	-6.52725e-05	0.414273	-0.000110364	-8.59544e-05
RSV_family161	RSV_family161	-8.86721e-05	-8.01073e-05		-8.52109e-05	-0.000198777	-5.45396e-05	-0.000171224	-7.08155e-05	-6.17895e-05	-6.17895e-05	-9.3971e-05	-0.000198787	-0.000146459	-0.000224028	-0.000168382	-0.000135131	-0.000167866	-0.000132943	-0.000155244	-0.000207322			-0.000265922	-0.000125748	-0.000190992	-0.000301551	-0.000160483	-6.234e-05	-0.00777264	-0.000150961	-0.00321678	0.00269462	-0.000231776	-0.0002171	-0.00016773	-0.000205691	-7.77771e-05	-0.000101574	-0.000165697	-0.000165225	-0.000191389	-0.000151047	-8.11854e-05	-0.000155743	-7.51593e-05	-0.000131737	-0.00012708	-9.89739e-05
RSV_family162	RSV_family162	-5.62809e-05	-5.08448e-05		-5.40841e-05	-0.000126165	0.0500217	-0.000108677	-4.49472e-05	-3.92183e-05	-3.92183e-05	-5.96442e-05	0.0015394	-9.2959e-05	-0.000142192	-0.000106874	-8.57689e-05	-0.000106546	-8.43801e-05	-9.85344e-05	-0.000131589			-0.000168783	-7.98136e-05	-0.000121224	-0.000191397	-0.00010186	-3.95677e-05	-0.00679659	-9.58159e-05	0.0187408	-0.00332329	-0.00014711	-0.000137795	-0.000106459	-0.000130554	-4.93658e-05	-6.44698e-05	-0.000105169	-0.000104869	-0.000121476	-9.5871e-05	-5.15291e-05	1.61047e-05	-4.77042e-05	-8.36147e-05	-8.06589e-05	-6.28195e-05
RSV_family163	RSV_family163	0.000572657	-0.000126896		-0.00013498	-0.000314876	-8.63945e-05	0.0316866	-0.000112177	0.140402	0.140402	0.136879	0.518901	0.0357865	0.0164098	-0.00026673	-0.000214057	0.126861	-0.000210591	-0.000245917	0.000688726			0.742835	-0.000199194	0.0426582	0.0791391	0.0631088	0.140398	-0.0164094	-0.000239132	-0.00509066	-0.00953455	-0.000367149	0.103119	-0.000265696	0.00305136	-0.000123204	-0.0001609	0.000591309	0.262622	0.00205416	-0.00023927	0.139587	-0.000246708	-0.000119058	0.238578	-0.000201304	-0.000156782
RSV_family164	RSV_family164	0.160978	-0.000132675		-0.000141128	-0.000329217	-9.03293e-05	0.14027	-0.000117286	0.110922	0.110922	0.110395	0.0316736	0.0364828	0.698491	-0.000278878	0.0083248	0.107685	0.0115003	-0.000257117	0.000430822			0.0519585	-0.000208267	0.180704	0.0351722	0.0627347	0.110919	-0.0162507	-0.000250023	-0.00496262	-0.00589463	0.112509	0.020955	-0.000277797	0.00806002	-0.000128816	-0.000168228	0.0186818	0.00966949	0.00514659	0.0624374	0.110271	-0.000247789	-0.00012448	0.0467226	-0.000210472	-0.000163922
RSV_family165	RSV_family165
RSV_family166	RSV_family166	-8.91362e-05	-8.05267e-05		-8.5657e-05	-0.000199817	-5.48251e-05	-0.00017212	-7.11862e-05	-6.2113e-05	-6.2113e-05	-9.44629e-05	-0.000199828	-0.000147226	0.00155089	-0.000169264	-0.000135839	-0.000168744	-0.000133639	-0.000156056	-0.000208407			-0.000267314	-0.000126407	0.0118207	-0.00030313	-0.000161323	-6.26663e-05	-0.0020541	-0.000151751	-0.000183121	-0.00169962	-0.000232989	0.000251073	-0.000168608	-0.000206768	-7.81843e-05	-0.000102106	-0.000166564	-0.00016609	-0.000192391	-0.000151838	-8.16104e-05	-0.000156558	-7.55527e-05	-0.000132427	-0.000127745	-9.9492e-05
RSV_family167	RSV_family167	0.0186025	-0.000247156		-0.000262902	-0.000613288	0.0253056	0.0632811	-0.000218488	0.0494462	0.0494462	0.0544591	0.00415011	0.0136319	0.5258	-0.000519512	0.000988874	0.0448421	-0.000410171	-0.000478974	0.514888			0.180561	-0.000387973	0.0146161	0.655042	0.651289	0.0494436	-0.0308293	-0.00046576	-0.00965886	0.0303857	0.00244514	0.0385544	-0.000517498	0.548956	-0.000239966	-0.000313387	0.000242516	0.000632937	0.0275478	0.00691755	0.0491095	0.0032561	-0.00023189	0.00159273	-0.000392082	-0.000305365
RSV_family168	RSV_family168	-9.88388e-05	-8.92921e-05		-9.49808e-05	-0.000221568	-6.07929e-05	-0.000190856	-7.89349e-05	-6.8874e-05	-6.8874e-05	-0.000104745	-0.000221579	-0.000163252	-0.000249714	-0.000187688	-0.000150625	-0.000187112	-0.000148186	-0.000173043	-0.000231093			-0.000296411	-0.000140166	-0.00021289	-0.000336126	-0.000178883	-6.94876e-05	0.0180629	-0.000168269	-0.00336059	-0.00431087	-0.00025835	-0.000241992	-0.000186961	-0.000229275	-8.66947e-05	-0.00011322	-0.000184695	-0.000184169	-0.000213332	-0.000168366	-9.04938e-05	-0.0001736	-8.37767e-05	-0.000146842	-0.000141651	-0.000110322
RSV_family169	RSV_family169
RSV_family170	RSV_family170	0.0020447	-0.000157933		-0.000167995	-0.000391892	-0.000107526	0.654299	-0.000139614	-0.000121819	-0.000121819	-0.000185266	0.202212	-0.000288747	0.000551242	-0.000331969	-0.000266414	-0.00033095	-0.0002621	-0.000306066	-0.000292296			0.159033	-0.000247916	0.000375352	0.113265	0.0122114	-0.000122904	-0.0145241	-0.000297622	0.00864561	0.0154743	0.120285	0.00719182	-0.000330682	-0.000405524	-0.000153339	-0.000200255	-0.000326675	-0.000325744	0.00896535	-0.000297793	-0.000160059	-0.00029608	-0.000148178	0.360359	0.48443	-0.000195129
RSV_family171	RSV_family171	-6.97494e-05	-6.30124e-05		-6.70268e-05	-0.000156358	-4.29008e-05	0.113049	-5.57034e-05	1	1	0.975265	0.0667561	0.256257	0.118054	-0.00013245	-0.000106294	0.904729	-0.000104573	-0.000122114	0.00681041			0.148711	-9.89137e-05	0.304786	0.0784049	0.450878	0.999981	-0.00878066	-0.000118745	-0.00253032	-0.00483715	-0.000182315	0.000714765	-0.000131936	0.0238764	-6.11794e-05	-7.98979e-05	0.00594673	-0.000129966	-0.000150546	-0.000118814	0.994406	-0.000122507	-5.91202e-05	-0.000103624	-9.99612e-05	-7.78528e-05
RSV_family172	RSV_family172	0.500623	0.00603131		-0.00023178	-0.000540688	0.113385	0.166067	-0.000192623	-0.000168072	-0.000168072	-0.000255608	0.0122217	-0.000398381	0.429061	-0.000458013	-0.000367567	0.143946	-0.000361615	-0.000422274	8.63197e-05			0.057169	0.0344535	0.000932706	0.49053	0.619316	-0.00016957	-0.0291076	-0.000410624	-0.00854326	-0.0105893	-0.000630447	0.019463	-0.000456238	0.0862086	-0.00021156	-0.000276289	0.558702	0.0304593	0.0818486	0.183204	-0.000220831	-0.000423632	-0.000204439	0.0161722	-0.000345668	-0.000269216
RSV_family173	RSV_family173	-0.000123448	-0.000111524		-0.000118629	-0.000276733	-7.5929e-05	-0.000238375	-9.85881e-05	-8.60223e-05	-8.60223e-05	-0.000130825	-0.000276748	-0.000203898	-0.000311888	-0.000234419	-0.000188127	-0.000233699	-0.000185081	-0.000216127	-0.00028863			-0.000370212	-0.000175065	-0.000265896	-0.000419815	-0.000223422	-8.67886e-05	-0.00907747	-0.000210165	-0.00366942	-0.00225771	-0.000322674	0.00654775	-0.00023351	-0.000286359	-0.00010828	-0.000141409	-0.00023068	-0.000230023	-0.000266448	-0.000210286	-0.000113025	-0.000216822	-0.000104635	-0.000183402	-0.000176919	-0.00013779
RSV_family174	RSV_family174	0.0116778	-0.000196582		-0.000209106	-0.000487794	0.247219	0.277214	-0.00017378	-0.00015163	-0.00015163	0.000909228	0.00755813	-0.000359408	0.507714	-0.000413207	-0.000331609	-0.000411938	-0.000326239	-0.000380964	0.000115312			0.0628956	-0.000308584	0.00152239	0.518026	0.746995	-0.000152981	-0.00501284	-0.000370454	-0.00773818	-0.007279	-0.000568772	0.0218848	-0.000411605	0.090762	-0.000190863	-0.00024926	0.00398341	-0.000405458	0.219793	-0.000370667	-0.000199227	-0.000382189	-0.000184439	0.0455862	-0.000311852	-0.00024288
RSV_family175	RSV_family175	-8.94906e-05	-8.08469e-05		-8.59975e-05	-0.000200612	0.525743	0.600198	-7.14692e-05	-6.23599e-05	-6.23599e-05	-9.48385e-05	0.171203	-0.000147811	0.000970961	-0.000169937	-0.000136379	-0.000169415	-0.00013417	-0.000156677	-0.000209236			0.155455	-0.000126909	-0.000192755	0.115677	0.00731921	-6.29155e-05	-0.00905081	-0.000152354	-0.00324648	-0.00608485	-0.000233915	0.0101769	-0.000169278	0.00816941	-7.84951e-05	-0.000102512	0.00916466	-0.00016675	0.381278	-0.000152442	-8.19349e-05	-0.000157181	-7.58531e-05	0.34942	-0.000128253	-9.98875e-05
RSV_family176	RSV_family176	0.0210671	0.00951201		-0.000313167	-0.000730544	0.282924	0.0349328	-0.000260261	0.0462093	0.0462093	0.159854	0.0126976	0.517186	0.358142	-0.000618839	0.522797	0.208079	0.0023094	-0.000570551	0.164458			0.173473	0.05414	0.0209149	0.421277	0.518064	0.0462064	-0.0251968	-0.00055481	-0.0081193	-0.00104947	0.00467424	0.0429521	-0.00061644	0.33169	-0.000285846	-0.000373304	0.0129399	0.000648491	0.427179	0.228492	0.045879	0.00140808	-0.000276225	0.00525157	0.100905	-0.000363749
RSV_family177	RSV_family177	-4.3425e-05	-3.92306e-05		-4.173e-05	-9.73461e-05	-2.67094e-05	-8.38527e-05	-3.46802e-05	-3.02599e-05	-3.02599e-05	-4.602e-05	-9.73511e-05	-7.17249e-05	-0.000109712	-8.24613e-05	-6.61773e-05	-8.22081e-05	-6.51057e-05	-7.60268e-05	-0.000101531			-0.000130229	-6.15823e-05	-9.35337e-05	-0.000147678	-7.85928e-05	-3.05295e-05	-0.00114306	-7.39293e-05	-0.00130616	-0.00176773	-0.000113506	-0.00010632	-8.21416e-05	-0.000100732	-3.80895e-05	-4.97434e-05	-8.11461e-05	-8.09148e-05	-9.37279e-05	-7.39718e-05	-3.97586e-05	-7.62713e-05	-3.68074e-05	-6.45151e-05	-6.22345e-05	-4.84701e-05
RSV_family178	RSV_family178
RSV_family179	RSV_family179	0.0297614	0.000658664		-0.000949823	-0.00218597	0.0161977	0.0604054	-0.000752972	0.0229176	0.0229176	0.0269884	0.223605	0.0202011	0.30985	-0.00135726	0.0148208	0.032384	0.0791172	-0.00173046	0.115252			0.29209	0.00646528	0.124393	0.315789	0.242918	0.022911	-0.0205242	0.024263	0.00193261	0.0696734	0.0400258	0.513711	0.00103767	0.0972947	-0.000830405	-0.00111642	0.0186974	0.165182	0.0424508	0.0165149	0.0225751	-0.0013304	0.0341635	0.222724	0.0208103	-0.00110323
RSV_family180	RSV_family180	-0.000133212	-0.000120345		-0.000128012	-0.000298622	-8.19347e-05	-0.000257229	-0.000106386	-9.28262e-05	-9.28262e-05	-0.000141172	-0.000298637	-0.000220025	-0.000336557	-0.000252961	-0.000203007	-0.000252184	-0.00019972	-0.000233222	-0.000311459			-0.000399494	-0.000188912	-0.000286927	-0.00045302	-0.000241093	-9.36532e-05	-0.00577987	-0.000226788	-0.00359299	-0.00311991	-0.000348196	-0.000323558	-0.00025198	-0.000309009	-0.000116844	-0.000152594	-0.000248926	-0.000248217	-0.000287523	-0.000226918	-0.000121965	-0.000233972	-0.000112912	-0.000197908	-0.000190912	-0.000148688
RSV_family181	RSV_family181	-0.000213779	-0.00019313		-0.000205435	-0.00047923	-0.000131489	-0.000412803	-0.000170729	-0.000148968	-0.000148968	-0.000226554	-0.000479254	-0.000353098	-0.000540108	-0.000405953	-0.000325787	-0.000404706	-0.000320512	-0.000374276	-0.000499832			-0.00064111	-0.000303166	-0.000460462	-0.000727009	-0.000386908	-0.000150295	-0.00140814	-0.00036395	0.00442318	-0.00383775	-0.000558787	-0.000523406	-0.000404379	-0.000495899	-0.000187513	-0.000244884	-0.000399478	-0.00039834	-0.000461418	-0.000364159	-0.00019573	-0.000346007	-0.000181201	-0.000317605	-0.000306377	-0.000238616
RSV_family182	RSV_family182	-0.000146118	-0.000132005		-0.000140415	-0.000327554	-8.98729e-05	-0.000282151	-0.000116693	-0.00010182	-0.00010182	-0.00015485	-0.000327571	-0.000241343	-0.000369164	-0.000277469	-0.000222676	-0.000276617	-0.00021907	-0.000255818	-0.000341635			-0.000438199	-0.000207214	-0.000314726	-0.000496911	-0.000264452	-0.000102727	-0.00028475	-0.00024876	-0.0033727	-0.00250991	-0.000381931	-0.000262586	-0.000276393	-0.000338947	-0.000128165	-0.000167378	-0.000273043	-0.000272265	-0.000315379	-0.000248903	-0.000133781	-0.00025664	-0.000123851	-0.000217083	-0.000209409	-0.000163094
RSV_family183	RSV_family183	-0.000225679	-0.000203881		-0.00021687	-0.000505907	-0.000138809	-0.000435782	-0.000180233	-0.000157261	-0.000157261	-0.000239166	-0.000505933	-0.000372754	-0.000570174	-0.00042855	-0.000343923	-0.000427235	-0.000338354	-0.000395111	-0.000527656			-0.000676798	-0.000320043	-0.000486094	-0.000767479	-0.000408446	-0.000158662	0.00573111	-0.00038421	0.00597004	0.0287192	-0.000589892	-0.000547182	-0.000426889	-0.000523504	-0.000197951	-0.000258516	-0.000421715	-0.000420514	-0.000487103	-0.000384431	-0.000206625	-0.00020631	-0.000191288	-0.000335284	-0.000323432	-0.000251899
RSV_family184	RSV_family184	0.000697033	-0.000124006		-0.000131906	-0.000307706	-8.44271e-05	0.0185196	-0.000109622	-9.565e-05	-9.565e-05	-0.000145467	0.000519362	-0.000226719	-0.000166461	-0.000260656	-0.000209183	-0.000259855	-0.000205796	-0.000240317	-0.000277164			-0.000243725	-0.000194658	-0.000156009	8.10507e-05	-0.000248428	-9.65022e-05	-0.015802	-0.000233687	-0.00497678	-0.00928262	-0.000358788	0.0598968	-0.000259645	-0.000318409	-0.000120399	-0.000157236	-0.000256498	-0.000255767	0.00246164	-0.000233821	-0.000125675	-0.00024109	-0.000116346	0.00301597	-0.00019672	-0.000153211
RSV_family185	RSV_family185	-8.84555e-05	-7.99118e-05		-8.50029e-05	-0.000198291	-5.44064e-05	-0.000170806	-7.06426e-05	-6.16387e-05	-6.16387e-05	-9.37415e-05	-0.000198302	-0.000146102	-0.000223481	-0.000167971	-0.000134801	-0.000167456	-0.000132619	-0.000154865	-0.000206816			-0.000265273	-0.000125441	-0.000190526	-0.000300815	-0.000160091	-6.21878e-05	-0.00342603	-0.000150592	-0.00320893	-0.00145849	-0.00023121	-0.00021657	-0.00016732	-0.000205189	-7.75872e-05	-0.000101326	-0.000165292	-0.000164821	-0.000190921	-0.000150679	-8.09872e-05	-0.000155363	-7.49757e-05	-0.000131416	-0.00012677	-9.87322e-05
RSV_family186	RSV_family186	-0.00026571	0.0711359		-0.000255338	0.00116716	-0.00016343	-0.000309281	-0.000212202	-0.000185155	-0.000185155	0.000488685	-0.000595674	-0.000438872	-0.00067131	-0.000504566	-0.000404927	-0.000503017	-0.00039837	-0.000465194	-0.00062125			-0.000796847	-0.000376811	-0.000572316	-0.000903613	-0.000480895	-0.000186805	-0.0129787	-0.00045236	-0.00465669	-0.00392668	-0.000694526	-0.000632729	-0.00050261	-0.000616362	-0.000233063	-0.000304371	-0.000496518	-0.000495103	-0.000573505	-0.00045262	-0.000243276	-0.00046669	-0.000225218	-0.000394756	-0.000380802	-0.00029658
RSV_family187	RSV_family187	-0.000661303	-0.000597429		-0.00063549	-0.00148245	-0.000374489	-0.00126716	0.0135625	-0.000460817	-0.000460817	-0.000700822	-0.00148252	-0.00109227	-0.00167077	0.000332069	-0.00100779	-0.00125192	-0.00099147	-0.00115778	-0.00154618			-0.00198321	-0.000937814	-0.00142439	-0.00218667	-0.00119686	-0.000464922	0.00784562	-0.00112584	0.00181943	0.0225313	-0.00172855	-0.000537197	-0.0012509	-0.00139957	-0.00058005	-0.000757523	-0.00123574	-0.00123222	-0.00142735	-0.00112649	-0.000605469	-0.00116148	0.0239058	-0.000982476	-0.000947746	-0.000738132
RSV_family188	RSV_family188	-7.22729e-05	-6.52922e-05		-6.94519e-05	-0.000162015	-4.4453e-05	0.705976	-5.77188e-05	-5.03621e-05	-5.03621e-05	-7.65919e-05	0.201431	-0.000119373	-0.000182596	-0.000137242	-0.00011014	-0.00013682	-0.000108356	-0.000126533	-0.00016898			0.126677	-0.000102492	-0.00015567	0.101878	-0.000130803	-5.08108e-05	-0.00772905	-0.000123042	-0.00253389	-0.00470268	-0.000188911	-0.000176949	-0.00013671	-0.00016765	-6.33929e-05	-8.27887e-05	-0.000135053	-0.000134668	-0.000155993	-0.000123112	-6.61709e-05	-0.00012694	-6.12592e-05	0.411013	-0.000103578	-8.06695e-05
RSV_family189	RSV_family189	-0.000184724	-0.000166882		-0.000177514	-0.000414097	0.0151315	-0.000356698	-0.000147525	-0.000128722	-0.000128722	-0.000195763	9.31481e-05	-0.000305108	-0.000466702	-0.000350779	-0.000281509	-0.000349702	-0.000276951	-0.000323408	-0.000431899			-0.000553976	-0.000261963	-0.00039788	-0.000628201	-0.000334323	-0.000129868	0.00474669	-0.000314485	0.00607833	-0.00519177	0.0952395	-0.00045227	-0.00034942	-0.000428501	-0.000162028	-0.000211602	-0.000345185	-0.000344201	-0.000398706	-0.000314666	-0.000169128	-0.000286988	-0.000156574	-0.000274439	-0.000264737	-0.000206185
RSV_family190	RSV_family190	-0.000219656	-0.00019844		-0.000211082	-0.000492405	-0.000135104	-0.000424151	-0.000175422	-0.000153064	-0.000153064	-0.000232783	-0.00049243	-0.000362806	-0.000554957	-0.000417113	-0.000334744	-0.000415832	-0.000329324	-0.000384566	-0.000513573			-0.000658736	-0.000311501	-0.000473121	-0.000746996	-0.000397545	-0.000154427	0.0191388	-0.000373956	-0.00374378	0.00785633	-0.000574149	-0.000537796	-0.000415496	0.00206485	-0.000192668	-0.000251616	-0.000410461	-0.000409291	-0.000474103	-0.000374171	-0.000201111	-2.60952e-05	-0.000186183	-0.000326336	-0.0003148	-0.000245176
RSV_family191	RSV_family191	-0.000157647	-0.00014242		-0.000151493	-0.000353398	-9.6964e-05	-0.000304413	-0.0001259	-0.000109853	-0.000109853	-0.000167068	-0.000346552	-0.000260385	0.000613285	-0.000299361	-0.000240245	-0.000298442	-0.000236355	-0.000276002	-0.000368591			0.04609	-0.000223564	0.00041028	-0.000464705	0.02441	-0.000110832	-0.00525409	-0.000268387	0.00844963	-0.00480556	0.237599	0.000945016	-0.000298201	0.00352923	-0.000138277	-0.000180585	-0.000294587	-0.000293747	0.00203291	-0.000268542	-0.000144337	-0.000255265	-0.000133623	-0.000234211	-0.000225931	-0.000175962
RSV_family192	RSV_family192	-0.000166866	-0.000150749		-0.000160353	-0.000374064	-0.000102634	-0.000322214	-0.000133263	-0.000116277	-0.000116277	0.208568	0.00500504	0.918597	0.0399135	-0.000316867	0.95036	0.302474	-0.000250177	-0.000292142	-0.000390145			0.0656826	-0.000236637	-0.000359415	0.0426466	0.00439482	-0.000117313	-0.0120612	-0.000284082	-0.00597183	0.00850439	-0.000436163	0.00173198	-0.000315639	-0.000387076	-0.000146363	-0.000191145	-0.000311814	-0.000310925	0.397304	0.65778	-0.000152777	-0.000293082	-0.000141437	0.0016287	-0.000239144	-0.000186252
RSV_family193	RSV_family193	-0.000412171	-0.00037236		-0.000396083	0.000230605	0.0053398	-0.000795894	-0.000329169	-0.000287214	-0.000287214	-0.000436802	-0.000737902	-0.000680782	-0.00104134	-0.000782687	-0.000628126	-0.000780284	-0.000617955	-0.000721613	-0.000963688			-0.00123608	-0.000584513	0.00069748	-0.00140169	-0.000745969	-0.000289773	-0.0099416	-0.000701705	0.0145852	0.00757251	-0.00107735	0.00353744	-0.000779653	-0.000956107	-0.000361529	-0.000472142	-0.000770204	-0.000768009	-0.000889625	-0.000702109	-0.000377372	-0.00071037	-0.00034936	-0.00061235	-0.000590703	-0.000460057
RSV_family194	RSV_family194
RSV_family195	RSV_family195	-0.000112582	-0.000101708		-0.000108188	-0.000252377	-6.92461e-05	-0.000217394	-8.99108e-05	-7.8451e-05	-7.8451e-05	-0.00011931	-0.00025239	-0.000185952	-0.000284437	-0.000213787	-0.000171569	-0.00021313	-0.000168791	-0.000197105	-0.000263226			-0.000337628	-0.000159657	-0.000242493	-0.000382865	-0.000203757	-7.91499e-05	-0.00751197	-0.000191667	-0.00373978	-0.00281281	-0.000294274	-0.000275641	-0.000212958	-0.000261155	-9.87497e-05	-0.000128963	-0.000210377	-0.000209777	-0.000242996	-0.000191777	-0.000103077	-0.000197739	-9.54259e-05	-0.00016726	-0.000161347	-0.000125662
RSV_family196	RSV_family196	-0.000423784	-0.000382851		-0.000407242	-0.00095	-2.49345e-05	-0.000653096	0.00327537	-0.000295306	-0.000295306	-0.000449109	-0.000938485	-0.000699963	-0.00105782	-0.000804738	-0.000645823	-0.000802268	-0.000635366	-0.000741945	-0.000449311			-0.0012709	-0.000600981	-0.000893634	-0.00141195	-0.000766986	-0.000297937	-0.0153896	-0.000721475	0.014946	0.000233368	-0.00110771	-0.00096018	-0.000801619	-0.000896365	-0.000371715	-0.000485445	-0.000791904	-0.000789647	-0.000867897	-0.00068442	-0.000388004	-0.000743954	-0.000359203	-0.000629602	-0.000607346	-0.000473019
RSV_family197	RSV_family197	-8.09726e-05	-7.31515e-05		-7.7812e-05	-0.000181517	-4.98039e-05	-0.000156356	-6.46665e-05	-5.64243e-05	-5.64243e-05	-8.58114e-05	-0.000181526	-0.000133742	-0.000204575	-0.000153762	-0.000123398	-0.00015329	-0.0001214	-0.000141764	-0.00018932			-0.000242832	-0.00011483	-0.000174408	-0.000275367	-0.000146548	-5.6927e-05	-0.00349515	-0.000137853	0.00475547	0.000519152	-0.00021165	-0.000198249	-0.000153166	-0.000187831	-7.10237e-05	-9.27541e-05	-0.000151309	-0.000150878	-0.00017477	-0.000137932	-7.4136e-05	-0.00014222	-6.86331e-05	-0.000120298	-0.000116046	-9.03799e-05
RSV_family198	RSV_family198	-0.000296937	-0.000268256		-0.000285346	-0.000665645	-0.000182637	-0.000540532	-0.00023714	-0.000206915	-0.000206915	-0.000190538	-0.000665679	-0.000490449	-0.000750204	-0.000563863	-0.000452515	-0.000562132	-0.000445187	-0.000519865	-0.00069426			-0.000890494	-0.000421095	-0.000639576	-0.00100981	-0.000537411	-0.000208758	-0.00861114	-0.000505522	-0.00577809	-0.00260324	-0.000776148	-0.000712072	-0.000561678	-0.000605733	-0.000260453	-0.000340141	-0.00055487	-0.000553289	-0.000622178	-0.000505813	-0.000271866	-0.000521537	-0.000251686	-0.000441149	-0.000425554	-0.000331434
RSV_family199	RSV_family199	-0.000150693	-0.000136137		-0.000144811	-0.000337809	-9.26866e-05	-0.000290984	-0.000120347	-0.000105007	-0.000105007	-0.000159698	-0.000337826	-0.000248899	-0.000380722	-0.000286156	-0.000229647	-0.000285277	-0.000225929	-0.000263827	0.606405			0.276742	-0.000213702	-0.000324579	0.0628425	-0.000272731	-0.000105943	-0.0183447	-0.000256548	-0.00545353	-0.0101185	-0.000393888	0.0319645	-0.000285046	0.946101	-0.000132177	-0.000172619	-0.000281592	-0.000280789	-0.000325253	-0.000256696	-0.00013797	0.00722853	-0.000127729	-0.000223879	-0.000215965	-0.0001682
RSV_family200	RSV_family200	-0.000180017	-0.000162629		-0.00017299	-0.000403545	-0.000110723	-0.000347608	-0.000143765	-0.000125441	-0.000125441	-0.000190774	-0.000398978	-0.000297333	-0.000454808	-0.00034184	-0.000274335	-0.00034079	-0.000269893	-0.000315166	-0.000420893			-0.000539859	-0.000255287	-0.000376706	-0.000449295	-0.000325803	-0.000126559	-0.00824768	-0.000306471	0.00230099	0.00795825	-0.000470537	-0.000431973	-0.000340515	-0.000417581	-0.000157898	-0.000206209	-0.000336388	-0.000335429	-0.000368073	-0.000306647	-0.000164818	-0.00031618	-0.000152584	-0.000267445	-0.000257991	-0.000200931
RSV_family201	RSV_family201	-0.000247736	-0.000223808		-0.000238066	-0.000548723	-8.30004e-05	-0.000478373	-9.04103e-05	-0.000172631	-0.000172631	-0.000262541	0.0487413	-0.000409185	-0.0006259	-0.000470435	-0.000377536	-0.000468991	-0.000371423	-0.000433727	-0.000579226			0.0432895	-0.000351322	0.0082924	0.0357226	-0.000448366	-0.000174168	-0.0279154	-0.000421761	0.0128346	0.0761304	-0.000647546	0.0143462	-0.000468612	0.000965951	-0.000217297	-0.000283782	-0.000462932	0.00938392	-0.000534711	-0.000422003	-0.00022682	-0.000434963	-0.000209984	-0.000368054	0.693708	-0.000276518
RSV_family202	RSV_family202	-0.000267003	-0.000241214		-0.000256581	-0.000598543	9.15125e-05	-0.000515578	0.000890915	-0.000186057	-0.000186057	-0.000282959	0.0678246	-0.000441009	-0.000674579	-0.000507022	-0.000406898	-0.000505466	-0.00040031	-0.000467459	-0.000624275			0.0586948	-0.000378646	0.0173737	0.0481168	-0.000483236	-0.000187714	-0.0288305	-0.000454563	0.0173432	0.0653088	-0.000697907	0.0149911	-0.000505057	0.00250153	-0.000234197	-0.000305853	-0.000498936	0.0195246	-0.000576297	-0.000454824	-0.00024446	-0.000468375	-0.000226315	-0.000396678	0.86746	-0.000298024
RSV_family203	RSV_family203	-0.0110029	-0.00304489		0.00235225	0.010018	-0.00491639	-0.0175824	0.00287752	-0.00839741	-0.00839741	-0.00811076	-0.0263134	-0.00311787	-0.00622755	-0.00754867	-0.000998455	-0.0152157	-0.00620066	-0.00127783	-0.0011912			-0.0303232	0.0178236	-0.0206501	-0.0125528	-0.0191732	-0.00842346	-0.284035	-0.00541972	-0.176841	-0.035209	-0.000545016	-0.0249232	0.0140779	-0.0192347	0.00265872	-0.0102472	-0.0207628	-0.0220158	-0.00693637	0.00155788	-0.00648482	-0.0207455	-0.00147189	-0.0165479	-0.0159438	-0.00734623
RSV_family204	RSV_family204	-0.000204511	-0.000184758		-0.000196528	-0.000458454	-0.000125789	-0.000394907	-0.000163327	-0.00014251	-0.00014251	-0.000216733	-0.000458478	-0.00033779	-0.000516693	-0.000388353	-0.000311664	-0.000387161	-0.000306617	-0.00035805	-0.000478163			-0.000613316	-0.000290023	-0.0004405	-0.000695491	-0.000370135	-0.00014378	-0.0093012	-0.000348172	-0.00556093	0.00320644	-0.000534562	0.00125094	-0.000386848	-0.000474401	-0.000179383	-0.000234268	-0.00038216	-0.000381071	-0.000441414	-0.000348372	-0.000187244	-0.000359202	-0.000173346	-0.000303836	-0.000293095	-0.000228271
RSV_family205	RSV_family205	0.00190874	0.00366725		-0.00057221	-0.00133483	0.0102663	0.00703288	0.00130086	-0.00041493	-0.00041493	0.0146412	-0.000663247	0.0620974	0.069126	-0.00113072	0.0643526	0.0196594	0.056796	-0.00104249	0.153825			0.0208541	0.02257	0.000975798	0.147092	0.010898	-0.000418626	-0.0134329	-0.00101373	-0.00773899	0.040048	0.0910535	0.00338497	-0.00112634	0.00252706	-0.00052229	-0.00068209	0.00261018	-0.000952636	0.0755662	0.0275379	-0.000545178	-0.00103663	-0.000504711	-0.000673165	0.000386897	-0.000664631
RSV_family206	RSV_family206	-0.000454442	-0.000410548		-0.000436704	-0.00101873	0.00158966	-0.000654297	-0.000362927	-0.00031667	-0.00031667	-0.000481599	0.0301029	-0.0007506	-0.00113065	-0.000862956	-0.000692544	-0.000860306	0.0165568	-0.000795619	-0.00106252			0.0276477	-0.000644458	-0.000978829	0.0319787	-0.000822472	-0.000319491	-0.0343091	-0.000773669	0.0131643	0.0106705	0.000463388	0.00659182	-0.000859611	-0.00100031	-0.000398606	-0.000520563	-0.000849192	-0.000846772	-0.000594373	-0.000774114	-0.000416073	-0.000793885	-0.000385189	-0.00067515	0.523473	-0.000507238
RSV_family207	RSV_family207	0.636045	0.00580739		-0.000167612	-0.000390999	-0.000107281	0.2112	-0.000139296	-0.000121542	-0.000121542	-0.000184843	0.0170049	-0.000288089	0.0489358	0.00199558	-0.000265807	-0.000330196	-0.000261503	-0.000305368	-0.000407808			-0.000305755	-0.00024735	0.246366	0.0576839	-0.000315674	-0.000122624	-0.0168753	-0.000296943	-0.00437733	0.0419028	-0.000455908	0.00513106	-0.000329929	0.0217416	-0.00015299	-0.000199798	-0.00032593	0.0389366	-0.000376466	0.232938	-0.000159694	-0.00030635	-0.00014784	0.0207387	0.00367628	-0.000194684
RSV_family208	RSV_family208	-0.000242561	-0.000219132		-0.000233093	-0.00054375	0.000610726	-0.000468379	-0.000193714	-0.000169024	-0.000169024	-0.000257056	0.0477116	-0.000400637	-0.000612824	-0.000460607	-0.000369649	-0.000459193	-0.000363663	-0.000424666	-0.000567125			0.04213	-0.000343983	-0.000522455	0.0390346	-0.000438999	-0.00017053	-0.0196003	-0.00041295	0.0185417	0.0271805	-0.000634017	0.0123942	-0.000458822	-0.000562664	-0.000212758	-0.000277853	-0.000453261	-0.000451969	-0.00052354	-0.000413187	-0.000222081	-0.000424286	-0.000205597	-0.000360364	0.773944	-0.000270741
RSV_family209	RSV_family209	-0.00119536	0.00108735		0.00126726	-0.00283987	0.102053	-0.000750498	-0.00101172	-0.00088277	-0.00088277	0.0216614	0.00153331	0.0968799	0.34259	0.00459005	0.100461	0.0653793	0.032896	0.000599437	0.513919			0.0310125	0.0106302	0.105767	0.504823	0.0165835	-0.000752188	-0.0465162	-0.00215673	0.0287262	0.0917004	0.0668983	0.0116374	0.00517854	0.040436	-0.00111118	-0.00145116	0.108964	-0.000776415	0.121961	0.0413015	-0.00109959	-0.00218986	0.0249586	-0.00163758	0.0515884	-0.00141401
RSV_family210	RSV_family210	-0.000278111	-0.000251249		-0.000267255	-0.000623443	-0.000171058	-0.000537026	-0.000222106	-0.000193797	-0.000193797	-0.000294731	0.0225226	-0.000459355	-0.000702642	-0.000528115	-0.000423826	-0.000526493	-0.000416963	-0.000486906	-0.000650245			0.0209653	-0.000394398	-0.000599027	0.0209116	-1.7008e-05	-0.000195523	-0.0205007	-0.000473473	0.00574032	0.00976492	-0.000726941	0.00587414	-0.000526068	0.0138669	-0.00024394	-0.000318576	-0.000519692	-0.000518211	-0.000600271	-0.000473745	-0.00025463	-0.000488472	-0.000235729	-0.00041318	0.393444	-0.000310422
RSV_family211	RSV_family211	-0.00419294	0.000855635		0.00262311	-0.00937153	-0.00260118	-0.00823768	-0.00053038	-0.00299354	-0.00299354	-0.00454419	-0.00960089	-0.00709557	-0.0089245	-0.00490159	-0.00654675	-0.00670212	-0.00179853	-0.00230956	-0.00996811			-0.0114292	0.013166	-0.00718169	-0.014086	-0.00691358	-0.00299193	-0.0977345	-0.00343657	-0.0645208	0.046371	0.0162472	-0.0100172	0.00021504	-0.00932709	-0.0037681	-0.0028258	-0.00787737	-0.00770781	-0.00644984	-0.00114515	-0.00331018	-0.00753891	-0.000414633	-0.00620099	-0.0061567	-0.00438238
RSV_family212	RSV_family212	-0.0117082	-0.0075674		-0.00571474	-0.00596378	-0.00544458	-0.0156168	-0.00308592	-0.00890646	-0.00890646	-0.0103692	-0.0279579	-0.00810183	-0.0294485	-0.00145478	-0.00601958	-0.0171138	-0.00713833	0.0290848	-0.0291621			-0.0340083	0.0170201	-0.0243907	-0.0401287	-0.0206621	-0.00890422	-0.0881986	-0.00636966	-0.1335	-0.0526189	0.0020505	-0.0271269	0.0185135	-0.0251912	0.000949679	-0.0117234	-0.0218157	-0.023469	-0.014218	0.0105328	-0.00951198	-0.0218983	0.00149553	-0.0170463	-0.0183176	-0.0075352
RSV_family213	RSV_family213	-0.000253932	-0.000229405		-0.00024402	-0.000569241	8.63985e-05	-0.000489768	-0.000202796	-0.000176948	-0.000176948	-0.000266956	0.0328013	-0.000419419	-0.000641376	-0.000187282	-0.000386978	-0.00048072	-0.000380712	-0.000444574	-0.000593713			0.0305574	-0.000360109	0.103782	0.0289515	-0.000459579	-0.000178524	-0.0299235	-0.000432309	0.00850008	0.0907426	-0.000663741	0.0124574	-0.000480331	-0.000587232	-0.000222732	-0.000290879	-0.00047451	-0.000473158	-0.000548084	-0.000432558	-0.000232492	-0.000445447	-0.000215235	-0.000377259	0.565349	-0.000283434
RSV_family214	RSV_family214	-0.00191186	-0.00137559		-0.00185007	-0.0041392	0.00295257	0.001708	-0.0014753	-0.00134155	-0.00134155	-0.00103274	-0.00261814	0.00115615	-0.00436827	0.00366872	0.00155189	-0.00197467	-0.000474391	-0.00333202	-0.00443942			-0.00368754	-0.00126995	-0.00380812	-0.00340568	-0.00289374	-0.00135286	-0.0577185	-0.0027359	0.366575	-0.0513845	0.00217858	-0.00150384	0.00222875	-0.00185016	-0.00118175	-0.00220533	-0.00337189	-0.00354914	-0.00119954	-0.00119398	-0.00159835	-0.0027582	-0.00137968	0.000270564	-0.00248415	0.00210234
RSV_family215	RSV_family215	-0.000473108	0.00232195		-0.000454641	-0.00106057	-0.000290995	-0.00091356	-0.000377834	-0.000329677	-0.000329677	0.00264749	0.0139388	0.0130795	-0.000518087	-0.000898401	0.0136188	0.00367187	-0.000709315	-0.000828299	-0.000820081			0.0135951	0.0146375	-0.000244775	0.0125597	0.000767151	-0.000332614	-0.0134226	-0.000805447	0.0219691	0.0358854	-0.00123663	0.00386689	-0.000894919	-0.000922065	-0.000414978	-0.000541945	0.00142662	-0.000881553	0.0494912	0.00526623	-0.000433163	-0.000830962	-0.000401011	-0.000660963	0.252117	-0.000528073
RSV_family216	RSV_family216	-0.000324214	-0.000292898		-0.000311559	-0.000726792	-0.000199414	-0.00062605	-0.000258924	-0.000225923	-0.000225923	-0.000343588	-0.000726829	-0.000535503	-0.000797014	-0.000615661	-0.000494084	-0.000613771	-0.000486083	-0.000567621	-0.000758037			-0.000972297	-0.000459777	0.153544	-0.00110257	-0.000586779	-0.000227935	-0.00813973	-0.000551961	-0.00413712	0.0359096	-0.000847447	-0.000437098	-0.000613275	-0.000695226	-0.000284378	-0.000371387	-0.000605842	-0.000604115	-0.000699779	-0.000552278	-0.00029684	-0.000569446	-0.000274807	-0.000481674	-0.000464647	-0.000361881
RSV_family217	RSV_family217	-9.72263e-05	-8.78354e-05		-9.34313e-05	-0.000217953	-5.98011e-05	-0.000187742	-7.76471e-05	-6.77504e-05	-6.77504e-05	-0.000103036	-0.000217964	-0.000160588	-9.51717e-05	-0.000184626	-0.000148167	-0.00018406	-0.000145768	-0.00017022	-0.000227323			-0.000291576	-0.00013788	0.000808285	-0.000330642	-0.000175965	-6.8354e-05	0.00391313	-0.000165524	-0.000617412	0.00758655	-0.000254135	-0.000198285	-0.000183911	-0.000225534	-8.52804e-05	-0.000111373	-0.000181682	-0.000181164	-0.000209852	-0.000165619	-8.90175e-05	-0.000170768	-8.24099e-05	-0.000144446	-0.00013934	-0.000108522
RSV_family218	RSV_family218	-0.0245132	-0.0201295		-0.00535851	0.0529577	-0.00533465	-0.0271151	-0.00654029	-0.018687	-0.018687	-0.0203605	-0.0468748	-0.014385	-0.0525459	-0.000774683	-0.00992588	-0.0348224	0.000671446	0.0169808	-0.0401789			-0.0621919	-0.010314	-0.0421882	-0.0607962	-0.0440667	-0.0186679	-0.22741	-0.000142545	-0.0108692	-0.0417805	-0.00549373	-0.0584829	0.00943603	-0.0490005	-0.00346426	-0.00491845	-0.0476131	-0.0374485	-0.0203149	-0.0117301	-0.0150258	-0.0467562	-0.00226391	-0.0337302	-0.035785	-0.0112466
RSV_family219	RSV_family219	-0.000184588	-0.000166759		-0.000177383	-0.000413793	-0.000113535	-0.000356436	-0.000147416	-0.000128627	-0.000128627	-0.000195619	0.000965982	-0.000304884	-0.000466359	-0.000350521	-0.000281302	-0.000349445	-0.000276747	-0.00032317	-0.000431582			-0.000209025	-0.00026177	-0.000397587	-0.000307297	-0.000334077	-0.000129773	-0.020302	-0.000314254	-0.00542767	0.0645974	-0.000482487	0.00672921	-0.000349163	-0.000428186	-0.000161908	-0.000211446	-0.000344931	-0.000343948	-0.000398413	-0.000314435	-0.000169003	-0.000324209	-0.000156459	-0.000274237	0.00596022	-0.000206034
RSV_family220	RSV_family220	-5.96926e-05	-5.3927e-05		-5.73626e-05	-0.000133813	-3.67152e-05	-0.000115265	-4.76718e-05	-4.15957e-05	-4.15957e-05	-6.32597e-05	-0.00013382	-9.85941e-05	-0.000150812	-0.000113352	-9.09681e-05	-0.000113004	-8.94952e-05	-0.000104507	-0.000139566			-0.000179014	-8.46519e-05	-0.000128573	-0.000203	-0.000108035	-4.19663e-05	-0.00186647	-0.000101624	-0.00216549	7.19146e-05	-0.000156028	-0.000146148	-0.000112913	-0.000138468	-5.23583e-05	-6.83779e-05	-0.000111544	-0.000111227	-0.00012884	-0.000101683	-5.46527e-05	-0.000104844	-5.0596e-05	-8.86833e-05	-8.55484e-05	-6.66276e-05
RSV_family221	RSV_family221	-0.000473465	0.000858432		-0.000462655	-0.000971513	-0.000296124	-0.000920146	0.0013778	-0.000335488	-0.000335488	-0.000484627	-0.000676983	-0.000795205	-0.00121402	0.00302728	-0.000733699	-0.000909304	-0.000721818	-0.000842899	-0.00112373			-0.0010581	-0.000682755	-0.00102445	-0.00128112	-0.000870982	-0.000338477	-0.0150925	-0.000819644	-0.00465809	-0.015549	-0.00125843	-0.000506112	0.0225242	-0.00110138	-0.000422293	-0.000551498	-0.000899656	-0.000897092	-0.000984991	-0.000817709	-0.000440798	-0.000842308	-0.000408079	-0.000644236	0.00612062	0.000282363
RSV_family222	RSV_family222	-0.000273899	-0.000247443		0.000633401	-0.000614001	0.000449395	-0.000484954	-1.72135e-05	-0.000190862	-0.000190862	-0.000124195	0.0129296	-0.000452398	-0.000685743	0.00113855	-0.000417407	-0.00051852	-0.000410648	-0.000479532	-0.000640397			0.011883	-0.000388424	0.0260471	0.0119892	-0.000495716	-0.000174755	-0.0240429	-0.000466302	-0.000182578	0.0053894	-0.000715931	0.024274	-0.0005181	-0.000481737	-0.000240246	-0.000313751	-0.000511821	-0.000510362	-0.00059118	-0.00046657	-0.000250774	0.148734	-0.000232159	-0.000405667	0.228991	-0.00030572
RSV_family223	RSV_family223	-0.00283211	0.000238314		0.00475241	-0.00657502	-0.00115058	-0.00562944	0.00886854	-0.00207299	-0.00207299	-0.00315265	-0.00658611	-0.0049136	-0.00750713	0.0166166	-0.00453355	-0.00548074	-0.00446014	-0.0052083	-0.00670021			-0.00891143	-0.00421876	-0.00640126	-0.0100588	-0.00538409	-0.00208536	-0.0410618	-0.00506461	0.0456174	0.00174689	-0.00642826	-0.00583934	0.00255006	-0.00446183	-0.00260936	-0.00340772	-0.005559	-0.00554316	-0.00331727	-0.00494508	-0.00272371	-0.00521952	-0.00252153	-0.00439535	-0.00426344	-0.0033205
RSV_family224	RSV_family224	-0.00294263	-0.00270248		-0.000173866	-0.00631492	-0.00177243	-0.00561954	0.00208694	-0.00208451	-0.00208451	-0.00317018	-0.00664481	-0.00494091	0.0224542	0.00130883	-0.00455875	0.0152571	0.0046069	-0.00523725	-0.00687918			-0.00881246	-0.00424222	0.0253055	-0.0101498	-0.00541402	-0.00209087	-0.0673717	-0.00509276	0.012457	0.00611051	9.9526e-05	-0.00677568	0.0158147	-0.00549838	-0.00262387	-0.00159756	-0.00558991	-0.000862503	0.00782218	-0.0048431	-0.00273885	-0.00523256	0.00186963	-0.0043655	-0.00428714	-0.00333895
RSV_family225	RSV_family225	-0.00180699	-0.000534934		-0.00179503	-0.00158576	-0.00106761	-0.00358414	-0.00149178	-0.00130164	-0.00130164	-0.00197956	-0.00416451	-0.00308527	-0.00468698	-0.0035471	-0.00284663	-0.0035362	-0.00280054	-0.00327031	-0.00375543			-0.00558831	0.0037686	-0.00374342	-0.00610772	-0.00273165	-0.00131324	-0.0153203	-0.00318009	0.120293	-0.00984736	0.000648145	-0.00425148	0.00218482	-0.00399378	-9.44518e-05	-0.00213972	-0.00252184	-0.00347917	-0.00388105	-0.00303851	-0.00171023	-0.00327739	-0.00158328	-0.00274569	-0.00267703	0.269252
RSV_family226	RSV_family226	-0.000482776	0.0077055		0.000588399	-0.00877111	-0.00429827	0.00186143	-0.000959064	-0.00508768	-0.00508768	-0.00556923	-0.0129282	-0.00459851	0.0232616	0.0172415	-0.00340803	-0.00668804	-0.00672292	-0.00234245	-0.00327801			-0.0113116	-0.00273642	-0.00568548	-0.010748	-0.0119658	-0.00511509	-0.0422717	-0.00537181	0.069932	-0.0196646	-0.00326265	-0.0111657	-0.00868211	0.00716115	-0.00426399	-0.00191991	-0.0131016	-0.0130089	-0.0078545	-0.00493534	-0.006463	-0.0126424	-0.00233206	-0.00390951	-0.0104636	0.0476958
RSV_family227	RSV_family227	-0.000155917	-0.000140857		-0.000149831	-0.00034952	-9.58998e-05	-0.000301072	-0.000124519	-0.000108648	-0.000108648	-0.000165234	-0.000349537	-0.000257527	-0.00039392	-0.000296076	-0.000237608	-0.000295167	-0.000233761	-0.000272973	-0.000364545			-0.000467585	-0.00022111	-0.000335831	-0.000530234	-0.000282186	-0.000109616	-0.0112083	-0.000265442	-0.00270636	-0.00122487	-0.000407543	-0.00018428	-0.000294928	0.000874273	-0.00013676	-0.000178603	-0.000291354	-0.000290523	-0.000336529	-0.000265595	-0.000142753	-0.000273851	-0.000132156	-0.00023164	-0.000223452	-0.000174031
RSV_family228	RSV_family228	-0.00814675	0.000178712		0.000641895	-0.0134517	-0.000279963	-0.0042776	0.000177467	-0.00651534	-0.00651534	-0.00757925	-0.0203808	-0.00536563	-0.0191793	0.00882576	-0.00382302	-0.00904685	-0.00585768	-0.00475177	-0.0213193			-0.0244512	-0.00724664	-0.0157905	-0.0292967	-0.0151799	-0.00649186	0.0205155	-0.00917126	0.0146881	-0.0684265	-0.00371516	-0.0210838	-0.000552779	-0.017728	-0.00170688	0.0271846	-0.0166796	-0.0168357	-0.00555842	-0.00978815	-0.00822882	-0.0163977	0.00195003	-0.0112479	-0.0133999	0.0336548
RSV_family229	RSV_family229	-7.99381e-05	-7.2217e-05		-7.68178e-05	-0.000179198	-4.91676e-05	-0.000154359	1	-5.57034e-05	-5.57034e-05	-8.47151e-05	-0.000179207	-0.000132033	-0.000201962	-0.000151797	-0.000121821	-0.000151331	-0.000119849	-0.000139952	-0.000186901			-0.000239729	-0.000113363	-0.00017218	-0.000271849	-0.000144676	-5.61997e-05	-0.00445953	-0.000136091	-0.00135497	-0.00311621	-0.000208946	-0.000195716	-0.000151209	-0.000185431	-7.01163e-05	-9.15691e-05	-0.000149376	-0.00014895	-0.000172537	-0.00013617	-7.31889e-05	-0.000140403	-6.77563e-05	-0.000118761	-0.000114563	-8.92252e-05
RSV_family230	RSV_family230	-0.00791334	0.000310102		0.00160214	-0.0125058	-0.00456498	-0.00708341	0.00185589	-0.00663254	-0.00663254	-0.00827986	-0.0207963	-0.00843863	-0.0228376	-0.00177271	-0.00697109	-0.0136336	-0.00699601	-0.00292817	-0.0215032			-0.0241606	-0.00508002	-0.0189996	-0.0261645	-0.0150383	-0.00661314	0.0760348	-0.00529012	-0.0266246	-0.0742981	0.00752604	-0.0140308	0.010844	-0.0166579	0.00664293	-0.00766438	-0.0173378	-0.0176235	-0.00783922	-0.010321	-0.00789742	-0.0145738	0.00905865	-0.0116674	-0.013363	0.00183699
RSV_family231	RSV_family231	3.59389e-05	-0.000236366		-0.000251425	-0.000586514	0.000232147	-0.000443148	-0.000208949	-0.000182317	-0.000182317	-4.26811e-05	-0.000573465	-0.000432146	-0.000657937	0.0259435	-0.000398721	-0.000477442	-0.000392265	-0.000458065	-0.000611728			-0.000784634	-0.000371036	-0.000563545	-0.000874866	-0.000473525	-0.000183942	-0.0213741	-0.000445427	-0.00708794	-0.010659	-0.000683881	-0.000588858	-0.000494907	-0.00058936	-0.000229491	-0.000299706	-0.000488909	-0.000487515	-0.000558954	-0.000445683	-9.95418e-05	-0.00045788	-0.000221766	-0.000388706	-0.000374965	-0.000292034
RSV_family232	RSV_family232	-0.00456081	0.00415666		0.00786321	-0.0101002	-0.00288964	-0.00928543	0.0153276	-0.00336524	-0.00336524	-0.00511794	-0.00980684	-0.00797661	-0.012108	0.0147212	-0.00735965	-0.00897157	-0.003383	-0.0052424	-0.0111493			-0.0134431	-0.00638502	-0.0103996	-0.0150967	-0.00874015	-0.00338823	-0.0741091	-0.00822176	-0.0197947	0.00743756	-0.0110573	-0.0105981	-0.00156469	-0.00964385	-0.00374538	0.00381093	-0.00902435	-0.0089888	-0.0081085	-0.00777293	-0.0044216	-0.00847186	5.91561e-06	-0.00711194	0.00943471	-0.00539041
RSV_family233	RSV_family233	-0.00644794	0.00941232		0.00665708	-0.00986077	-0.00187941	-0.0124827	0.0074959	-0.00470589	-0.00470589	-0.00517086	-0.0149687	-0.00257798	0.00620802	0.0383458	-0.00141897	-0.00790498	-0.00225509	-0.00137985	0.0362226			-0.0185326	-0.00368761	-0.0137796	0.0258547	-0.0113019	-0.00473073	-0.0820169	-0.00579137	-0.0427183	-0.030557	-0.0052538	-0.0146748	0.00312968	-0.0123221	-0.00342572	0.00122068	-0.0118632	-0.0125087	-0.0058744	-0.00474137	-0.00616491	-0.00831064	0.0136507	-0.009673	-0.00967842	0.0436272
RSV_family234	RSV_family234	-0.00197057	0.00416226		-0.000124306	-0.00373514	-0.00134838	0.000133248	0.00140269	-0.00159016	-0.00159016	-0.00123348	-0.00442178	0.000824368	-0.00295711	0.000144415	0.00127458	-0.000674141	-0.00145419	-0.00175757	-0.00523975			-0.00531828	-0.000620779	0.00698391	-0.00223025	-0.0037229	-0.00159264	-0.0162508	0.00122086	-0.0129791	-0.0223323	-0.000521144	0.00207108	-0.000854531	-0.00434341	9.39463e-05	-0.00216386	-0.00417644	-0.00384568	-0.000895118	-0.00132642	-0.00199821	-0.00400155	-0.00134349	-0.0025269	0.00496847	-0.00196318
RSV_family235	RSV_family235	-0.000666366	-0.000602002		-0.000640355	-0.0014938	-0.000409862	-0.00128674	-0.000532174	-0.000464345	-0.000464345	-0.000706187	-0.00149387	-0.00110063	-0.00168356	-0.00126538	-0.0010155	-0.0012615	-0.00099906	-0.00116665	-0.00155801			-0.00199839	-0.000944993	-0.00143529	-0.00226614	-0.00120602	-0.000468482	-0.00673614	-0.00113446	0.0017135	-0.00679192	-0.00174178	-0.00134214	-0.00126048	-0.00138574	-0.000584491	-0.000763322	-0.0012452	-0.00124165	-0.0014064	-0.00113511	-0.000610104	-0.0011704	-0.000564818	-0.000989997	-0.000955001	-0.000743783
RSV_family236	RSV_family236	-0.000107884	-9.74638e-05		-0.000103673	-0.000241845	-6.63564e-05	-0.000208322	-8.61587e-05	-7.51772e-05	-7.51772e-05	-0.000114331	-0.000241857	-0.000178192	-0.000272567	-0.000204865	-0.000164409	-0.000204236	-0.000161747	-0.000188879	-0.000252242			-0.000323538	-0.000152994	-0.000232373	-0.000366887	-0.000195254	-7.58469e-05	-0.0103519	-0.000183668	0.00421487	-0.00392785	-0.000281993	-0.000264138	-0.000204071	-0.000250257	-9.46287e-05	-0.000123581	-0.000201598	-0.000201023	-0.000232856	-0.000183774	-9.87755e-05	-0.000189487	-9.14437e-05	-0.00016028	-0.000154614	-0.000120418
RSV_family237	RSV_family237	0.000184953	-0.000165522		-0.000176067	-0.000410723	-0.000112693	-0.000353792	-0.000146323	-0.000127673	-0.000127673	-0.000194168	-0.000410744	-0.000302622	-0.000462899	-0.000347921	-0.000279216	-0.000346853	-0.000274694	-0.000320773	-0.00042838			-0.000549463	-0.000259828	-0.000394638	-0.000623082	-0.000331599	-0.00012881	-0.0198814	-0.000311923	-0.00566976	0.0677312	-0.000478907	0.00604291	-0.000346572	-0.00042501	-0.000160707	-0.000209877	-0.000342372	-0.000341396	-0.000395458	-0.000312102	-0.00016775	-0.000321804	-0.000155298	-0.000272203	-0.00026258	-0.000204505
RSV_family238	RSV_family238	-0.00028309	-0.000255746		-0.00027204	-0.000634604	-0.00017412	-0.00054664	-0.000226082	-0.000197266	-0.000197266	-0.000300007	0.0333098	-0.000467578	-0.00071522	-0.000537569	-0.000431413	-0.000535918	-0.000424427	-0.000495622	-0.000661885			0.0312774	-0.000401458	-0.000609751	0.0287442	-0.00051235	-0.000199023	-0.01896	-0.000481949	0.0123504	0.019929	-0.000739954	0.00757519	-0.000535485	0.00100041	-0.000248307	-0.000324279	-0.000528995	-0.000527488	-0.000611017	-0.000482226	-0.000259188	-0.000497216	-0.000239949	-0.000420577	0.576667	-0.000315979
RSV_family239	RSV_family239	-7.22002e-05	-6.52265e-05		-6.9382e-05	-0.000161852	-4.44082e-05	-0.000139417	-5.76607e-05	-5.03114e-05	-5.03114e-05	-7.65148e-05	-0.00016186	-0.000119253	-0.000182412	-0.000137104	-0.000110029	-0.000136683	-0.000108247	-0.000126405	-0.00016881			-0.000216524	-0.000102389	-0.000155513	-0.000245535	-0.000130672	-5.07596e-05	0.00102114	-0.000122918	-0.000788504	-0.00422028	-0.000188721	-0.000176771	-0.000136572	-0.000167482	-6.33292e-05	-8.27054e-05	-0.000134917	-0.000134532	-0.000155836	-0.000122989	-6.61043e-05	-0.000126812	-6.11976e-05	-0.000107266	-0.000103474	-8.05884e-05
RSV_family240	RSV_family240	-0.000115023	-0.000103913		-0.000110533	-0.000257848	-7.07472e-05	-0.000222107	-9.18599e-05	-8.01516e-05	-8.01516e-05	-0.000121897	-0.000257861	-0.000189983	-0.000290603	-0.000218421	-0.000175288	-0.00021775	-0.00017245	-0.000201378	-0.000268932			-0.000344947	-0.000163117	-0.000247749	-0.000391164	-0.000208174	-8.08657e-05	-0.0079946	-0.000195822	-0.00219793	0.000775648	-0.000300653	-0.000281616	-0.000217574	-0.000266817	-0.00010089	-0.000131759	-0.000214937	-0.000214325	-0.000248264	-0.000195934	-0.000105311	-0.000202025	-9.74945e-05	-0.000170886	-0.000164845	-0.000128386
RSV_family241	RSV_family241	-0.00776462	0.0181974		-0.000229792	-0.0180219	-0.00226235	-0.00285664	-0.0022919	-0.00654385	-0.00654385	-0.00766803	-0.0100563	-0.00581923	-0.0228992	0.0216429	-0.00428472	-0.0094631	-0.00859426	-0.00396999	-0.0213548			-0.0186546	-0.00776049	-0.00913338	-0.0293006	-0.0160771	-0.00647147	0.125312	0.00265858	-0.00634669	-0.0955093	-0.0103211	-0.0202954	-0.0106995	-0.0167741	-0.00344553	0.0251592	-0.0173128	-0.00542419	-0.00917082	-0.0099429	-0.0082053	-0.0134312	0.000566663	-0.0110634	-0.0132841	0.00604347
RSV_family242	RSV_family242	-0.000911387	0.0477977		-0.000875813	-0.00204306	-0.000560567	-0.00175987	-0.000727854	-0.000635084	-0.000635084	-0.00096585	-0.00201003	-0.00150534	-0.0022585	-0.00173066	-0.0013889	-0.00172535	-0.00136641	-0.00159562	-0.00187214			-0.00271215	0.0125534	-0.00138518	-0.00264423	-0.000249441	-0.000640742	-0.0149557	-0.0015516	-0.00447754	-0.0153645	-0.00238223	-0.00175143	-0.00172396	-0.00199139	-0.000799407	-0.00104399	0.000386869	-0.00169821	-0.00196713	-0.00155249	-0.000834438	-0.00160075	-0.0007725	-0.00120446	-0.00130615	-0.00101727
RSV_family243	RSV_family243	-0.000548976	0.00121241		-0.000626466	0.00156554	-0.000400972	-0.00124081	0.000319674	-0.000454273	-0.000454273	-0.000625931	-0.00142906	-0.00107676	-0.0016151	0.00307877	-0.000993477	-0.00123414	-0.00097739	-0.00114134	-0.00133678			-0.00193758	0.00910544	-0.000985555	-0.00151064	-0.00016568	-0.00045832	-0.0316974	-0.00110985	-0.00127653	-0.019458	-0.001704	-0.000159888	-0.00123314	-0.00142049	-0.000571813	-0.000746765	0.000295749	-0.00121203	-0.00140708	-0.00108022	-0.000596871	-0.00114461	-0.000552567	-0.000968524	-0.000934287	-0.00072765
RSV_family244	RSV_family244	-7.86516e-05	-7.10548e-05		-7.55816e-05	-0.000176314	-4.83763e-05	-0.000151875	-6.2813e-05	-5.4807e-05	-5.4807e-05	-8.33518e-05	-0.000176323	-0.000129909	-0.000198712	-0.000149354	-0.000119861	-0.000148896	-0.00011792	-0.0001377	-0.000183894			-0.000235871	-0.000111538	-0.000169409	-0.000267475	-0.000142348	-5.52953e-05	0.00737792	-0.000133901	-0.002714	-2.35541e-07	-0.000205584	-0.000192567	-0.000148775	-0.000182447	-6.89879e-05	-9.00955e-05	-0.000146972	-0.000146553	-0.000169761	-0.000133978	-7.2011e-05	-0.000138143	-6.66659e-05	-0.00011685	-0.00011272	-8.77893e-05
RSV_family245	RSV_family245	-0.0157179	0.0282509		-0.00975844	-0.0184877	-0.00913455	-0.007561	-0.00475139	-0.012621	-0.012621	-0.0141168	-0.0272575	-0.00850499	-0.0301444	-0.00147408	-0.00545152	-0.0171777	-0.0122775	-0.017743	-0.0293356			-0.041679	-0.00570415	-0.0191214	-0.047208	-0.0302728	-0.012607	0.426004	-0.00311903	0.173781	-0.0460515	-0.00726234	-0.039286	0.00182276	-0.0331799	0.0106836	-0.00293419	-0.0316698	-0.0191209	-0.0117556	-0.0116494	-0.0150532	-0.031764	0.00548486	-0.0216821	-0.0249585	-0.00252257
RSV_family246	RSV_family246	-0.0106756	-0.00660054		0.0103862	-0.0140145	-0.00368733	-0.0168465	0.00770707	-0.00829082	-0.00829082	-0.00951358	-0.0238314	-0.00658872	-0.0136233	0.0171882	-0.00461747	-0.0137978	0.000308307	-0.0112029	-0.0133422			-0.0293575	0.0011909	-0.0189346	-0.0227356	-0.0186051	-0.0083322	-0.114637	0.00908604	-0.00677821	0.0219315	0.00407069	-0.0248044	-0.00509096	-0.0212619	0.000451001	0.013026	-0.0169235	-0.0201301	0.000706873	-0.00713332	-0.0098444	-0.0208681	0.000338564	-0.0145605	-0.0170132	0.0155555
RSV_family247	RSV_family247	-0.000166266	-0.000150207		-0.000159776	-0.000372719	-0.000102265	-0.000321056	-0.000132784	-0.000115859	-0.000115859	-0.000176202	-0.000372738	-0.000274621	-0.000420067	-0.000315728	-0.00025338	-0.000314759	-0.000249277	-0.000291092	-0.000388742			-0.000498621	-0.000235787	-0.000358122	-0.000565429	-0.000300916	-0.000116892	-0.0105339	-0.000283061	-0.000577692	-0.00138507	-0.000434594	-0.000407077	-0.000314504	-0.000385684	-0.000145837	-0.000190458	-0.000310693	-0.000309807	-0.000358866	-0.000283224	-0.000152228	-0.000151331	-0.000140929	-0.000247016	-0.000238284	-0.000185582
RSV_family248	RSV_family248	-0.00883992	0.00434699		-0.00445588	-0.0167405	-0.00415189	-0.0165572	-0.00330222	-0.00676438	-0.00676438	-0.00768539	-0.021484	-0.00482927	-0.0201542	0.00642219	-0.00320207	-0.0116235	-0.00320505	-0.0114697	-0.0151246			-0.0262044	-0.0049991	-0.0198456	-0.023809	-0.0161122	-0.00679409	0.173461	0.00673188	0.029455	0.0977032	-0.00426262	-0.0218114	0.0130445	-0.0182182	0.00518435	-0.0101121	-0.0174692	-0.0179983	-0.010482	-0.00806477	-0.00713056	-0.017031	0.00266619	-0.0138148	-0.013912	-0.00904124
RSV_family249	RSV_family249	-0.0016708	-0.00152081		0.00880864	-0.0037737	-0.000964281	-0.00321843	-0.000792188	-0.00117305	-0.00117305	-0.001784	-0.00324022	-0.00278048	-0.00366588	-0.00185312	-0.00256542	-0.00263712	0.00130258	0.00317717	-0.00393593			-0.0030129	0.0366581	-0.00294421	-0.00572445	-0.00196722	-0.0011835	-0.0719977	-0.00286593	-0.0263413	-0.021819	0.00637048	0.00358449	-0.00254542	-0.00297779	-0.00147657	-0.00192834	-0.00314569	-0.00305273	-0.00325576	-0.00283989	-0.00154127	-0.00295519	-0.00142687	-0.00247451	-0.00241257	-0.00187898
RSV_family250	RSV_family250	-0.000165431	-0.000209921		-0.000223295	-0.000520893	-0.000142921	0.0335413	-0.000185571	0.286716	0.286716	0.334782	0.0201417	0.316071	0.0440177	-0.000441245	0.250948	0.344507	-0.000348376	-0.000406815	0.549194			0.31083	-0.000329523	0.086986	0.119309	0.133126	0.286709	-0.0238827	-0.000395591	-0.00821308	0.00089642	-0.000607366	0.0318961	-0.000439535	0.905171	-0.000203814	-0.000266174	0.0216798	-0.00043297	0.104845	0.106018	0.285065	0.00635616	-0.000196954	0.000409203	-0.000333013	-0.00025936
RSV_family251	RSV_family251	-8.16484e-05	-7.37621e-05		-7.84614e-05	-0.000183032	-5.02195e-05	-0.000157661	-6.52062e-05	-5.68952e-05	-5.68952e-05	-8.65275e-05	-0.000183041	-0.000134858	-0.000206283	-0.000155045	-0.000124427	-0.000154569	-0.000122413	-0.000142947	-0.0001909			-0.000244858	-0.000115788	-0.000175864	-0.000277666	-0.000147771	-5.74021e-05	-0.00836896	-0.000139003	-0.00296198	-0.00566235	-0.000213417	0.00728275	-0.000154444	-0.000189398	-7.16164e-05	-9.35282e-05	-0.000152572	-0.000152137	-0.000176229	-0.000139083	-7.47547e-05	-0.000143406	-6.92059e-05	-0.000121302	-0.000117014	-9.11342e-05
RSV_family252	RSV_family252	0.325485	-0.0002292		-0.000243802	-0.000568732	0.0612518	0.591572	-0.000202614	0.121964	0.121964	0.125363	0.138514	0.0585162	0.0523948	-0.000481769	0.0281909	0.149312	-0.000380371	-0.000444176	0.312406			0.254733	-0.000359786	0.0370862	0.159586	0.0819951	0.12196	-0.0270398	-0.000431922	-0.00874042	-0.00792563	0.0299723	0.020554	-0.000479901	0.506035	-0.000222533	-0.000290619	0.116676	0.0195209	0.0633955	0.130442	0.121227	0.00341165	-0.000215042	0.264581	-0.000363597	-0.00028318
RSV_family253	RSV_family253	-0.000133177	-0.000120313		-0.000127978	-0.000298543	-8.1913e-05	-0.000257161	-0.000106358	-9.28017e-05	-9.28017e-05	-0.000141135	-0.000298558	-0.000219967	0.597981	-0.000252894	-0.000202954	-0.000252117	-0.000199667	-0.00023316	-0.000311377			0.0454376	-0.000188862	-0.000286851	0.589024	0.881905	-9.36284e-05	-0.0167654	-0.000226728	-0.00483129	-0.00923586	-0.000348104	0.0204096	-0.000251913	0.10282	-0.000116813	-0.000152554	-0.00024886	-0.000248151	-0.000287447	-0.000226858	-0.000121932	-0.00023391	-0.000112882	-0.000197856	-0.000190862	-0.000148649
RSV_family254	RSV_family254	0.0026731	-8.71043e-05		-9.26536e-05	-0.000216139	0.904867	0.108623	-7.70008e-05	0.410362	0.410362	0.400186	0.0290878	0.105058	0.0509382	-0.00018309	-0.000146934	0.371181	-0.000144555	-0.000168803	0.00278185			0.143709	-0.000136732	0.125405	0.0839364	0.197798	0.410354	-0.00348278	-0.000164146	-0.00348848	-0.0056919	-0.00025202	0.0180285	-0.00018238	0.0240591	-8.45705e-05	-0.000110446	0.0183746	-0.000179656	0.665479	-0.000164241	0.408051	-0.000169346	-8.1724e-05	0.0105455	-0.00013818	-0.000107619
RSV_family255	RSV_family255	-0.00154264	0.0072409		0.00310446	0.00172231	-0.000937299	-0.00298454	-0.00011184	-0.00108584	-0.00108584	-0.00159298	-0.0034777	-0.00257376	-0.00393595	-0.00184775	-0.00237469	-0.00290279	-0.00233624	-0.000748965	-0.00364331			-0.00466458	4.74739e-05	-0.00335572	-0.00529922	-0.0028202	-0.00109146	-0.0463034	0.00562355	-0.0170875	0.0849535	-0.00143835	-0.00362514	-0.000454833	-0.00325961	-0.00136679	-0.00178498	-0.00291182	-0.00290171	-0.00271343	0.000979604	-0.00107817	-0.0027369	-0.00132079	-0.00230299	-0.00223321	-0.00173929
RSV_family256	RSV_family256	-9.21028e-05	-8.32067e-05		-8.85077e-05	-0.000206467	-5.66497e-05	-0.000177848	-7.35553e-05	-6.41802e-05	-6.41802e-05	-9.76067e-05	0.00397242	-0.000152126	-0.000232696	-0.000174897	-0.000140359	-0.00017436	-0.000138087	-0.00016125	-0.000215343			-0.000276211	-0.000130614	-0.000198381	-0.000313218	-0.000166692	-6.47519e-05	-0.0037648	-0.000156801	5.24517e-05	-0.00525928	-0.000240743	0.00298581	-0.000174219	-0.000213649	-8.07863e-05	-0.000105504	-0.000172108	-0.000171617	-0.000198793	-0.000156891	-8.43265e-05	-0.000161769	-7.80672e-05	-0.000136834	-0.000131997	-0.000102803
RSV_family257	RSV_family257	-9.06583e-05	-8.19018e-05		-8.71197e-05	-0.000203229	-5.57613e-05	-0.000175059	-7.24018e-05	-6.31736e-05	-6.31736e-05	-9.6076e-05	-0.00020324	-0.00014974	-0.000229046	-0.000172154	-0.000138158	-0.000171626	-0.000135921	-0.000158721	-0.000211966			-0.000271879	-0.000128565	-0.00019527	-0.000308306	-0.000164078	-6.37364e-05	-0.00132828	-0.000154342	0.00428891	0.0110222	-0.000236967	-0.000221963	-0.000171487	-0.000210299	-7.95194e-05	-0.000103849	-0.000169409	-0.000168926	-0.000195676	-0.000154431	-8.3004e-05	-0.000159232	-7.68429e-05	-0.000134688	-0.000129927	-0.000101191
RSV_family258	RSV_family258	-0.000192876	-0.000174246		-0.000185347	-0.000432371	-0.000118632	-0.000372439	-0.000154035	-0.000134402	-0.000134402	-0.000204402	0.0167002	-0.000318573	-0.000487297	-0.000366259	-0.000293932	-0.000365134	-0.000289173	-0.00033768	-0.000450959			0.0155574	-0.000273523	-0.000415438	0.0143512	-0.000349077	-0.0001356	-0.00356751	-0.000328364	0.00671777	0.0128524	-0.000504149	0.00370467	-0.000364839	-0.000447411	-0.000169178	-0.000220939	-0.000360417	-0.00035939	-0.000416301	-0.000328552	-0.000176591	-0.000338766	-0.000163483	-0.00028655	0.291244	-0.000215284
RSV_family259	RSV_family259	-0.000189739	-0.000171412		-0.000182333	-0.000425338	-0.000116703	2.36786e-05	-0.000151529	-0.000132216	-0.000132216	0.00127319	-0.000419557	-0.000313391	-0.000479371	-0.000360301	-0.000289151	-0.000359195	-0.000284469	-0.000332187	-0.000443623			-0.000533093	-0.000269074	-0.000408681	-0.000645254	-0.000343399	-0.000133394	-0.0151125	-0.000323022	0.0182118	-0.0111501	-0.000495949	-0.000464547	-0.000358905	-0.000440133	-0.000166426	-0.000217346	-0.000354555	-0.000353544	-0.000409529	-0.000323208	-0.000173719	-0.000333255	-0.000160824	-0.000281888	-0.000271924	-0.000211782
RSV_family260	RSV_family260
RSV_family261	RSV_family261	-0.000143451	-0.000129595		-0.000137852	-0.000321575	-8.82325e-05	-0.000277001	-0.000114563	-9.99612e-05	-9.99612e-05	-0.000152023	0.0584604	-0.000236938	-0.000362426	-0.000272404	-0.000218611	-0.000271568	-0.000215071	-0.000251148	-0.000335399			0.0549317	-0.000203432	-0.000308981	0.0510014	-0.000259625	-0.000100852	-0.0180589	-0.00024422	0.0246966	0.0409173	-0.00037496	0.0139797	-0.000271348	-0.000332761	-0.000125826	-0.000164323	-0.00026806	-0.000267296	-0.000309623	-0.00024436	-0.000131339	-0.000251956	-0.00012159	-0.00021312	1	-0.000160117
RSV_family262	RSV_family262
RSV_family263	RSV_family263	0.0380147	0.00109624		-0.00054523	-0.0017037	0.0130102	0.0274002	-0.000546011	0.00592175	0.00592175	0.00973396	0.0221452	0.0180168	0.0140708	-0.000905341	0.0170687	0.0106458	0.008471	-0.000851748	0.0694071			0.0440012	0.00150055	0.0275111	0.0808283	0.00797743	0.00591746	-0.0428646	-0.0012981	-0.015931	-0.013622	-3.54583e-05	0.00440004	-0.00116041	0.0914961	-0.000668799	-0.000873426	0.000449275	0.0225209	0.0202828	0.0206691	0.00571897	0.158952	-0.00045495	0.00960772	0.000916914	-0.000394304
RSV_family264	RSV_family264
RSV_family265	RSV_family265	-9.10782e-05	-8.22811e-05		-8.75232e-05	-0.000204171	-5.60196e-05	0.109864	-7.27371e-05	-6.34662e-05	-6.34662e-05	0.0149999	0.00154881	-0.000150434	0.00134334	-0.000172952	-0.000138798	-0.000172421	-0.000136551	-0.000159456	-0.000212948			-0.000273138	-0.000129161	-0.000196175	0.00188521	-0.000164838	-6.40316e-05	-0.0104577	-0.000155057	-0.00266676	0.0513387	-0.000238065	-0.000222991	-0.000172281	0.0045951	-7.98877e-05	-0.00010433	-0.000170193	-0.000169708	0.0194582	-0.000155146	-8.33885e-05	-0.000159969	-7.71988e-05	-0.000135312	-0.000130529	-0.00010166
RSV_family266	RSV_family266
RSV_family267	RSV_family267	-9.48677e-05	-8.57046e-05		-9.11647e-05	-0.000212666	-5.83503e-05	-0.000183187	-7.57635e-05	-6.61068e-05	-6.61068e-05	-0.000100537	-0.000212676	-0.000156693	-0.000239681	-0.000180148	-0.000144573	-0.000179595	-0.000142232	-0.000166091	-0.000221808			-0.000284502	-0.000134535	-0.000204337	-0.000322621	-0.000171696	-6.66958e-05	-0.0076348	-0.000161508	-0.00343593	-0.00583847	-0.00024797	0.00711757	-0.000179449	-0.000220063	-8.32115e-05	-0.000108671	-0.000177274	-0.000176769	-0.000204761	-0.000161601	-8.6858e-05	-0.000166625	-8.04107e-05	-0.000140942	-0.00013596	-0.000105889
RSV_family268	RSV_family268	-0.000201729	-0.000182423		-0.000194045	-0.000452661	-0.000124199	0.00603371	0.00369339	0.056616	0.056616	0.0551403	0.00334486	0.0142166	0.0061999	0.000912349	-0.000307725	0.0509722	-0.000302742	-0.000353525	0.00737811			0.0112518	-0.000286358	0.0168714	0.00455491	0.0252309	0.0566137	-0.0199293	-0.000343772	-0.00526554	0.0667921	-0.000527807	0.00654306	-0.00038196	0.0125388	-0.000177116	-0.000231307	-3.24327e-05	-0.000376255	-0.000394468	-0.00034397	0.0562552	-0.000262552	-0.000171155	-0.000296713	-0.000289391	-0.000225386
RSV_family269	RSV_family269	-9.34551e-05	-8.44284e-05		-8.98073e-05	-0.000209499	-5.74815e-05	0.0090289	-7.46354e-05	-6.51225e-05	-6.51225e-05	-9.90399e-05	-0.00020951	-0.00015436	0.00272676	-0.000177465	-0.00014242	-0.00017692	-0.000140114	-0.000163618	-0.000218505			-0.000280266	-0.000132532	-0.000201294	-0.000317817	-0.00016914	-6.57027e-05	-0.0114716	-0.000159104	-0.0033903	-0.00648116	-0.000244278	-0.000228811	-0.000176777	-0.000216786	-8.19725e-05	-0.000107053	-0.000174635	-0.000174137	-0.000201712	-0.000159195	-8.55647e-05	-0.000164144	-7.92134e-05	-0.000138843	-0.000133935	-0.000104313
RSV_family270	RSV_family270	-9.7174e-05	-8.77881e-05		-9.3381e-05	-0.000217836	0.00336749	0.111221	-7.76053e-05	0.984295	0.984295	0.959937	0.0657652	0.25219	0.116131	-0.000184527	-0.000148088	0.890484	-0.00014569	-0.000170128	0.00663691			0.146331	-0.000137805	0.299944	0.0770781	0.443755	0.984276	-0.00937058	-0.000165435	0.000207445	-0.0040577	-0.000253998	0.000633731	-0.000183812	0.0234357	-8.52344e-05	-0.000111313	0.00580016	-0.000181067	-0.000209739	-0.00016553	0.978782	-0.000102278	-8.23656e-05	-0.000144368	-0.000139265	-0.000108464
RSV_family271	RSV_family271	-0.000152539	-0.000137806		-0.000146585	-0.000341948	-9.38223e-05	-0.00029455	-0.000121821	-0.000106294	-0.000106294	0.219479	0.00531793	0.966581	0.042055	-0.000289662	1	0.318306	-0.000228697	-0.00026706	-0.000356648			0.06918	-0.00021632	-0.000328556	0.0449509	0.0046659	-0.000107241	-0.0106626	-0.000259692	-0.00553371	0.00946049	-0.000398715	0.00187878	-0.000288539	-0.000353842	-0.000133797	-0.000174734	-0.000285042	-0.00028423	0.418092	0.423286	-0.00013966	-0.000267918	-0.000129294	0.00174793	-0.000218611	-0.000170261
RSV_family272	RSV_family272
RSV_family273	RSV_family273	-0.000151957	-0.00013728		-0.000146026	-0.000340644	-9.34644e-05	-0.000293426	-0.000121356	-0.000105889	-0.000105889	-0.000161038	0.828037	-0.000250987	-0.000383917	-0.000288557	-0.000231574	-0.000287671	-0.000227825	-0.000266041	-0.000355288			0.547983	-0.000215495	0.862163	-0.000516768	-0.00027502	-0.000106832	-0.0186685	-0.000258701	-0.00535197	-0.0104051	-0.000397194	0.00949776	-0.000287438	0.149615	-0.000133287	-0.000174067	-0.000283955	0.961837	-0.000327982	-0.00025885	-0.000139127	-0.000266896	-0.0001288	-0.000225758	-0.000217777	-0.000169611
RSV_family274	RSV_family274	0.546655	0.00156198		-0.000124326	-0.000290022	0.00996139	0.799005	-0.000103322	0.0228976	0.0228976	0.0330135	0.184383	0.0529153	0.0471117	-0.000245676	0.0486705	0.0400854	-0.000193969	-0.000226506	9.2794e-05			0.113991	0.00916442	0.0073133	0.140541	0.0125328	0.0228963	-0.013349	-0.000220257	-0.00460807	-0.00352732	-0.000338169	0.00407938	-0.000244724	0.0194633	-0.00011348	-0.0001482	0.0166419	0.0334305	0.0312472	0.2205	0.022741	-0.000227234	-0.00010966	0.365489	-0.000185415	-0.000144406
RSV_family275	RSV_family275	-7.45909e-05	-6.73863e-05		-7.16794e-05	-0.000167211	-4.58787e-05	-0.000144033	-5.957e-05	-5.19774e-05	-5.19774e-05	-7.90484e-05	-0.00016722	-0.000123202	-0.000188452	-0.000141643	-0.000113672	-0.000141208	-0.000111832	-0.000130591	-0.000174399			-0.000223694	-0.00010578	-0.000160662	-0.000253665	-0.000134998	-5.24404e-05	0.00833918	-0.000126988	0.00242429	-0.00341105	-0.00019497	-0.000182625	-0.000141094	-0.000173027	-6.54261e-05	-8.5444e-05	-0.000139384	-0.000138987	-0.000160996	-0.000127061	-6.82932e-05	-0.000131011	-6.3224e-05	-0.000110817	-0.0001069	-8.32568e-05
RSV_family276	RSV_family276	0.612537	0.0019477		-0.000361635	-0.000843609	0.18095	0.215329	5.45749e-06	0.0694089	0.0694089	0.0750359	0.122328	0.049438	0.384877	-0.000714615	0.0327375	0.116687	0.000846412	-0.000658854	0.303578			0.240262	0.0122041	0.158489	0.439145	0.449507	0.0694052	-0.0391461	-0.000640677	-0.0111578	0.000976064	0.0473943	0.0548282	-0.000711845	0.474332	-0.000330086	-0.00043108	0.097736	0.158364	0.158325	0.238101	0.0689379	0.00232575	-0.000318976	0.0203124	0.0303809	-0.000420045
RSV_family277	RSV_family277	-0.000250381	-0.000226197		-0.000240607	-0.00056128	-0.000154002	-0.000483479	-0.000199959	-0.000174473	-0.000174473	-0.000265343	-0.000561308	-0.000413553	0.000424041	-0.000475456	-0.000381566	0.0524482	-0.000375387	-0.000438356	-0.000585409			-0.000750876	-0.000355072	-0.000539298	0.00144138	-0.000453151	-0.000176028	0.00544043	-0.000426263	-0.000599799	-0.0127466	-0.000654457	-0.000613019	-0.000473613	-0.000580803	-0.000219617	-0.000286811	-0.000467873	-0.00046654	-0.000540418	-0.000426508	-0.000229241	-0.000439766	-0.000212225	-0.000371982	-0.000358833	-0.000279469
RSV_family278	RSV_family278	-8.61889e-05	-7.78641e-05		-8.28247e-05	-0.00019321	-5.30123e-05	-0.000166429	-6.88324e-05	-6.00592e-05	-6.00592e-05	-9.13395e-05	-0.00019322	-0.000142358	-0.000217754	-0.000163667	-0.000131347	-0.000163165	-0.00012922	-0.000150896	-0.000201516			-0.000258475	-0.000122227	-0.000185644	-0.000293107	-0.000155989	-6.05943e-05	0.00189732	-0.000146733	-0.00269844	-0.00222126	-0.000225285	-0.000211021	-0.000163033	-0.000199931	-7.55991e-05	-9.87294e-05	-0.000161057	-0.000160598	-0.000186029	-0.000146818	-7.89119e-05	-0.000151381	-7.30545e-05	-0.000128048	-0.000123522	-9.62023e-05
RSV_family279	RSV_family279	0.0166066	-9.34543e-05		-0.000197772	-0.000461356	-0.000125664	0.156963	4.26982e-05	0.0160482	0.0160482	0.0309907	0.0149093	0.010574	0.029448	-0.000262058	0.00668306	0.0649376	0.000145883	-0.000360317	0.0846905			0.0564517	0.00022303	0.00454716	0.0632621	0.0559746	0.0160466	-0.0214239	-0.000350376	-0.00594292	0.0440157	-0.000494415	0.00587884	0.00677278	0.152809	-0.000180519	-0.00023575	0.184953	0.000647458	0.0211651	0.00871636	0.0159129	0.000687107	0.00143455	0.0255568	-0.00029495	-0.000229716
RSV_family280	RSV_family280	-0.000128129	-0.000115753		-0.000123127	-0.000287227	-7.88082e-05	0.00900525	-0.000102326	-8.92841e-05	-8.92841e-05	-0.000100619	-0.000283158	-0.00021163	0.0203789	-0.000243308	-0.000195261	-0.000242561	-0.000192099	-0.000224323	0.128304			0.0597317	-0.000181703	-0.000275978	0.0305708	0.0260188	-9.00795e-05	-0.0157351	-0.000218134	-0.00460492	-0.00858645	-0.000334909	0.00715653	-0.000242365	0.203524	-0.000112386	-0.000146771	-0.000239427	-0.000238745	-0.000230766	-0.000218259	-0.000117311	0.00136316	-0.000108603	-0.000190356	-0.000183627	-0.000143014
RSV_family281	RSV_family281	-0.000197115	-0.000178076		-0.000189421	-0.000441875	0.0017154	-0.000380625	-0.000157421	-0.000137356	-0.000137356	-0.000208895	-0.000387832	-0.000325575	-0.000498008	-0.000374309	-0.000300393	-0.00037316	-0.000295529	-0.000345102	0.0920211			0.0416589	-0.000279535	-0.00042457	0.00898622	-0.000356749	0.00118204	-0.011652	-0.000335581	-0.00385758	-0.00536574	-0.00051523	0.00444566	-0.000372858	0.143801	-0.000172896	-0.000225796	-0.000368339	-0.00036729	-0.000425451	-0.000335774	-0.000180473	0.00117476	-0.000167077	-0.000292848	-0.000282496	-0.000220016
RSV_family282	RSV_family282	0.0758017	-0.000889837		0.00133266	-0.00191404	0.148644	0.0260335	-0.000786622	0.0199756	0.0199756	0.0342649	0.00303458	0.0702546	0.0091728	0.000484709	0.0673837	0.0770752	-0.00147674	-0.00172445	-0.00215887			0.0629695	-0.00139682	0.00417873	0.0726333	0.0203604	0.0199806	-0.0240172	-0.00167688	-0.00960024	0.0170967	-0.00257458	0.00403507	-0.00186315	0.00418513	-0.000863953	-0.00112829	0.147314	0.00290149	0.171166	0.0556376	0.0196449	-0.00172584	-0.000834873	0.53435	-0.00141161	-0.00109941
RSV_family283	RSV_family283
RSV_family284	RSV_family284
RSV_family285	RSV_family285	0.739612	-0.000198157		-0.000210781	-0.000491703	-0.000134912	0.25197	-0.000175172	0.0564517	0.0564517	0.0549735	0.0220241	0.0141488	0.0635556	-0.000416518	-0.000334267	0.0508015	-0.000328854	-0.000384017	-0.000118129			0.00777135	-0.000311057	0.0167875	0.0695959	0.0251307	0.0564493	-0.0108431	-0.000373423	-0.00218728	-0.00164546	-0.00057333	0.00495822	-0.000414904	0.0265982	-0.000192393	-0.000251258	-6.59023e-05	0.0453796	-0.000473427	0.270845	0.056088	-0.000385252	-0.000185917	0.0240916	-0.000314351	-0.000244826
RSV_family286	RSV_family286	-0.000143107	-0.000129285		-0.000137521	-0.000320804	-8.8021e-05	-0.000276337	-0.000114289	-9.97216e-05	-9.97216e-05	-0.000151659	-0.000320821	-0.00023637	-0.000361557	-0.000271751	-0.000218087	-0.000270917	-0.000214556	-0.000250546	-0.000334595			-0.000429169	-0.000202944	-0.00030824	-0.000486671	-0.000259002	-0.00010061	0.000410423	-0.000243634	0.000258	-0.00992455	-0.000374061	0.00319328	-0.000270698	-0.000331963	-0.000125524	-0.000163929	-0.000267417	-0.000266655	-0.00030888	-0.000243774	-0.000131024	-0.000251352	-0.000121299	-0.00021261	-0.000205094	-0.000159733
RSV_family287	RSV_family287	-0.000166371	-0.000150301		-0.000159877	-0.000372954	-0.00010233	0.00504038	-0.000132867	-0.000115932	-0.000115932	0.0200885	-0.000372973	-0.000274794	-0.000420332	-0.000315927	-0.000253539	-0.000314957	-0.000249434	-0.000291275	-0.000388987			-0.000498935	-0.000235935	-0.000358348	-0.000565785	-0.000301106	-0.000116965	-0.012186	-0.000283239	-0.00291052	-0.00667714	-0.000434868	-0.000407333	-0.000314702	-0.000385927	-0.000145929	-0.000190578	-0.000310888	-0.000310002	-0.000359092	-0.000283402	-0.000152324	-0.000292212	-0.000141017	-0.000247171	-0.000238434	-0.000185699
RSV_family288	RSV_family288	-0.000213485	-0.000192865		-0.000205152	-0.00047857	-0.000131308	-0.000412234	-0.000170494	-0.000148763	-0.000148763	-0.000226242	0.0343262	-0.000352612	-0.000539365	-0.000405394	-0.000325339	-0.000404149	-0.000320071	-0.000373761	-0.000499144			0.0321396	-0.000302749	-0.000459828	0.0423412	-0.000386375	-0.000150088	-0.00870409	-0.000363449	0.0142524	0.148756	-0.000558017	0.00796366	-0.000403822	-0.000495217	-0.000187254	-0.000244547	-0.000398928	-0.000397791	0.0381804	-0.000363658	-0.00019546	-0.000255138	-0.000180952	-0.000317167	0.591916	-0.000238287
RSV_family289	RSV_family289	0.0666357	-0.000241447		0.00133556	-0.000719502	0.0538634	0.0357974	-0.000261277	-0.000227976	-0.000227976	0.000662791	0.00315052	-0.00054037	0.00946166	-0.000621256	-0.000498574	0.00648588	0.758028	-0.000572779	0.310395			0.156633	0.005276	0.00360254	0.0480092	0.00562371	-0.000230007	-0.0234893	-0.000556977	-0.00344082	0.00263522	0.112761	0.0212216	-0.000618848	0.488146	-0.000286963	-0.000374762	0.0169092	0.0041357	0.0587466	0.0244646	-0.000299538	0.00327161	-0.000277304	0.00179386	0.0345429	-0.000365169
RSV_family290	RSV_family290	-0.000317991	-0.000287277		-0.000305579	-0.000712843	0.000279139	-0.000269289	-0.000253955	-0.000221586	-0.000221586	-0.000289698	0.0285101	-0.000525225	-0.000798469	-0.000603845	-0.000484601	-0.000601991	-0.000476754	-0.000556727	-0.000743488			0.0265358	-0.000450953	-0.000684926	0.0251384	-0.000575517	-0.000223561	-0.0288461	-0.000541367	0.00609416	0.0747401	-0.000831182	0.0118022	-0.000601504	0.00249971	-0.00027892	-0.000364259	-0.000594214	-0.00059252	-0.000624771	-0.000541678	-0.000291143	-0.000549728	-0.000269532	-0.000472429	0.496188	-0.000354935
RSV_family291	RSV_family291
RSV_family292	RSV_family292	-0.000189352	-0.000171063		-0.000181961	-0.000424471	-0.000116465	-0.000365634	-0.00015122	-0.000131946	-0.000131946	-0.000200667	-0.000424493	-0.000312752	-0.000478393	-0.000359567	-0.000288561	-0.000358463	-0.000283889	-0.00033151	-0.000442719			-0.000567854	-0.000268525	-0.000407847	-0.000643938	-0.000342698	-0.000133122	0.00105505	-0.000322364	-0.00389998	-0.000445947	-0.000494937	-0.000463599	-0.000358173	-0.000439236	-0.000166087	-0.000216902	-0.000353832	-0.000352823	-0.000408694	-0.000322549	-0.000173365	-0.000332576	-0.000160496	-0.000281314	-0.000271369	-0.00021135
RSV_family293	RSV_family293	0.107787	8.15667e-05		-0.000314368	-0.000733345	0.0598105	0.0586497	-0.000261259	0.103859	0.103859	0.11289	0.00960568	0.0771408	0.205946	-0.000621212	0.0522606	0.234893	0.00113551	-0.000572739	0.210185			0.151075	0.0016358	0.039707	0.263766	0.337967	0.103855	-0.0353164	-0.000556938	-0.0109475	0.0106027	0.0202369	0.0264303	-0.000618804	0.370783	-0.000286943	-0.000374736	0.456256	0.00730666	0.0764937	0.0613508	0.103207	0.00200896	0.000973955	0.00388569	-0.000468836	-0.000365143
RSV_family294	RSV_family294	0.000107891	-0.000134345		-0.000142904	-0.000333361	0.0194236	0.00590028	-0.000118762	-0.000103625	-0.000103625	0.00679255	2.15065e-05	0.0301005	0.59855	-0.000282388	0.0311678	0.00971826	-0.000222954	-0.000260353	0.000918159			0.0493379	-0.000210888	-0.000246105	0.590878	0.881044	-0.000104548	-0.0164674	-0.00025317	-0.00525283	-0.0090951	-0.000388702	0.0208265	-0.000281294	0.102964	-0.000130437	-0.000170346	6.847e-05	-0.000277092	0.0278919	0.0130406	-0.000136153	-0.000261191	-0.000126047	0.000831368	-0.000213122	-0.000165985
RSV_family295	RSV_family295	-0.000115534	-0.000104374		-0.000111024	-0.000258993	-7.10614e-05	-0.000223093	-9.22678e-05	-8.05076e-05	-8.05076e-05	-0.000122438	-0.000259006	-0.000190827	-0.000291893	-0.000219391	-0.000176067	-0.000218717	-0.000173216	-0.000202272	-0.000270127			-0.000346478	-0.000163842	-0.00024885	-0.000392901	-0.000209099	-8.12248e-05	0.00389154	-0.000196691	-0.00419125	-0.00788055	-0.000301988	-0.000282867	-0.000218541	-0.000268001	-0.000101338	-0.000132344	-0.000215892	-0.000215277	-0.000249366	-0.000196805	-0.000105779	-0.000202922	-9.79274e-05	-0.000171645	-0.000165577	-0.000128956
RSV_family296	RSV_family296	0.501363	-0.000146191		-0.000155505	-0.000362756	-9.95314e-05	0.166506	-0.000129234	-0.000112762	-0.000112762	-0.000171491	0.0123324	-0.000267279	0.556068	-0.000307288	-0.000246606	-0.000306344	0.00864272	-0.00028331	-0.00037835			0.0391639	-0.000229483	-0.000348549	0.554014	0.762768	-0.000113767	-0.0201612	-0.000275494	-0.00584203	-0.00758242	0.000428145	0.0212477	-0.000306097	0.106284	-0.000141939	-0.000185366	-0.000302387	0.0306463	-0.000150059	0.183571	-0.000148158	-0.000284221	-0.000137161	0.0163111	-0.000231914	-0.000180621
RSV_family297	RSV_family297	-0.000339293	-0.000306521		-0.000326049	-0.000760595	-0.000208689	-0.000655167	-0.000270967	-0.00023643	-0.00023643	-0.000359568	-0.000760634	-0.000560409	-0.000857216	-0.000644295	-0.000517063	-0.000642317	-0.000508691	-0.000594021	-0.000793293			-0.00101752	-0.000481161	-0.000730808	-0.00115385	-0.000614069	-0.000238536	-0.00186996	-0.000577632	-0.00742419	0.00309129	-0.000886861	-0.000830708	-0.000641798	-0.000787051	-0.000297605	-0.00038866	-0.000634019	-0.000632212	-0.000732325	-0.000577964	-0.000310646	-0.000595931	-0.000287588	-0.000504076	-0.000486257	-0.000378711
RSV_family298	RSV_family298	-0.000296902	-0.000275791		0.000882846	-0.000684343	-0.000187767	0.0595998	-9.02946e-05	0.0115584	0.0115584	0.0111818	0.0528655	0.00251341	0.00411448	0.000570183	-0.000465226	0.237057	-0.000457693	-0.000534468	-0.000589053			0.0977722	-0.000432923	0.00659797	0.192754	0.0702015	0.0115563	-0.0232784	-0.000519723	-0.00878621	0.0213747	0.0311758	0.0102281	-0.000577455	0.0441988	-0.000267769	-0.000349696	0.858017	0.0185451	0.000872719	-0.000520022	0.0114259	-0.000532873	-0.000258756	0.0504203	-0.000437508	-0.000340744
RSV_family299	RSV_family299	0.000605565	-0.000154653		-0.000164506	-0.000383752	-0.000105292	0.0933656	-0.000136714	-0.000119289	-0.000119289	-0.000181418	0.0218898	-0.00028275	0.162967	-0.000325074	-0.00026088	-0.000324076	-0.000256656	-0.000299709	0.37716			0.0688427	-0.000242766	0.00308835	0.363771	-0.000309824	-0.000120352	-0.014926	-0.00029144	-0.00620558	0.0345431	-0.000447459	0.00289889	-0.000323814	-0.000397101	-0.000150154	-0.000196095	-0.00031989	-0.000318978	0.00219819	-0.000291608	-0.000156734	-0.000300672	-0.0001451	0.804668	-0.000245337	-0.000191076
RSV_family300	RSV_family300	0.211597	-0.000224388		-0.000427102	-0.000996327	0.000249404	0.103649	-0.000354948	0.244896	0.244896	0.273193	0.0233862	0.213881	0.0697045	0.00336869	0.156319	0.355132	0.0118447	-0.000778126	0.0951566			0.1383	0.000355988	0.093724	0.0846216	0.129868	0.244888	-0.0236465	-0.000756658	-0.0127271	0.0262532	3.66963e-05	0.00750021	-0.00084071	0.159674	-0.000389842	-0.000509118	0.272851	0.0151815	0.0842307	0.143351	0.243431	0.194213	-0.00037672	0.55801	-0.000636963	-0.000496086
RSV_family301	RSV_family301	0.0524346	-0.000267494		-0.000284536	-0.000663754	0.519251	0.0230066	-0.000236466	0.0356101	0.0356101	0.0394783	0.00325024	0.030089	0.0111708	-0.000562261	0.0216841	0.0955627	-0.000443923	-0.000518388	0.189948			0.150308	-0.000419898	0.0121451	0.263731	0.0393429	0.0356076	-0.0133143	-0.000504086	-0.00852384	-0.00787663	-0.000773943	0.0223399	-0.000560082	0.342578	-0.000259713	-0.000339175	0.221601	0.00291702	0.386257	0.0281667	0.0353455	0.00182666	-0.000250971	0.00171657	-0.000424345	-0.000330493
RSV_family302	RSV_family302	0.145518	0.00609499		-0.000307947	-0.000718367	-0.000197103	0.222275	0.000639798	-0.000223304	-0.000223304	0.00204612	0.0492221	-0.000529295	0.0109306	-0.000520263	-0.000488356	0.118642	-0.000480449	-0.000561041	0.115203			0.132696	0.0350944	0.0212558	0.125338	0.0356357	-0.000225293	-0.0279439	0.0180987	-0.0080578	0.0193458	0.00334112	0.00912431	0.0277945	0.185157	-0.000281082	-0.000367082	0.460516	0.00838403	0.0106251	0.052807	-0.000293399	0.000861102	-0.000271621	0.583064	0.0467498	-0.000357686
RSV_family303	RSV_family303	0.213847	-0.000155158		-0.000165043	-0.000385007	0.0436153	0.0808972	0.00113523	0.0121174	0.0121174	0.0117654	0.00585952	0.00285342	0.0204903	0.000398543	-0.000261733	0.0107472	-0.000257495	-0.000300688	0.012214			0.0125067	-0.00024356	0.00336472	0.0934117	0.00633573	0.0121161	-0.0129305	-0.000292393	-0.00599963	-0.00656767	0.000597949	0.00335671	-0.000324873	0.0395225	-0.000150645	-0.000196736	0.000525919	0.0128873	0.0312344	0.078166	0.0120116	-0.000146368	-0.000145574	0.00680835	-0.000246139	-0.000191701
RSV_family304	RSV_family304	0.00434251	-0.000204663		-0.000217702	-0.000507847	0.418187	0.543444	-0.000180924	0.240862	0.240862	0.236129	0.134211	0.0614134	0.115483	-0.000430194	-0.000345241	0.276657	-0.000339651	-0.000396626	0.00816469			0.150248	-0.00032127	0.164533	0.103392	0.116054	0.240856	-0.00783067	-0.000385683	-0.00742312	0.00359494	0.0169121	0.00818898	-0.000428526	0.0123483	-0.00019871	-0.000259507	0.00846575	0.0130152	0.349687	-0.000385905	0.239467	-0.000396311	-0.000192021	0.252642	-0.000324672	-0.000252864
RSV_family305	RSV_family305	0.703623	0.00105345		-0.000281649	-0.000657019	0.253263	0.248404	0.000937239	0.131659	0.131659	0.146665	0.0265168	0.114183	0.227283	0.003422	0.0832097	0.156412	-0.000439418	-0.000513128	0.3108			0.198946	0.00692426	0.0568329	0.266855	0.26888	0.131655	-0.028182	-0.000498972	-0.00918625	0.0287741	-0.00076609	0.0419098	-0.000554399	0.600075	-0.000257078	-0.000335733	0.00585962	0.0454016	0.236747	0.292977	0.13086	0.00329935	-0.000248425	0.0229618	-0.00042004	-0.000327139
RSV_family306	RSV_family306	0.0202322	-0.000201674		-0.000286753	0.0012998	0.019154	0.0372196	0.00127076	5.70271e-06	5.70271e-06	0.0051737	0.012097	0.0200196	0.00230051	0.00295684	0.0207097	0.118558	-0.000447383	-0.000522428	0.38053			0.20368	-4.50754e-05	0.00264742	0.094672	0.030798	4.85436e-06	-0.0306681	-0.000508015	-0.00917591	-0.0127353	0.00503187	0.039607	-0.000564447	0.595153	-0.000261737	-0.000341818	0.427744	0.00383839	0.0247494	0.0158099	-6.07605e-05	0.00418402	-0.000252927	0.0142538	0.0150514	-0.000333069
RSV_family307	RSV_family307	-9.98076e-05	-9.01673e-05		-9.59118e-05	-0.000223739	-6.13887e-05	0.106248	-7.97085e-05	0.940405	0.940405	0.91713	0.0627026	0.240935	0.110935	-0.000189528	-0.000152101	0.850768	-0.000149638	-0.000174739	0.00632471			0.139749	-0.00014154	0.286556	0.0736178	0.423957	0.940386	-0.00990777	-0.000169918	-0.00361384	-0.00520307	-0.000260882	0.00058842	-0.000188793	0.0223746	-8.75445e-05	-0.00011433	0.00552854	-0.000185974	-0.000215423	-0.000170016	0.935136	-0.000175301	-8.45978e-05	-0.000148281	-0.000143039	-0.000111403
RSV_family308	RSV_family308	0.283908	-0.000356785		-0.000379516	-0.00088532	0.00108121	0.10183	-0.000315401	0.0575976	0.0575976	0.0969151	0.0112927	0.189886	0.035898	-0.000749948	0.181169	0.109515	-0.000592107	-0.00069143	-0.000516852			0.0318714	-0.000560063	0.0323971	0.0579949	0.0325321	0.0576518	-0.000456432	-0.000672354	-0.00952853	0.00414162	0.0591929	0.00303329	-0.000747041	0.0104165	-0.000346407	-0.000452394	-0.000386308	0.0168258	0.0783838	0.180501	0.0571884	-0.000684985	0.00211408	0.00937196	-0.000565995	-0.000440814
RSV_family309	RSV_family309	-0.000443467	-0.000400633		-0.000426157	-0.000994123	-0.000272763	-0.000856325	0.108565	-0.000309022	-0.000309022	-0.000469968	-0.000994173	-0.000732473	-0.00112041	0.112966	-0.000675819	-0.000839529	-0.000664876	-0.000776404	-0.00103686			-0.00132993	-0.000628894	-0.000955189	-0.00150812	-0.000802609	-0.000311775	-0.0153115	-0.000754984	-0.00750904	-0.00550772	-0.00115916	-0.00103896	-0.000838851	-0.000757952	-0.000388979	-0.000507991	-0.000828684	-0.000826322	-0.000957173	-0.000755418	-0.000406025	-0.000778901	-0.000375887	-0.000658844	-0.000635554	-0.000494988
RSV_family310	RSV_family310	0.999145	-8.44917e-05		-8.98746e-05	-0.000209656	-5.75246e-05	0.332057	-7.46913e-05	-6.51714e-05	-6.51714e-05	0.00422046	0.0251969	0.0188598	0.0781484	-0.000177598	0.0195286	0.0060886	-0.000140219	-0.00016374	-0.000218669			0.00108905	-0.000132631	-0.000201445	0.0895699	-7.20752e-05	-6.5752e-05	-0.0114533	-0.000159223	-0.00337505	0.00107202	-0.000244461	0.00716966	-0.00017691	0.034557	-8.2034e-05	-0.000107133	-0.000174766	0.0614895	0.00802703	0.374487	-8.56288e-05	-0.000164267	-7.92728e-05	0.0328789	-0.000134036	-0.000104391
RSV_family311	RSV_family311	-9.01724e-05	-8.14628e-05		-8.66527e-05	-0.00020214	-5.54624e-05	0.000416951	-7.20137e-05	-6.2835e-05	-6.2835e-05	0.00213845	-0.00020215	-0.000148938	-0.000227819	-0.000171232	-0.000137418	-0.000170706	-0.000135193	-0.00015787	-0.00021083			-0.000270422	-0.000127876	-0.000194224	-0.000306654	-0.000163199	-6.33948e-05	-0.00828776	-0.000153515	-0.00292116	-0.00347436	-0.000235697	-0.000220774	-0.000170568	-0.000209171	-7.90932e-05	-0.000103293	-0.000168501	-0.00016802	-0.000194627	-0.000153603	-8.25591e-05	-0.000158378	-7.6431e-05	-0.000133966	-0.000129231	-0.000100649
RSV_family312	RSV_family312	-9.61599e-05	-8.68719e-05		-9.24065e-05	-0.000215562	-5.91451e-05	-0.000185683	-7.67954e-05	-6.70073e-05	-6.70073e-05	-0.000101906	-0.000215573	-0.000158827	-0.000242946	-0.000182601	-0.000146542	-0.000182041	-0.000144169	-0.000168353	-0.000224829			-0.000288378	-0.000136367	-0.00020712	-0.000327016	-0.000174035	-6.76042e-05	-0.000602647	-0.000163708	-0.00338829	0.000402922	-0.000251348	-0.000235433	-0.000181894	-0.00022306	-8.43449e-05	-0.000110151	-0.000179689	-0.000179177	-0.00020755	-0.000163802	-8.8041e-05	-0.000168894	-8.1506e-05	-0.000142862	-0.000137811	-0.000107332
RSV_family313	RSV_family313	-0.000101229	-9.14512e-05		-9.72774e-05	-0.000226925	-6.22628e-05	-0.00019547	-8.08435e-05	-7.05394e-05	-7.05394e-05	-0.000107278	-0.000226937	-0.000167199	-0.000255752	-0.000192227	-0.000154267	-0.000191637	-0.000151769	-0.000177227	-0.00023668			-0.000303579	-0.000143555	-0.000218038	-0.000344253	-0.000183209	-7.11678e-05	0.0121371	-0.000172338	0.00113927	0.00052052	-0.000264597	-0.000247843	-0.000191482	-0.000234818	-8.8791e-05	-0.000115958	-0.000189161	-0.000188622	-0.000218491	-0.000172437	-9.26819e-05	-0.000177797	-8.58024e-05	-0.000150392	-0.000145076	-0.000112989
RSV_family314	RSV_family314	-0.000118881	-0.000107399		-0.000114241	-0.000266497	-7.31204e-05	0.0201057	-9.49413e-05	0.106956	0.106956	0.105396	0.00702635	0.0272442	0.0124719	-0.000225748	-0.000181169	0.0966258	-0.000178235	-0.000208133	0.000468446			0.015583	-0.000168589	0.0323825	0.00817707	0.0480577	0.106954	-0.012295	-0.000202391	-0.00416425	0.368833	-0.000310738	0.0133504	-0.000224873	0.0026562	-0.000104275	-0.000136179	0.000428305	-0.000221514	0.521907	-0.000202507	0.106333	-0.000208802	-0.000100765	-0.000176618	-0.000170375	-0.000132693
RSV_family315	RSV_family315	0.000431	-0.00031021		-0.000329973	-0.000769749	-0.000211201	-0.000663052	-0.000274228	-0.000239276	-0.000239276	-0.000363896	0.0431792	-0.000567153	-0.000867533	-0.000652049	-0.000523286	0.0236901	-0.000514813	-0.00060117	-0.00080284			0.0433289	-0.000486952	0.0164007	0.0703615	0.00594845	-0.000241407	0.000629294	-0.000584584	0.0129518	0.0252721	-0.000897534	0.0111841	-0.000649522	-0.000796524	-0.000301186	-0.000393338	0.0923827	-0.000639821	-0.000741139	-0.00058492	-0.000314385	-0.000603103	-0.000291049	-0.000510143	0.747323	-0.000383269
RSV_family316	RSV_family316	0.313415	0.00684557		-0.000260001	-0.00060652	0.085547	0.1042	-0.000216076	-0.000188536	-0.000188536	-0.000279544	0.00733826	-0.000446886	0.0239497	-0.000513779	-0.000412321	-0.000512201	0.049809	-0.000473689	0.00031741			0.00698925	0.00124151	-0.000388912	0.0318723	0.000894208	-0.000190216	-0.0258073	0.00315741	0.0214765	0.0384225	0.00410282	0.00853449	-0.000511787	0.0116652	-0.000237318	-0.000309928	0.00126097	0.0188536	0.133837	0.114535	-0.000247718	-0.000475212	-0.00022933	0.00995095	-0.000387755	-0.000301995
RSV_family317	RSV_family317	0.145967	-0.000158423		-0.000168516	-0.000393108	0.666261	0.0522024	0.0014629	0.0347605	0.0347605	0.0338349	0.00583807	0.00865287	0.0165512	-0.000332999	-0.00026724	0.0312305	-0.000262913	-0.000307015	0.00031165			0.0652889	-0.000248685	0.0102706	0.0521322	0.0248954	0.0347588	-0.0163761	-0.000298545	-0.0054465	-0.0075461	0.000245869	0.057637	-0.000331708	0.0161475	-0.000153815	-0.000200876	0.011711	0.00869178	0.483078	0.0532763	0.0345276	-0.000308002	-0.000148638	0.00456276	-0.000251318	-0.000195734
RSV_family318	RSV_family318
RSV_family319	RSV_family319	-0.00029647	-0.000289689		-0.000308145	-0.000718828	0.000379527	-0.000449887	-0.000256087	-0.000223447	-0.000223447	0.00030007	-0.000699674	-0.000529635	-0.000761753	-0.000608915	-0.00048867	-0.000607045	-0.000480757	-0.000561401	-0.00074973			-0.000961643	-0.000454739	-0.000690677	-0.00109049	-0.000580349	-0.000225438	0.00963062	-0.000545913	-0.00883715	0.00990125	0.0057239	-0.000500059	-0.000606555	-0.000715502	-0.000281262	-0.000367317	-0.000599203	-0.000597495	-0.000692111	-0.000546227	-0.000293588	-0.000548488	-0.000271795	-0.000476396	-0.000459555	-0.000357915
RSV_family320	RSV_family320	-0.000143703	-0.000129823		0.132274	-0.000322141	-8.83877e-05	0.101616	-0.000114765	0.900188	0.900188	0.877891	0.0599154	0.23056	0.106073	-0.000272883	-0.000218996	0.814324	-0.00021545	-0.00025159	0.00594185			0.133633	-0.00020379	0.274208	0.0703084	0.405754	0.90017	-0.0038322	-0.000244649	-0.00475092	-0.00697997	-0.000375619	0.000467279	-0.000271826	0.0221078	-0.000126047	-0.000164612	0.00520231	-0.000267766	-0.000310167	-0.00024479	0.895134	-0.000252399	-0.000121804	0.00013331	-0.000205948	-0.000160399
RSV_family321	RSV_family321	-0.000199456	-0.000180191		-0.000191671	-0.000447122	-0.00012268	-0.000385145	-0.00015929	-0.000138987	-0.000138987	-0.000211375	-0.000447145	-0.000329441	-0.000503921	-0.000378754	-0.00030396	-0.000377591	-0.000299038	-0.0003492	-0.000466343			-0.000598156	-0.000282854	-0.000429611	-0.0006783	-0.000360986	-0.000140226	0.0108776	-0.000339566	0.00496585	0.0125458	-0.000521348	-0.000487069	-0.000377286	-0.000462674	-0.000174949	-0.000228477	-0.000372713	-0.000371651	-0.000430503	-0.000339761	-0.000182616	-0.000350323	-0.000169061	-0.000296325	-0.00028585	-0.000222629
RSV_family322	RSV_family322	-0.00180292	0.0031758		-0.00174589	-0.00406661	0.00261562	0.0052429	-0.00089362	0.0393599	0.0393599	0.0420977	0.102091	0.0255518	0.142437	-0.00214324	0.0159956	0.0396386	0.00631583	-0.00318079	0.0109496			0.138438	0.0124931	0.0417079	0.188938	0.21591	0.0393479	0.0268238	0.105915	0.044461	0.0843166	0.006802	0.0225858	0.014554	0.0367804	-0.00159358	-0.00208115	-0.000476838	0.0665768	0.00922694	0.00543947	0.0387359	-0.0031898	0.0126438	0.0308521	0.0547959	-0.00202788
RSV_family323	RSV_family323	-0.000161841	-0.000146209		-0.000155524	-0.000362801	-9.95438e-05	-0.000312512	-0.00012925	-0.000112776	-0.000112776	-0.000171513	-4.4816e-05	-0.000267313	-0.000408889	-0.000307326	-0.000246637	-0.000306383	-0.000242643	-0.000283345	-0.000378397			-0.000485352	-0.000229512	-0.000348592	-0.000550382	-0.000292909	-0.000113781	0.00456484	-0.000275528	-0.00492463	0.00751301	-0.000423029	-0.000132457	-0.000306135	-0.00037542	-0.000141956	-0.000185389	-0.000302425	-0.000301563	-0.000349316	-0.000275687	-0.000148177	-0.000284257	-0.000137178	-0.000240442	-0.000231943	-0.000180644
RSV_family324	RSV_family324	-0.000250073	-0.000225919		-0.000240312	0.00536143	-0.000153812	-0.000365628	-0.000199714	-0.000174259	-0.000174259	0.000178166	-0.000560619	-0.000413045	-0.000631804	0.0231365	-0.000381097	-0.000473414	-0.000374926	-0.000437818	-0.00058469			-0.000749953	-0.000354636	-0.000535943	-0.000850435	-0.000452595	-0.000175811	-0.00685771	-0.000425739	-0.00330124	-0.00395656	-0.000653653	-0.000336826	-0.000473031	-0.000514237	-0.000219347	-0.000286459	-0.000467298	-0.000465967	-0.000539754	-0.000425984	-0.000228959	-0.000437476	-0.000211964	-0.000371525	-0.000358392	-0.000279126
RSV_family325	RSV_family325	-0.000535883	-0.000484123		-0.000514966	-0.00120129	-0.000329606	-0.000969892	-0.000427968	-0.00037342	-0.00037342	-0.000322666	0.0386877	-0.000885116	-0.0013539	-0.00101761	-0.000816655	-0.00101448	-0.000803432	-0.000938203	-0.00125294			0.0359612	-0.000759952	-0.00115425	0.0331179	-0.000969868	-0.000376747	-0.0237826	-0.000912319	0.0111887	0.0210334	-0.00140072	0.00841606	-0.00101366	-0.00124308	-0.00047004	-0.000613854	-0.00100138	-0.000998523	-0.00115664	-0.000912843	-0.000490638	-0.00094122	-0.000454219	-0.000796144	0.677966	-0.000598141
RSV_family326	RSV_family326	-0.000119667	-0.000108108		-0.000114996	-0.000268258	-7.36035e-05	-0.000231074	-9.55685e-05	-8.33876e-05	-8.33876e-05	-0.000126818	-0.000268271	-0.000197653	-0.000302335	-0.000227239	-0.000182365	-0.000226542	-0.000179412	-0.000209508	-0.00027979			-0.000358873	-0.000169703	-0.000257752	-0.000406957	-0.000216579	-8.41305e-05	-0.00498134	-0.000203728	-0.00387895	-0.00639395	-0.000312791	-0.000292986	-0.000226359	-0.000277589	-0.000104964	-0.000137078	-0.000223615	-0.000222978	-0.000258287	-0.000203845	-0.000109563	-0.000210182	-0.000101431	-0.000177785	-0.0001715	-0.000133569
RSV_family327	RSV_family327	-8.44118e-05	-7.62585e-05		-8.11169e-05	-0.000189226	-5.19192e-05	-0.000162997	-6.74131e-05	-5.88208e-05	-5.88208e-05	-8.94561e-05	-0.000189236	-0.000139423	-0.000213264	-0.000160292	-0.000128639	-0.0001598	-0.000126556	-0.000147785	-0.000197361			-0.000253146	-0.000119707	-0.000181816	-0.000287063	-0.000152773	-5.93448e-05	0.00151958	-0.000143708	-0.00160678	-0.00273283	-0.00022064	-0.00020667	-0.000159671	-0.000195808	-7.40403e-05	-9.66937e-05	-0.000157736	-0.000157286	-0.000182193	-0.00014379	-7.72848e-05	-0.00014826	-7.15482e-05	-0.000125408	-0.000120975	-9.42186e-05
RSV_family328	RSV_family328	-0.000215045	-0.000194274		-0.000206651	0.98721	-0.000132268	-0.000415247	-0.00017174	-0.00014985	-0.00014985	-0.000227896	-0.000482092	-0.000355189	-0.000543306	-0.000408356	-0.000327716	-0.000407102	-0.00032241	-0.000376492	-0.000502791			-0.000644906	-0.000304961	-0.000463188	-0.000731313	-0.000389199	-0.000151185	-0.014862	-0.000366105	-0.00657558	0.00590194	-0.000562095	-0.000526505	-0.000406773	-0.000498835	-0.000188623	-0.000246334	-0.000401843	-0.000400698	-0.00046415	-0.000366315	-0.000196888	-0.000377703	-0.000182274	-0.000319485	-0.000308191	-0.000240028
RSV_family329	RSV_family329	0.41454	0.00815137		-0.000198398	-0.000462815	0.0869056	0.163244	-0.000164881	0.0125353	0.0125353	0.0204015	0.0118837	0.0382889	0.0352496	-0.000392047	0.036287	0.0227398	-0.000309533	-0.000361456	0.000527037			0.0171275	0.0461325	0.00554568	0.268003	0.0127213	0.0125338	-0.00215918	-0.000351484	-0.00719128	-0.00352406	0.00426876	0.00580944	-0.000390528	0.0388007	-0.00018109	-0.000236496	0.00824347	0.0251464	0.0817258	0.166816	0.0124194	-0.000362181	-0.000174994	0.0173739	-0.000295883	-0.000230442
RSV_family330	RSV_family330	-8.01409e-05	-7.24002e-05		-7.70128e-05	-0.000179652	-4.92923e-05	-0.00015475	-6.40023e-05	-5.58448e-05	-5.58448e-05	-8.49301e-05	-0.000179662	-0.000132369	-0.000202474	-0.000152182	-0.00012213	-0.000151715	-0.000120153	-0.000140308	-0.000187376			-0.000240338	-0.00011365	-0.000172617	-0.000272539	-0.000145043	-5.63423e-05	0.000545165	-0.000136437	-0.00157883	-0.00479189	-0.000209477	-0.000196213	-0.000151593	0.00346885	-7.02942e-05	-9.18015e-05	-0.000149755	-0.000149328	-0.000172975	-0.000136515	-7.33746e-05	-0.000140759	-6.79282e-05	-0.000119063	-0.000114854	-8.94516e-05
RSV_family331	RSV_family331
RSV_family332	RSV_family332	0.252107	-0.000180333		-0.000191822	-0.000447475	-0.000122776	0.108631	-0.000159416	0.0644901	0.0644901	0.0834428	0.465294	0.107015	0.0308138	-0.000379053	0.0936076	0.0880125	-0.000299274	-0.000349475	2.60824e-05			0.659426	-0.000283078	0.0194113	0.103713	0.0324667	0.0644876	-0.0223313	-0.000339834	-0.00707651	0.0237517	-0.00052176	0.099009	-0.000377584	0.105847	-0.000175087	-0.000228657	1.97291e-05	0.249462	0.0445987	0.131627	0.0640859	-0.000350599	-0.000169194	0.221699	-0.000286076	-0.000222804
RSV_family333	RSV_family333	0.0208469	0.000198294		-0.00029794	-0.000695023	0.0108887	0.0970325	-9.24831e-05	0.0191424	0.0191424	0.0312705	0.295169	0.0577378	0.0143909	-0.000588749	0.0546554	0.0770626	-0.000464836	-0.000542809	0.0802045			0.454618	0.00222399	0.0175172	0.0827405	0.0221946	0.0191401	-0.0333516	-0.000527834	-0.0091055	-0.00995123	0.0276412	0.0841559	-0.000586467	0.13002	-0.000271948	-0.000355153	0.145492	0.143174	0.0364173	0.0304039	0.0189666	0.000455053	-1.13871e-05	0.168268	-0.000444336	-0.000346062
RSV_family334	RSV_family334	-0.000176844	-0.000259832		-0.000276386	-0.000644742	-0.000176902	0.00348283	-0.000229693	0.0134436	0.0134436	0.021948	0.00057235	0.0424017	0.250543	-0.000546157	0.040301	0.0247771	-0.000431207	-0.00050354	0.838275			0.131156	-0.000407871	0.00361223	0.689065	0.00757394	0.0134415	-0.0162676	-0.000489648	-0.0101543	0.0515351	0.0160181	0.0183202	-0.00054404	0.414058	-0.000252274	-0.00032946	-0.000454535	-0.000535914	0.0169548	0.016761	0.0133046	0.00277722	-0.000243783	8.06262e-05	-0.000412191	-0.000321027
RSV_family335	RSV_family335	-9.38299e-05	-8.4767e-05		-9.01675e-05	-0.000210339	-5.7712e-05	0.00902807	-7.49347e-05	-6.53837e-05	-6.53837e-05	-9.94371e-05	-0.00021035	-0.000154979	0.00272578	-0.000178177	-0.000142992	-0.00017763	-0.000140676	-0.000164274	-0.000219382			-0.00028139	-0.000133063	-0.000202102	-0.000319092	-0.000169818	-6.59662e-05	-0.0114341	-0.000159742	-0.00340308	-0.00649439	-0.000245258	-0.000229729	-0.000177486	-0.000217656	-8.23013e-05	-0.000107482	-0.000175335	-0.000167819	-0.000202521	-0.000159834	-8.59078e-05	-0.000164802	-7.95311e-05	-0.0001394	-0.000134472	-0.000104731
RSV_family336	RSV_family336	0.213097	0.00348668		-0.000201449	-0.000469932	0.0132941	0.0720344	0.000289324	0.00493206	0.00493206	0.00874972	0.165874	0.0185633	0.673545	0.000350178	0.0178965	0.0346939	-0.000314293	-0.000367014	0.00403104			0.159759	0.0139948	0.248901	0.0714248	0.0103018	0.00493066	-0.0203858	-0.000356889	-0.00681208	-0.0111915	-0.000547945	0.0343461	-0.000396533	0.0320218	-0.000183874	-0.000240133	0.0964044	0.159741	0.017051	0.085549	0.00485787	-0.000315347	-0.000177685	0.0348539	-0.000300433	-0.000233986
RSV_family337	RSV_family337	0.0268851	0.00176599		7.59269e-05	-0.00106015	0.0325995	0.109763	0.000675488	0.0556391	0.0556391	0.069846	0.154468	0.0731826	0.0997462	9.40205e-05	0.0609543	0.305708	0.0010671	-0.000845499	0.123443			0.222143	0.00463914	0.148441	0.181952	0.132604	0.0556351	-0.0436524	-0.000822173	-0.0116617	-0.00102627	0.0130605	0.0326282	-0.000913503	0.226411	-0.000423596	-0.000553199	0.86642	0.135664	0.060586	0.0355654	0.0552212	0.000670709	0.00604131	0.0532063	0.0432231	-0.000539039
RSV_family338	RSV_family338	0.0226626	-0.00014582		-0.00015511	-0.000361836	-9.9279e-05	0.513584	-0.000128906	-0.000112476	-0.000112476	-0.000171056	0.0148221	-0.000266602	0.00452563	-0.000306509	-0.000245981	-0.000305568	-0.000241998	-0.000282592	0.000820036			0.0041098	-0.000228901	0.00347267	0.0144388	-0.000292129	-0.000113478	0.0228277	-0.000274795	-0.00574603	-0.00468132	-0.000421904	-0.000319926	-0.000305321	-0.000374422	-0.000141579	-0.000184896	-0.00030162	-0.000300761	0.0751001	-0.000274953	-0.000147783	-0.000283501	-0.000136813	0.0878476	-0.000231326	-0.000180163
RSV_family339	RSV_family339	-0.000532877	-0.000481407		-0.000512077	-0.00119455	-6.86596e-05	0.00314133	0.00872703	0.0357916	0.0357916	0.0349974	0.00124895	0.00839057	0.00292906	0.0181573	-0.000812074	0.0497372	-0.000798925	-0.000932939	-0.000993736			0.00600059	-0.000755688	0.0098791	0.00830436	0.0202141	0.0357876	-0.022412	0.0245078	-0.00970478	-0.00393331	-0.00139286	0.00469294	-0.00100798	0.0001904	-0.000467403	0.00101188	0.0680012	-0.000992921	0.000129202	-0.000813364	0.0354733	-0.000917309	-0.000451671	-0.000721278	-0.000763691	-0.000594785
RSV_family340	RSV_family340	-0.00126816	-9.16485e-05		-0.000444837	0.000118701	-0.000770273	-0.00206136	0.000337814	-0.000923686	-0.000923686	-0.00139068	-0.00282825	-0.00218941	0.000780277	-0.000120245	-0.00202006	-0.0024345	-0.00100178	-0.00120573	0.00643082			-0.00384751	0.00891009	-0.00179991	0.00446173	-0.00234867	-0.000912876	-0.024596	0.00489367	-0.0190271	0.0402399	-0.00156761	0.133898	-0.00172176	-0.00277759	-0.00116268	-0.000479526	-0.0024018	-0.00246839	-0.00226072	-0.0019303	-0.00118473	-0.00231548	0.000539172	-0.0017906	5.91364e-05	-0.00127935
RSV_family341	RSV_family341	-5.42753e-05	-4.90329e-05		-5.21568e-05	-0.000121669	-3.33831e-05	-0.000104804	-4.33455e-05	-3.78208e-05	-3.78208e-05	-5.75187e-05	-0.000121675	-8.96463e-05	-0.000137125	-0.000103065	-8.27125e-05	-0.000102749	-8.13732e-05	-9.5023e-05	-0.0001269			-0.000162768	-7.69694e-05	-0.000116904	-0.000184577	-9.82302e-05	-3.81577e-05	-0.0050075	-9.24015e-05	-0.00123733	0.000106504	-0.000141868	2.05289e-05	-0.000102666	-0.000125901	-4.76066e-05	-6.21724e-05	-0.000101421	-0.000101132	-0.000117147	-9.24546e-05	-4.96928e-05	-9.53287e-05	-4.60042e-05	-8.0635e-05	-7.77846e-05	-6.05809e-05
RSV_family342	RSV_family342	0.00105439	0.0272257		0.0242069	-0.00272934	0.00342118	0.0471533	0.0265583	0.00830183	0.00830183	0.0111669	0.218208	0.01213	0.113153	0.0421922	0.0103473	0.0308988	-0.00202415	-0.00236368	0.0868289			0.214442	0.00611845	0.198023	0.126721	0.121192	0.00829582	-0.0601255	-0.000676271	-0.0129512	0.0394104	0.00437593	0.0862707	-0.00247783	0.147291	-0.00118421	-0.00125976	0.0759466	0.212488	0.066312	0.00392351	0.00796747	0.0149093	0.00191515	0.103442	0.0740301	-0.00150694
RSV_family343	RSV_family343	-0.0015973	-0.00144354		0.00192941	-0.00358197	-0.000968237	-0.00302138	0.00277636	-0.00111345	-0.00111345	0.00730215	-0.00332299	0.0360557	-0.00233692	0.000475137	0.0375966	0.00972596	-0.00239564	-0.00160535	-0.00373595			-0.00197804	-0.00226599	-0.00344168	-0.0026146	-0.00269412	-0.00111318	-0.0336334	0.000678402	-0.0211369	0.0410599	-0.00417661	-0.00353613	-0.0030225	-0.00293069	-0.00140155	-0.00183037	-0.00298587	-0.00297736	0.0176504	0.0142335	-0.000955937	-0.00279491	-0.00135437	-0.00228581	-0.00228999	-0.00178351
RSV_family344	RSV_family344	-0.000919452	-0.000643538		0.000150898	-0.00206677	-0.000515236	0.104892	0.0215053	0.0931017	0.0931017	0.0922701	0.034298	0.0300508	0.00942324	0.00668942	0.00639685	0.0855828	0.0137437	-0.00161414	-0.00132667			0.045917	-0.000253034	0.0268792	0.0264278	0.0484133	0.0930942	-0.00387766	-0.0015696	0.0131776	0.0435848	0.074203	0.00126241	0.0517294	0.000760915	-0.000808683	-0.00105611	-0.000994005	-0.00171791	0.0143567	0.00762596	0.0923771	-0.00160981	-0.000781464	0.0544941	0.0436964	-0.00102907
RSV_family345	RSV_family345	-0.000496036	-0.000448124		0.0352744	-0.00111197	-0.000305097	-0.000898734	-0.000396145	-0.000345654	-0.000345654	-0.000525678	-0.00105527	-0.000819301	-0.00125322	-0.00094194	-0.00075593	-0.000939048	-0.00074369	-0.00086844	-0.00115977			-0.00148758	-0.000703443	-0.00106842	-0.00168689	-0.00089775	-0.000348733	-0.00306615	-0.000844481	-0.00754192	-0.00263537	-0.00129656	-0.000884119	-0.000938288	2.29558e-05	-0.000435089	-0.000568209	-0.000926917	-0.000924275	-0.00107064	-0.000844966	-0.000454155	-0.000868301	-0.000420444	-0.000643307	-0.000710893	-0.000553665
RSV_family346	RSV_family346	-0.000288273	-0.000260429		-0.000277021	-0.000646224	0.000366358	-0.000556649	-0.000230221	-0.000200878	-0.000200878	-0.0003055	0.138664	-0.00047614	-0.000728316	-0.000547412	-0.000439312	-0.000545731	-0.000432198	-0.000504697	-0.000674005			0.106013	-0.000408809	0.0894325	0.0486926	-0.000521731	-0.000202667	-0.0288917	-0.000490773	0.0194611	0.0621319	-0.000753503	0.015715	-0.00054529	0.0149896	-0.000252854	-0.000330217	-0.000538681	0.0999186	0.00388392	-0.000491055	-0.000263934	-0.000505072	-0.000244343	-0.000428278	0.895812	-0.000321764
RSV_family347	RSV_family347	0.000412351	-0.000673556		0.00342236	-0.00167135	0.00170044	0.0246316	0.0136154	-0.000519536	-0.000519536	-0.000790123	0.000694871	-0.00123145	-0.00163338	0.00371736	-0.00113621	-0.00141144	-0.00111781	-0.00130531	-0.00168245			-0.00200286	-0.00105731	-0.00141208	-0.00177513	-0.00134937	-0.000524165	-0.0053028	-0.0012693	0.000726375	-0.0123129	0.000216286	5.77438e-05	-0.0014103	-0.000940793	-0.000653963	-0.00085405	-0.00139321	-0.00138924	0.00221846	-0.00127003	-0.00068262	-0.00130447	0.110117	0.00337207	-0.00106851	-0.000832189
RSV_family348	RSV_family348	-0.000127498	-0.000115183		-0.000122521	-0.000285812	-7.84201e-05	0.167763	-0.000101822	-8.88445e-05	-8.88445e-05	6.60465e-05	0.0476714	-0.000210588	-0.00032212	-0.00024211	-0.000194299	-0.000241367	-0.000191153	-0.000223218	-0.000298099			0.0298173	-0.000180808	-0.000274619	0.0511651	0.00804438	-8.9636e-05	-0.0123328	-0.00021706	-0.00433553	0.0542402	-0.00033326	0.0132418	-0.000241171	0.246632	-0.000111832	-0.000146049	-0.000238248	-0.000237569	-0.000275189	-0.000217184	-0.000116733	-0.000223807	-0.000108068	0.0975992	-0.000182723	-0.00014231
RSV_family349	RSV_family349	-0.00736583	-0.00410496		0.0080654	-0.00529059	-0.00179136	-0.0143644	0.000418372	-0.00562159	-0.00562159	-0.00660784	-0.0178498	-0.00575279	-0.00316288	0.000853082	-0.00446059	-0.0111477	-0.00155441	0.00207551	-0.00584421			-0.0220901	0.00603672	-0.0128018	-0.0134351	-0.0131684	-0.00565524	-0.199595	-0.00670795	-0.163991	0.00245179	0.000767481	-0.0171047	-0.00726679	-0.0138861	-0.00300676	-0.00703911	-0.0143073	-0.0147433	-0.0043955	-0.00355527	-0.00408962	-0.0141423	-0.00653446	-0.0112178	-0.0114606	-0.00851964
RSV_family350	RSV_family350	-9.20857e-05	-8.31912e-05		-8.84913e-05	-0.000206429	-5.66392e-05	-0.000177815	-7.35417e-05	-6.41682e-05	-6.41682e-05	-9.75886e-05	-0.00020644	-0.000152098	-0.000232652	-0.000174865	-0.000140333	-0.000174328	-0.000138061	-0.00016122	-0.000215303			-0.000276159	-0.000130589	-0.000198345	-0.00031316	-0.000166661	-6.47399e-05	0.00105254	-0.000156772	-0.00328408	0.000281822	-0.000240698	-0.000225458	-0.000174187	-0.000213609	-8.07713e-05	-0.000105484	-0.000172076	-0.000171585	-0.000198757	-0.000156862	-8.43108e-05	-0.000161738	-7.80527e-05	-0.000136809	-0.000131972	-0.000102784
RSV_family351	RSV_family351	-0.000149557	-0.000135111		-0.000143719	-0.000335262	-9.19879e-05	-0.000288791	-0.000119439	-0.000104216	-0.000104216	-0.000158494	-0.000335279	-0.000247022	0.00331207	-0.000283998	-0.000227916	-0.000283127	-0.000224226	-0.000261838	-0.000349675			0.169243	-0.000212091	0.00241305	-0.000508605	0.0898101	-0.000105144	-0.00202185	-0.000254614	-0.00243977	0.000859523	0.867801	0.00448501	-0.000282898	-0.000346924	-0.000131181	-0.000171317	-0.000279469	-0.000278672	0.00833382	-0.000254761	-0.00013693	-0.000183799	-0.000126766	-0.000222191	-0.000214337	-0.000166932
RSV_family352	RSV_family352	-0.000377908	0.0137905		0.0101089	-0.00110781	0.0164589	-0.000605648	0.00882508	-0.000387797	-0.000387797	-0.000479764	0.00166225	-0.000919194	0.00280577	0.0189428	-0.000848097	0.00186138	-0.000834365	-0.000974324	0.0421224			0.0271141	-0.00078921	0.00324201	0.00525656	-0.000769204	-0.000391252	-0.0242188	-0.000947444	-0.00529788	0.0327285	-0.00120055	0.0376558	-0.00105269	0.0671787	-0.000488137	-0.000637488	-0.000743048	-0.000381189	0.0239329	-0.00088235	-0.000509528	-0.000434995	-0.000471707	0.0780673	0.0287989	-0.00062117
RSV_family353	RSV_family353	-0.000148472	-0.000134132		-0.000142677	-0.000332832	-9.13211e-05	0.00224975	-0.000118573	0.0223077	0.0223077	0.0217	0.00116666	0.00550007	0.599393	-0.00028194	-0.000226264	0.0220757	-0.0002226	-0.00025994	-0.000190864			0.0486341	-0.000210553	0.00651384	0.589603	0.890157	0.0223063	-0.0170939	-0.000252768	-0.00504991	-0.0096017	-0.000388085	0.0203491	-0.000280847	0.103109	-0.00013023	-0.000170075	-0.000141256	-0.000276652	-0.000320461	-0.000252914	0.0221502	-0.000260776	-0.000125847	-0.000220581	-0.000212783	-0.000165722
RSV_family354	RSV_family354	0.00308139	-0.000287245		-0.000305545	-0.000712764	-0.000195565	0.0759243	-0.000253927	-0.000221562	-0.000221562	-0.000336957	0.00154866	-0.000525167	0.000611548	-0.000603778	-0.000484547	-0.000601924	-0.000476701	-0.000556665	0.0280708			-0.000269334	-0.000450903	0.000598671	0.00306637	-0.000575453	-0.000223536	0.0168854	-0.000541307	-0.00285383	-0.00558343	-0.00083109	-2.79021e-06	-0.000601437	-0.000737557	-0.000278889	-0.000364219	-0.000594148	-0.000592455	0.0105508	-0.000541618	-0.000291111	-0.000558455	-0.000269502	0.0126471	-0.000455678	-0.000354896
RSV_family355	RSV_family355	-0.000189111	-0.000170845		-0.00018173	-0.000423932	-0.000116317	-0.00036517	-0.000151028	-0.000131779	-0.000131779	-0.000200412	-0.000423954	-0.000312354	-0.000477786	-0.00035911	-0.000288195	-0.000358008	-0.000283528	-0.000331089	-0.000442157			-0.000567133	-0.000268184	-0.000407329	-0.00064312	-0.000342263	-0.000132953	-0.00483771	-0.000321954	0.0168255	-0.00427216	-0.000494309	-0.000419431	-0.000357718	-0.000438678	-0.000165876	-0.000216627	-0.000353383	-0.000352375	-0.000408175	-0.000322139	-0.000173144	-0.000332153	-0.000160292	-0.000280956	-0.000271025	-0.000211082
RSV_family356	RSV_family356	0.298558	-0.000231718		-0.00024648	-0.00057498	0.0313186	0.144429	-0.00020484	0.035152	0.035152	0.0373437	0.893382	0.0225044	0.027676	-0.000487062	0.0139589	0.0414692	-0.00038455	-0.000449056	-0.000255128			0.854454	-0.000363739	0.570517	0.0801042	0.0174246	0.0351497	-0.0284345	-0.000436667	-0.0092375	-0.0146641	-0.000670432	0.0897241	-0.000485174	0.108461	-0.000224978	-0.000293812	0.0206427	0.820506	0.0346405	0.114497	0.0348988	-0.000450143	-0.000217405	0.176484	-0.000367591	-0.000286291
RSV_family357	RSV_family357	0.222273	-0.000293203		0.029184	-0.000727549	-0.000199622	0.271621	-0.000259194	0.113347	0.113347	0.254126	0.0238466	0.661145	0.0588078	0.00180273	0.653922	0.36817	-0.000486589	-0.000568212	0.000471567			0.0702072	-0.000460256	0.0353306	0.0839323	0.0694063	0.113343	-0.0126697	-0.000552536	-0.00916048	-0.00147923	-0.000848329	0.00434556	-0.000613913	0.00961949	-0.000284675	-0.000371774	0.22013	0.0126162	0.300683	0.355098	0.112642	-0.000570039	-0.000275093	0.0402106	-0.00046513	-0.000362257
RSV_family358	RSV_family358	-0.00220853	0.000997192		-0.000242878	-0.00513315	-0.00137973	-0.00441051	-0.000823999	-0.00159563	-0.00159563	-0.00239913	-0.00509761	-0.00378212	-0.0056572	0.00163133	-0.00348958	-0.0043349	-0.00343308	-0.00400896	-0.00502135			-0.00669819	-0.00324729	-0.00485179	-0.00776922	-0.00414427	-0.00160985	-0.00570142	-0.00389836	0.0480896	0.0235872	-0.00506429	-0.00521479	0.00209499	-0.00182301	-0.00200849	-0.00262301	-0.0042789	-0.00426156	-0.00206737	-0.00368442	-0.00209651	-0.00401475	-0.00194089	-0.00309374	-0.00328168	-0.00255587
RSV_family359	RSV_family359	0.999353	-8.1071e-05		-8.6236e-05	-0.000201168	-5.51957e-05	0.332133	-7.16674e-05	-6.25328e-05	-6.25328e-05	-9.51014e-05	0.0250993	-0.000148221	0.0773392	-0.000170408	-0.000136757	-0.000169885	-0.000134542	-0.000157111	-0.000209816			-0.000269121	-0.000127261	-0.00019329	0.0887068	-0.000162414	-6.30899e-05	-0.0112971	-0.000152777	-0.00325548	0.000883612	-0.000234564	0.00713614	-0.000169748	0.0345729	-7.87128e-05	-0.000102796	-0.00016769	0.0615092	-0.000193691	0.366239	-8.2162e-05	-0.000157616	-7.60634e-05	0.0328524	-0.000128609	-0.000100164
RSV_family360	RSV_family360	-0.000585355	-0.000528817		-0.000562507	-0.00131219	-0.000360035	-0.00113031	-0.000467478	-0.000407894	-0.000407894	-0.000620335	-0.00131226	-0.000966829	-0.00147889	-0.00111155	-0.000892048	-0.00110814	-0.000877604	-0.00102482	-0.00136861			-0.00175544	-0.00083011	-0.0012608	-0.00199065	-0.00105941	-0.000411528	-0.0125629	-0.000996543	-0.00356077	-0.00366871	-0.00153003	-0.00108522	-0.00110724	-0.0012854	-0.000513434	-0.000670524	-0.00109382	-0.00109071	-0.00126342	-0.000997116	-0.000535933	-0.00102811	-0.000496152	-0.000869643	-0.000838901	-0.000653361
RSV_family361	RSV_family361	-0.00102434	-0.000925401		-0.000984357	-0.00229627	-0.000300596	-0.00194197	-0.000818061	-0.000713793	-0.000713793	-0.00108555	-0.00222406	-0.0016919	-0.00258797	-0.00194516	-0.00156104	-0.00193918	-0.00153576	-0.00179338	-0.00239499			-0.00307193	-0.00145265	-0.00220634	-0.00347968	-0.0018539	-0.000720152	-0.0219482	-0.0017439	-0.00832999	-0.00277357	-0.00218527	-0.00230001	-0.00193762	-0.00189283	-0.000898482	-0.00117338	-0.00191413	-0.00190868	-0.00203557	-0.0017449	-0.000937855	-0.00179807	-0.00086824	-0.00152183	-0.00146803	-0.00114335
RSV_family362	RSV_family362	-0.00124837	0.0205059		-0.00125911	-0.00293721	-0.000663146	-0.00225223	0.0046369	-0.000913028	-0.000913028	-0.000543302	-0.00291805	-0.00216414	-0.00330413	-0.000509991	-0.00199676	-0.00248045	-0.00196442	-0.00229394	-0.00280214			-0.00392356	-0.00185811	-0.00281566	-0.00444174	-0.00237137	-0.000921162	-0.022782	0.012026	0.0312302	-0.0117575	-0.0033525	-0.00287207	0.00433529	-0.0023812	0.0093162	-0.0015009	-0.00244841	-0.00244143	-0.00282804	-0.00217405	-0.00119963	-0.00229904	-0.00111058	-0.00134363	-0.00187779	0.300173
RSV_family363	RSV_family363
RSV_family364	RSV_family364	-6.3789e-05	-5.76278e-05		-6.12992e-05	-0.000142996	-3.92348e-05	-0.000123175	-5.09434e-05	-4.44502e-05	-4.44502e-05	-6.7601e-05	-0.000143004	-0.00010536	-0.000161162	-0.000121131	-9.72109e-05	-0.000120759	-9.56369e-05	-0.000111679	-0.000149144			-0.000191299	-9.04612e-05	-0.000137396	-0.000216931	-0.000115449	-4.48462e-05	-0.00442904	-0.000108598	-0.00053094	0.0017387	-0.000166735	-0.000156178	-0.000120662	-0.00014797	-5.59514e-05	-7.30704e-05	-0.000119199	-0.00011886	-0.000137681	-0.000108661	-5.84033e-05	-0.000112039	-5.40682e-05	-9.47693e-05	-9.14192e-05	-7.12e-05
RSV_family365	RSV_family365	-9.81994e-05	-8.87144e-05		-9.43663e-05	-0.000220134	0.0237434	-0.000189621	-7.84242e-05	-6.84285e-05	-6.84285e-05	-0.000104068	0.000784464	-0.000162196	-0.000248099	-0.000186474	-0.00014965	-0.000185902	-0.000147227	-0.000171924	-0.000229598			0.00102128	-0.000139259	-0.000211513	-0.000333951	-0.000177726	-6.90381e-05	-0.00944469	-0.00016718	0.00701771	0.000578123	-0.000256679	-0.000240426	-0.000185751	-0.000227791	-8.61338e-05	-0.000112487	-0.0001835	-0.000182977	-0.000211952	-0.000167277	-8.99083e-05	-0.00011781	-8.32347e-05	-0.000145892	-0.000140734	-0.000109608
RSV_family366	RSV_family366
RSV_family367	RSV_family367	-0.000106518	-9.62297e-05		-0.00010236	-0.000238782	-6.55162e-05	-0.000205684	-8.50678e-05	-7.42252e-05	-7.42252e-05	-0.000112884	-0.000238795	-0.000175936	-0.000269116	-0.000202271	-0.000162328	-0.00020165	-0.000159699	-0.000186488	-0.000249048			-0.000319441	-0.000151057	-0.000229431	-0.000362242	-0.000192782	-7.48865e-05	0.00304782	-0.000181343	0.000154255	-0.00112087	-0.000278423	-0.000260794	-0.000201487	-0.000247088	-9.34305e-05	-0.000122017	-0.000199045	-0.000198478	-0.000229907	-0.000181447	-9.75248e-05	-0.000187088	-9.02858e-05	-0.000158251	-0.000152656	-0.000118893
RSV_family368	RSV_family368	-0.000144826	-0.000130837		-0.000139173	-0.000324657	-8.9078e-05	-0.000279655	-0.000115661	-0.000100919	-0.000100919	-0.00015348	0.0584531	-0.000239208	-0.000365899	-0.000275015	-0.000220706	-0.00027417	-0.000217133	-0.000253555	-0.000338614			0.0549236	-0.000205382	-0.000311942	0.050993	-0.000262113	-0.000101818	-0.0181043	-0.00024656	0.0250391	0.0408959	-0.000378553	0.0139753	-0.000273949	-0.00033595	-0.000127031	0.0119141	-0.000270628	-0.000269857	-0.00031259	-0.000246702	-0.000132598	-0.000254371	-0.000122756	-0.000215163	0.999927	-0.000161651
RSV_family369	RSV_family369	-0.000139128	0.00168038		-0.000133697	-0.000311884	-8.55736e-05	0.00799084	-0.000111111	0.0728808	0.0728808	0.0710271	0.00459505	0.0184787	0.604976	-0.000264195	-0.000212023	0.0657681	-0.00020859	-0.00024358	0.00037152			0.056176	0.00985887	0.0223725	0.593448	0.913392	0.0728786	-0.0174194	-0.00023686	-0.00498799	-0.00958562	-0.00036366	0.0204401	-0.000263171	0.104343	-0.000122034	-0.000159371	0.00170139	-0.000259241	-0.000300292	-0.000236996	0.0724433	-0.000244363	-0.000117926	-0.000206698	-0.000199391	-0.000155292
RSV_family370	RSV_family370	3.77998e-06	-9.01531e-05		-9.58967e-05	-0.000223704	-6.1379e-05	0.00453673	-7.9696e-05	-6.95382e-05	-6.95382e-05	0.000223152	-0.00011662	-0.000164826	-0.000191846	-0.000189498	-0.000152077	-8.21972e-06	-0.000149615	-0.000174712	-0.000227887			0.0614094	-0.000141518	-0.000197607	0.00713348	0.00207739	-7.01577e-05	-0.012233	-0.000169892	-0.00357698	0.0111613	-0.000260841	0.00345443	-0.000188764	0.0672513	-8.75307e-05	-0.000114312	-0.000186476	-0.000185945	0.000555205	-0.000169989	-9.13664e-05	-0.000175274	-8.45845e-05	0.842195	-0.000143017	-0.000111386
RSV_family371	RSV_family371	0.00140381	-9.38204e-05		-9.97976e-05	-0.000232804	-6.38759e-05	0.0337454	-8.29379e-05	-7.23669e-05	-7.23669e-05	-0.000110057	0.000770176	-0.000171531	6.35045e-05	-0.000197207	-0.000158264	-0.000196601	-0.000155701	-0.000181819	-0.000163715			-7.99177e-06	-0.000147275	2.86691e-05	0.000636853	-0.000187955	-7.30116e-05	-0.00266365	-0.000176803	0.00217687	0.00115711	-0.000271452	-0.000249293	-0.000196442	-0.000240902	-9.10913e-05	-0.000118962	-0.000194062	-0.000193509	0.00475967	-0.000176904	-9.50831e-05	-0.000182404	-8.80253e-05	0.00566441	-0.000148834	-0.000115917
RSV_family372	RSV_family372	0.0267275	-0.000138582		-0.000147411	-0.000343875	-9.4351e-05	0.604942	-0.000122508	-0.000106893	-0.000106893	-0.000162566	0.017539	-0.000253368	0.00542276	-0.000291294	-0.000233771	-0.0002904	-0.000229986	-0.000268564	0.00105161			0.00495036	-0.000217539	0.00416897	0.01713	-0.000277629	-0.000107845	0.0283092	-0.000261155	-0.00547485	-0.00301146	-0.000400961	-0.000286931	-0.000290165	-0.000355836	-0.000134551	-0.000175718	-0.000286648	-0.000285831	0.088528	-0.000261305	-0.000140447	-0.000269428	-0.000130022	0.103517	-0.000219843	-0.00017122
RSV_family373	RSV_family373	0.026486	-0.000135545		-0.00014418	-0.000336339	0.103128	0.0128268	-0.000119823	0.0375377	0.0375377	0.0365532	0.00315319	0.00940215	0.00647729	-0.00028491	-0.000228648	0.0337753	-0.000224945	-0.000262679	0.00944648			0.0190816	-0.000212772	0.0111548	0.0115404	0.0181731	0.0375361	-0.0176406	-0.000255432	-0.00534981	-0.0100265	-0.000392174	0.0622363	-0.000283806	0.0180011	-0.000131602	-0.000171867	0.00178034	0.00136417	0.075998	0.00950909	0.0372949	-0.000145773	-0.000127173	0.000656195	-0.000215025	-0.000167468
RSV_family374	RSV_family374	-8.60676e-05	-7.77544e-05		-8.27081e-05	-0.000192938	-5.29376e-05	-0.000166195	-6.87355e-05	-5.99746e-05	-5.99746e-05	-9.12108e-05	-0.000192948	-0.000142158	-0.000217448	-0.000163437	-0.000131162	-0.000162935	-0.000129038	-0.000150684	-0.000201233			-0.000258111	-0.000122055	-0.000185382	0.0275591	0.00840156	-6.05089e-05	-0.0108349	-0.000146527	-0.0031223	0.0576274	-0.000224968	0.0138055	-0.000162803	0.255149	-7.54926e-05	-9.85904e-05	-0.00016083	-0.000160372	-0.000185767	-0.000146611	-7.88008e-05	-0.000151168	-7.29517e-05	-0.000127868	-0.000123348	-9.60668e-05
RSV_family375	RSV_family375	-5.92173e-05	-5.34976e-05		-5.69059e-05	-0.000132748	0.998321	0.00290901	-4.72923e-05	0.0266719	0.0266719	0.0259904	0.0016546	0.00675038	0.00528147	-0.00011245	-9.02438e-05	0.0240584	-8.87826e-05	-0.000103675	4.78206e-05			0.0946221	-8.39778e-05	0.00801788	0.0572495	0.0261449	0.0266711	-0.003319	-0.000100815	-0.00214825	-0.00387629	-0.000154785	0.019618	-0.000112014	0.0164105	-5.19414e-05	-6.78334e-05	0.0177706	-0.000110341	0.72419	-0.000100873	0.02651	-0.000104009	-5.01931e-05	-8.79772e-05	-8.48672e-05	-6.60971e-05
RSV_family376	RSV_family376	0.0021742	-8.34239e-05		-8.87387e-05	-0.000207006	0.990661	0.0547436	-7.37473e-05	-6.43477e-05	-6.43477e-05	0.00043571	0.00136279	-0.000152523	0.00259906	-0.000175354	-0.000140726	0.00139371	-0.000138447	-0.000161671	-9.69946e-05			0.090306	-0.000130955	0.00018048	0.0583508	0.0145756	-6.49209e-05	-0.00174561	-0.00015721	-0.00286111	0.00161101	-0.000241371	0.0204286	-0.000174674	0.0350328	-8.09972e-05	-0.000105779	0.0174107	-0.000172065	0.726762	-0.000157301	-8.45466e-05	-0.000162191	-7.82709e-05	0.00861035	-0.000132341	-0.000103071
RSV_family377	RSV_family377	-0.00022114	-0.00019978		-0.000212508	-0.00049573	-0.000136017	-0.000427016	-0.000176607	-0.000154097	-0.000154097	-0.000234355	0.000154308	-0.000365256	-0.000558705	-0.00041993	-0.000337004	-0.000418641	-0.000331548	-0.000387163	-0.000517042			-0.000663184	-0.000313605	-0.000476316	-0.000752041	-0.00040023	-0.00015547	-0.00917269	-0.000376481	-0.00201819	-0.00168088	-0.000578026	-0.000541428	-0.000418302	-0.000512974	-0.000193969	-0.000253316	-0.000413232	-0.000412055	-0.000477305	-0.000376698	-0.000202469	-0.000388408	-0.00018744	-0.00032854	-0.000316926	-0.000246831
RSV_family378	RSV_family378	-8.50456e-05	-7.68312e-05		-8.1726e-05	-0.000190647	-5.23091e-05	-0.000164221	-6.79193e-05	-5.92625e-05	-5.92625e-05	-9.01278e-05	-0.000190657	-0.00014047	-0.000214866	-0.000161496	-0.000129605	-0.000161	-0.000127506	-0.000148895	-0.000198843			-0.000255047	-0.000120606	-0.000183181	-0.000289219	-0.00015392	-5.97905e-05	0.013725	-0.000144787	-0.000663568	-0.0031354	-0.000222297	-0.000208221	-0.00016087	-0.000197279	-7.45963e-05	-9.74198e-05	-0.00015892	-0.000158468	-0.000183561	-0.00014487	-7.78652e-05	-0.000149373	-7.20855e-05	-0.000126349	-0.000121883	-9.49261e-05
RSV_family379	RSV_family379	-0.000142925	0.0376001		-0.000137346	-0.000320396	-8.7909e-05	-0.000119378	-0.000114143	-9.95947e-05	-9.95947e-05	0.000440442	0.000182355	-0.000236069	0.00030795	-0.000271405	-0.00021781	-0.000270572	-0.000214283	-0.000250227	0.00359169			-0.000109347	0.209874	0.0428986	0.0538905	0.0209833	-0.000100482	-0.0056044	-0.000243324	-0.00211044	-0.00785298	-0.000373585	0.00291364	-0.000270353	0.00107446	-0.000125364	-0.000163721	0.0314424	-0.000266315	-0.000308487	-0.000243464	-0.000130858	-0.000251032	-0.000121145	-0.000212339	-0.000204833	-0.00015953
RSV_family380	RSV_family380	-0.000227502	-0.000205528		-0.000218621	-0.000509992	0.0912046	-0.000271521	-0.000181688	-0.00015853	-0.00015853	-0.000241097	0.0112089	-0.000375764	-0.000346581	-0.000432011	-0.0003467	-0.000430684	0.0196027	-0.000398301	0.570882			0.279708	-0.000322627	-0.000490019	0.0742162	0.000887928	-0.000159943	-0.0207804	-0.000387312	-0.000506413	-0.00201856	0.00951098	0.034592	-0.000430336	0.892248	-0.000199549	-0.000260603	0.00119607	-0.000423909	0.0662274	-0.000387535	-0.000208293	0.00665714	-0.000192832	-0.000337992	0.199001	-0.000253932
RSV_family381	RSV_family381	-0.000205894	-0.000186007		-0.000197857	-0.000461554	0.321958	-0.000397577	-0.000164432	-0.000143474	-0.000143474	0.000321701	-0.000447665	0.0020365	0.000317409	-0.000390979	0.0021449	0.000393358	-0.00030869	-0.000360471	0.170327			0.111085	-0.000291985	-0.000443478	0.255896	0.0042222	-0.000144752	-0.00291678	-0.000350526	-0.00744518	-0.0121497	-0.000538177	0.0149718	-0.000389464	0.27109	-0.000180596	-0.000235852	0.00533163	-0.000383647	0.234259	0.000690391	-0.00018851	0.00174779	-0.000174518	-0.000301036	-0.000295077	-0.000229815
RSV_family382	RSV_family382	-9.61836e-05	-8.68934e-05		-9.24293e-05	-0.000215615	-5.91597e-05	0.704062	-7.68144e-05	0.15607	0.15607	0.152177	0.206252	0.0398683	0.0182162	-0.000182646	-0.000146578	0.141093	-0.000144205	-0.000168395	0.00086388			0.146381	-0.000136401	0.0474023	0.11125	0.0702409	0.156066	-0.00993484	-0.000163749	-0.0011582	-0.00425109	-0.00025141	-9.72332e-05	-0.000181938	0.00352994	-8.43658e-05	-0.000110178	0.000769073	-0.000179221	-0.000207601	-0.000163843	0.155178	-0.00010056	-8.15261e-05	0.399602	-0.000137845	-0.000107358
RSV_family383	RSV_family383	4.28607e-05	-0.000189699		-0.000201784	-0.000470714	-0.000129153	0.0168944	-0.000167695	0.106319	0.106319	0.135573	0.00763151	0.167632	0.0182824	-0.000398739	0.145225	0.398112	-0.000314817	-0.000367625	0.000263685			0.0565846	-0.000297779	0.0320505	0.111365	0.117445	0.106316	-0.0233703	-0.000357483	-0.00755678	-0.00695391	-0.000548857	0.000792302	-0.000397193	0.00329075	-0.000184181	-0.000240533	0.97795	-0.000391261	0.0612027	0.0612732	0.10568	-0.000368808	-0.000177981	0.000875307	-0.000300933	-0.000234376
RSV_family384	RSV_family384	0.00125085	-0.000217327		-0.000231172	-0.00053927	0.102324	0.464803	-0.000192118	0.0669089	0.0669089	0.0651642	0.126018	0.0167984	0.0103519	-0.000456812	-0.000366603	0.0602365	-0.000360667	-0.000421167	-1.64734e-05			0.208871	-0.000341148	0.0220184	0.0836845	0.0951126	0.0669061	-0.00905321	-0.000409547	-0.00489251	0.0213256	0.581446	0.0104263	-0.000455041	0.105496	-0.000211005	-0.000275564	0.00177676	-0.000448245	0.0849334	-0.000409783	0.0664821	-0.000363167	-0.000203903	0.252319	-0.000344761	-0.00026851
RSV_family385	RSV_family385	0.0243758	0.0123915		-0.000246098	-0.000574088	-0.000157516	0.0230682	-0.000204523	-0.000178455	-0.000178455	0.00183761	0.036085	-0.00042299	0.0017083	-0.000486306	-0.000390273	-0.000484813	-0.000383954	-0.00044836	0.000714685			0.0328886	0.0699209	0.0261318	0.0678801	0.00664332	-0.000180044	-0.0245236	-0.00043599	0.0161015	0.0272833	-0.000669392	0.0124475	-0.000484421	0.001405	-0.000224628	-0.000293356	0.0101303	0.00104287	0.00219307	0.0085937	-0.000234472	-0.000449802	-0.000217068	0.000432482	0.605767	-0.000285847
RSV_family386	RSV_family386	-5.3058e-05	-4.79332e-05		-5.0987e-05	-0.000118941	-3.26344e-05	-0.000102454	-4.23733e-05	-3.69725e-05	-3.69725e-05	-5.62287e-05	-0.000118947	-8.76358e-05	-0.00013405	-0.000100754	-8.08575e-05	-0.000100444	-7.95482e-05	-9.28919e-05	-0.000124054			-0.000159118	-7.52432e-05	-0.000114282	-0.000180437	-9.60271e-05	-3.73019e-05	0.00405107	-9.03292e-05	-0.00115624	-0.00324404	-0.000138686	-0.000129905	-0.000100363	-0.000123078	-4.65389e-05	-6.0778e-05	-9.91468e-05	-9.88643e-05	-0.00011452	-9.03811e-05	-4.85783e-05	-9.31907e-05	-4.49725e-05	-7.88266e-05	-7.60401e-05	-5.92223e-05
RSV_family387	RSV_family387	-0.000130768	-0.000118138		-0.000125664	-0.000293144	-8.04318e-05	-0.000252511	-0.000104435	-9.11236e-05	-9.11236e-05	-0.000138583	-0.000293159	-0.00021599	-0.000330384	-0.000248321	-0.000199284	-0.000247558	-0.000196057	-0.000228944	-0.000305747			-0.000392166	-0.000185447	-0.000281664	-0.00044471	-0.000236671	-9.19354e-05	0.00119934	-0.000222628	-0.000668178	-0.00208367	-0.000341809	-0.000304341	-0.000247358	-0.000303341	-0.000114701	-0.000149795	-0.00024436	-0.000243664	-0.000282249	-0.000222756	-0.000119728	-0.00022968	-0.00011084	-0.000194278	-0.000187411	-0.000145961
RSV_family388	RSV_family388	-8.1203e-05	-7.33597e-05		-7.80334e-05	-0.000182033	-4.99456e-05	-0.000156801	-6.48505e-05	-5.65848e-05	-5.65848e-05	-8.60556e-05	5.95827e-05	-0.000134123	-0.000205158	-0.000154199	-0.000123749	-0.000153726	-0.000121745	-0.000142167	-0.000189859			0.00125216	-0.000115156	-0.000174904	-0.000276151	-0.000146965	-5.70889e-05	-0.00706209	-0.000138245	-0.00215331	0.00245362	-0.000212253	-0.000198813	-0.000153602	-0.000188365	-7.12258e-05	-9.30181e-05	-0.00015174	-0.000151307	-0.000175267	-0.000138324	-7.4347e-05	-0.000142624	-6.88284e-05	-0.000120641	-0.000116376	-9.06371e-05
RSV_family389	RSV_family389	-0.00677385	0.00648475		-0.00223299	-0.0132666	-0.00551989	0.0155744	0.00579467	-0.00671113	-0.00671113	-0.00240865	-0.0201916	0.0181184	0.0496861	0.00081151	0.0205242	-0.00333611	0.0174006	-0.013853	0.137082			-0.0247601	0.0020511	-0.0158266	0.118881	-0.0153056	-0.00671799	0.0598906	0.00147078	0.0314801	0.0599707	0.000105077	-0.0198372	-0.00736861	-0.0163528	0.00236299	-0.00188509	-0.0159519	-0.0173996	0.00307082	0.000891482	-0.00818142	-0.0168903	0.00517158	-0.0080359	-0.0135649	0.0228474
RSV_family390	RSV_family390	-0.00110572	-0.00100616		-0.00107026	-0.00249666	-0.000614924	-0.00213187	-0.000889451	-0.000776084	-0.000776084	-0.00118029	0.0149579	-0.00183955	-0.00270526	-0.00211491	-0.00169727	-0.00210841	-0.00166978	-0.00194988	0.00139564			0.0131202	-0.00157942	-0.00229908	0.0117146	-0.00201523	-0.000782998	-0.0240718	-0.00189608	0.0109281	0.0115827	-0.00291113	0.00179612	-0.00210671	-0.00245791	-0.000976891	-0.00127578	-0.00208117	-0.00207524	-0.00221646	-0.00172132	-0.0010197	-0.00195061	-0.00094401	-0.00165464	0.295346	-0.00124312
RSV_family391	RSV_family391	-9.11219e-05	-8.23205e-05		-8.75651e-05	-0.000204269	-5.60464e-05	-0.000175954	-7.2772e-05	-6.34966e-05	-6.34966e-05	-9.65672e-05	-0.000204279	-0.000150506	-0.000230217	-0.000173035	-0.000138865	-0.000172503	-0.000136616	-0.000159533	-0.00021305			-0.000273269	-0.000129223	-0.000196269	-0.000309883	-0.000164917	-6.40623e-05	0.00506701	-0.000155131	-0.00091292	0.000735154	-0.000238179	-0.000223098	-0.000172364	-0.000211374	-7.99259e-05	-0.00010438	-0.000170275	-0.00016979	-0.000196676	-0.00015522	-8.34284e-05	-0.000160046	-7.72357e-05	-0.000135377	-0.000130591	-0.000101708
RSV_family392	RSV_family392	-0.000150901	-0.000136326		-0.000145011	-0.000338277	-9.2815e-05	-0.000291387	-0.000120513	-0.000105153	-0.000105153	-0.000159919	-0.000338294	-0.000249243	-0.000381249	-0.000286552	-0.000229965	-0.000285672	-0.000226242	-0.000264192	-0.000352819			-0.000452544	-0.000213998	-0.000325029	-0.000513178	-0.000273109	-0.00010609	-0.000293788	-0.000256904	-0.00544175	-0.00427802	-0.000394434	-0.00036946	-0.000285441	-0.000350043	-0.000132361	-0.000172858	-0.000281982	-0.000281178	-0.000325704	-0.000257051	-0.000138161	-0.000265042	-0.000127905	-0.000224189	-0.000216264	-0.000168433
RSV_family393	RSV_family393	0.00651509	-5.82823e-05		-6.19954e-05	-0.000144621	-3.96804e-05	-0.000124574	-5.1522e-05	-4.49551e-05	-4.49551e-05	-6.83688e-05	-0.000144628	-0.000106557	-0.000162992	-0.000122507	-9.83151e-05	-0.000122131	-9.67232e-05	-0.000112948	-0.000150838			-0.000193472	-9.14887e-05	-0.000138957	-0.000219395	-0.00011676	-4.53556e-05	0.0248206	-0.000109832	-0.00234038	-0.00433355	-0.000168629	-0.000157952	-0.000122032	-0.000149651	-5.6587e-05	-7.39004e-05	-0.000120553	-0.00012021	-0.000139245	-0.000109895	-5.90667e-05	-0.000113311	-5.46823e-05	-9.58457e-05	-9.24576e-05	-7.20087e-05
RSV_family394	RSV_family394	-0.000396671	0.0894709		-0.000381187	-0.000889219	0.116137	0.000563978	-0.00031679	-0.000276413	-0.000276413	0.00460624	-0.000881484	-0.000655179	-0.000701985	-0.000753252	-0.000604504	0.012214	-0.000594715	-0.000694475	-0.000927446			0.010978	-0.00056253	-0.000854394	0.0104455	0.00443748	-0.000241492	-0.0156209	-0.000675315	-0.00174192	0.0167383	-0.00103684	0.00139364	-0.000750332	0.00112062	-0.000347933	-0.000454386	0.0508742	-0.000739125	0.0835794	-0.000596794	-0.000363179	-0.000623686	-0.000336222	-0.00058932	-0.000568488	-0.000442755
RSV_family395	RSV_family395	-7.64436e-05	-6.906e-05		-7.34597e-05	-0.000171364	-4.70182e-05	-0.000147611	-6.10495e-05	-5.32683e-05	-5.32683e-05	-8.10117e-05	-0.000171373	-0.000126262	-0.000193133	-0.000145161	-0.000116496	-0.000144716	-0.000114609	-0.000133834	-0.000178731			-0.000229249	-0.000108407	-0.000164653	-0.000259965	-0.000138351	-5.37429e-05	-0.00260031	-0.000130142	-0.00224229	-0.0018743	-0.000199812	-0.000187161	-0.000144599	-0.000177325	-6.70511e-05	-8.75661e-05	-0.000142846	-0.000142439	-0.000164995	-0.000130217	-6.99894e-05	-0.000134265	-6.47943e-05	-0.00011357	-0.000109555	-8.53247e-05
RSV_family396	RSV_family396	-0.000328956	0.107232		-0.000316116	-0.000737424	-0.000202331	0.00275727	-0.000262712	-0.000229227	-0.000229227	0.0124735	-0.000737462	-0.000543336	-0.000831102	0.0185275	-0.000501311	-0.000622749	-0.000493194	-0.000575924	-0.000769126			-0.00098652	-0.000466503	-0.000708544	-0.0011187	-0.000595362	-0.00023127	-0.0235833	-0.000560035	-0.00956063	-0.0144885	-0.000859843	-0.000802328	-0.000622246	-0.000392391	-0.000288538	-0.00037682	-0.000614704	-0.000612952	-0.000710015	-0.000509207	-0.000301182	-0.000577776	-0.000278827	-0.00048872	-0.000471444	-0.000367174
RSV_family397	RSV_family397	-0.000180996	-0.000173009		-0.000184031	-0.000429302	-0.00011779	-0.00035802	-0.000152941	-0.000133448	-0.000133448	-0.000202951	-0.000428311	-0.000316311	-0.000483837	0.0142016	-0.000291845	-0.000362542	-0.00028712	-0.000335282	-0.000447757			-0.000568047	-0.000271581	-0.000411257	-0.000651266	-0.000346598	-0.000134637	-0.0141067	-0.000326032	-0.00501243	-0.00853357	-0.00050057	0.00152926	-0.000362249	-0.000398949	-0.000167977	-0.000219371	-0.000357858	-0.000356839	-0.000413345	-0.000301491	-0.000175338	-0.00033636	-0.000162323	-0.000284515	-0.000274457	-0.000213756
RSV_family398	RSV_family398	-0.000105199	-9.50376e-05		-0.000101092	-0.000235824	-6.47045e-05	-0.000203136	-8.40139e-05	-7.33057e-05	-7.33057e-05	-0.000111485	-0.000235836	-0.000173756	-0.000265782	-0.000199765	-0.000160317	-0.000199152	-0.000157721	-0.000184178	-0.000245962			-0.000315484	-0.000149185	-0.000226589	-0.000357754	-0.000190394	-7.39588e-05	-0.00666518	-0.000179096	-0.00381632	-0.00643137	-0.000274973	-0.000257563	-0.000198991	-0.000244027	-9.22731e-05	-0.000120505	-0.000196579	-0.000196019	-0.000227059	-0.000179199	-9.63166e-05	-0.00018477	-8.91673e-05	-0.00015629	-0.000150765	-0.00011742
RSV_family399	RSV_family399	-0.000386682	-0.000349333		-0.000371589	-0.000866828	-0.000237837	-0.000746674	-0.000308813	-0.000269452	-0.000269452	-0.00040979	-0.000866872	-0.000638682	-0.000976944	-0.000734284	-0.000589282	-0.00073203	-0.00057974	-0.000676988	-0.000904092			-0.00115964	-0.000548365	-0.00083288	-0.00131501	-0.000699837	-0.000271853	-0.0118578	-0.000658311	0.00595139	0.00962817	-0.00101073	-0.000352633	-0.000731438	-0.00089698	-0.000339171	-0.000442944	-0.000722573	-0.000720514	-0.00083461	-0.000658689	-0.000354034	-0.000679165	-0.000327755	-0.000574481	-0.000554173	-0.000431606
[truncated: 84 more rows]
[truncated: 918 more columns]
