# Supplementary material for: The mouth of America: the oral microbiome profile of the US population
Source: medRxiv. 2024 Dec 7:2024.12.03.24318415. Preprint. [Version 2] doi: 10.1101/2024.12.03.24318415 (PMC11643230; doi:10.1101/2024.12.03.24318415)
Supplement: Supplement 7 [file media-7.xls]

## Sheet: Sheet1
Variable	Label	RSV_genus1	RSV_genus2	RSV_genus3	RSV_genus4	RSV_genus5	RSV_genus6	RSV_genus7	RSV_genus8	RSV_genus9	RSV_genus10	RSV_genus11	RSV_genus12	RSV_genus13	RSV_genus14	RSV_genus15	RSV_genus16	RSV_genus17	RSV_genus18	RSV_genus19	RSV_genus20	RSV_genus21	RSV_genus22	RSV_genus23	RSV_genus24	RSV_genus25	RSV_genus26	RSV_genus27	RSV_genus28	RSV_genus29	RSV_genus30	RSV_genus31	RSV_genus32	RSV_genus33	RSV_genus34	RSV_genus35	RSV_genus36	RSV_genus37	RSV_genus38	RSV_genus39	RSV_genus40	RSV_genus41	RSV_genus42	RSV_genus43	RSV_genus44	RSV_genus45	RSV_genus46	RSV_genus47	RSV_genus48
RSV_genus1	RSV_genus1	1	-0.000192496	-0.000164954	-0.000423038	-0.000190009		-0.000202115	-0.000471485	-0.000129364	-0.000375628	-0.000237985	-0.00016797	-0.000146561	-0.000146561	-0.000222893	-0.000471509	-0.000347392	-0.00053138	-0.000399392	-0.000320522	-0.000398166	-0.000315332	-0.000368227	-0.000491754			-0.00037937	-0.000345452	-0.000564195	-0.000298267	-0.00045302	-0.00071526	-0.000380656	-0.000147866	-0.0047405	-0.000681036	-0.000332733	-0.00452607	-0.00997668	-0.000419125	-0.000935043	-0.000358069	-0.00158321	-0.0048733	-0.00526344	-0.00156158	-0.00195742	-0.000616472
RSV_genus2	RSV_genus2	-0.000192496	1	-7.18487e-05	-0.000184262	-8.2762e-05		-8.80347e-05	-0.000205364	-5.63469e-05	0.166461	0.838175	-7.31622e-05	-6.38371e-05	-6.38371e-05	-9.7085e-05	0.0250913	-0.000151313	0.077323	-0.000173962	-0.000139609	-0.000173428	-0.000137349	-0.000160388	-0.000214192			-0.000165241	-0.000150468	-0.000245745	-0.000129916	-0.000197321	0.0886872	-0.000165801	-6.44059e-05	-0.0111578	-0.000296638	-0.000144928	-0.00205665	-0.00416586	-0.000182557	-0.000407275	-0.000155963	-0.000689594	-0.00212265	-0.00229562	-0.000680173	-0.000852592	-0.000268515
RSV_genus3	RSV_genus3	-0.000164954	-7.18487e-05	1	-0.000157898	-7.09205e-05		-7.54388e-05	-0.000175981	-4.82849e-05	-0.000140202	-8.88273e-05	-6.26942e-05	-5.47034e-05	-5.47034e-05	-8.31942e-05	-0.00017599	-0.000129663	-0.000198336	-0.000149072	-0.000119634	-0.000148614	-0.000117697	-0.00013744	-0.000183546			-0.000141599	-0.000128939	-0.000210584	-0.000111327	-0.000169089	-0.000266969	-0.000142079	-5.51907e-05	-0.0026536	-0.000254195	-0.000124192	-0.00176239	2.39341e-05	-0.000156437	-0.000349002	-0.000133648	-0.000590928	-0.00181895	-0.00196717	-0.000582854	-0.000730604	-0.000230097
RSV_genus4	RSV_genus4	-0.000423038	-0.000184262	-0.000157898	1	-0.000181881		-0.000193469	-0.000451317	-0.000123831	0.588043	-0.000227805	-0.000160784	-0.000140291	-0.000140291	-0.000213358	0.0160593	-0.000332532	0.00485584	-0.000382307	-0.000306811	-0.000381134	-0.000301843	-0.000352476	0.000831334			-0.000363142	-0.000330675	0.0045623	-0.000285508	0.00372049	0.0156126	-0.000364372	-0.000141541	0.0332271	-0.000651904	-0.0003185	0.00804425	-0.00521907	-0.000401196	-0.000895045	-0.000342752	-0.00151548	-0.00446496	-0.00485982	-0.00149478	-0.00187369	-0.000590101
RSV_genus5	RSV_genus5	-0.000190009	-8.2762e-05	-7.09205e-05	-0.000181881	1		-8.68973e-05	-0.000202711	-5.5619e-05	-0.000161498	-0.00010232	-7.2217e-05	-6.30124e-05	-6.30124e-05	-9.58307e-05	2.6978e-05	-0.000149358	7.72052e-05	-0.000171715	-0.000137806	-0.000171188	-0.000135574	-0.000158316	0.00158218			-0.000163107	-0.000148524	-9.3575e-05	0.0958492	0.00381092	0.00284761	0.00954116	-6.35738e-05	0.0141066	-0.000292805	-0.000143056	-0.00203008	0.000519264	-0.000180199	-0.000402013	-0.000153948	-0.000680685	-0.00209523	-0.000470839	-0.000671385	-0.000841576	-0.000265046
RSV_genus6	RSV_genus6
RSV_genus7	RSV_genus7	-0.000202115	-8.80347e-05	-7.54388e-05	-0.000193469	-8.68973e-05		1	-0.000215625	-5.91624e-05	-0.000171787	-0.000108838	-7.68178e-05	-6.70268e-05	-6.70268e-05	-0.000101936	-0.000215636	-0.000158873	-0.000243017	-0.000182655	-0.000146585	-0.000182094	-0.000144212	-0.000168402	-0.000224895			-0.000173498	-0.000157986	-0.000258024	-0.000136407	-0.000207181	-0.000327111	-0.000174086	-6.7624e-05	-0.00315963	-0.00031146	-0.00015217	-0.00215941	-0.00125963	-0.000191679	-0.000427625	-0.000163756	-0.000724051	-0.00222871	-0.00229829	-0.000714159	-0.000895192	-0.000281932
RSV_genus8	RSV_genus8	-0.000471485	-0.000205364	-0.000175981	-0.000451317	-0.000202711		-0.000215625	1	-0.000138012	-0.000400738	-0.000253894	-0.000179198	-0.000156358	-0.000156358	-0.000237792	-0.000503028	-0.000370614	-0.0005669	-0.00042609	-0.000341948	-0.000424782	-0.000336411	-0.000392842	-0.000524626			-0.000404729	-0.000368545	-0.000601909	-0.000318205	-0.000483303	-0.000763072	-0.000406101	-0.000157751	-0.0150182	-0.000726561	-0.000354975	-0.0050374	-0.00509153	-0.000447141	-0.000997547	-0.000382004	-0.00168904	-0.00519906	-0.00516378	-0.00166596	-0.00208827	-0.000657681
RSV_genus9	RSV_genus9	-0.000129364	-5.63469e-05	-4.82849e-05	-0.000123831	-5.5619e-05		-5.91624e-05	-0.000138012	1	-0.000109953	-6.96623e-05	-4.91676e-05	-4.29008e-05	-4.29008e-05	-6.52446e-05	-5.46488e-05	-0.000101688	0.00211517	-0.000116909	-9.38223e-05	-0.00011655	-9.23031e-05	-0.000107786	-0.000143945			-0.000111048	0.624637	0.0697671	-8.73079e-05	-0.000132607	0.0550874	0.0140797	-4.3283e-05	-0.00335136	-0.000199351	-9.73967e-05	-0.00129687	-0.00280446	-0.000122685	-0.000273703	-0.000104813	0.0025892	-0.00142387	-0.00145455	-0.0004571	-0.000572971	-0.000180452
RSV_genus10	RSV_genus10	-0.000375628	0.166461	-0.000140202	0.588043	-0.000161498		-0.000171787	-0.000400738	-0.000109953	1	0.139506	-0.000142765	-0.000124569	-0.000124569	0.00167523	0.165306	-0.000295265	0.0163957	-0.000339462	-0.000272427	-0.00033842	0.00859226	-0.000312974	0.00048059			-0.000322444	-0.000293616	0.0994161	-0.000253511	0.00248175	0.10166	-0.000323537	-0.000125679	0.00850736	0.00161011	-0.000282806	-0.00398783	-0.00765225	-0.000356234	-0.000541606	-0.000304339	-0.00134564	-0.00409705	-0.00423405	-0.00132726	-0.00166371	-0.000523969
RSV_genus11	RSV_genus11	-0.000237985	0.838175	-8.88273e-05	-0.000227805	-0.00010232		-0.000108838	-0.000253894	-6.96623e-05	0.139506	1	-9.04512e-05	0.545156	0.545156	0.531643	0.0574375	0.139589	0.1292	-0.000215072	-0.0001726	0.493123	-0.000169806	-0.000198289	0.0035372			-0.00020429	0.214256	0.0748215	-0.000160616	0.16601	0.117113	0.245686	0.545145	-0.0140844	-0.000366736	-0.000179176	-0.00254266	-0.00540617	-0.000225697	-0.000503518	-0.000192819	-0.000852552	-0.00262426	-0.0028381	-0.000840905	-0.00105407	-0.000331969
RSV_genus12	RSV_genus12	-0.00016797	-7.31622e-05	-6.26942e-05	-0.000160784	-7.2217e-05		-7.68178e-05	-0.000179198	-4.91676e-05	-0.000142765	-9.04512e-05	1	-5.57034e-05	-5.57034e-05	-8.47151e-05	-0.000179207	-0.000132033	-0.000201962	-0.000151797	-0.000121821	-0.000151331	-0.000119849	-0.000139952	-0.000186901			-0.000144187	-0.000131296	-0.000214434	-0.000113363	-0.00017218	-0.000271849	-0.000144676	-5.61997e-05	-0.00451565	-0.000258842	-0.000126462	-0.0017946	0.00135007	-0.000159297	-0.000355382	-0.000136091	-0.00060173	-0.00144837	0.00125811	-0.000593509	-0.00074396	-0.000234303
RSV_genus13	RSV_genus13	-0.000146561	-6.38371e-05	-5.47034e-05	-0.000140291	-6.30124e-05		-6.70268e-05	-0.000156358	-4.29008e-05	-0.000124569	0.545156	-5.57034e-05	1	1	0.975265	0.0667561	0.256257	0.118054	-0.00013245	-0.000106294	0.904729	-0.000104573	-0.000122114	0.00681041			-0.00012581	0.393206	0.137605	-9.89137e-05	0.304786	0.0784049	0.450878	0.999981	-0.00867373	-0.000225851	-0.000110344	-0.00156587	-0.00332933	-0.000138993	-0.000310086	-0.000118745	-0.000525035	-0.00161612	-0.00174781	-0.000517862	-0.000649137	-0.000204439
RSV_genus14	RSV_genus14	-0.000146561	-6.38371e-05	-5.47034e-05	-0.000140291	-6.30124e-05		-6.70268e-05	-0.000156358	-4.29008e-05	-0.000124569	0.545156	-5.57034e-05	1	1	0.975265	0.0667561	0.256257	0.118054	-0.00013245	-0.000106294	0.904729	-0.000104573	-0.000122114	0.00681041			-0.00012581	0.393206	0.137605	-9.89137e-05	0.304786	0.0784049	0.450878	0.999981	-0.00867373	-0.000225851	-0.000110344	-0.00156587	-0.00332933	-0.000138993	-0.000310086	-0.000118745	-0.000525035	-0.00161612	-0.00174781	-0.000517862	-0.000649137	-0.000204439
RSV_genus15	RSV_genus15	-0.000222893	-9.7085e-05	-8.31942e-05	-0.000213358	-9.58307e-05		-0.000101936	-0.000237792	-6.52446e-05	0.00167523	0.531643	-8.47151e-05	0.975265	0.975265	1	0.0662906	0.462169	0.124385	-0.000201432	0.219479	0.952262	-0.000159037	-0.000185715	0.00655317			0.0142043	0.383428	0.147161	-0.00015043	0.297173	0.086356	0.440754	0.975245	-0.0111728	0.0075136	-0.000167813	-0.00238141	-0.00506333	-0.000211384	0.000437007	-0.000180591	-0.000798486	-0.00245784	-0.00253566	-0.000787577	-0.000987222	-0.000310916
RSV_genus16	RSV_genus16	-0.000471509	0.0250913	-0.00017599	0.0160593	2.6978e-05		-0.000215636	-0.000503028	-5.46488e-05	0.165306	0.0574375	-0.000179207	0.0667561	0.0667561	0.0662906	1	0.0222539	0.00965984	-0.000426112	0.00531793	0.0619215	-0.000336428	-0.000392862	-8.94792e-06			0.00381169	0.0655448	0.883872	0.000960742	0.734408	0.0664002	0.0299275	0.0667534	-0.0268497	-0.000726598	-0.000354993	-0.00503657	-0.0106563	-0.000447164	-0.000997598	-0.000382023	-0.00147072	-0.00518354	-0.000879758	-0.00166478	-0.00208838	-0.000657714
RSV_genus17	RSV_genus17	-0.000347392	-0.000151313	-0.000129663	-0.000332532	-0.000149358		-0.000158873	-0.000370614	-0.000101688	-0.000295265	0.139589	-0.000132033	0.256257	0.256257	0.462169	0.0222539	1	0.0709152	-0.000313944	0.966581	0.539613	-0.000247869	-0.000289447	0.00140117			0.0630696	0.10056	0.0923613	-0.000234455	0.0778173	0.0635498	0.120097	0.256251	-0.0122679	-0.000535332	-0.000261547	-0.00371157	-0.0078915	-0.000329455	-0.000734996	-0.000281462	-0.00124449	-0.00383068	-0.00414283	-0.00122749	-0.00153864	-0.000484581
RSV_genus18	RSV_genus18	-0.00053138	0.077323	-0.000198336	0.00485584	7.72052e-05		-0.000243017	-0.0005669	0.00211517	0.0163957	0.1292	-0.000201962	0.118054	0.118054	0.124385	0.00965984	0.0709152	1	-0.000480218	0.042055	0.133349	0.000635814	-0.000442746	0.272478			0.00595659	0.0475072	0.0463575	0.00134332	0.16169	0.621243	0.581322	0.118051	-0.0259604	-0.000818859	-0.000400069	-0.0056715	-0.00963217	-0.000503943	-0.00112427	-0.000430531	-0.00181334	-0.00580424	-0.00625084	-0.00187482	-0.00235355	-0.000741228
RSV_genus19	RSV_genus19	-0.000399392	-0.000173962	-0.000149072	-0.000382307	-0.000171715		-0.000182655	-0.00042609	-0.000116909	-0.000339462	-0.000215072	-0.000151797	-0.00013245	-0.00013245	-0.000201432	-0.000426112	-0.000313944	-0.000480218	1	-0.000289662	-0.00035983	-0.000284972	-0.000332774	-0.000444407			-0.000342844	-0.000312192	-0.000509873	-0.000269549	-0.000409403	-0.000646394	-0.000344005	-0.00013363	0.00425174	-0.000615465	-0.000300697	0.0224175	-0.00470014	-0.00037877	-0.000845015	-0.000323593	-0.00143077	-0.00363032	0.00083447	-0.00141123	-0.00176896	-0.000557117
RSV_genus20	RSV_genus20	-0.000320522	-0.000139609	-0.000119634	-0.000306811	-0.000137806		-0.000146585	-0.000341948	-9.38223e-05	-0.000272427	-0.0001726	-0.000121821	-0.000106294	-0.000106294	0.219479	0.00531793	0.966581	0.042055	-0.000289662	1	0.318306	-0.000228697	-0.00026706	-0.000356648			0.0652817	-0.000250542	0.059057	-0.00021632	-0.000328556	0.0449509	0.0046659	-0.000107241	-0.0103913	-0.000493926	-0.000241317	-0.00342449	-0.00728112	-0.000303973	-0.000678146	-0.000259692	-0.00114823	-0.00353439	-0.0038224	-0.00113254	-0.00141964	-0.000447101
RSV_genus21	RSV_genus21	-0.000398166	-0.000173428	-0.000148614	-0.000381134	-0.000171188		-0.000182094	-0.000424782	-0.00011655	-0.00033842	0.493123	-0.000151331	0.904729	0.904729	0.952262	0.0619215	0.539613	0.133349	-0.00035983	0.318306	1	-0.000284097	-0.000331752	0.00586669			0.0678598	0.355572	0.143109	-0.000268722	0.289604	0.110708	0.427562	0.90471	-0.0173946	-0.000613575	-0.000299774	-0.00425404	-0.00738035	-0.000377608	-0.000842421	-0.0003226	-0.00142638	-0.00268597	-0.00446288	-0.00136943	-0.00176353	-0.000555407
RSV_genus22	RSV_genus22	-0.000315332	-0.000137349	-0.000117697	-0.000301843	-0.000135574		-0.000144212	-0.000336411	-9.23031e-05	0.00859226	-0.000169806	-0.000119849	-0.000104573	-0.000104573	-0.000159037	-0.000336428	-0.000247869	0.000635814	-0.000284972	-0.000228697	-0.000284097	1	-0.000262735	-0.000350873			-0.000270686	-0.000246485	-0.00040256	-0.000212818	-0.000323236	-0.000510348	-0.000271603	-0.000105505	-0.00994966	-0.000485929	-0.00023741	-0.00336904	-0.00716322	-0.000299051	-0.000667166	-0.000255487	-0.00112964	0.00160259	-0.00164778	-0.00111421	-0.00139665	-0.000439861
RSV_genus23	RSV_genus23	-0.000368227	-0.000160388	-0.00013744	-0.000352476	-0.000158316		-0.000168402	-0.000392842	-0.000107786	-0.000312974	-0.000198289	-0.000139952	-0.000122114	-0.000122114	-0.000185715	-0.000392862	-0.000289447	-0.000442746	-0.000332774	-0.00026706	-0.000331752	-0.000262735	1	-0.00040973			-0.000316091	-0.000287831	-0.000470088	-0.000248516	-0.000377457	-0.000595955	-0.000317163	-0.000123202	-0.016121	-0.00056744	-0.000277234	-0.00393418	-0.00455638	-0.000349215	-0.000779079	-0.000298343	-0.00131913	-0.00406044	-0.00417485	-0.00130111	-0.00163093	-0.000513645
RSV_genus24	RSV_genus24	-0.000491754	-0.000214192	-0.000183546	0.000831334	0.00158218		-0.000224895	-0.000524626	-0.000143945	0.00048059	0.0035372	-0.000186901	0.00681041	0.00681041	0.00655317	-8.94792e-06	0.00140117	0.272478	-0.000444407	-0.000356648	0.00586669	-0.000350873	-0.00040973	1			-0.000422129	0.00235829	0.172491	0.0096549	0.002094	0.619346	0.00373118	0.00680882	-0.0208994	-0.000757795	-0.000370236	-0.00500925	-0.0111106	-0.000466364	-0.00104043	-0.000398426	-0.00176165	-0.00509728	-0.00562437	-0.00162055	-0.00217804	-0.000685954
RSV_genus25	RSV_genus25
RSV_genus26	RSV_genus26
RSV_genus27	RSV_genus27	-0.00037937	-0.000165241	-0.000141599	-0.000363142	-0.000163107		-0.000173498	-0.000404729	-0.000111048	-0.000322444	-0.00020429	-0.000144187	-0.00012581	-0.00012581	0.0142043	0.00381169	0.0630696	0.00595659	-0.000342844	0.0652817	0.0678598	-0.000270686	-0.000316091	-0.000422129			1	0.0437802	0.00474607	-0.000256037	0.00230272	0.0236411	0.101415	-0.00012693	-0.00708354	-0.000584611	-0.000285623	-0.00405323	0.0143367	-0.000359782	-0.000802654	-0.000307371	-0.00135905	-0.00417724	0.00701954	-0.00134048	-0.00168028	-0.000529188
RSV_genus28	RSV_genus28	-0.000345452	-0.000150468	-0.000128939	-0.000330675	-0.000148524		-0.000157986	-0.000368545	0.624637	-0.000293616	0.214256	-0.000131296	0.393206	0.393206	0.383428	0.0655448	0.10056	0.0475072	-0.000312192	-0.000250542	0.355572	-0.000246485	-0.000287831	0.00235829			0.0437802	1	0.111281	-0.000233146	0.119578	0.0996912	0.185972	0.393197	-0.0167199	-0.000532344	-0.000260087	-0.00369085	-0.00774645	-0.000327616	-0.000730892	-0.00027989	-0.00123754	-0.00377609	0.0495846	-0.00122063	-0.00153005	-0.000481876
RSV_genus29	RSV_genus29	-0.000564195	-0.000245745	-0.000210584	0.0045623	-9.3575e-05		-0.000258024	-0.000601909	0.0697671	0.0994161	0.0748215	-0.000214434	0.137605	0.137605	0.147161	0.883872	0.0923613	0.0463575	-0.000509873	0.059057	0.143109	-0.00040256	-0.000470088	0.172491			0.00474607	0.111281	1	0.00044883	0.524586	0.128919	0.104323	0.137601	-0.0320873	-0.000869427	-0.000424775	-0.00602791	-0.0127793	-0.000535064	-0.0011937	-0.000457118	-0.00202116	-0.00622102	-0.00509369	-0.00199354	-0.00249889	-0.000787002
RSV_genus30	RSV_genus30	-0.000298267	-0.000129916	-0.000111327	-0.000285508	0.0958492		-0.000136407	-0.000318205	-8.73079e-05	-0.000253511	-0.000160616	-0.000113363	-9.89137e-05	-9.89137e-05	-0.00015043	0.000960742	-0.000234455	0.00134332	-0.000269549	-0.00021632	-0.000268722	-0.000212818	-0.000248516	0.0096549			-0.000256037	-0.000233146	0.00044883	1	0.0219979	0.017085	0.0537795	-9.97949e-05	-0.000897541	-0.000459631	-0.000224562	-0.00318672	-0.00677556	-0.000282867	-0.00063106	-0.00024166	-0.0010685	-0.00328899	0.00258826	-0.00105391	-0.00132106	-0.000416057
RSV_genus31	RSV_genus31	-0.00045302	-0.000197321	-0.000169089	0.00372049	0.00381092		-0.000207181	-0.000483303	-0.000132607	0.00248175	0.16601	-0.00017218	0.304786	0.304786	0.297173	0.734408	0.0778173	0.16169	-0.000409403	-0.000328556	0.289604	-0.000323236	-0.000377457	0.002094			0.00230272	0.119578	0.524586	0.0219979	1	0.0258592	0.139635	0.304779	-0.0242847	-0.000698106	-0.000341073	-0.00483401	-0.00775675	-0.00042963	-0.00095848	-0.000367043	-0.00162289	-0.00496632	-0.00505829	-0.0015978	-0.00200649	0.114282
RSV_genus32	RSV_genus32	-0.00071526	0.0886872	-0.000266969	0.0156126	0.00284761		-0.000327111	-0.000763072	0.0550874	0.10166	0.117113	-0.000271849	0.0784049	0.0784049	0.086356	0.0664002	0.0635498	0.621243	-0.000646394	0.0449509	0.110708	-0.000510348	-0.000595955	0.619346			0.0236411	0.0996912	0.128919	0.017085	0.0258592	1	0.564697	0.0784013	-0.0268703	-0.00110222	-0.00053851	-0.0076287	-0.0157719	-0.000678329	-0.00151331	-0.000579514	-0.00256233	-0.00761937	-0.00408643	-0.00251616	-0.00316798	-0.000997725
RSV_genus33	RSV_genus33	-0.000380656	-0.000165801	-0.000142079	-0.000364372	0.00954116		-0.000174086	-0.000406101	0.0140797	-0.000323537	0.245686	-0.000144676	0.450878	0.450878	0.440754	0.0299275	0.120097	0.581322	-0.000344005	0.0046659	0.427562	-0.000271603	-0.000317163	0.00373118			0.101415	0.185972	0.104323	0.0537795	0.139635	0.564697	1	0.450869	-0.0206518	-0.000586592	-0.000286591	-0.00406696	-0.006525	-0.000361001	-0.000805373	-0.000308412	-0.00136365	-0.00419738	-0.00333199	-0.00134502	-0.00168597	-0.000530981
RSV_genus34	RSV_genus34	-0.000147866	-6.44059e-05	-5.51907e-05	-0.000141541	-6.35738e-05		-6.7624e-05	-0.000157751	-4.3283e-05	-0.000125679	0.545145	-5.61997e-05	0.999981	0.999981	0.975245	0.0667534	0.256251	0.118051	-0.00013363	-0.000107241	0.90471	-0.000105505	-0.000123202	0.00680882			-0.00012693	0.393197	0.137601	-9.97949e-05	0.304779	0.0784013	0.450869	1	-0.0086459	-0.000227863	-0.000111327	-0.0015195	-0.00331223	-0.000140232	-0.000312849	-0.000119803	-0.000529713	-0.00162977	-0.00173447	-0.000522476	-0.00065492	-0.000206261
RSV_genus35	RSV_genus35	-0.0047405	-0.0111578	-0.0026536	0.0332271	0.0141066		-0.00315963	-0.0150182	-0.00335136	0.00850736	-0.0140844	-0.00451565	-0.00867373	-0.00867373	-0.0111728	-0.0268497	-0.0122679	-0.0259604	0.00425174	-0.0103913	-0.0173946	-0.00994966	-0.016121	-0.0208994			-0.00708354	-0.0167199	-0.0320873	-0.000897541	-0.0242847	-0.0268703	-0.0206518	-0.0086459	1	-0.0196082	0.00935589	0.102757	0.0686199	-0.0096587	-0.00894406	-0.00828881	0.0163899	0.16255	0.0193313	0.0104235	0.0417786	-0.0141268
RSV_genus36	RSV_genus36	-0.000681036	-0.000296638	-0.000254195	-0.000651904	-0.000292805		-0.00031146	-0.000726561	-0.000199351	0.00161011	-0.000366736	-0.000258842	-0.000225851	-0.000225851	0.0075136	-0.000726598	-0.000535332	-0.000818859	-0.000615465	-0.000493926	-0.000613575	-0.000485929	-0.00056744	-0.000757795			-0.000584611	-0.000532344	-0.000869427	-0.000459631	-0.000698106	-0.00110222	-0.000586592	-0.000227863	-0.0196082	1	-0.000512744	-0.0046464	-0.0142912	-0.000645873	0.245467	-0.000551785	-0.00243973	-0.00650242	0.0276736	-0.00225657	-0.0030164	-0.000949986
RSV_genus37	RSV_genus37	-0.000332733	-0.000144928	-0.000124192	-0.0003185	-0.000143056		-0.00015217	-0.000354975	-9.73967e-05	-0.000282806	-0.000179176	-0.000126462	-0.000110344	-0.000110344	-0.000167813	-0.000354993	-0.000261547	-0.000400069	-0.000300697	-0.000241317	-0.000299774	-0.00023741	-0.000277234	-0.000370236			-0.000285623	-0.000260087	-0.000424775	-0.000224562	-0.000341073	-0.00053851	-0.000286591	-0.000111327	0.00935589	-0.000512744	1	-0.00352717	-0.00613275	-0.000315554	-0.000703982	-0.000269585	-0.00119198	0.00697301	-0.00328598	0.00318218	-0.00147372	-0.000464134
RSV_genus38	RSV_genus38	-0.00452607	-0.00205665	-0.00176239	0.00804425	-0.00203008		-0.00215941	-0.0050374	-0.00129687	-0.00398783	-0.00254266	-0.0017946	-0.00156587	-0.00156587	-0.00238141	-0.00503657	-0.00371157	-0.0056715	0.0224175	-0.00342449	-0.00425404	-0.00336904	-0.00393418	-0.00500925			-0.00405323	-0.00369085	-0.00602791	-0.00318672	-0.00483401	-0.0076287	-0.00406696	-0.0015195	0.102757	-0.0046464	-0.00352717	1	-0.000811874	-0.00447797	0.00261654	-0.00382564	-0.0154984	0.0113534	-0.021462	-0.00921623	-0.0183537	-0.00631535
RSV_genus39	RSV_genus39	-0.00997668	-0.00416586	2.39341e-05	-0.00521907	0.000519264		-0.00125963	-0.00509153	-0.00280446	-0.00765225	-0.00540617	0.00135007	-0.00332933	-0.00332933	-0.00506333	-0.0106563	-0.0078915	-0.00963217	-0.00470014	-0.00728112	-0.00738035	-0.00716322	-0.00455638	-0.0111106			0.0143367	-0.00774645	-0.0127793	-0.00677556	-0.00775675	-0.0157719	-0.006525	-0.00331223	0.0686199	-0.0142912	-0.00613275	-0.000811874	1	-0.000407792	0.00251508	-0.00709861	-0.0205676	-0.0209458	-0.0226701	0.0336579	-0.0324759	0.00509606
RSV_genus40	RSV_genus40	-0.000419125	-0.000182557	-0.000156437	-0.000401196	-0.000180199		-0.000191679	-0.000447141	-0.000122685	-0.000356234	-0.000225697	-0.000159297	-0.000138993	-0.000138993	-0.000211384	-0.000447164	-0.000329455	-0.000503943	-0.00037877	-0.000303973	-0.000377608	-0.000299051	-0.000349215	-0.000466364			-0.000359782	-0.000327616	-0.000535064	-0.000282867	-0.00042963	-0.000678329	-0.000361001	-0.000140232	-0.0096587	-0.000645873	-0.000315554	-0.00447797	-0.000407792	1	-0.000886764	-0.000339581	-0.00150146	-0.00462168	-0.00499828	-0.00148095	-0.00185636	-0.000584642
RSV_genus41	RSV_genus41	-0.000935043	-0.000407275	-0.000349002	-0.000895045	-0.000402013		-0.000427625	-0.000997547	-0.000273703	-0.000541606	-0.000503518	-0.000355382	-0.000310086	-0.000310086	0.000437007	-0.000997598	-0.000734996	-0.00112427	-0.000845015	-0.000678146	-0.000842421	-0.000667166	-0.000779079	-0.00104043			-0.000802654	-0.000730892	-0.0011937	-0.00063106	-0.00095848	-0.00151331	-0.000805373	-0.000312849	-0.00894406	0.245467	-0.000703982	0.00261654	0.00251508	-0.000886764	1	-0.000757585	0.000351894	-0.00431281	0.0703905	0.237552	-0.00187003	-0.0013043
RSV_genus42	RSV_genus42	-0.000358069	-0.000155963	-0.000133648	-0.000342752	-0.000153948		-0.000163756	-0.000382004	-0.000104813	-0.000304339	-0.000192819	-0.000136091	-0.000118745	-0.000118745	-0.000180591	-0.000382023	-0.000281462	-0.000430531	-0.000323593	-0.000259692	-0.0003226	-0.000255487	-0.000298343	-0.000398426			-0.000307371	-0.00027989	-0.000457118	-0.00024166	-0.000367043	-0.000579514	-0.000308412	-0.000119803	-0.00828881	-0.000551785	-0.000269585	-0.00382564	-0.00709861	-0.000339581	-0.000757585	1	-0.00128274	-0.00394841	-0.00337645	0.0283821	-0.00158593	-0.000499474
RSV_genus43	RSV_genus43	-0.00158321	-0.000689594	-0.000590928	-0.00151548	-0.000680685		-0.000724051	-0.00168904	0.0025892	-0.00134564	-0.000852552	-0.00060173	-0.000525035	-0.000525035	-0.000798486	-0.00147072	-0.00124449	-0.00181334	-0.00143077	-0.00114823	-0.00142638	-0.00112964	-0.00131913	-0.00176165			-0.00135905	-0.00123754	-0.00202116	-0.0010685	-0.00162289	-0.00256233	-0.00136365	-0.000529713	0.0163899	-0.00243973	-0.00119198	-0.0154984	-0.0205676	-0.00150146	0.000351894	-0.00128274	1	-0.00479431	0.115077	0.0682006	0.0623706	-0.000137907
RSV_genus44	RSV_genus44	-0.0048733	-0.00212265	-0.00181895	-0.00446496	-0.00209523		-0.00222871	-0.00519906	-0.00142387	-0.00409705	-0.00262426	-0.00144837	-0.00161612	-0.00161612	-0.00245784	-0.00518354	-0.00383068	-0.00580424	-0.00363032	-0.00353439	-0.00268597	0.00160259	-0.00406044	-0.00509728			-0.00417724	-0.00377609	-0.00622102	-0.00328899	-0.00496632	-0.00761937	-0.00419738	-0.00162977	0.16255	-0.00650242	0.00697301	0.0113534	-0.0209458	-0.00462168	-0.00431281	-0.00394841	-0.00479431	1	0.0470427	0.0169003	0.00411612	-0.00404512
RSV_genus45	RSV_genus45	-0.00526344	-0.00229562	-0.00196717	-0.00485982	-0.000470839		-0.00229829	-0.00516378	-0.00145455	-0.00423405	-0.0028381	0.00125811	-0.00174781	-0.00174781	-0.00253566	-0.000879758	-0.00414283	-0.00625084	0.00083447	-0.0038224	-0.00446288	-0.00164778	-0.00417485	-0.00562437			0.00701954	0.0495846	-0.00509369	0.00258826	-0.00505829	-0.00408643	-0.00333199	-0.00173447	0.0193313	0.0276736	-0.00328598	-0.021462	-0.0226701	-0.00499828	0.0703905	-0.00337645	0.115077	0.0470427	1	0.0555265	0.073438	0.0203101
RSV_genus46	RSV_genus46	-0.00156158	-0.000680173	-0.000582854	-0.00149478	-0.000671385		-0.000714159	-0.00166596	-0.0004571	-0.00132726	-0.000840905	-0.000593509	-0.000517862	-0.000517862	-0.000787577	-0.00166478	-0.00122749	-0.00187482	-0.00141123	-0.00113254	-0.00136943	-0.00111421	-0.00130111	-0.00162055			-0.00134048	-0.00122063	-0.00199354	-0.00105391	-0.0015978	-0.00251616	-0.00134502	-0.000522476	0.0104235	-0.00225657	0.00318218	-0.00921623	0.0336579	-0.00148095	0.237552	0.0283821	0.0682006	0.0169003	0.0555265	1	0.00172108	-0.00201179
RSV_genus47	RSV_genus47	-0.00195742	-0.000852592	-0.000730604	-0.00187369	-0.000841576		-0.000895192	-0.00208827	-0.000572971	-0.00166371	-0.00105407	-0.00074396	-0.000649137	-0.000649137	-0.000987222	-0.00208838	-0.00153864	-0.00235355	-0.00176896	-0.00141964	-0.00176353	-0.00139665	-0.00163093	-0.00217804			-0.00168028	-0.00153005	-0.00249889	-0.00132106	-0.00200649	-0.00316798	-0.00168597	-0.00065492	0.0417786	-0.0030164	-0.00147372	-0.0183537	-0.0324759	-0.00185636	-0.00187003	-0.00158593	0.0623706	0.00411612	0.073438	0.00172108	1	-0.00273044
RSV_genus48	RSV_genus48	-0.000616472	-0.000268515	-0.000230097	-0.000590101	-0.000265046		-0.000281932	-0.000657681	-0.000180452	-0.000523969	-0.000331969	-0.000234303	-0.000204439	-0.000204439	-0.000310916	-0.000657714	-0.000484581	-0.000741228	-0.000557117	-0.000447101	-0.000555407	-0.000439861	-0.000513645	-0.000685954			-0.000529188	-0.000481876	-0.000787002	-0.000416057	0.114282	-0.000997725	-0.000530981	-0.000206261	-0.0141268	-0.000949986	-0.000464134	-0.00631535	0.00509606	-0.000584642	-0.0013043	-0.000499474	-0.000137907	-0.00404512	0.0203101	-0.00201179	-0.00273044	1
RSV_genus49	RSV_genus49	-0.00358068	-0.00156796	-0.00134362	-0.00344581	-0.0015477		-0.0016463	0.00454113	-0.00105372	-0.00304789	-0.00193848	-0.000896914	-0.00119379	-0.00119379	-0.00181555	-0.00383336	-0.00282964	-0.00432006	0.00525633	-0.00261078	-0.00324322	-0.00256851	-0.00299936	-0.00400553			-0.00309012	-0.00281385	-0.00459559	-0.0024295	-0.00366934	-0.00582352	-0.00310059	-0.00120443	-0.00113454	-0.00550306	-0.00135855	-0.0277212	0.0134822	-0.00341393	0.00701722	-0.00291661	0.15803	0.00694641	0.262306	0.0667378	0.0430353	0.0125014
RSV_genus50	RSV_genus50
RSV_genus51	RSV_genus51	-0.00484086	-0.00211395	-0.00124631	-0.00341941	-0.00117118		-0.00211709	-0.00507708	-0.000223583	-0.00402929	-0.0026135	-0.00163014	-0.00160949	-0.00160949	-0.00244776	-0.00512945	-0.00381497	-0.0058205	-0.00363848	-0.0035199	-0.00411587	-0.00176879	-0.00392065	-0.00532329			-0.00416576	-0.0035752	-0.00619084	-0.00139467	-0.00488225	-0.00771047	-0.00407142	-0.00162383	-0.0107283	-0.00691195	-0.00223565	-0.0269851	0.0467583	-0.00322657	0.0793494	-0.00302752	0.160499	0.00971027	0.129011	0.0637476	0.0110583	-0.00357005
RSV_genus52	RSV_genus52	-0.00848425	0.00121001	0.0104406	0.00374379	-0.00325609		-0.000883573	0.00640323	-0.00426921	-0.00500558	-0.00192309	-0.00334312	-0.00520359	-0.00520359	-0.00396724	-0.0129335	0.00376532	-0.0146008	-0.000433195	0.00527547	-0.00648141	-0.00487049	-0.00567009	-0.0173354			0.00168381	0.0258569	-0.0178041	0.0270998	0.00999198	-0.0155086	-0.0115898	-0.00518199	0.104517	-0.0183217	-0.00349004	0.00122492	0.226665	0.00393656	-0.0123928	0.0141052	-0.025234	-0.0261993	-0.040037	0.00923066	-0.028633	0.0189292
RSV_genus53	RSV_genus53	-0.00055291	-0.00024083	-0.000206372	-0.000529258	-0.000131874		-0.000252863	-0.00058987	-0.000130949	0.01203	-0.00029774	-0.000210145	-0.00018336	-0.00018336	0.00136341	-0.000393715	-0.000434618	0.0796551	0.000598112	-0.000401002	-0.000498141	0.00555133	-0.000460685	0.184744			-0.000474625	-7.70584e-05	-0.000704942	0.000928822	-0.000530602	0.170756	-0.000416642	-0.000171248	-0.0210902	0.000580387	-0.000416279	-0.00493961	-0.0103357	0.0146509	-0.000587409	0.00172619	-0.0016416	-0.00402575	-0.00413072	-0.0016743	-0.00110198	0.000343063
RSV_genus54	RSV_genus54	-0.00237297	-0.00103359	-0.000885705	0.000993746	-0.00102024		0.02545	-0.00253159	-0.000694609	0.00161646	-0.00127784	0.00184017	-0.000786943	-0.000786943	0.0822186	-0.000301448	0.361906	0.0336556	0.0274657	0.374617	0.218048	-0.00169315	-0.00197716	-0.00264043			0.118364	-0.00185487	0.0193555	0.0578416	0.0192887	0.0459625	0.0263628	-0.00058256	-0.028217	0.00228047	-0.00162536	-0.0170807	-0.0179654	0.118678	0.132472	-0.00192261	0.00986927	0.00593232	0.0110985	0.0648904	-0.00510621	-0.00192428
RSV_genus55	RSV_genus55	-0.000552986	-0.000240863	-0.000206401	-0.000529331	-0.000237751		-0.000252898	-0.000589951	-0.000161868	-0.000470009	-0.000297781	-0.000210174	-0.000183386	-0.000183386	-0.000278897	-0.000589981	-0.000434678	-0.000664895	-0.000499744	-0.000401057	-0.000498209	-0.000394563	-0.000460748	-0.000615313			-0.000474691	-0.000432251	-0.000705955	-0.00037321	-0.000566847	-0.000894977	-0.000476299	-0.000185019	0.00446504	-0.000852154	-0.000416336	-0.00587841	-0.0113117	-0.000524434	-0.00116998	-0.000448037	-0.001981	-0.00504168	-0.00142963	-0.00195394	-0.00244925	-0.000771367
RSV_genus56	RSV_genus56	-0.000549756	-0.000239456	-0.000205195	-0.00052624	-0.000236363		-0.000251421	-0.000586505	-0.000160923	0.000381457	-0.000296042	-0.000208946	-0.000182315	-0.000182315	-0.000277268	-0.000586535	-0.000432139	0.00267237	-0.000496825	-0.000398715	-0.0004953	0.0954188	-0.000458058	-0.000611719			0.853885	-0.000429726	-0.000701832	-0.00037103	0.00183529	-0.00088975	0.0785298	-0.000183939	0.00430104	-0.000847177	-0.000413905	-0.00419323	0.0120039	-0.000521371	-0.00116315	-0.00044542	-0.00196943	-0.000848436	0.00417295	-0.00194253	-0.00243494	-0.000766862
RSV_genus57	RSV_genus57	-0.000514947	0.00713047	-0.000192203	-0.000411079	0.00013715		-0.000235502	-0.00054937	0.0195695	0.000860945	0.00637217	-0.000195716	0.000714765	0.000714765	0.00109851	0.0624763	0.00199928	0.0287799	-0.00039361	0.00187878	0.00127061	0.00148348	-0.000429055	0.024299			0.00552181	0.0219515	0.0947491	0.00164885	0.0114985	0.0286826	0.0193534	0.000713227	-0.0286218	-0.000793536	-0.000387697	-0.00527865	-0.0112023	-0.000488359	-0.000785458	-0.000417218	-0.00166544	-0.00495397	-0.00429778	-0.00113251	-0.00219642	-0.000611959
RSV_genus58	RSV_genus58	-0.000397844	-0.000173288	-0.000148494	-0.000380826	-0.000171049		-0.000181947	-0.000424438	-0.000116456	-0.000338146	-0.000214238	-0.000151209	-0.000131936	-0.000131936	-0.000200652	-0.00042446	-0.000312728	-0.000478356	-0.000359539	-0.000288539	-0.000358435	-0.000283867	-0.000331484	-0.000442685			-0.000341515	-0.000310982	-0.000507897	-0.000268505	-0.000407816	-0.000643888	-0.000342672	-0.000133112	-0.00213359	-0.000613079	-0.000299532	-0.0042506	-0.00424257	-0.000377302	-0.00084174	-0.000322339	-0.00142523	-0.0041496	0.00125975	-0.00140576	-0.0017621	-0.000554958
RSV_genus59	RSV_genus59	-0.000508417	-0.00022145	-0.000189765	-0.000486669	-0.000218589		-0.000232515	-0.000542403	-0.000148822	-0.000432128	0.0566476	-0.000193234	0.104234	0.104234	0.101567	0.00644308	0.026365	0.0117317	-0.000459466	-0.000368733	0.0940074	-0.000362763	-0.000423614	0.000162297			-0.000436432	0.0406644	0.0137361	-0.00034313	0.0313136	0.00738722	0.046646	0.104231	-0.0176417	-0.000783473	-0.000382781	-0.00543198	0.00125856	-0.000482166	-0.00107569	-0.000411927	-0.00182134	-0.00560631	-0.00463282	-0.00179646	0.0169375	-0.000709198
RSV_genus60	RSV_genus60	-8.93685e-05	-3.89261e-05	-3.33566e-05	-8.55456e-05	-3.84232e-05		-4.08711e-05	-9.53424e-05	-2.61597e-05	-7.59585e-05	-4.81247e-05	-3.39663e-05	-2.96371e-05	-2.96371e-05	-4.50728e-05	-9.53473e-05	-7.02486e-05	-0.000107454	-8.07639e-05	-6.48151e-05	-8.0516e-05	-6.37656e-05	-7.44619e-05	-9.94412e-05			-7.67151e-05	-6.98564e-05	-0.00011409	-6.03147e-05	-9.16085e-05	-0.000144638	-7.69751e-05	-2.99011e-05	-0.00453964	-0.000137717	-6.72844e-05	-0.000954822	-0.00203013	-8.47542e-05	-0.000189082	-7.24076e-05	-0.000320152	-0.000985465	-0.00106577	-0.000315778	-0.000395825	-0.000124661
RSV_genus61	RSV_genus61	-0.000336969	-0.000146773	-0.000125773	-0.000322555	-0.000144877		-0.000154107	-0.000359494	0.0165757	-0.000286406	-0.000181457	-0.000128072	-0.000111748	-0.000111748	-0.00016995	-0.000359513	-0.000264876	0.0643687	-0.000304525	-0.000244389	-0.00030359	-0.000240432	-0.000280763	0.603407			-0.000289259	0.0101809	0.287555	-0.00022742	-0.000345415	0.127203	0.0953924	-0.000112744	-0.0198731	-0.000519271	-0.0002537	-0.00360021	-0.00765473	-0.000319571	-0.000712944	-0.000273017	-0.00120715	-0.00371575	-0.00401854	-0.00119066	-0.00149248	-0.000470042
RSV_genus62	RSV_genus62	-0.000370378	-0.000161325	-0.000138242	-0.000354534	-0.00015924		0.0211505	-0.000395136	-0.000108416	0.00183632	-0.000199447	-0.00014077	-0.000122828	-0.000122828	9.34659e-05	-0.000362612	-0.000291137	-0.00041612	0.00239088	-0.000268619	-0.000333689	-0.000264269	-0.000308599	-0.000412122			-0.000317937	-0.000289512	-0.000472832	-0.000249968	-0.000379661	0.0269109	0.00812089	-0.000123922	-0.0133557	-0.000570753	-0.000278853	-0.00393678	-0.000691202	-0.000351254	-0.000783628	-0.000300085	-0.00132683	-0.00313076	-0.00234861	-0.0012929	-0.000623344	-0.000516644
RSV_genus63	RSV_genus63	-0.000369807	0.223539	-0.000138029	-0.000353988	0.00397305		-0.000169124	-0.000394527	-0.000108249	0.0369677	0.262105	-0.000140553	0.136964	0.136964	0.133513	0.813491	0.0348528	0.0331884	-0.000334201	-0.000268205	0.123705	-0.000263862	-0.000308123	0.000974392			-0.000317447	0.0536273	0.558783	0.0227576	0.874284	0.0308514	0.0638316	0.13696	-0.0217328	-0.000569874	-0.000278423	-0.00395105	-0.00840068	-0.000350713	-0.00078242	-0.000299623	-0.00132479	-0.00407785	-0.00414558	-0.00130669	-0.00163792	-0.000515848
RSV_genus64	RSV_genus64	-0.000184482	-8.03545e-05	-6.88575e-05	-0.000176591	-7.93164e-05		-8.43696e-05	-0.000196814	-5.40011e-05	-0.0001568	-9.93432e-05	-7.01163e-05	-6.11794e-05	-6.11794e-05	-9.30432e-05	-0.000196824	-0.000145013	-0.000221816	-0.00016672	-0.000133797	-0.000166208	-0.000131631	-0.000153711	-0.000205275			-0.000158362	-0.000144204	-0.000235514	-0.000124507	-0.000189106	-0.000298574	-0.000158899	-6.17245e-05	0.00851394	-0.000284288	-0.000138894	-0.00197103	0.0148993	-0.000174957	-0.000390319	-0.00014947	-0.000660885	0.00296772	0.00354536	-0.000651855	-0.000817096	-0.000257337
RSV_genus65	RSV_genus65	-0.000240927	-0.00010494	-8.99252e-05	-0.00023062	-0.000103584		-0.000110183	-0.000257031	-7.05233e-05	-0.000204775	-0.000129738	-9.15691e-05	-7.98979e-05	-7.98979e-05	-0.000121511	-0.000257045	-0.000189382	-0.000289683	-0.00021773	-0.000174734	-0.000217061	-0.000171904	-0.00020074	-0.000268081			-0.000206815	-0.000188324	-0.000307572	-0.000162601	-0.000246965	-0.000389926	-0.000207515	-8.06097e-05	-0.00433792	-0.000371269	-0.000181391	-0.00257408	0.0120161	-0.000228487	-0.000509741	-0.000195202	-0.000863089	-0.00265669	0.0837871	-0.000851298	-0.0010671	-0.000336071
RSV_genus66	RSV_genus66	-0.000375105	-0.000163384	-0.000140007	-0.000359059	-0.000161273		-0.000171547	-0.000400179	-0.0001098	-0.000318819	-0.000201993	-0.000142566	-0.000124395	-0.000124395	-0.000189183	-0.0004002	-0.000294853	-0.000451015	-0.000338989	-0.000272047	0.25976	-0.000267642	-0.000312538	-0.000417383			0.181669	-0.000293207	-0.000478867	-0.000253158	-0.000384507	0.0978168	0.0698825	-0.000125503	-0.0212673	-0.000578038	-0.000282412	-0.00400766	-0.00852104	-0.000355737	-0.00079363	-0.000303915	-0.00134377	-0.00413627	-0.00447333	-0.00132541	-0.00166139	-0.000523239
RSV_genus67	RSV_genus67	-0.000181091	-7.88775e-05	-6.75918e-05	-0.000173345	0.129365		-8.28187e-05	-0.000193196	0.158114	-0.000153918	0.0295067	-6.88274e-05	0.0542388	0.0542388	0.0528659	0.0051648	0.0137777	0.00885722	-0.000163655	-0.000131338	0.0489674	-0.000129211	-0.000150885	0.0136461			-0.000155451	0.120285	0.0194591	0.720615	0.0464518	0.0364391	0.0994601	0.0542373	-0.00526567	-0.000279062	-0.000136341	-0.00193479	-0.00411374	-0.000171741	-0.000383144	-0.000146722	-0.000648736	-0.00199689	0.00612837	-0.000639873	-0.000802076	-0.000252606
RSV_genus68	RSV_genus68	-0.000188563	0.99985	-7.03807e-05	-0.000180497	-8.1071e-05		-8.6236e-05	-0.000201168	-5.51957e-05	0.166489	0.838301	-7.16674e-05	-6.25328e-05	-6.25328e-05	-9.51014e-05	0.0250993	-0.000148221	0.0773392	-0.000170408	-0.000136757	-0.000169885	-0.000134542	-0.000157111	-0.000209816			-0.000161865	-0.000147394	-0.000240724	-0.000127261	-0.00019329	0.0887068	-0.000162414	-6.30899e-05	-0.0111595	-0.000290577	-0.000141967	-0.00201463	-0.00428348	-0.000178827	-0.000398953	-0.000152777	-0.000675504	-0.00207928	-0.00224872	-0.000666275	-0.000835171	-0.000263029
RSV_genus69	RSV_genus69	-0.000385124	0.022232	-0.000143747	-0.00036865	-0.000165581		-0.00017613	-0.000410868	-0.000112732	0.00340582	0.0185739	-0.000146374	-0.000127718	-0.000127718	-0.000194237	0.935235	-0.000302729	0.00430299	-0.000348044	-0.000279314	0.00174924	-0.000274791	-0.000320886	-0.000428531			-0.000330596	-0.000301039	0.737552	-0.00025992	0.833878	0.0196735	-0.000331716	-0.000128856	-0.0225299	-0.000593478	-0.000289955	-0.00411471	-0.0083601	-0.000365239	-0.000814828	-0.000312033	-0.00137966	-0.00424676	-0.00459281	-0.00136081	-0.00170577	-0.000537215
RSV_genus70	RSV_genus70	-0.000460207	-0.000200452	-0.000171771	-0.000440521	-0.000197862		-0.000210467	-0.00049097	0.789521	-0.000391152	-0.00024782	-0.000174911	-0.000152618	-0.000152618	0.0685889	0.00153777	0.30258	0.0155465	-0.000415898	0.313073	0.099412	-0.000328364	-0.000383445	-0.000512077			0.0201461	0.494257	0.07519	-0.000310594	-0.000471742	0.0626866	0.0123875	-0.000153977	-0.00592278	-0.000709181	-0.000346484	-0.0049169	-0.00795613	-0.000436445	-0.000973685	-0.000372866	-0.00151204	-0.00029593	-0.00337715	0.0213119	-0.00069298	-0.000641949
RSV_genus71	RSV_genus71	-0.000382453	-0.000166584	-0.000142749	0.0326222	-0.000164432		-0.000174908	-0.000408018	-0.00011195	0.0259723	-0.00020595	-0.000145359	-0.000126832	-0.000126832	0.12607	0.00352598	0.553467	0.0241541	-0.000345629	0.57262	0.182135	-0.000272885	-0.00031866	-0.000375182			0.0504322	-0.000298951	0.0337692	-0.000258117	-0.000194218	0.0261218	0.00372289	-0.000127962	-0.0145104	-0.000589361	-0.000287944	-0.00407022	-0.00811504	-0.000362705	-0.000809175	-0.000309868	-0.00132361	-0.00418308	-0.00436771	-0.00117305	-0.00169393	-0.000533488
RSV_genus72	RSV_genus72	-0.000195388	-8.51048e-05	-7.29281e-05	0.0998383	-8.40053e-05		-8.93572e-05	-0.000208449	0.987629	0.0688621	-0.000105216	-7.42613e-05	-6.47961e-05	-6.47961e-05	-9.85435e-05	0.00172848	-0.000153586	0.0136418	-0.000176576	-0.000141707	0.00743698	-0.000139412	-0.000162798	-6.46605e-05			-0.000167724	0.618505	0.0696007	-0.000131867	0.0119684	0.0563542	0.0138847	-6.53734e-05	-0.000314759	-0.000301094	-0.000147105	-0.00208755	0.00332832	-0.0001853	-0.000413393	-0.000158306	-0.000272334	-0.00215454	-0.00230462	-0.000690391	-0.0008654	-0.000272549
RSV_genus73	RSV_genus73	-0.000301775	-0.000131443	-0.000112637	-0.000288866	-0.000129745		-0.000138011	-0.000321947	-8.83346e-05	0.00334255	-0.000162505	-0.000114696	-0.000100077	-0.000100077	-0.000152199	-0.000321964	-0.000237212	4.94308e-05	-0.000272719	-0.000218864	-0.000271882	0.406075	-0.000251439	-0.000335788			-0.000259048	-0.000235887	-0.000385253	-0.000203668	-0.000309339	-0.000488405	-0.000259925	-0.000100969	-0.0104746	-0.000465036	-0.000227202	-0.00322419	-0.00521397	-0.000286193	-0.000638481	-0.000244502	-0.00108107	0.0528072	-0.00143309	-0.0010663	-0.0013366	-0.000420949
RSV_genus74	RSV_genus74	-0.000358274	0.366181	-0.000133725	0.00307885	-0.000154037		-0.00016385	-0.000382224	-0.000104873	0.0607495	0.306966	-0.00013617	-0.000118814	-0.000118814	0.0928258	0.0112835	0.409122	0.0459583	-0.000323779	0.423286	0.134585	-0.000255634	-0.000298515	-0.000398655			0.0274523	-0.000280051	0.0247234	-0.000241799	-0.000367254	0.0512848	0.00178408	-0.000119872	-0.0147651	-0.000552102	-0.00026974	-0.00382784	-0.00435844	-0.000339776	-0.00075802	-0.000290279	-0.00128347	-0.00392784	-0.004017	-0.00126594	-0.00158684	-0.000499761
RSV_genus75	RSV_genus75	-0.000192566	-8.38758e-05	-7.18749e-05	-0.000184329	-8.27922e-05		-8.80668e-05	-0.000205439	-5.63675e-05	-0.000163671	0.542089	-7.31889e-05	0.994406	0.994406	0.9698	0.0663337	0.25479	0.11734	-0.000174026	-0.00013966	0.899639	-0.000137399	-0.000160447	0.00672032			-0.000165302	0.390976	0.136777	-0.000129963	0.303038	0.0778917	0.448323	0.994387	-0.0104214	-0.000296746	-0.000144981	-0.0020574	-0.00268888	-0.000182624	-0.000407423	-0.00015602	-0.000689845	-0.00203888	-0.00213099	-0.000680421	-0.000852902	-0.000268613
RSV_genus76	RSV_genus76	-0.000359298	-0.000156499	-0.000134107	-0.000343928	-0.000154477		-0.000164318	-0.000383316	-0.000105173	-0.000305384	-0.000193481	-0.000136559	-0.000119153	-0.000119153	-0.000181211	-0.000383335	-0.000282428	-0.00043201	-0.000324704	-0.000260583	-0.000323707	-0.000256364	-0.000299367	-0.000399794			-0.000308426	-0.000280851	-0.000458688	-0.00024249	-0.000368304	-0.000581504	-0.000309471	-0.000120215	-0.0152752	-0.00055368	-0.000270511	-0.00383877	-0.00404143	-0.000340747	-0.000760186	-0.000291108	-0.00128714	-0.00396197	-0.00428482	-0.00126956	-0.00159138	-0.000501189
RSV_genus77	RSV_genus77	-0.000369048	-0.000160745	-0.000137746	-0.000353261	-0.000158669		-0.000168777	-0.000393717	-0.000102272	-0.000313671	-0.000198731	-0.000140264	-0.000122386	-0.000122386	-0.000186128	-0.000393545	-0.000290092	-0.000443438	-0.000333515	-0.000267654	-0.000332491	-0.00026332	-0.000307491	0.00414487			-0.000239172	-0.000288472	0.00165466	-0.00024907	-0.00037808	-0.000121615	-0.000310691	-0.000123477	-0.021814	-0.000568704	-0.000277851	-0.00394273	-0.00837084	-0.000349993	-0.000773963	-0.000299007	-0.00131506	-0.00405768	-0.00440007	-0.001304	-0.00163456	-0.000514789
RSV_genus78	RSV_genus78
RSV_genus79	RSV_genus79	-0.000438064	-0.000190807	-0.000163506	-0.000419325	-0.000188342		-0.000200341	-0.000467347	6.68609e-05	-0.000372332	-0.000235896	-0.000166495	-0.000145274	-0.000145274	-0.000220937	-0.000467371	-0.000344343	-0.000526716	-0.000395887	-0.000317709	-0.000394671	-0.000312565	-0.000364996	-0.000487438			-0.00037604	-0.000342421	-0.000559243	-0.000295649	-0.000449044	-0.000708982	-0.000377315	-0.000146569	-0.00175408	-0.000675059	-0.000329813	0.00239196	-0.00451838	-0.000415446	-0.000926836	-0.000354926	-0.00156931	-0.00267034	-0.00393183	-0.00150616	-0.00194024	-0.000611061
RSV_genus80	RSV_genus80	-0.000178273	-7.76499e-05	-6.65399e-05	-0.000170647	-7.66467e-05		-8.15298e-05	-0.00019019	-5.21835e-05	-0.000151522	-9.59994e-05	-6.77563e-05	-5.91202e-05	-5.91202e-05	-8.99114e-05	-0.000190199	-0.000140132	-0.00021435	-0.000161108	-0.000129294	-0.000160614	-0.0001272	-0.000148537	-0.000198366			-0.000153032	-0.00013935	-0.000227587	-0.000120316	-0.000182741	-0.000288524	-0.00015355	-5.96469e-05	-0.00319354	-0.000274719	-0.000134219	-0.00190468	0.00325756	-0.000169068	-0.000377181	-0.000144439	-0.00063864	-0.00196581	-0.00170643	-0.000629915	-0.000789594	-0.000248675
RSV_genus81	RSV_genus81	-0.000188563	0.99985	-7.03807e-05	-0.000180497	-8.1071e-05		-8.6236e-05	-0.000201168	-5.51957e-05	0.166489	0.838301	-7.16674e-05	-6.25328e-05	-6.25328e-05	-9.51014e-05	0.0250993	-0.000148221	0.0773392	-0.000170408	-0.000136757	-0.000169885	-0.000134542	-0.000157111	-0.000209816			-0.000161865	-0.000147394	-0.000240724	-0.000127261	-0.00019329	0.0887068	-0.000162414	-6.30899e-05	-0.0111595	-0.000290577	-0.000141967	-0.00201463	-0.00428348	-0.000178827	-0.000398953	-0.000152777	-0.000675504	-0.00207928	-0.00224872	-0.000666275	-0.000835171	-0.000263029
RSV_genus82	RSV_genus82	-0.000455915	-0.000198582	-0.000170169	-0.000436412	-0.000196016		-0.000208504	-0.000486391	-0.000133454	-0.000387503	-0.000245509	-0.00017328	-0.000151194	-0.000151194	-0.00022994	-0.000486416	-0.000358374	-0.000548179	-0.000412019	-0.000330655	-0.000410754	-0.000325301	-0.000379869	-0.000507301			-0.000391363	-0.000356374	-0.000582031	-0.000307697	-0.000467342	-0.000737872	-0.00039269	-0.000152541	-0.0123162	-0.000702567	-0.000343253	0.00869267	-0.0103567	-0.000432375	-0.000964604	-0.000369389	-0.00163326	-0.00493649	-0.00430473	-0.00161094	-0.00201931	-0.000635961
RSV_genus83	RSV_genus83	-0.000272424	-0.000118659	-0.000101681	-0.00026077	-0.000117126		-0.000124588	-0.000290634	-7.97431e-05	-0.000231546	-0.000146699	-0.00010354	-9.03433e-05	-9.03433e-05	0.00168085	0.514331	0.00778957	2.37788e-05	-0.000246194	0.00808262	0.00239197	-0.000194378	-0.000226984	-0.000303129			0.000308845	-0.000212945	0.745401	-0.000183859	-0.000279252	0.0687351	-0.000193734	-9.11482e-05	-0.0160154	-0.000419806	-0.000205104	-0.0029106	-0.00618849	-0.000258358	-0.000576382	-0.000220722	-0.000975924	-0.00300401	-0.00321742	-0.000942664	-0.0012066	-0.000380007
RSV_genus84	RSV_genus84	-0.000365267	-0.000159099	-0.000136335	0.850768	-0.000157043		0.0350646	-0.000389684	-0.00010692	0.587052	-0.000196695	-0.000138827	-0.000121133	-0.000121133	-0.000184221	0.0160918	-0.00028712	0.00491582	-0.000330098	-0.000264912	-0.000329085	-0.000260623	-0.000304341	0.000893314			-0.00031355	-0.000285517	0.0298764	-0.000246518	0.00377237	0.0156772	-0.000314612	-0.000122212	0.022667	-0.000562878	-0.000275005	-0.00390255	-0.00693725	-0.000346407	-0.000772815	-0.000295944	-0.00130852	-0.00402779	-0.00435168	-0.00129065	-0.00161782	-0.000509515
RSV_genus85	RSV_genus85	-0.000223325	-9.7273e-05	-8.33553e-05	0.0401698	-9.60163e-05		-0.000102133	-0.000238253	-6.53709e-05	0.352104	-0.00012026	-8.48791e-05	-7.40607e-05	-7.40607e-05	-0.000112633	0.0885054	-0.000175546	-1.44367e-05	-0.000201823	-0.000161968	-0.000201203	-0.000159345	-0.000186074	-0.000186825			-0.000191705	-0.000174565	0.115237	-0.000150722	-3.21667e-05	0.0449706	-0.000192354	-7.47204e-05	-0.0110169	-0.000344144	-0.000168138	-0.00238602	-0.00501381	-0.000211794	-0.0004725	-0.000180941	-0.000800033	-0.0024626	-0.00264418	-0.000789102	-0.000989134	-0.000311518
RSV_genus86	RSV_genus86	-0.000301426	-0.000131291	-0.000112506	-0.000288532	-0.000129595		-0.000137852	-0.000321575	-8.82325e-05	-0.000256196	-0.000162317	-0.000114563	-9.99612e-05	-9.99612e-05	-0.000152023	0.0584604	-0.000236938	-0.000362426	-0.000272404	-0.000218611	-0.000271568	-0.000215071	-0.000251148	-0.000335399			0.0651741	0.673521	0.0199895	-0.000203432	-0.000308981	0.0510014	-0.000259625	-0.000100852	-0.0178389	-0.000464499	-0.00022694	-0.00322046	-0.00684731	-0.000285863	-0.000637743	-0.00024422	-0.00107982	-0.00332382	0.0760524	-0.00106507	-0.00133506	-0.000420463
RSV_genus87	RSV_genus87	-0.000234759	-0.000102254	-8.76234e-05	-0.000224717	-0.000100933		-0.000107363	-0.000250452	-6.87181e-05	-0.000199533	-0.000126417	-8.92252e-05	-7.78528e-05	-7.78528e-05	-0.0001184	-0.000250465	-0.000184534	-0.000282268	-0.000212156	-0.000170261	-0.000211505	-0.000167504	-0.000195602	-0.000261219			-0.000201521	-0.000183504	-0.000299699	-0.000158439	-0.000240644	-0.000379945	-0.000202204	-7.85464e-05	-4.92453e-05	-0.000361765	-0.000176747	-0.00250819	-0.00533289	-0.000222638	-0.000496693	-0.000190205	-0.000840997	0.00240268	0.0692522	-0.000829507	-0.00103978	-0.000327469
RSV_genus88	RSV_genus88	-0.000619002	-0.000269617	-0.000231041	5.0697e-05	-0.000266134		-0.000283089	0.0281132	0.00180093	0.00534647	0.0752788	-0.000235264	0.13848	0.13848	0.135711	0.00877367	0.0350666	0.0157315	-0.000559403	-0.000448935	0.124927	-0.000441666	-0.000515753	0.000278301			-0.00053136	0.0540611	0.0183185	-0.000417764	0.0416535	0.0100154	0.0620113	0.138475	-0.00908353	-0.000953885	-0.000466039	-0.00624374	0.0144373	0.30187	-0.00130966	-0.000501524	0.000197415	-0.00675904	-0.00585833	-0.0021872	-0.00274164	-0.000863453
RSV_genus89	RSV_genus89	-0.000197568	-8.60542e-05	-7.37417e-05	0.180192	-8.49425e-05		-9.03541e-05	-0.000210774	0.974578	0.124314	-0.00010639	-7.50897e-05	-6.5519e-05	-6.5519e-05	-9.96429e-05	0.0032822	-0.000155299	0.00321854	-0.000178546	-0.000143287	-0.000177998	-0.000140967	-0.000164614	0.00436238			-0.000169595	0.610328	0.0691637	-0.000133338	0.000783789	0.0573956	0.0136972	-6.61027e-05	0.00375986	-0.000304453	-0.000148746	-0.00156928	-0.00409377	-0.000187367	-0.000418005	-0.000160072	-0.000707762	-0.00148993	-0.00207898	-0.000439089	-0.000875054	-0.00027559
RSV_genus90	RSV_genus90	-0.000194715	-8.48114e-05	-7.26767e-05	-0.000186385	-8.37157e-05		-8.90492e-05	-0.00020773	-5.69963e-05	-0.000165497	-0.000104853	-7.40053e-05	-6.45728e-05	-6.45728e-05	-9.82038e-05	-0.000207741	-0.000153056	-0.000234119	-0.000175967	-0.000141218	-0.000175427	-0.000138931	-0.000162236	-0.000216661			-0.000167146	-0.000152202	-0.000248577	-0.000131413	-0.000199595	-0.000315135	-0.000167712	-6.5148e-05	-0.00565014	-0.000300056	-0.000146598	-0.00208035	0.00273122	-0.000184661	-0.000411968	-0.00015776	-0.000697541	-0.000816176	-0.00148016	-0.000688011	-0.000862417	-0.00027161
RSV_genus91	RSV_genus91	-0.000238805	-0.000104016	-8.91333e-05	-0.00022859	-0.000102672		-0.000109213	-0.000254768	-6.99022e-05	-0.000202971	-0.000128596	-9.07627e-05	-7.91943e-05	-7.91943e-05	-0.000120441	-0.000254781	-0.000187714	-0.000287132	-0.000215812	-0.000173195	-0.00021515	-0.00017039	-0.000198972	-0.00026572			-0.000204993	-0.000186666	-0.000304864	-0.000161169	-0.00024479	-0.000386492	-0.000205688	-7.98999e-05	0.00638478	-0.000367999	-0.000179793	0.00368684	-0.00524859	-0.000226475	-0.000505252	-0.000193483	-0.000855489	-0.000207575	0.02132	-0.000843801	-0.0010577	0.00921093
RSV_genus92	RSV_genus92
RSV_genus93	RSV_genus93	-0.000147188	-6.41106e-05	-5.49377e-05	-0.000140892	-6.32823e-05		-6.73139e-05	-0.000157027	-4.30846e-05	-0.000125102	-7.92606e-05	-5.5942e-05	-4.88118e-05	-4.88118e-05	-7.42341e-05	-0.000157035	-0.000115698	-0.000176975	-0.000133017	-0.000106749	-0.000132608	-0.000105021	-0.000122638	-0.000163778			-0.000126349	-0.000115052	-0.000187904	-9.93374e-05	-0.000150878	-0.000238216	-0.000126777	-4.92466e-05	-0.00504522	-0.000226818	-0.000110816	-0.00157258	0.00588286	-0.000139589	-0.000311414	-0.000119254	-0.000527284	-0.00162304	0.0276114	-0.00052008	-0.000651917	-0.000205315
RSV_genus94	RSV_genus94	-0.000433108	-0.000188648	-0.000161656	-0.000414581	-0.000186211		-0.000198074	-0.000462059	-0.000126778	-0.000368119	-0.000233227	-0.000164612	-0.000143631	-0.000143631	0.000429048	-0.000445398	0.0025097	-0.000395645	-0.000391407	0.00263449	0.105954	-0.000309028	-0.000360866	-0.000481923			0.0735741	-0.000338546	-0.000377614	-0.000292304	-0.000443964	0.039519	0.0280926	-0.00014491	-0.0250958	-0.000667421	-0.000326081	-0.00459855	-0.00982379	-0.000410745	-0.00091635	-0.00035091	-0.00155155	-0.00462866	-0.00512634	-0.00151233	-0.00191829	-0.000604148
RSV_genus95	RSV_genus95	-0.000284734	-0.000124021	-0.000106276	-0.000272554	-0.000122419		-0.000130218	-0.000303768	-8.33466e-05	-0.000242009	-0.000153329	-0.000108219	-9.44258e-05	-9.44258e-05	-0.000143605	-0.000303783	-0.000223817	-0.000342356	-0.00025732	-0.000206506	-0.00025653	-0.000203162	-0.000237241	-0.000316826			-0.00024442	-0.000222567	-0.000363498	-0.000192167	-0.000291871	0.0116575	-0.000245248	-9.52671e-05	-0.0119654	-0.000438777	-0.000214373	-0.00304213	-0.00625212	-0.000270033	-0.000602428	-0.000230696	-0.00102003	0.00508267	-0.00338183	-0.000943446	-0.00126113	-0.000397179
RSV_genus96	RSV_genus96	-0.000230251	-0.00010029	-8.59406e-05	-0.000220402	-9.89943e-05		-0.000105301	-0.000245642	-6.73984e-05	-0.000195701	-0.00012399	-8.75117e-05	-7.63577e-05	-7.63577e-05	-0.000116127	-0.000245655	-0.00018099	0.693178	-0.000208082	-0.000166991	-0.000207443	-0.000164287	-0.000191845	-0.000256202			-0.000197651	-0.00017998	-0.000293944	-0.000155396	0.151188	-0.000372648	-0.00019832	-7.70379e-05	-0.0115382	-0.000354818	-0.000173353	-0.00244731	-0.00507388	-0.000218363	-0.000487155	-0.000186553	-0.000824846	-0.0023145	-0.00193941	-0.000734373	-0.000695859	-0.00032118
RSV_genus97	RSV_genus97	-0.000460345	-0.000200512	-0.000171823	-0.000440653	-0.000197921		-0.00021053	-0.000491117	-0.000134751	-0.000391269	-0.000247895	-0.000174964	-0.000152663	-0.000152663	-0.000232174	-0.000491143	-0.000361857	-0.000553506	-0.000416022	-0.000333869	-0.000414745	-0.000328462	-0.00038356	-0.00051223			-0.000395167	-0.000359837	-0.000587687	-0.000310687	-0.000471884	-0.000745043	-0.000396506	-0.000154023	-0.0072	-0.000709394	-0.000346588	-0.00491837	-0.00116525	-0.000436576	0.0737042	-0.000372978	-0.00164913	-0.00507622	-0.00452141	-0.0016266	0.000590466	-0.000642141
RSV_genus98	RSV_genus98	-0.000321367	-0.000139977	-0.000119949	-0.00030762	-0.000138169		-0.000146971	-0.000342849	-9.40696e-05	-0.000273145	-0.000173055	-0.000122142	-0.000106574	-0.000106574	-0.000162081	-0.000342867	-0.000252612	-0.000386403	-0.000290425	-0.000233074	-0.000289534	-0.0002293	-0.000267763	-0.000357588			-0.000275866	-0.000251202	-0.000410265	-0.00021689	-0.000329422	-0.000520114	-0.000276801	-0.000107524	-0.00719369	-0.000495228	-0.000241953	0.000643616	-0.00231439	-0.000304774	-0.000679934	-0.000260376	-0.00115126	-0.00354371	-0.00383247	-0.00113553	-0.00142338	-0.000448279
RSV_genus99	RSV_genus99	-0.000320522	-0.000139609	-0.000119634	-0.000306811	-0.000137806		-0.000146585	-0.000341948	-9.38223e-05	-0.000272427	-0.0001726	-0.000121821	-0.000106294	-0.000106294	0.219479	0.00531793	0.966581	0.042055	-0.000289662	1	0.318306	-0.000228697	-0.00026706	-0.000356648			0.0652817	-0.000250542	0.059057	-0.00021632	-0.000328556	0.0449509	0.0046659	-0.000107241	-0.0103913	-0.000493926	-0.000241317	-0.00342449	-0.00728112	-0.000303973	-0.000678146	-0.000259692	-0.00114823	-0.00353439	-0.0038224	-0.00113254	-0.00141964	-0.000447101
RSV_genus100	RSV_genus100	-0.000363446	-0.000158306	-0.000135655	-0.000347899	-0.00015626		-0.000166216	-0.000387741	-0.000106387	-0.00030891	-0.000195715	-0.000138135	-0.000120529	-0.000120529	-0.000183303	-0.000387761	-0.000285689	3.78903e-05	-0.000328453	-0.000263592	-0.000327445	-0.000259324	-0.000302824	0.582979			0.12506	-0.000284094	0.271767	-0.00024529	-2.05422e-05	0.0603261	0.0112802	-0.000121603	-0.0174332	-0.000560072	-0.000273634	-0.0038831	-0.00525485	-0.000344681	-0.000768963	-0.000294469	-0.001302	-0.00400772	-0.00350601	-0.00128421	-0.00160975	-0.000506976
RSV_genus101	RSV_genus101	-0.000342706	0.0281575	-0.000127914	-0.000328046	-0.000147343		-0.00015673	-0.000365614	9.34888e-05	0.180348	0.0404029	-0.000130252	0.0307982	0.0307982	0.0304177	0.0492536	0.00765516	0.586343	-0.000309709	-0.00024855	0.0276608	-0.000244525	-0.000285543	-0.000165779			-0.000294183	0.0118898	0.0793507	-0.000231292	0.00907439	0.600433	0.870051	0.0307966	-0.0194423	-0.000528111	-0.000258019	-0.00344045	-0.007272	-0.000325011	-0.000693725	-0.000277665	-0.00099158	-0.00373857	-0.00364372	-0.00053427	-0.00151789	-0.000478045
RSV_genus102	RSV_genus102	-0.000362562	-0.000157921	-0.000135325	0.00266357	-0.00015588		-0.000165811	-0.000386798	-0.000106128	0.00176949	0.00173081	-0.000137799	0.00341244	0.00341244	0.00326253	0.000167801	0.000620642	2.65972e-05	-0.000327654	-0.000262951	0.00286978	-0.000258693	-0.000302087	0.179697			0.00653682	0.001106	0.0840708	-0.000244693	0.000739436	0.0186571	0.0019468	0.0034113	-0.0210485	-0.00055871	-0.000272969	-0.00387365	-0.00806775	-0.000343842	-0.000767093	-0.000293753	-0.00129883	-0.00398609	-0.00426805	-0.00128109	-0.00160584	-0.000505743
RSV_genus103	RSV_genus103	-0.000349165	-0.000152085	-0.000130325	-0.000334228	-0.00015012		-0.000159684	-0.000372505	-0.000102206	0.547288	-0.000188024	-0.000132707	-0.000115793	-0.000115793	0.0410701	0.149334	0.181286	0.00755003	-0.000315546	0.18758	0.059514	-0.000249134	-0.000290924	-0.000388519			0.0120111	-0.00027293	0.106179	-0.000235651	-0.000357916	0.083185	0.000627305	-0.000116824	-0.0190213	-0.000538064	-0.000262882	-0.00373051	-0.00793176	-0.000331136	-0.000738746	-0.000282898	-0.00125084	-0.00385023	-0.00416397	-0.00123375	-0.0015465	-0.000487054
RSV_genus104	RSV_genus104
RSV_genus105	RSV_genus105	-0.000249775	-0.000108794	-9.3228e-05	0.0343592	-0.000107389		-0.00011423	-0.000266472	-7.31135e-05	0.729591	-0.000134503	-9.49323e-05	-8.28325e-05	-8.28325e-05	0.0667244	0.193977	0.294071	0.0128177	-0.000225727	0.304252	0.0967431	-0.000178218	-0.000208113	-0.000229205			0.0197386	-0.000195241	0.141355	-0.000168573	-0.000100588	0.11126	0.00128901	-8.35704e-05	-0.0100852	-0.000384905	-0.000188053	-0.00266862	-0.00562713	-0.000236879	-0.000528463	-0.000202371	-0.000894789	-0.00275427	-0.0029787	-0.000882564	-0.00110629	-0.000348415
RSV_genus106	RSV_genus106	-0.000355788	-0.00015497	-0.000132797	0.011906	-0.000152968		-0.000162713	-0.000379571	-0.000104145	0.00814907	-0.000191591	-0.000135225	-0.000117989	-0.000117989	-0.000179441	0.00333872	-0.000279669	0.0761717	-0.000321532	-0.000258038	0.0526459	-0.00025386	-0.000296443	-0.000377187			-0.000305413	-0.000278108	-0.00038092	-0.000240121	0.0809664	-0.00034174	-0.000306448	-0.00011904	-0.00766531	-0.000548271	-0.000267869	-0.00380128	0.00124974	-0.000337418	-0.00075276	-0.000288265	0.022016	-0.00392327	0.00134522	-0.00125715	-0.00157583	-0.000496293
RSV_genus107	RSV_genus107
RSV_genus108	RSV_genus108	-0.000306514	-0.000133508	-0.000114406	-0.000293403	-0.000131783		-0.000140179	-0.000327004	-8.9722e-05	-0.000260521	-0.000165057	-0.000116497	-0.000101649	-0.000101649	-0.00015459	-0.00032702	-0.000240937	-0.000368544	-0.000277003	-0.000222302	-0.000276152	-0.000218702	-0.000255388	0.607078			-0.000263116	-0.000239592	0.283056	-0.000206866	-0.000314197	0.062928	-0.000264008	-0.000102554	-0.0181401	-0.00047234	-0.000230771	-0.00327483	-0.00696291	-0.000290688	-0.000648509	-0.000248342	-0.00109805	-0.00337993	-0.00365535	-0.00108305	-0.00135759	-0.000427561
RSV_genus109	RSV_genus109
RSV_genus110	RSV_genus110	-0.000133736	-5.82512e-05	-4.99167e-05	-0.000128015	-5.74987e-05		-6.11618e-05	-0.000142676	-3.91469e-05	-0.000113669	-7.20166e-05	-5.08292e-05	-4.43507e-05	-4.43507e-05	-6.74495e-05	-0.000142683	-0.000105124	-0.000160801	-0.00012086	-9.69931e-05	0.014573	-9.54226e-05	-0.000111429	-0.00014881			0.0101663	-0.000104537	-0.000170731	-9.02585e-05	-0.000137088	0.00534373	0.00385087	-4.47458e-05	-0.00727985	-0.000206088	-0.000100688	-0.00142885	-0.0030014	-0.000126831	-0.000282953	-0.000108355	-0.000479093	-0.0014405	-0.00158287	-0.000450519	-0.000592335	-0.00018655
RSV_genus111	RSV_genus111
RSV_genus112	RSV_genus112
RSV_genus113	RSV_genus113	-0.000306124	-0.000133338	-0.00011426	-0.000293029	-0.000131615		-0.00014	-0.000326587	0.0250607	-0.000260189	-0.000164847	-0.000116349	-0.000101519	-0.000101519	-0.000154393	-0.000326604	-0.00024063	-0.000301379	-0.00027665	-0.000222019	-0.0002758	-0.000218424	-0.000255063	-0.000340627			0.00222882	0.0155141	0.00137261	-0.000206603	-0.000306801	0.000898919	0.000324574	-0.000102424	-0.0179696	-0.000471738	-0.000230477	-0.00327066	-0.00689439	-0.000290318	-0.000647683	-0.000248026	-0.00109665	-0.0033647	-0.00363423	-0.00108167	-0.00135586	-0.000427016
RSV_genus114	RSV_genus114	-0.000569435	-0.000248028	-0.00021254	-0.000545076	-0.000244823		-0.000260421	-0.000607499	-0.000166683	-0.00048399	-0.000306639	-0.000216425	-0.00018884	-0.00018884	-0.000287193	-0.000592444	-0.000447607	-7.51303e-06	-0.000514609	-0.000412987	0.233751	-0.000406299	-0.000474454	-0.000633615			0.342199	-0.000445109	-0.000726954	-0.000384311	0.000803072	0.0885721	0.0792733	-0.000190523	-0.0260492	-0.000877502	-0.00042872	-0.0060839	-0.00820181	-0.000540033	-0.00120478	-0.000461364	-0.00203993	-0.00627915	0.00314108	-0.00201206	-0.0025221	-0.000794312
RSV_genus115	RSV_genus115	-0.000299983	-0.000130663	-0.000111968	-0.000287151	-0.000128975		-0.000137192	-0.000320036	-8.78101e-05	-0.000254197	0.0184361	-0.000114015	0.0340116	0.0340116	0.0420862	0.14531	0.0479906	0.00540519	-0.0002711	0.040628	0.048184	-0.000214042	-0.000249946	-9.59321e-05			0.00562409	0.0131814	0.103529	-0.000202458	0.159104	0.00578678	0.0165631	0.0340101	-0.0154043	-0.000462275	-0.000202244	-0.00298118	-0.00565194	-0.000284494	-0.00063469	-0.00024305	-0.00107465	-0.00299233	-0.00337658	-0.00105997	-0.00132866	-0.00041845
RSV_genus116	RSV_genus116	-0.000173006	-7.53561e-05	-6.45742e-05	-0.000165606	-7.43825e-05		-7.91213e-05	-0.000184571	-5.06419e-05	0.00354505	0.544071	-6.57547e-05	0.998027	0.998027	0.973817	0.0666523	0.255733	0.117841	-0.000156349	-0.000125474	0.902928	-0.000123442	-0.000144149	0.00676729			-0.000148511	0.392413	0.137301	-0.000116762	0.30416	0.0782776	0.44997	0.998008	-0.00923908	-0.000266604	-0.000130254	-0.00171106	-0.00355701	-0.000164074	-0.000366039	-0.000140172	-0.000619774	-0.00165529	-0.00192365	-0.000611307	-0.000766268	-0.000241329
RSV_genus117	RSV_genus117	-8.92363e-05	-3.88685e-05	-3.33072e-05	-8.54191e-05	-3.83663e-05		-4.08106e-05	-9.52014e-05	-2.6121e-05	-7.58461e-05	-4.80535e-05	-3.39161e-05	-2.95932e-05	-2.95932e-05	-4.50061e-05	-9.52062e-05	-7.01447e-05	-0.000107295	-8.06445e-05	-6.47192e-05	-8.03969e-05	-6.36713e-05	-7.43518e-05	-9.92941e-05			-7.66016e-05	-6.97531e-05	-0.000113921	-6.02255e-05	-9.1473e-05	-0.000144424	-7.68612e-05	-2.98569e-05	0.00448173	-0.000137514	-6.71849e-05	-0.000953409	-0.00170908	-8.46288e-05	-0.000188802	-7.23005e-05	-0.000319678	-0.000984007	-0.00106419	-0.00031531	-0.000395239	-0.000124477
RSV_genus118	RSV_genus118	-0.000399656	-0.000174077	-0.000149171	-0.00038256	-0.000171828		-0.000182775	-0.000426371	-0.000116986	-0.000339686	-0.000215214	-0.000151897	-0.000132537	-0.000132537	-0.000201565	0.000236888	-0.000314152	-0.000480535	-0.000361176	-0.000289853	-0.000360067	-0.00028516	-0.000332994	-0.000444701			-0.00034307	-0.000312398	-0.00051021	-0.000269728	-0.000409673	-0.000646821	-0.000344233	-0.000133718	-0.0112823	-0.000615872	-0.000300896	-0.00426996	-0.00907875	-0.000379021	-0.000845574	-0.000323807	-0.00143172	0.0160888	-0.00369864	-0.00141216	-0.00177013	-0.000557485
RSV_genus119	RSV_genus119	-0.000328499	-0.000143084	-0.000122611	-0.000314447	-0.000141235		-0.000150233	-0.000350458	-9.61572e-05	-0.000279207	-0.000176896	-0.000124853	-0.000108939	-0.000108939	-0.000165678	-0.000350476	-0.000258218	-0.000394978	-0.00029687	-0.000238246	-0.000295959	-0.000234388	-0.000273706	-0.000365524			-0.000281988	-0.000256777	-0.000419369	-0.000221704	-0.000336733	-0.000531657	-0.000282943	-0.00010991	-0.00488712	-0.000506218	0.00140555	-0.00309492	-0.000834529	-0.000311538	-0.000695023	-0.000266154	-0.00117681	0.00554639	0.00618013	0.00210455	-0.00145496	-0.000458227
RSV_genus120	RSV_genus120	-0.000412564	-0.0001797	-0.000153988	-0.000394916	-0.000177378		-0.000188679	-0.000440142	-0.000120764	-0.000350657	-0.000222164	-0.000156803	-0.000136818	-0.000136818	-0.000208076	-0.000440165	-0.000324298	-0.000496055	-0.000372841	-0.000299215	0.258158	-0.00029437	-0.000343749	-0.000459064			0.18054	-0.000322488	-0.000526688	-0.000278439	-0.000422905	0.0971629	0.069427	-0.000138037	-0.0233168	-0.000635763	-0.000310614	-0.00332223	-0.00934211	-0.000391262	-0.000872883	-0.000334265	-0.00147796	-0.00452971	-0.00492004	-0.00145777	-0.0018273	-0.00057549
RSV_genus121	RSV_genus121	-0.000414648	0.728596	-0.000154766	-0.000396911	0.00235249		-0.000189632	-0.000442365	-0.000121374	0.121106	0.610826	-0.000157595	-0.000137509	-0.000137509	-0.000209127	0.018031	-0.000325936	0.0560784	-0.000374725	-0.000300726	0.17529	-0.000295857	-0.000345485	-0.000198048			0.122557	-0.000324117	-0.000507474	0.0138114	0.00016307	0.132995	0.048483	-0.000138734	-0.0232021	-0.000638974	-0.000312183	-0.00443014	-0.00941931	-0.000393239	-0.000877293	-0.000335953	-0.00148542	-0.00331986	-0.00478286	-0.00146513	-0.00183653	-0.000578397
RSV_genus122	RSV_genus122
RSV_genus123	RSV_genus123	-0.000530623	-0.000231122	-0.000198054	-0.000507924	-0.000228136		-0.000242671	-0.000566093	-0.000155322	-0.000451001	-0.000285739	-0.000201674	-0.000175969	-0.000175969	-0.000267618	-0.000566122	-0.000417099	-0.000638005	-0.000479533	-0.000384838	-0.000478061	-0.000378606	-0.000442115	0.530581			-0.000455494	-0.00041477	0.247189	-0.000358117	-0.000543923	0.0546038	-0.000457037	-0.000177537	-0.0186508	-0.000817692	-0.000399499	-0.00566922	-0.000525702	-0.000503225	-0.00112267	-0.000429918	-0.00190089	-0.00585117	-0.00558249	-0.00187492	-0.0023502	-0.000740172
RSV_genus124	RSV_genus124	-0.000179389	-7.81362e-05	-6.69565e-05	-0.000171715	-7.71267e-05		-8.20403e-05	-0.000191381	-5.25102e-05	-0.000152471	-9.66005e-05	-6.81805e-05	-5.94904e-05	-5.94904e-05	-9.04745e-05	-0.00019139	-0.00014101	-0.000215692	-0.000162117	-0.000130103	-0.000161619	-0.000127997	-0.000149467	-0.000199608			-0.00015399	-0.000140223	-0.000229012	-0.00012107	-0.000183885	-0.000290331	-0.000154512	-6.00204e-05	-0.00790058	-0.000276439	-0.00013506	-0.00191661	-0.00155711	-0.000170127	-0.000379543	-0.000145344	-0.000642639	0.00854474	-0.00176979	0.00060508	-0.000794538	-0.000250232
RSV_genus125	RSV_genus125	-0.000597058	-0.000260059	-0.00022285	-0.000571518	-0.0002567		-0.000273054	-0.000636969	0.000190234	-0.000468644	-0.000321514	-0.000226924	-0.000198001	-0.000198001	-0.000161771	0.0384176	-0.000469321	-0.000717886	-0.000539572	-0.000433021	-0.000537916	-0.000426009	-0.000497469	0.0115532			0.0428891	0.446436	0.0184633	-0.000402954	0.103161	0.0391655	8.39859e-05	-0.000199765	-0.0297845	0.00172002	-0.000449518	-0.00582808	-0.0119679	-0.000566231	-0.000906914	-0.000483745	-0.00163321	-0.00570129	0.0555789	-0.00195473	-0.00264193	0.100004
RSV_genus126	RSV_genus126	-9.2478e-05	-4.02805e-05	-3.45172e-05	-8.85221e-05	-3.976e-05		-4.22931e-05	-9.86598e-05	-2.70699e-05	-7.86014e-05	-4.97991e-05	-3.51482e-05	-3.06683e-05	-3.06683e-05	-4.6641e-05	-9.86648e-05	-7.26928e-05	-0.000111193	-8.3574e-05	-6.70703e-05	-8.33175e-05	-6.59843e-05	-7.70527e-05	-0.000102901			-7.93844e-05	-7.2287e-05	-0.00011806	-6.24133e-05	-9.47959e-05	-0.00014967	-7.96534e-05	-3.09415e-05	0.00573975	-0.000142509	-6.96255e-05	-0.000988044	-0.000634993	-8.77031e-05	-0.000195661	-7.4927e-05	-0.000331291	0.00140498	-0.000506818	-0.000326765	-0.000409597	-0.000128999
RSV_genus127	RSV_genus127
RSV_genus128	RSV_genus128	-0.000600381	-0.000261507	-0.000224091	-0.000574699	-0.000258128		-0.000274573	-0.000640514	0.00195869	-0.000510292	-0.000323304	-0.000228187	-0.000199103	-0.000199103	0.148147	0.20237	0.652987	0.0279625	-0.000542575	0.675597	0.214789	-0.00042838	-0.000500238	-0.00066805			0.0437928	-0.000469298	0.327747	-0.000405197	-0.000615429	0.0588797	0.00359196	-0.000200877	-0.0156844	-0.00092519	-0.000452019	-0.00569346	-0.0119009	-0.000569382	-0.00127026	-0.000486437	0.000449678	-0.00528537	-0.00367505	0.00130946	-0.00265917	-0.000837479
RSV_genus129	RSV_genus129	-0.000186472	-8.12213e-05	-6.96003e-05	-0.000178496	-8.0172e-05		-8.52797e-05	-0.000198937	-5.45836e-05	-0.000158492	-0.000100415	-7.08726e-05	-6.18394e-05	-6.18394e-05	-9.40468e-05	-0.000198947	-0.000146578	-0.000224209	-0.000168518	-0.00013524	-0.000168001	-0.00013305	-0.000155369	-0.000207489			-0.00016007	-0.000145759	-0.000238055	-0.00012585	-0.000191146	-0.000301795	-0.000160613	-6.23903e-05	-0.00484223	-0.000287355	-0.000140393	-0.00199229	-0.0035327	-0.000176844	-0.000394529	-0.000151082	-0.000668014	0.00153225	0.00373237	-0.000658887	0.0107344	-0.000260112
RSV_genus130	RSV_genus130	-0.000207497	-9.0379e-05	-7.74477e-05	-0.000198621	-8.92114e-05		-9.48949e-05	-0.000221367	-6.07379e-05	-0.000176361	0.53951	-7.88635e-05	0.989685	0.989685	0.968824	0.0660958	0.269549	0.117634	-0.000187519	0.0163811	0.900625	-0.000148052	-0.000172887	0.00667082			0.0454702	0.389109	0.137092	-0.00014004	0.30171	0.081764	0.451466	0.989666	-0.0114293	-0.000319754	-0.000156222	-0.00221692	-0.0036241	-0.000196783	-0.000439012	-0.000168117	-0.000743332	-0.00228637	-0.00209879	-0.000733176	-0.000919031	-0.00028944
RSV_genus131	RSV_genus131	-0.000712829	-0.000310486	-0.000266062	0.00617448	-0.000306474		0.0019181	-0.000760479	-0.000208657	0.00819905	0.0218365	-0.000270925	0.0405192	0.0405192	0.0399198	0.00591569	0.00988777	0.118728	-0.000644197	-0.000516984	0.0362342	-0.000508613	-0.00059393	0.264704			0.00331022	0.0558578	0.0059678	-0.000481088	0.01173	0.249977	0.0177661	0.0405164	-0.0246127	0.00259894	-0.00053668	-0.00457397	-0.0111589	-0.000676024	0.000916183	-0.000577544	-0.00234599	-0.00545491	-0.00157173	-0.000427935	0.0142157	-0.000994334
RSV_genus132	RSV_genus132	-0.000736855	-0.00032095	-0.000275029	-0.000705335	0.00284489		0.00296214	-0.000786111	-0.00021569	0.0499174	-0.000396794	-0.000280057	-0.000244362	-0.000244362	0.00621359	5.08906e-05	-0.000579209	0.0220326	-0.000665909	-0.000534409	0.0146825	-0.000525756	-0.000613948	-0.00049092			-0.000632526	-0.000575975	0.00235337	0.017107	0.163002	0.171399	0.00202063	-0.000216543	-0.0112148	0.000198797	-0.000554769	-0.00338685	-0.00493527	-0.000698809	0.00827078	-0.00059701	-0.00214113	-0.00725064	-0.00487548	-0.00207271	-0.00322632	0.136451
RSV_genus133	RSV_genus133	-0.00027857	-0.000121336	-0.000103975	-0.000266653	-0.000119768		-0.000127399	-0.000297191	-8.15421e-05	-0.000236769	0.000684675	-0.000105876	0.00143856	0.00143856	0.0163865	0.000192635	0.066351	0.00286509	-0.000251748	0.0682616	0.0229413	-0.000198763	-0.000232105	-0.000299292			0.0343673	0.000384374	0.00392563	-0.000188006	0.000265833	0.00278183	0.00357391	0.00143771	-0.0107387	-0.000429277	-0.000209732	-0.00295625	-0.00048709	-0.000264186	-0.000589385	-0.000225701	-0.000957084	0.00124907	-0.00121689	-0.000968285	-0.00108313	-0.00038858
RSV_genus134	RSV_genus134	-0.000615458	-0.000268074	-0.000229718	-0.000589131	-0.00026461		0.000925459	-0.000656599	-0.000180155	-0.000523107	0.0348444	-0.000233918	0.064314	0.064314	0.0626135	0.00366022	0.016056	0.0686152	-0.000556201	-0.000446365	0.100522	-0.000439138	-0.0005128	-0.000234932			0.0093952	0.024894	0.00810393	-0.000415372	0.242942	0.0040775	0.0294841	0.0643109	-0.0165922	-0.000948424	-0.000463371	-0.00610467	0.00151106	0.756877	-0.00130216	-0.000498653	-0.0022048	-0.00664495	-0.00616854	-0.0019535	-0.00271907	0.155228
RSV_genus135	RSV_genus135	-0.0144249	-0.0126661	-0.00573232	-0.0075056	-0.00988636		-0.00531731	-0.019843	-0.004858	-0.014522	-0.0160387	0.00494268	-0.00987723	-0.00987723	-0.0118356	-0.0239988	-0.0111449	-0.0226349	-0.00940037	-0.0089103	-0.0196532	-0.012512	-0.0132012	-0.0221839			-0.0114912	-0.0203313	-0.0316961	-0.00802426	-0.0183598	-0.0351538	-0.0237333	-0.00990768	0.146404	-0.00500773	0.00115064	-0.0395051	-0.0249323	0.00604367	0.00730431	0.00297507	0.00125684	0.00465756	0.0429953	0.000178522	0.024604	0.00434575
RSV_genus136	RSV_genus136	-0.000394187	-0.000171695	-0.000147129	-0.000377325	-0.000169477		-0.000180274	-0.000420537	-0.000115385	-0.000335038	-0.000212269	-0.000149819	-0.000130723	-0.000130723	-0.000198807	-0.000420559	-0.000309853	-0.000473959	-0.000356234	-0.000285887	-0.00035514	-0.000281258	-0.000328437	-0.000438616			-0.000338376	-0.000308123	-0.000503228	-0.000266037	-0.000404067	-0.00063797	-0.000339522	-0.000131888	-0.00341915	-0.000607444	-0.000296779	-0.00421153	-0.00895452	-0.000373834	-0.000834003	-0.000319376	-0.00141213	-0.00434669	-0.00410705	-0.00139283	-0.00174591	-0.000549857
RSV_genus137	RSV_genus137	-0.000183672	-8.00017e-05	-6.85552e-05	-0.000175815	-7.89681e-05		-8.39991e-05	-0.00019595	-5.3764e-05	-0.000156112	-9.8907e-05	-6.98084e-05	-6.09108e-05	-6.09108e-05	-9.26346e-05	-0.00019596	-0.000144377	-0.000220842	-0.000165988	-0.000133209	-0.000165478	-0.000131053	-0.000153036	-0.000204374			-0.000157667	-0.00014357	-0.00023448	-0.00012396	-0.000188276	-0.000297263	-0.000158201	-6.14535e-05	-0.0108701	-0.00028304	-0.000138284	-0.00196237	-0.00417237	-0.000174189	-0.000388605	-0.000148814	-0.000657983	-0.00202535	-0.0014639	-0.000648993	-0.000813508	-0.000256207
RSV_genus138	RSV_genus138	-0.000841961	-0.000366731	-0.00031426	-0.000805944	-0.000361993		-0.000385055	-0.000898242	-0.000246456	0.0115778	-0.000453394	-0.000320005	-0.000279218	-0.000279218	0.00117705	0.0407075	-0.000661828	-0.000845411	-0.000760895	-0.000610638	-0.000758559	-0.00060075	-0.000701522	-0.000936857			0.0453835	0.474094	0.0132815	-0.000568239	-0.000863064	0.0351513	-0.0007252	-0.000281705	-0.0231753	-0.00129747	-0.000633902	-0.00130612	-0.00879584	-0.000798488	-0.00178138	-0.000682168	-0.00172636	-0.00844227	0.0512061	-0.00297501	-0.00372916	-0.00117446
RSV_genus139	RSV_genus139	-0.000281335	-0.000122541	-0.000105008	-0.000269301	-0.000120958		-0.000128664	-0.000300142	-8.23517e-05	-0.00023912	-0.000151498	-0.000106927	-9.32987e-05	-9.32987e-05	-0.000141891	-0.000300157	-0.000221145	-0.00033827	-0.000254248	-0.00020404	-0.000253467	-0.000200737	-0.000234409	-0.000313044			-0.000241502	-0.000219911	-0.000359159	-0.000189873	-0.000288387	0.0138857	-0.00024232	-9.41298e-05	-0.00911183	-0.000433539	-0.000211814	-0.00300581	-0.00369455	-0.000266809	-0.000595236	-0.000227942	-0.00100785	0.00791379	-0.00236363	-0.00099408	-0.00124607	-0.000392438
RSV_genus140	RSV_genus140
RSV_genus141	RSV_genus141
RSV_genus142	RSV_genus142	-0.000327678	-0.000142726	-0.000122305	-0.000313661	0.0276547		-0.000149858	-0.000349582	-9.59169e-05	-0.000278509	-0.000176454	-0.000124541	-0.000108667	-0.000108667	-0.000165264	0.0574717	-0.000257573	9.89031e-05	-0.000296129	-0.000237651	-0.000295219	-0.000233803	-0.000273022	0.00252761			0.0636699	0.658244	0.0197349	0.154544	0.00612336	0.0548807	0.015367	-0.000109635	-0.0183633	-0.000504953	-0.000246705	-0.00350094	-0.00744367	-0.000310759	-0.000693286	-0.000265489	-0.00117387	-0.0036133	0.0757155	-0.00115783	-0.00145133	-0.000457082
RSV_genus143	RSV_genus143	-0.000356912	-0.00015546	-0.000133217	-0.000341645	-0.000153451		-0.000163227	-0.00038077	-0.000104474	-0.000303356	-0.000192196	-0.000135652	-0.000118362	-0.000118362	-0.000180008	-0.00038079	-0.000280553	-0.000429141	-0.000322548	-0.000258853	-0.000321558	-0.000254662	-0.00029738	-0.00039714			-0.000306378	-0.000278987	-0.000455642	-0.00024088	-0.000365858	-0.000577642	-0.000307416	-0.000119417	-0.00440413	-0.000550003	-0.000268715	0.0215105	-0.00373182	-0.000338484	-0.000755138	-0.000289175	-0.00127859	-0.00393566	-0.00135122	-0.00126113	-0.00158081	-0.000497861
RSV_genus144	RSV_genus144	-0.000335134	-0.000145974	-0.000125088	-0.000320798	-0.000144088		-0.000153267	-0.000357536	-9.80994e-05	-0.000284846	-0.000180469	-0.000127375	-0.00011114	-0.00011114	-0.000169024	-0.000357555	-0.000263434	-0.000402956	-0.000302867	-0.000243058	-0.000301937	-0.000239123	-0.000279234	-0.000372907			-0.000287684	-0.000261963	-0.00042784	-0.000226182	-0.000343534	-0.000542396	-0.000288658	-0.00011213	-0.0196379	-0.000516443	-0.000252318	-0.00358061	-0.00754179	-0.00031783	-0.000709061	-0.00027153	-0.00120058	-0.00364679	-0.00388992	-0.00118417	-0.00148435	-0.000467483
RSV_genus145	RSV_genus145	-0.000400493	-0.000174442	-0.000149483	0.0500961	-0.000172188		-0.000183158	-0.000427265	-0.000117231	0.237055	-0.000215665	-0.000152216	-0.000132815	-0.000132815	-0.000201988	0.204592	-0.00031481	0.0799789	-0.000361933	-0.00029046	-0.000360822	-0.000285757	-0.000333691	-0.000368545			-0.000343789	-0.000313052	0.305507	-0.000270293	0.0188697	0.153272	0.117816	-0.000133998	-0.015763	-0.000617162	-0.000301526	-0.00427891	-0.00901499	-0.000379815	-0.000847345	-0.000324485	-0.00143472	-0.00441591	-0.00475187	-0.00141512	-0.00177384	-0.000558653
RSV_genus146	RSV_genus146
RSV_genus147	RSV_genus147	-0.00032195	-0.000140231	-0.000120167	-0.000308178	-0.00013842		-0.000147238	-0.000343471	-9.42404e-05	-0.000273641	-0.000173369	-0.000122364	-0.000106768	-0.000106768	-0.000162375	-0.000343489	-0.000253071	-0.000387104	-0.000290952	-0.000233497	-0.000290059	-0.000229716	-0.000268249	-0.000358237			-0.000276367	-0.000251658	0.00434038	-0.000217284	-0.00033002	0.244133	-0.000277303	-0.000107719	0.00436737	-0.000496127	-0.000242392	-0.00343975	-0.00731356	-0.000305327	-0.000681168	-0.000260849	-0.00115335	-0.00355014	-0.00383943	-0.00113759	-0.00142596	-0.000449093
RSV_genus148	RSV_genus148	-0.000159805	-6.9606e-05	-5.96469e-05	0.0353361	-6.87068e-05		-7.3084e-05	-0.000170488	-4.67777e-05	0.767349	-8.60547e-05	-6.07373e-05	-5.29959e-05	-5.29959e-05	-8.05974e-05	0.201965	-0.000125616	3.11425e-05	-0.000144419	-0.0001159	-0.000143976	-0.000114023	-0.00013315	-0.000123621			-0.000137179	-0.000124914	0.12953	-0.000107852	9.09811e-06	0.102471	-0.000137644	-5.3468e-05	-0.00747396	-0.000246261	-0.000120315	-0.00170737	-0.00357373	-0.000151554	-0.000338109	-0.000129476	-0.000572482	-0.00176217	-0.00190087	-0.000564661	-0.000707798	-0.000222914
RSV_genus149	RSV_genus149	-0.000200912	-8.75109e-05	-7.49899e-05	-0.000192318	-8.63803e-05		-9.18835e-05	-0.000214342	-5.88104e-05	-0.000170765	-0.000108191	-7.63608e-05	-6.66281e-05	-6.66281e-05	-0.00010133	-0.000214353	-0.000157928	-0.000241571	-0.000181568	-0.000145713	-0.000181011	-0.000143354	-0.0001674	-0.000223557			-0.000172466	-0.000157046	-0.000256489	-0.000135595	-0.000205948	-0.000325165	-0.00017305	-6.72216e-05	0.000544252	-0.000309606	-0.000151264	-0.00214657	-0.004564	-0.000190539	-0.000425081	-0.000162782	-0.000719743	0.00181483	-0.00239598	-0.00070991	-0.000889866	-0.000280255
RSV_genus150	RSV_genus150	-0.000329073	-0.000143333	-0.000122825	-0.000314996	-0.000141482		-0.000150495	-0.00035107	-9.63251e-05	0.00539457	-0.000177205	-0.000125071	-0.00010913	-0.00010913	0.0202013	-0.000351088	-0.000258669	-0.000395667	-0.000297389	-0.000238662	-0.000296476	-0.000234798	-0.000274184	-0.000366162			-0.00028248	-0.000257225	-0.000420101	-0.000222091	-0.000337321	-0.000532585	-0.000283437	-0.000110102	-0.0135362	0.385357	-0.000247755	-0.00351584	-0.00747535	-0.000312082	0.0439251	-0.000266619	-0.00117886	-0.00362868	0.000830902	-0.00116276	-0.00145751	-0.000459027
RSV_genus151	RSV_genus151	-0.000315332	-0.000137349	-0.000117697	-0.000301843	-0.000135574		-0.000144212	-0.000336411	-9.23031e-05	0.00859226	-0.000169806	-0.000119849	-0.000104573	-0.000104573	-0.000159037	-0.000336428	-0.000247869	0.000635814	-0.000284972	-0.000228697	-0.000284097	1	-0.000262735	-0.000350873			-0.000270686	-0.000246485	-0.00040256	-0.000212818	-0.000323236	-0.000510348	-0.000271603	-0.000105505	-0.00994966	-0.000485929	-0.00023741	-0.00336904	-0.00716322	-0.000299051	-0.000667166	-0.000255487	-0.00112964	0.00160259	-0.00164778	-0.00111421	-0.00139665	-0.000439861
RSV_genus152	RSV_genus152	-0.000283525	0.0419791	-0.000105825	0.0100971	-0.000121899		-0.000129665	-0.000302477	0.0870158	0.0413823	0.0351486	-0.000107759	-9.40247e-05	-9.40247e-05	0.00177395	0.00845581	0.0082153	0.00356345	-0.000256227	0.00852403	0.00252514	-0.000202299	-0.000236233	-0.000299647			0.000328775	0.0543345	0.0633921	-0.000191351	0.0211201	0.0420281	0.00103819	-9.48624e-05	-0.00991656	-0.000436913	-0.000213462	-0.00302921	-0.00639773	-0.000268886	-0.000599869	-0.000229716	-0.00101569	-0.00301116	-0.00337267	-0.00099185	-0.00125577	-0.000395492
RSV_genus153	RSV_genus153	-0.000335461	-0.000146116	-0.00012521	0.157051	0.00201617		-0.000153417	-0.000357885	-9.81951e-05	0.274626	-0.000180645	-0.000127499	-0.000111248	-0.000111248	-0.000169189	0.0478094	-0.000263691	0.000625105	-0.000303162	-0.000243295	-0.000302231	-0.000239356	-0.000279506	9.18511e-05			-0.000287964	-0.000262219	0.0776053	0.0118027	0.0231666	0.0563611	0.000927389	-0.000112239	-0.00550746	-0.000516947	-0.000252564	-0.0035841	-0.00737896	-0.00031814	-0.000709753	-0.000271795	-0.00120175	-0.00369912	-0.00385316	-0.00118533	-0.0014858	-0.000467939
RSV_genus154	RSV_genus154	-0.000360504	-0.000157024	-0.000134557	-0.000345083	-0.000154996		-0.00016487	-0.000384603	-0.000105526	-0.00030641	-0.000194131	-0.000137017	-0.000119553	-0.000119553	0.216642	0.00520268	0.954149	0.0420555	-0.000325794	0.987142	0.314184	-0.000257225	-0.000300373	-0.000401137			0.220925	-0.000281794	0.0582432	-0.000243304	6.99239e-05	0.044303	0.0190415	-0.000120618	-0.0104861	-0.000555539	-0.000271419	-0.00385166	-0.0044424	-0.000341891	-0.000762739	-0.000292086	-0.00129146	-0.00397528	-0.00326516	-0.00127382	-0.00159672	-0.000502872
RSV_genus155	RSV_genus155	-0.000380684	-0.000165814	-0.000142089	-0.0003644	-0.000163672		-0.000174099	-0.000406132	-0.000111433	-0.000323562	-0.000204997	-0.000144687	-0.000126246	-0.000126246	0.202096	0.00480658	0.89015	0.0386297	-0.000344031	0.920933	0.293081	-0.000271623	-0.000317187	-0.000423591			0.0600507	-0.000297568	0.054282	-0.000256924	-0.000390226	0.0412612	0.00422364	-0.00012737	-0.00291319	-0.000586636	-0.000286612	-0.00406727	-0.00746371	-0.000361029	-0.000805434	-0.000308436	-0.00136375	-0.0041978	-0.00415464	-0.00134512	-0.0016861	-0.000531021
RSV_genus156	RSV_genus156	-0.000343225	-0.000149498	-0.000128108	-0.000328543	-0.000147566		-0.000156968	-0.000366168	-0.000100468	0.00834005	-0.000184826	-0.00013045	-0.000113823	-0.000113823	-0.000173105	-0.000366187	-0.000269794	0.000576101	-0.000310179	-0.000248926	-0.000309227	0.974184	-0.000285976	-0.00038191			-0.000294629	-0.000268288	-0.000438169	-0.000231642	-0.000351828	-0.000555491	-0.000295628	-0.000114837	-0.0113886	-0.000528912	-0.00025841	-0.00366705	-0.00624241	-0.000325504	-0.00072618	-0.000278086	-0.00122956	0.00138606	-0.0020349	-0.00121276	-0.00152019	-0.000478769
RSV_genus157	RSV_genus157	-0.00101156	-0.000440604	-0.000377563	-0.000968291	-0.000434912		-0.00046262	-0.00107918	-0.000296102	-0.000859775	-0.000544724	-0.000384465	-0.000335462	-0.000335462	-0.000510179	0.0490757	-0.000795145	-0.000936928	0.00383335	-0.000733643	-0.000911361	-0.000721764	-0.000842835	-0.00112558			0.1284	0.570891	0.0160461	-0.000682703	-0.00082985	0.0541141	0.00806359	-0.000338451	-0.024078	-0.00155882	4.25065e-05	-0.0047733	-0.00478289	-0.000959333	-0.00214022	-0.000819582	0.000787907	-0.002227	0.0640626	0.00203424	-0.00398967	-0.00141104
RSV_genus158	RSV_genus158	-0.000379834	-0.000165443	-0.000141772	-0.000363586	-0.000163306		-0.00017371	-0.000405224	0.00209557	-0.000322838	-0.000204539	-0.000144364	-0.000125963	-0.000125963	-0.000191568	-0.000331817	-0.00029857	0.130959	-0.000343263	-0.000275477	0.0906197	-0.000271016	-0.000316478	-0.000422644			-0.000326054	-0.000296903	-0.000484904	-0.000256349	0.139185	-0.000614739	-0.000327159	-0.000127086	-0.0115291	-0.000585325	-0.000285972	-0.00405818	0.00725483	-0.000360222	-0.000803634	-0.000307746	0.00132788	-0.00414808	-0.00407508	-0.00134212	-0.00168233	-0.000529835
RSV_genus159	RSV_genus159	-0.000385849	0.167646	-0.000144017	-0.000369343	-0.000165892		-0.000176461	-0.000411641	-0.000112944	0.0276401	0.140498	-0.00014665	-0.000127958	-0.000127958	-0.000194602	0.0038344	-0.000303298	0.148447	-0.000348698	-0.000279839	0.0937137	-0.000275308	-0.000321489	-0.000429337			-0.000331218	-0.000301605	-0.000492583	-0.000260409	0.143932	0.014314	-0.00033234	-0.000129098	-0.0105397	-0.000594594	-0.000290501	-0.00412244	0.00856049	-0.000365926	-0.000816361	-0.00031262	-0.00138225	-0.00425475	-0.00460145	-0.00136337	-0.00170897	-0.000538225
RSV_genus160	RSV_genus160	-0.000278997	-0.000121522	-0.000104135	-0.000267062	-0.000119952		-0.000127594	-0.000297646	-8.16671e-05	0.181911	0.0494569	-0.000106038	0.090895	0.090895	0.108682	0.0556938	0.111512	0.0143022	-0.000252134	0.0912578	0.111208	-0.000199068	-0.00023246	0.000324027			0.00575495	0.0355674	0.0493709	-0.000188295	0.0274581	0.0358795	0.0412454	0.0908924	-0.0149029	-0.000429935	-0.000210053	-0.00298083	-0.00627729	-0.000264591	-0.000590288	-0.000226047	-0.000999471	-0.00305676	-0.00330275	-0.000985816	-0.00123571	-0.000389176
RSV_genus161	RSV_genus161	-0.000274266	-0.000119462	-0.000102369	-0.000262534	0.098735		-0.000125431	-0.0002926	0.177122	0.0121065	-0.000147692	-0.000104241	-9.09543e-05	-9.09543e-05	0.00146937	0.00121135	-0.000215588	0.0027107	-0.000247859	-0.000198913	-0.000247098	-0.000195693	-0.000228519	0.0375011			-0.000235434	0.11078	0.0129288	0.550227	0.0238032	0.0291941	0.0579403	-9.17646e-05	0.00178826	-0.000422645	-0.000206492	0.000530242	-0.00540419	-0.000260105	-0.00058028	-0.000222214	-0.000982525	0.00141545	0.00507434	0.000685937	-0.00121476	-0.000382577
RSV_genus162	RSV_genus162	-0.000514224	-0.00022398	-0.000191933	-0.000492227	0.00588229		-0.000235171	-0.000548598	-0.000150522	0.0481499	-0.000276908	-0.000195441	-0.000170531	-0.000170531	0.208759	0.0180387	0.918581	0.133665	-0.000464714	0.950359	0.360593	-0.000366906	-0.000428452	6.28955e-05			0.102614	-0.000401952	0.0713989	0.0336365	0.000891217	0.16441	0.161718	-0.000128399	-0.0187742	-0.000792421	-0.000387153	-0.00542587	-0.0078698	-0.000487673	-0.00108797	-0.000416631	0.00109672	-0.00556961	-0.00468631	-0.00181698	-0.00227757	-0.000717298
RSV_genus163	RSV_genus163	-0.000306514	-0.000133508	-0.000114406	-0.000293403	-0.000131783		-0.000140179	-0.000327004	-8.9722e-05	-0.000260521	-0.000165057	-0.000116497	-0.000101649	-0.000101649	-0.00015459	-0.00032702	-0.000240937	-0.000368544	-0.000277003	-0.000222302	-0.000276152	-0.000218702	-0.000255388	0.607078			-0.000263116	-0.000239592	0.283056	-0.000206866	-0.000314197	0.062928	-0.000264008	-0.000102554	-0.0181401	-0.00047234	-0.000230771	-0.00327483	-0.00696291	-0.000290688	-0.000648509	-0.000248342	-0.00109805	-0.00337993	-0.00365535	-0.00108305	-0.00135759	-0.000427561
RSV_genus164	RSV_genus164	-0.00041729	0.691339	-0.000155752	-0.00039944	-0.00017941		-0.00019084	-0.000445184	0.0294257	0.157075	0.587597	-0.0001586	0.014554	0.014554	0.0141528	0.0294046	0.00343851	0.0577748	-0.000377113	-0.000302642	0.0145064	-0.000297742	-0.000347686	-0.000361871			0.140038	0.0239602	0.0142203	-0.000281629	0.00688374	0.24189	0.0196696	0.0145524	-0.00572665	-0.000643046	-0.000314172	-0.00445837	-0.00584094	-0.000395744	-0.000882883	-0.000338094	-0.000992581	-0.00460145	-0.00399261	-0.00147017	-0.00184823	-0.000582083
RSV_genus165	RSV_genus165	-0.000641019	0.00276376	-0.000239259	0.0336952	0.00071337		-0.000293158	-0.000683869	0.0875266	0.0324398	0.0214617	-0.000243633	0.035105	0.035105	0.0523429	0.0336005	0.0864494	0.142866	-0.000579301	0.0801254	0.0678599	0.00453693	-0.000534098	0.597925			0.0233494	0.068331	0.268481	0.00507396	0.069623	0.194951	0.0415097	0.0351052	-0.0294619	-0.000987813	-0.000482615	-0.00679941	-0.0134966	-0.000607922	-0.00135624	-0.000519363	-0.00229441	-0.0065814	-0.00650145	-0.00224362	-0.00283916	-0.000894166
RSV_genus166	RSV_genus166	-0.000233139	-0.000101548	-8.70186e-05	-0.000223166	-0.000100236		-0.000106622	-0.000248724	-6.82438e-05	-0.000198156	-0.000125545	-8.86094e-05	-7.73155e-05	-7.73155e-05	-0.000117583	-0.000248736	-0.00018326	-0.00028032	-0.000210692	-0.000169086	-0.000210045	-0.000166348	-0.000194252	-0.000259416			-0.00020013	-0.000182237	-0.000297631	-0.000157346	-0.000238983	-0.000377323	-0.000200808	-7.80043e-05	-0.00159789	-0.000359269	-0.000175528	-0.00249088	0.00587153	-0.000221102	-0.000493265	-0.000188893	-0.000835192	-3.34977e-06	-0.00209554	-0.000823782	-0.0010326	0.00607145
RSV_genus167	RSV_genus167	-0.000326747	-0.000142321	-0.000121958	-0.00031277	-0.000140482		-0.000149432	-0.000348589	-9.56445e-05	-0.000277718	-0.000175952	-0.000124187	-0.000108358	-0.000108358	-0.000164794	-0.000348607	-0.000256841	0.138122	-0.000295287	-0.000236976	0.0955815	-0.000233138	-0.000272246	-0.000363575			-0.000280484	-0.000255408	-0.000417133	-0.000220521	0.146776	-0.000528822	-0.000281435	-0.000109324	-0.00838004	-0.000503519	-0.000246004	-0.003491	0.00931881	-0.000309876	-0.000691317	-0.000264735	-0.00117053	-0.00360303	-0.00389664	-0.00115454	-0.00144721	-0.000455784
RSV_genus168	RSV_genus168	-0.000320522	-0.000139609	-0.000119634	-0.000306811	-0.000137806		-0.000146585	-0.000341948	-9.38223e-05	-0.000272427	-0.0001726	-0.000121821	-0.000106294	-0.000106294	0.219479	0.00531793	0.966581	0.042055	-0.000289662	1	0.318306	-0.000228697	-0.00026706	-0.000356648			0.0652817	-0.000250542	0.059057	-0.00021632	-0.000328556	0.0449509	0.0046659	-0.000107241	-0.0103913	-0.000493926	-0.000241317	-0.00342449	-0.00728112	-0.000303973	-0.000678146	-0.000259692	-0.00114823	-0.00353439	-0.0038224	-0.00113254	-0.00141964	-0.000447101
RSV_genus169	RSV_genus169	-0.00150585	-0.000655901	-0.000562056	0.0187602	-0.000647427		-0.000688674	-0.00160651	-0.000440789	-0.000327971	0.00585582	-0.00057233	0.0117284	0.0117284	0.0111662	0.0232	0.00195104	-0.000255915	-0.00136087	-0.00109213	0.00970726	0.106387	-0.00125468	-0.00159031			0.02541	0.278587	0.00807699	-0.0010163	0.00218493	0.0195368	0.00421752	0.0117238	-0.00449897	-0.00232053	-0.00113374	-0.00340077	0.0539699	-0.0014281	-0.00290812	-0.00122006	-0.00539453	-0.0134464	0.0193048	-0.00507943	-0.00599704	-0.00210053
RSV_genus170	RSV_genus170	-0.00180496	-0.000786182	-0.000673696	0.00030017	-0.000776025		0.00367045	-0.00192561	-0.000528342	0.0282147	-0.000971965	-0.000686011	-0.000598574	-0.000598574	-0.000204963	0.0150232	-0.0014188	-0.00207585	-0.00163117	-0.00130906	0.0128087	-0.00128786	-0.00150389	-0.00200839			0.0177714	0.0935327	0.0049699	0.060443	-0.00180148	0.0267895	0.00647072	-0.000369333	-0.0166717	0.000763626	-0.00135893	0.0246361	-0.00661305	-0.00171176	0.00209834	-0.0014624	0.0173653	-0.00470407	0.0690795	-0.0031696	0.0330064	0.00444253
RSV_genus171	RSV_genus171
RSV_genus172	RSV_genus172	-0.00375301	-0.000583351	-0.00145986	-0.00374393	-0.0016816		-0.00178873	-0.00417269	-0.00106054	-0.00332434	-0.00210619	0.0380813	-0.00129707	-0.00129707	-0.00197262	-0.00414664	-0.00307445	-0.00465973	-0.00353466	-0.00283665	-0.00342251	-0.00279072	0.00779916	-0.00435207			-0.00335746	-0.00305729	-0.00499317	-0.00263969	-0.00400927	-0.00628931	-0.00336884	-0.00130863	-0.0206219	-0.00602723	0.00367552	0.0057642	0.123261	-0.00370929	-0.00827521	-0.00316894	-0.0138772	-0.0200166	-0.0264581	-0.00811824	-0.0173133	0.00912883
RSV_genus173	RSV_genus173	-0.000333184	-0.000145124	-0.00012436	-0.000318931	-0.000143249		-0.000152375	-0.000355456	-9.75285e-05	0.00131352	0.0408409	-0.000126633	0.0751274	0.0751274	0.0734189	0.00497068	0.0190261	0.00862331	-0.000301104	-0.000241644	0.0677763	-0.000237731	-0.000277609	0.000153909			0.0279831	0.0293307	0.00994133	-0.000224865	0.0226795	0.00798753	0.0362581	0.075125	-0.0181278	-0.000513438	-0.00025085	-0.00355977	-0.00685587	-0.000315981	-0.000704935	-0.00026995	-0.00119359	-0.00193269	-0.00370508	-0.00117589	-0.00147571	-0.000464762
RSV_genus174	RSV_genus174	-0.000354546	-0.000154429	-0.000132333	-0.00033938	0.00089337		-0.000162145	-0.000378246	-0.000103782	-0.00023522	-0.000190922	-0.000134753	-0.000117577	-0.000117577	-0.000178815	0.823802	-0.000278693	0.0582709	-0.00032041	-0.000257137	-0.000319426	-0.000252974	-0.000295408	-0.000285687			0.0103475	-0.000277137	0.561495	0.00558375	0.858016	0.0573696	0.0876938	-0.000118625	-0.0200157	-0.000546357	-0.000266933	-0.00323867	-0.00744073	-0.00033624	0.00266298	-0.000287258	-0.00127012	-0.00390958	-0.00356908	-0.000155087	-0.00157033	-0.000494561
RSV_genus175	RSV_genus175	-0.000246989	-0.00010758	-9.21879e-05	-0.000236423	-0.00010619		-0.000112956	-0.000263499	-7.22978e-05	-0.000209927	-0.000133003	-9.38732e-05	-8.19083e-05	-8.19083e-05	-0.000124568	-0.000263512	-0.000194147	0.000501832	-0.000223208	-0.00017913	-0.000222523	-0.00017623	-0.000205791	0.0333598			-0.000212018	-0.000193063	-0.000315311	-0.000166692	0.000586084	0.0014162	-0.000212737	-8.2638e-05	0.00151219	-0.000380611	-0.000185955	0.00159053	-0.00460099	-0.000234236	-0.000522567	-0.000200114	-0.000884806	0.00265458	0.00325934	0.00115003	-0.00109395	-0.000344528
RSV_genus176	RSV_genus176	-0.000120558	-5.25113e-05	-4.4998e-05	-0.000115401	-5.18328e-05		-5.51351e-05	-0.000128617	0.998678	-0.000102468	-6.49202e-05	-4.58206e-05	-3.99804e-05	-3.99804e-05	-6.08032e-05	-0.000128624	-9.47654e-05	0.00212876	-0.000108951	-8.74356e-05	-0.000108616	-8.60198e-05	-0.000100449	-0.000134146			-0.000103489	0.62547	0.0698708	-8.13646e-05	-0.00012358	0.0551747	0.0141061	-4.03366e-05	-0.00297947	-0.000185781	-9.07667e-05	-0.00128805	-0.00273865	-0.000114333	-0.000255071	-9.76779e-05	-0.000431884	-0.00132939	-0.00143772	-0.000425984	-0.000533968	-0.000168168
RSV_genus177	RSV_genus177	-0.000437674	-0.000190637	-0.000163361	-0.000418952	-0.000188174		-0.000200162	-0.000466931	0.416883	0.00311228	-0.000235686	-0.000166347	-0.000145145	-0.000145145	0.0156731	-2.25532e-05	0.0679213	0.534949	-0.000395534	0.0703062	0.0221007	0.0584144	-0.000364671	-0.000487004			0.0564729	0.260861	0.075173	-0.000295386	-0.000302024	0.587414	0.794299	-0.000146438	-0.0172838	-0.000674458	-0.00032952	-0.00447911	-0.00842477	-0.000415076	-0.000926011	0.00387633	-0.00156357	-0.00436021	-0.00425504	-0.00141877	-0.00193852	-0.000610518
RSV_genus178	RSV_genus178	-0.000120558	-5.25113e-05	-4.4998e-05	-0.000115401	-5.18328e-05		-5.51351e-05	-0.000128617	0.998678	-0.000102468	-6.49202e-05	-4.58206e-05	-3.99804e-05	-3.99804e-05	-6.08032e-05	-0.000128624	-9.47654e-05	0.00212876	-0.000108951	-8.74356e-05	-0.000108616	-8.60198e-05	-0.000100449	-0.000134146			-0.000103489	0.62547	0.0698708	-8.13646e-05	-0.00012358	0.0551747	0.0141061	-4.03366e-05	-0.00297947	-0.000185781	-9.07667e-05	-0.00128805	-0.00273865	-0.000114333	-0.000255071	-9.76779e-05	-0.000431884	-0.00132939	-0.00143772	-0.000425984	-0.000533968	-0.000168168
RSV_genus179	RSV_genus179	-0.000417373	-0.000181794	-0.000155783	0.108501	-0.000179446		-0.000190878	-0.000445273	0.240824	0.0754763	-0.000224754	-0.000158631	-0.000138412	-0.000138412	0.024486	0.00230719	0.108029	0.013326	-0.000377187	0.111797	0.0406863	0.00644808	-0.000347755	-0.000298111			0.0262517	0.150596	0.0236774	-0.000281685	0.0084504	0.0310789	0.00612287	-0.000139646	-0.0122813	-0.000643173	-0.000314235	-0.00445925	-0.00779747	-0.000395823	-0.000883058	-0.000338161	-0.00149395	0.00142693	-0.00477383	-0.00147476	-0.0018486	-0.000582199
RSV_genus180	RSV_genus180	-0.00031965	-0.000139229	-0.000119309	-0.000305976	-0.000137431		-0.000146186	-0.000341017	-9.3567e-05	-0.000271686	-0.000172131	-0.00012149	-0.000106005	-0.000106005	-0.000161215	0.058116	-0.000251263	-0.000384338	-0.000288873	-0.000231828	-0.000287987	-0.000228075	-0.000266333	-0.000355677			0.0647426	0.669224	0.0198367	-0.000215732	-0.000327662	0.0506446	-0.000275322	-0.000106949	-0.0184073	-0.000492582	-0.00024066	-0.00341517	-0.00718537	-0.000303146	-0.000676301	-0.000258985	-0.00114511	-0.00352477	0.0754171	-0.00112946	-0.00141577	-0.000445884
RSV_genus181	RSV_genus181	-0.000279837	-0.000121888	-0.000104448	-0.000267866	-0.000120313		-0.000127978	-0.000298543	-8.1913e-05	-0.000237846	-0.000150691	-0.000106358	-9.28017e-05	-9.28017e-05	-0.000141135	-0.000298558	-0.000219967	0.597981	-0.000252894	-0.000202954	-0.000252117	-0.000199667	-0.00023316	-0.000311377			-0.000240216	-0.000218739	0.0464626	-0.000188862	-0.000286851	0.589024	0.881905	-9.36284e-05	-0.0165613	-0.00043123	-0.000210686	-0.0029898	-0.00635689	-0.000265388	-0.000592066	-0.000226728	-0.00100248	-0.00308576	-0.0033372	-0.000988785	-0.00123943	-0.000390348
RSV_genus182	RSV_genus182	-0.000353676	-0.00015405	-0.000132009	-0.000338547	-0.00015206		-0.000161747	-0.000377318	-0.000103527	-0.000300606	-0.000190454	-0.000134422	-0.000117289	-0.000117289	-0.000178376	-0.000377338	-0.000278009	-0.00042525	-0.000319624	-0.000256506	-0.000318643	-0.000252353	-0.000294684	-0.000393539			-0.000303601	-0.000276457	-0.000451511	-0.000238696	-0.000362541	-0.000572405	-0.000304629	-0.000118334	-0.00859643	-0.000545017	-0.000266279	-0.00377871	0.000892005	-0.000335415	-0.000748292	-0.000286554	-0.001267	-0.00389998	-0.00314727	-0.00124969	-0.00156648	-0.000493348
RSV_genus183	RSV_genus183	-0.000463995	-0.000202101	-0.000173185	-0.000444146	-0.00019949		-0.000212199	-0.000495011	0.00156707	0.0072426	-0.00024986	-0.000176351	-0.000153874	-0.000153874	-0.000234015	-0.000438374	-0.000364726	0.000316935	-0.00041932	-0.000336515	-0.000418033	0.861796	-0.000386601	-0.000516291			-0.000398299	-0.000362689	-0.000592346	-0.00031315	-0.000475625	-0.000750949	-0.000399649	-0.000155244	-0.0156442	-0.000715018	-0.000349336	0.000545486	-0.00901206	-0.000440037	-0.000981698	-0.000375935	0.000412504	-0.000738053	-0.00158423	-0.00163949	-0.00205509	-0.000647232
RSV_genus184	RSV_genus184	-0.000350012	0.808478	-0.000130641	-0.00033504	-0.000150484		-0.000160072	-0.000373409	-0.000102454	0.134469	0.677815	-0.000133029	-0.000116074	-0.000116074	-0.000176528	0.0200867	-0.000275129	0.0623056	-0.000316312	-0.000253849	-0.000315341	-0.000249738	-0.00029163	-0.000389461			-0.000300455	-0.000273593	-0.000446833	-0.000236223	-0.000358785	0.0714161	-0.000301473	-0.000117108	-0.00441576	-0.00053937	-0.00026352	0.00396416	-0.00795101	-0.00033194	-0.000740539	-0.000283585	-0.00125387	-0.00385957	-0.00417408	-0.00123674	-0.00155025	-0.000488236
RSV_genus185	RSV_genus185	-0.000221247	-9.63682e-05	-8.258e-05	-0.000211783	0.119262		-0.000101183	-0.000236037	-6.47628e-05	0.0480948	-0.000119141	-8.40896e-05	-7.33718e-05	-7.33718e-05	0.00617908	0.00208493	-0.000173913	0.00250617	-0.000199945	-0.000160461	-0.000199331	-0.000157863	-0.000184343	0.0121733			-0.000189922	-0.000172942	0.000749241	0.664429	0.0275099	0.0224037	0.0670086	-7.40254e-05	-0.00828957	-0.000340943	-0.000166574	-0.00236383	-0.00502594	-0.000209824	-0.000468105	-0.000179258	-0.000792591	-0.00243969	0.0057111	-0.000781762	-0.000979933	-0.000308621
RSV_genus186	RSV_genus186	-0.000346327	-0.000150849	-0.000129265	-0.000331512	-0.0001489		-0.000158386	-0.000369477	0.000121035	0.00308049	-0.000186496	-0.000131629	-0.000114852	-0.000114852	0.0167796	0.000134187	0.0725478	0.59724	-0.000312982	0.0750844	0.0236839	0.0243634	-0.00028856	-0.000385361			0.0860107	-0.000270712	0.0505253	-0.000233736	-0.000126539	0.58823	0.883503	-0.000115875	-0.0182514	-0.000533691	-0.000260745	-0.00370019	-0.00588827	-0.000328445	-0.000732742	-0.000280599	-0.000969699	-0.00358967	-0.0034367	-0.00122372	-0.00153393	-0.000483095
RSV_genus187	RSV_genus187	-0.000188563	0.99985	-7.03807e-05	-0.000180497	-8.1071e-05		-8.6236e-05	-0.000201168	-5.51957e-05	0.166489	0.838301	-7.16674e-05	-6.25328e-05	-6.25328e-05	-9.51014e-05	0.0250993	-0.000148221	0.0773392	-0.000170408	-0.000136757	-0.000169885	-0.000134542	-0.000157111	-0.000209816			-0.000161865	-0.000147394	-0.000240724	-0.000127261	-0.00019329	0.0887068	-0.000162414	-6.30899e-05	-0.0111595	-0.000290577	-0.000141967	-0.00201463	-0.00428348	-0.000178827	-0.000398953	-0.000152777	-0.000675504	-0.00207928	-0.00224872	-0.000666275	-0.000835171	-0.000263029
RSV_genus188	RSV_genus188	-0.000346318	-0.000150845	-0.000129262	-0.000331504	-0.000148896		-0.000158382	-0.000369468	-0.000101373	-0.000294352	-0.000186491	-0.000131625	-0.000114849	-0.000114849	-0.000174665	-0.000369487	-0.000272225	0.00323267	-0.000312974	-0.00025117	-0.000312013	-0.000247103	-0.000288552	-0.000385351			0.963069	-0.000270705	-0.000442117	-0.00023373	0.0023499	-0.000560496	0.0887852	-0.000115872	-0.00432206	-0.000533678	-0.000260738	-0.0037001	0.015207	-0.000328437	-0.000732724	-0.000280592	-0.00124064	-0.00356064	0.00228456	-0.00122369	-0.00153389	-0.000483083
RSV_genus189	RSV_genus189	-0.000120558	-5.25113e-05	-4.4998e-05	-0.000115401	-5.18328e-05		-5.51351e-05	-0.000128617	0.998678	-0.000102468	-6.49202e-05	-4.58206e-05	-3.99804e-05	-3.99804e-05	-6.08032e-05	-0.000128624	-9.47654e-05	0.00212876	-0.000108951	-8.74356e-05	-0.000108616	-8.60198e-05	-0.000100449	-0.000134146			-0.000103489	0.62547	0.0698708	-8.13646e-05	-0.00012358	0.0551747	0.0141061	-4.03366e-05	-0.00297947	-0.000185781	-9.07667e-05	-0.00128805	-0.00273865	-0.000114333	-0.000255071	-9.76779e-05	-0.000431884	-0.00132939	-0.00143772	-0.000425984	-0.000533968	-0.000168168
RSV_genus190	RSV_genus190	-0.000213067	-9.28053e-05	-7.95268e-05	-0.000203953	-9.16063e-05		-9.74425e-05	-0.00022731	-6.23684e-05	-0.000181096	-0.000114736	-8.09807e-05	-7.06591e-05	-7.06591e-05	-0.00010746	-0.000227322	-0.000167483	-0.000256186	-0.000192553	-0.000154529	-0.000191962	-0.000152026	-0.000177528	-0.000237082			-0.0001829	-0.000166548	-0.000272007	-0.000143799	0.000188293	0.0271143	0.00825317	-7.12886e-05	-0.0118275	-0.000328338	-0.000160416	-0.00227643	-0.00484013	-0.000202066	-0.000450798	-0.00017263	-0.000763287	-0.00234949	0.000544117	-0.000752859	-0.000943704	-0.00029721
RSV_genus191	RSV_genus191	-0.000323037	-0.000140705	-0.000120573	-0.000309219	-0.000138887		-0.000147735	-0.000344631	-9.45585e-05	0.000391019	-0.000173955	-0.000122777	-0.000107128	-0.000107128	-7.62056e-05	-0.000334579	-0.000253925	-0.000379372	-0.000291935	-0.000234285	-0.000291038	-0.000230491	-0.000269155	-0.000359447			-0.0002773	-0.000252508	0.00433892	-0.000218018	-0.000331134	0.24414	-0.000278239	-0.000108083	0.00430798	-0.000497802	-0.000243211	-0.00345136	-0.00733825	-0.000306358	-0.000683467	-0.000261729	-0.00115724	-0.00356213	-0.00384264	-0.00114143	-0.00143077	-0.000450609
RSV_genus192	RSV_genus192	-0.000287486	-0.00012522	-0.000107303	-0.000275188	-0.000123602		-0.000131477	-0.000306703	-8.41521e-05	-0.000244348	-0.00015481	-0.000109265	-9.53384e-05	-9.53384e-05	-0.000144993	-0.000306719	-0.00022598	-0.000345665	-0.000259806	-0.000208501	-0.000259009	-0.000205125	-0.000239534	-0.000319888			-0.000246782	-0.000224718	-0.000367011	-0.000194024	-0.000294692	-0.00046528	-0.000247618	-9.61877e-05	0.00110538	-0.000443017	-0.000216445	-0.00307153	9.88739e-05	-0.000272642	-0.00060825	-0.000232925	-0.00102988	-0.00129218	0.00716847	-0.00101581	-0.00127331	-0.000401018
RSV_genus193	RSV_genus193	0.0101451	-0.00712152	-0.00393407	-0.00231903	0.0268595		-0.0054917	-0.0150006	-0.00468045	-0.00878628	-0.00887422	-0.00436305	-0.00546509	-0.00546509	-0.00669261	-0.0173511	-0.00600263	-0.0122439	-0.0070366	-0.00476056	-0.00648274	-0.00816267	-0.00625469	-0.00638662			-0.0114906	-0.0120486	-0.0204084	-0.00836346	-0.0143635	-0.00878732	-0.0137632	-0.00541056	0.346201	-0.00174258	0.00852515	0.0898374	-0.0375522	-0.0145126	0.0247867	-0.0053876	0.0775951	0.201784	0.239197	0.0485633	0.105336	-0.00689775
RSV_genus194	RSV_genus194	-0.000570632	-0.000248549	-0.000212987	-0.000546223	-0.000245338		-0.000260968	-0.000608777	-0.000167034	-0.000485007	-0.000307284	-0.000216881	-0.000189238	-0.000189238	-0.000287797	-0.000608808	-0.000448549	-0.000686112	-0.000515691	-0.000413855	-0.000514108	-0.000407154	-0.000475451	-0.000634948			-0.000489839	-0.000446045	-0.000728482	-0.000385119	-0.000584935	-0.000923536	-0.000491498	-0.000190923	-0.0117575	-0.000879347	-0.000429622	-0.00039337	-0.00673371	-0.000541169	0.00342391	-0.000462334	-0.00204088	-0.00533737	-0.00112106	-0.00201629	-0.00252741	-0.000795982
RSV_genus195	RSV_genus195	-0.000648923	-0.00028265	-0.000242209	-0.000621164	-0.000278998		-0.000296773	-0.000692301	-0.000189951	-0.00055155	-0.000349443	-0.000246637	-0.000215201	-0.000215201	-0.000327283	-0.000692336	-0.000510089	-0.000780246	-0.000586443	-0.000470636	-0.000584643	-0.000463015	-0.000540683	-0.000722063			-0.000557044	-0.000507242	-0.00082843	-0.000437958	-0.000665188	-0.00105025	-0.000558932	-0.000217118	0.0171916	-0.000999993	-0.000488566	-0.00536755	-0.0012999	-0.000615417	0.0158125	-0.000525766	0.0594865	-0.00507804	0.0488687	0.015452	0.00499293	-0.000905191
RSV_genus196	RSV_genus196	-0.00622172	-0.00273054	-0.00233986	-0.0045291	-0.00147331		-0.00199263	-0.0064208	-0.00183502	-0.00510809	-0.0033758	-0.00238264	-0.00207895	-0.00207895	-0.00316172	-0.00666302	-0.00492773	-0.00734535	0.0144648	-0.00454658	-0.00563464	0.0198079	-0.00522328	-0.00662325			0.0277808	-0.00475654	-0.00798662	0.00257293	-0.00604139	-0.0098571	-0.00164479	-0.00205924	0.0964411	-0.00950092	-0.00431284	0.0142784	0.0050943	-0.00594525	0.00468275	0.0084562	0.0932879	0.13647	0.338592	0.0570883	0.0553079	0.000295027
RSV_genus197	RSV_genus197	-0.00059293	-0.000258261	-0.00022131	-0.000567567	-0.000254925		-0.000271166	-0.000632565	-0.000173561	-0.000503959	-0.000319291	-0.000225355	-0.000196632	-0.000196632	-0.000299043	-0.000632598	-0.000466076	-0.000712922	-0.000535842	-0.000430027	-0.000534197	-0.000423064	-0.00049403	-0.000659759			-0.000508979	-0.000463474	-0.000756948	-0.000400168	-0.000607792	-0.000959624	-0.000510704	-0.000198384	-0.000441062	-0.000913708	-0.00044641	-0.00624061	-0.00937866	-0.000562316	-0.00125449	-0.0004804	-0.0021241	0.0125762	0.00310573	-0.00198125	-0.00262617	-0.000827086
RSV_genus198	RSV_genus198	-0.000466752	-0.000203302	-0.000174214	-0.000446786	-0.000200675		-0.00021346	-0.000497952	-0.000136626	-0.000396714	-0.000251344	-0.000177399	-0.000154788	-0.000154788	-0.000235405	-0.000497978	-0.000366893	-0.000561209	-0.000421812	-0.000338515	-0.000420517	-0.000333034	-0.000388898	-0.000519359			-0.000400666	-0.000364844	-0.000595866	-0.00031501	-0.000478451	-0.000755411	-0.000402024	-0.000156167	-0.0130401	-0.000719266	-0.000351411	-0.00498682	0.0453878	-0.000442652	-0.000987531	-0.000378169	-0.00167208	-0.00514686	-0.00528495	-0.00164924	-0.0020673	-0.000651078
RSV_genus199	RSV_genus199	-0.000193535	-8.42975e-05	-7.22363e-05	-0.000185256	-8.32084e-05		-8.85095e-05	-0.000206472	-5.66509e-05	-0.000164494	-0.000104218	-7.35568e-05	-6.41815e-05	-6.41815e-05	-9.76087e-05	-0.000206482	-0.000152129	-0.0002327	-0.000174901	-0.000140362	-0.000174364	-0.000138089	-0.000161253	-0.000215348			-0.000166133	-0.00015128	-0.000247071	-0.000130616	-0.000198385	-0.000313225	-0.000166696	-6.47532e-05	-0.00879977	-0.000298238	-0.00014571	-0.00206774	-0.00399078	-0.000183542	-0.000409471	-0.000156804	-0.000693313	-0.0021341	0.00343104	-0.000683841	-0.00085719	-0.000269964
RSV_genus200	RSV_genus200	-0.000618651	-0.000269464	-0.00023091	-0.000592187	-0.000265983		-0.000282929	-0.000660005	-4.24575e-05	-0.000522426	-0.000333142	-0.000235131	-0.000205162	-0.000205162	-0.000312015	-0.000660039	-0.000486294	-0.000743848	-0.000559086	-0.000448681	-0.000557369	-0.000441416	-0.00051546	-0.000688378			-0.000531058	-0.000483579	-0.000789784	-0.000417527	-0.000634157	-0.00100125	-0.000532858	-0.00020699	-0.0105846	-0.000953343	-0.000465774	0.00138315	-0.00699586	-0.000586708	-0.00130891	-0.000501239	0.00828871	-0.00480607	0.0313322	-0.00174909	0.00109858	-0.000862964
RSV_genus201	RSV_genus201	-0.00569175	-0.00262157	-0.00224648	-0.00576128	-0.0025877		-0.00193288	-0.00642107	0.0196659	0.11066	-0.00324108	-0.00120451	-0.00199598	-0.00199598	-0.00303554	0.0249743	-0.00473107	-0.00715069	-0.00425279	-0.00436514	-0.00520709	-0.00429445	-0.00501482	-0.00636962			-0.00516657	0.00885535	0.0140597	-0.00406205	-0.00616143	0.0073792	-0.0048797	-0.00200447	0.0265587	-0.00884774	-0.00160072	-0.00975332	0.129934	-0.00570798	0.0200537	0.00719886	0.0454286	0.000153335	0.195511	0.0213892	0.0110905	0.0267473
RSV_genus202	RSV_genus202
RSV_genus203	RSV_genus203	-0.00105116	-0.000457851	-0.000392342	-0.00100619	-0.000451936		-0.000480728	-0.00112142	-0.000307692	-0.000893429	-0.000566046	-0.000399514	-0.000348593	-0.000348593	-0.000530149	-0.00111899	-0.000826269	-0.00125594	-0.000949951	-0.00076236	-0.000947034	-0.000750015	-0.000875826	-0.000835103			-0.000902328	-0.000821656	-0.00132619	-0.000709426	-0.00106916	-0.00168318	-0.000905386	-0.000351699	-0.00717628	-0.00161984	0.000813623	-0.00148048	-0.00234136	-0.000996884	0.108407	-0.000851663	0.0641682	0.0116246	0.0368112	0.411575	0.00426994	0.00266634
RSV_genus204	RSV_genus204	-0.00310909	-0.00135422	-0.00116046	-0.00133361	-0.00133672		-0.00142188	-0.00331692	-0.000646344	-0.00259377	-0.00167424	-0.00118167	-0.00103106	-0.00103106	0.00574202	-0.00311998	0.0297342	-0.00231342	-0.00280974	0.0310348	0.00780235	-0.00221838	-0.0025905	-0.00316475			-0.000487022	-0.00216273	-0.00195131	-0.00209832	-0.00317966	-0.00350265	-0.00251345	-0.00104025	0.0098295	-0.00479112	-0.00212074	-0.00092436	0.0255712	-0.00294856	0.0055861	-0.00251903	0.0100817	-0.00208364	0.0509656	0.00156668	0.000725119	0.00642308
RSV_genus205	RSV_genus205	-0.000342207	-0.000149055	-0.000127728	-0.000327569	-0.000147129		-0.000156502	-0.000365083	-0.00010017	-0.000290858	-0.000184278	-0.000130063	-0.000113485	-0.000113485	0.119112	0.00270872	0.524806	0.606865	-0.000309259	0.542966	0.172717	-0.00024417	-0.000285128	-0.000380777			0.0353094	-0.000267492	0.0318585	-0.000230956	0.127223	0.0241402	0.00238917	-0.000114497	-0.015594	-0.000527343	-0.000257644	-0.00365618	-0.00777372	-0.000324538	-0.000724027	-0.000277261	-0.00122592	-0.00377351	-0.00408101	-0.00120917	-0.00151568	-0.000477349
RSV_genus206	RSV_genus206	-0.000337866	-0.000147164	-0.000126108	-0.000323414	-0.000145262		-0.000154517	-0.000360451	-9.88992e-05	-0.000287168	-0.00018194	-0.000128413	-0.000112046	-0.000112046	-0.000170402	-0.00036047	-0.000265582	-0.000406241	-0.000305336	-0.00024504	-0.000304399	-0.000241072	-0.000281511	-0.000375947			-0.000290029	-0.000264099	-0.000431328	-0.000228026	-0.000346335	-0.000546818	-0.000291012	-0.000113044	0.00311341	-0.000520653	-0.000254375	-0.0036098	-0.00206675	-0.000320421	-0.000714842	-0.000273744	-0.00121036	-0.00372565	0.00264646	-0.00119383	-0.00149645	-0.000471294
RSV_genus207	RSV_genus207	-0.00016149	-7.03399e-05	-6.02758e-05	0.0430774	-6.94312e-05		-7.38546e-05	-0.000172285	-4.72709e-05	0.0296974	0.544553	-6.13777e-05	0.998904	0.998904	0.974193	0.0675043	0.255965	0.118179	-0.000145942	-0.000117122	0.903728	-0.000115225	-0.000134554	0.00685221			-0.000138625	0.392765	0.137694	-0.00010899	0.304649	0.0791212	0.450373	0.998884	-0.00732073	-0.000248857	-0.000121584	-0.00172538	-0.00360497	-0.000153152	-0.000341673	-0.000130842	-0.000578518	-0.00178075	-0.00192586	-0.000570615	-0.000715261	-0.000225265
RSV_genus208	RSV_genus208	-0.000136978	-5.96634e-05	-5.11268e-05	-0.000131119	-5.88925e-05		-6.26445e-05	-0.000146135	-4.00959e-05	-0.000116424	-7.37624e-05	-5.20614e-05	-4.54258e-05	-4.54258e-05	-6.90847e-05	-0.000146142	-0.000107673	-0.000164699	-0.00012379	-9.93445e-05	-0.00012341	-9.77359e-05	-0.00011413	-0.000152417			-0.000117584	-0.000107071	-0.00017487	-9.24466e-05	-0.000140412	0.048473	-0.000117982	-4.58305e-05	0.00279749	-0.000211084	-0.000103129	-0.00146349	-0.00311166	-0.000129906	-0.000289812	-0.000110982	-0.000490708	-0.00151046	-0.00163354	-0.000484004	-0.000606695	-0.000191073
RSV_genus209	RSV_genus209	-0.000506456	-0.000220596	-0.000189033	0.255025	-0.000217746		-0.000231618	-0.000540311	-0.000148248	0.175898	0.492207	-0.000192489	0.903119	0.903119	0.880712	0.0648457	0.231168	0.10779	-0.000457694	-0.000367311	0.835045	-0.000361363	-0.00042198	0.00612541			0.0122948	0.354868	0.125342	-0.000341807	0.276157	0.0819814	0.411841	0.9031	-0.00579504	-0.000780451	-0.000381304	-0.00451336	-0.00884696	-0.000480306	-0.00107154	-0.000410338	-0.00181432	-0.00446524	-0.00274897	-0.00101019	-0.00224316	-0.000706462
RSV_genus210	RSV_genus210
RSV_genus211	RSV_genus211	-0.000703011	0.0656964	-0.000262397	0.0414496	0.000814926		-0.000321509	-0.000750005	0.00089561	0.0646894	0.0612642	-0.000267194	0.0113263	0.0113263	0.0201493	0.530364	0.0420954	0.0978679	-0.000635324	0.0405457	0.0292685	0.00215736	-0.00058575	0.568714			0.0327789	0.00468671	0.536405	0.00574599	0.563465	0.241712	0.00854984	0.011324	-0.0325166	-0.00108334	-0.000529288	-0.00751104	-0.0142005	-0.000666713	-0.0014874	-0.00056959	-0.00251845	-0.00759283	-0.00808396	-0.00248404	-0.00311373	-0.000980639
RSV_genus212	RSV_genus212	-0.00040156	0.561866	-0.000149881	-0.000384383	-0.000172647		-0.000183646	-0.000428403	-0.000117544	0.0971742	0.525827	-0.000152621	0.100371	0.100371	0.0983191	0.0205912	0.0254495	0.168708	-0.000362897	-0.000291234	0.169203	-0.000286519	-0.00033458	0.000254009			-0.000344705	0.0392144	0.0134468	-0.000271013	0.150879	0.0573581	0.0449805	0.100368	-0.0142516	-0.000618806	-0.00030233	-0.00372118	0.00465122	-0.000380827	-0.000849603	-0.00032535	-0.00143854	-0.00442699	-0.00471578	-0.00141889	-0.00177856	-0.000560141
RSV_genus213	RSV_genus213	-0.000335954	-0.000146331	-0.000125394	-0.000321583	-0.00014444		-0.000153643	-0.000358411	-9.83395e-05	0.000729311	-0.00018091	-0.000127686	-0.000111412	-0.000111412	0.0034733	-0.00035843	-0.000264079	-0.000403942	-0.000303608	-0.000243653	-0.000302676	-0.000239708	-0.000279917	-0.000373819			-0.000288388	-0.000262604	-0.000428887	-0.000226735	-0.000344375	0.0249295	0.00753716	-0.000112404	-0.0135314	0.0684948	-0.000252936	0.00228742	-0.0058652	-0.000318608	0.00726982	-0.000272195	-0.00120351	0.00159689	-0.00271552	-0.00118707	-0.00148799	-0.000468627
RSV_genus214	RSV_genus214	-0.000418937	-0.000182475	-0.000156367	-0.000401016	-0.000180118		-0.000191593	-0.000446941	0.0194377	-0.000356074	0.0656139	-0.000159226	0.120621	0.120621	0.300332	0.0123427	0.835148	0.0496575	-0.000378601	0.832008	0.373997	-0.000298917	-0.000349059	0.0224559			0.0541914	0.0594197	0.0669585	-0.00028274	0.0369439	0.048931	0.0584906	0.120618	-0.00486242	-0.000645583	-0.000315412	-0.00169952	-0.0088539	-0.000397306	-0.000886367	-0.000339428	0.0749535	-0.00108905	-0.000255478	-0.000152418	-0.00185553	-0.00058438
RSV_genus215	RSV_genus215	-0.000373411	-0.000162646	-0.000139375	-0.000357438	-0.000160545		-0.000170773	-0.000398372	0.0813602	-0.00031738	0.0175473	-0.000141923	0.0324296	0.0324296	0.0315607	0.00177973	0.00805186	0.00358512	-0.000337458	-0.000270819	0.0291184	-0.000266434	-0.000311126	0.383504			-0.000320541	0.0635415	0.188768	-0.000252015	0.0373455	0.0855911	0.0157437	0.0324279	-0.0139625	-0.000575428	-0.000281137	-0.00397818	-0.00837325	-0.000354131	-0.000790046	-0.000302543	-0.0013377	-0.0041176	-0.00445188	-0.00131942	-0.00165389	-0.000520876
RSV_genus216	RSV_genus216	-0.000675365	0.262123	-0.000252078	-0.000646475	-0.000290367		-0.000308866	-0.00072051	0.0488248	0.0462429	0.22922	-0.000256686	0.017307	0.017307	0.0190139	0.408858	0.0137805	0.0321407	-0.000610339	0.00966647	0.033187	0.3245	-0.000562714	0.339368			0.0453176	0.0417759	0.68707	-0.000455803	0.108913	0.141942	0.0140198	0.0173047	-0.030432	-0.00104074	-0.000508474	-0.00714039	-0.0131866	-0.000640494	-0.00142891	-0.00054719	-0.00233993	-0.00562514	-0.00648885	-0.00235036	-0.00299065	0.00324271
RSV_genus217	RSV_genus217
RSV_genus218	RSV_genus218	-0.000447345	0.676527	-0.00016697	-0.000428209	-0.000192332		-0.000204585	-0.000477248	0.0405821	0.180081	0.617563	-0.000170023	0.0922938	0.0922938	0.112117	0.0415424	0.120999	0.067512	-0.000404274	0.100701	0.121153	-0.000319187	-0.000372728	0.432639			0.0102494	0.0615094	0.234283	-0.000301913	0.0277411	0.130665	0.0440951	0.0922907	-0.0244646	-0.00068936	-0.0003368	-0.00439043	-0.0101475	-0.000424247	-0.000946472	-0.000362445	-0.00160256	-0.00485551	-0.0053037	-0.00155157	-0.00198135	-0.000624007
RSV_genus219	RSV_genus219	-0.000149382	-6.50662e-05	-5.57566e-05	-0.000142992	-6.42255e-05		-6.83173e-05	-0.000159368	-4.37268e-05	0.743283	0.0106824	-5.67758e-05	0.0196913	0.0196913	0.0191777	0.202723	0.00494334	0.00215425	-0.000135	-0.000108341	0.0177273	-0.000106586	-0.000124466	-2.85631e-05			-0.000128232	0.00764734	0.132124	-0.000100818	0.00586629	0.103419	0.00877412	0.0196905	-0.00879717	-0.000230199	-0.000112468	-0.00159602	-0.00339343	-0.000141669	-0.000316056	-0.000121032	-0.000535144	-0.00164724	-0.00178146	-0.000527832	-0.000661634	-0.000208375
RSV_genus220	RSV_genus220	-0.000467559	-0.000203654	-0.000174515	0.0562999	-0.000201023		-0.00021383	-0.000498813	0.0303336	0.129426	0.0124215	-0.000177705	0.0230898	0.0230898	0.0418748	0.199195	0.0907039	0.725333	-0.000422542	0.0877134	0.0486576	0.00235301	-0.000389571	-0.000271508			0.00536975	0.0278625	0.316889	-0.000315555	0.0479214	0.566419	0.793908	0.023088	-0.0238098	-0.00072051	-0.000352019	-0.00499545	-0.0105216	-0.000443418	-0.00098924	-0.000378823	-0.00167497	-0.00514212	-0.00555844	-0.00165209	-0.00207088	-0.000652204
RSV_genus221	RSV_genus221	-0.000341516	-0.000148753	-0.00012747	-0.000326907	-0.000146831		-0.000156186	-0.000364345	-9.99674e-05	-0.000144075	-0.000183905	-0.0001298	-0.000113256	-0.000113256	0.00167725	-0.000316704	0.0078728	0.611254	-0.000308634	0.0081748	0.0162894	0.0162601	-0.000284551	-0.000380008			0.000258862	-0.000266952	0.0463267	-0.000230489	0.021	0.583636	0.871798	-0.000114265	-0.0183408	-0.000526277	-0.000257123	-0.00352023	-0.00531576	-0.000323882	-0.000722563	-0.000276701	-0.00122344	-0.00368121	-0.00401603	-0.00120672	-0.00151262	-0.000476384
RSV_genus222	RSV_genus222	-0.000160515	-6.9915e-05	-5.99116e-05	-0.000153648	-6.90117e-05		-7.34084e-05	-0.000171244	-4.69853e-05	-0.000136429	-8.64367e-05	-6.10069e-05	-5.32311e-05	-5.32311e-05	-8.09551e-05	-0.000171253	-0.000126173	-0.000192998	-0.00014506	-0.000116414	-0.000144615	-0.000114529	-0.000133741	-0.000178606			-0.000137788	-0.000125469	0.0651371	-0.000108331	-0.000164538	-0.000259784	-0.000138255	-5.37053e-05	-0.00949955	-0.000247354	-0.000120849	-0.00171495	-0.00364631	-0.000152227	-0.000339609	-0.000130051	-0.000575023	-0.00176999	-0.00191422	-0.000567167	-0.00071094	-0.000223904
RSV_genus223	RSV_genus223	-0.000560151	0.0445018	-0.000209075	-0.000536189	0.000609698		-0.000256175	-0.000597595	0.0457427	0.00830446	0.0429366	-0.000212897	0.0103071	0.0103071	0.0150393	0.00140992	0.0240842	0.265135	-0.000506218	0.0221826	0.0280049	0.00120827	-0.000466718	0.519969			0.00473328	0.0324436	0.268902	0.0043577	0.0127794	0.376696	0.376322	0.0103052	-0.0254825	-0.000317187	-0.00042173	-0.00587322	-0.0115665	-0.000531229	-0.001122	-0.000453842	-0.00200667	-0.00609318	-0.0065686	-0.00196301	-0.00248098	-0.000781361
RSV_genus224	RSV_genus224	-0.000183101	-7.97531e-05	-6.83421e-05	-0.000175269	-7.87227e-05		-8.37381e-05	-0.000195341	-5.35969e-05	-0.000155627	-9.85996e-05	-6.95915e-05	-6.07215e-05	-6.07215e-05	-9.23468e-05	-0.000195351	-0.000143928	-0.000220156	-0.000165472	-0.000132796	-0.000164964	-0.000130645	-0.00015256	-0.000203739			-0.000157177	-0.000143124	-0.000233751	-0.000123575	-0.000187691	-0.000296339	-0.000157709	-6.12625e-05	0.000638411	-0.00028216	-0.000137855	-0.00195627	-0.00143071	-0.000173647	-0.000387398	-0.000148351	-0.000655938	-0.00201906	0.000481149	-0.000646977	-0.00081098	-0.00025541
RSV_genus225	RSV_genus225	-0.000238123	-0.000103719	-8.88788e-05	-0.000227937	-0.000102379		-0.000108901	-0.000254041	-6.97027e-05	-0.000202392	-0.000128229	-9.05036e-05	-7.89682e-05	-7.89682e-05	-0.000120097	-0.000254054	-0.000187178	-0.000286312	-0.000215196	-0.0001727	-0.000214535	-0.000169904	-0.000198404	-0.000264962			-0.000204408	-0.000186133	-0.000303993	-0.000160709	-0.000244092	-0.000385389	-0.000205101	-7.96717e-05	-0.00957478	-0.000366949	-0.00017928	-0.00254413	-0.00135817	-0.000225828	-0.00050381	-0.000192931	-0.000853046	-0.00262578	-0.00187152	-0.000841392	-0.00105468	-0.000332161
RSV_genus226	RSV_genus226	-0.000331867	-0.00014455	-0.000123868	-0.00031767	-0.000142683		-0.000151773	-0.00035405	-9.7143e-05	-0.000282069	-0.000178709	-0.000126133	-0.000110056	-0.000110056	-0.000167376	-0.000354069	-0.000260866	-0.000399027	-0.000299914	-0.000240688	-0.000298993	-0.000236791	-0.000276511	-0.000369271			-0.000284879	-0.000259409	-0.000423668	-0.000223976	-0.000340185	-0.000537107	-0.000285844	-0.000111037	0.0139749	-0.000511408	-0.000249858	-0.00354569	0.0193985	-0.000314731	-0.000702148	-0.000268883	-0.00118887	-0.00364681	-0.00389119	-0.00117263	-0.00146988	-0.000462925
RSV_genus227	RSV_genus227	-0.000511492	-0.000222789	-0.000190913	0.0617095	0.0057166		-0.000233921	-0.000545683	-0.000149722	0.062063	0.107589	-0.000194403	0.19767	0.19767	0.22379	0.0200835	0.187198	0.0292882	-0.000462244	0.141239	0.223654	-0.000364956	-0.000426175	0.00152313			0.00884228	0.0774109	0.0388612	0.0327093	0.061484	0.0261314	0.0928238	0.197665	-0.0240702	-0.000788211	-0.000385096	-0.00545008	-0.0093284	-0.000485082	-0.00108219	-0.000414418	-0.00183235	-0.00483272	-0.00544605	-0.00180732	-0.0022054	-0.000713486
RSV_genus228	RSV_genus228	-0.00012277	-5.34746e-05	-4.58235e-05	-0.000117518	-5.27838e-05		-5.61466e-05	-0.000130977	-3.59368e-05	-0.000104348	-6.61112e-05	-4.66612e-05	-4.07139e-05	-4.07139e-05	-6.19187e-05	-0.000130983	-9.65039e-05	-0.000147615	-0.000110949	-8.90397e-05	-0.000110609	-8.75979e-05	-0.000102292	-0.000136607			-0.000105387	-9.59652e-05	-0.000156731	-8.28573e-05	0.341322	-0.000198696	-0.000105744	-4.10766e-05	-0.00726575	-0.000189189	-9.24319e-05	-0.00131169	-0.00278889	-0.000116431	-0.000259751	-9.94699e-05	-0.000439808	-0.00135378	-0.0014641	-0.000433799	-0.000543764	0.336388
RSV_genus229	RSV_genus229
RSV_genus230	RSV_genus230	-0.000152266	-6.6322e-05	-5.68328e-05	-0.000145752	-6.54652e-05		-6.96359e-05	-0.000162444	-4.45707e-05	-0.000129418	-8.19946e-05	-5.78717e-05	-5.04955e-05	-5.04955e-05	-7.67948e-05	-0.000162452	-0.000119689	-0.00018308	-0.000137605	-0.000110432	-0.000137183	-0.000108644	-0.000126868	-0.000169427			-0.000130707	-0.000119021	-0.000194386	-0.000102764	-0.000156082	-0.000246433	-0.00013115	-5.09454e-05	0.0059263	-0.000234642	-0.000114639	0.00464448	-0.00153991	-0.000144404	-0.000322157	-0.000123368	-0.000545473	-0.000639806	0.00286055	-0.00053802	-0.000674405	-0.000212397
RSV_genus231	RSV_genus231	-0.00157329	-0.000621495	-0.000587227	-0.00130324	0.00311574		-0.000719516	0.00213678	-0.000418747	-0.0013065	-0.000847213	0.000819928	-0.000521747	-0.000521747	-0.000469121	-0.00111683	-0.000154309	-0.00182385	0.0018739	-2.12646e-05	-0.00103197	-0.000145218	-0.00131087	-0.00174515			0.00211873	0.0042345	-0.00177302	0.00013799	-0.00156327	-0.00197648	-0.00105508	-0.000526395	-0.0468538	-0.000762816	-0.00118265	-0.00863552	-0.0180632	-0.00149206	-0.00249835	0.0039504	-0.00207765	-0.00744703	0.0432146	-0.0044503	-0.00484174	-4.05928e-05
RSV_genus232	RSV_genus232	-0.00118035	-0.000514122	-0.000440562	-0.00112986	-0.00050748		-0.000539811	-0.00125925	0.00145067	-0.00100323	-0.000635615	-0.000448616	-0.000391437	-0.000391437	-0.000595306	-0.00125932	-0.00092782	-0.00141922	-0.0010667	-0.000856056	-0.00106343	-0.000842195	-0.000983468	-0.00131339			-0.00101323	-0.00092264	-0.00150686	-0.000796617	-0.00120993	-0.00191033	-0.00101666	-0.000394924	-0.0127966	-0.00181892	-0.00088867	-0.00665283	0.00476993	-0.0011194	-0.00249733	-0.000956335	0.150184	0.00624268	0.00556311	0.00210849	-0.00501625	-0.00164648
RSV_genus233	RSV_genus233	-0.00474149	-0.00206524	-0.00176975	-0.00318589	-0.00203856		-0.00216843	-0.00494748	-0.00135832	-0.00399891	-0.00255328	-0.000213099	-0.00157241	-0.00157241	-0.00239136	-0.00502421	-0.00372708	-0.00566149	-1.74992e-05	-0.0034388	-0.00299789	-0.00338312	-0.00395062	-0.00494012			-0.00407016	-0.00365588	-0.00603714	-0.00320003	-0.00485225	-0.00760009	-0.00408395	-0.00158642	-0.0238967	-0.00714308	-0.00334996	0.00954416	0.0637755	-0.00449668	0.0742048	-0.00384162	0.0214284	-0.00955866	0.0629954	0.0327641	-0.00217288	0.0178175
RSV_genus234	RSV_genus234	-0.000252326	-0.000109905	-9.41799e-05	-0.000241532	-0.000108485		-0.000115397	-0.000269193	-7.386e-05	-0.000214463	-0.000135877	-9.59016e-05	-8.36782e-05	-8.36782e-05	-0.00012726	-0.000269206	-0.000198342	-0.000303389	-0.000228031	-0.000183001	-0.000227331	-0.000180038	-0.000210238	-0.000280765			-0.0002166	-0.000197235	-0.000322125	-0.000170294	-0.00025865	-0.000408375	-0.000217334	-8.44237e-05	-0.0103329	-0.000388835	-0.000189973	-0.00269587	-0.00122409	-0.000239297	-0.000533859	-0.000204438	-0.000903925	-0.00217408	-0.00281773	-0.000891576	-0.00111758	-0.000351972
RSV_genus235	RSV_genus235	-0.00141573	-0.00061887	-0.000530323	-0.00102817	-0.000610875		-0.000649793	-0.00151581	-5.81124e-05	-0.00105947	-0.000765116	-0.000284294	-0.000471188	-0.000471188	-0.000184766	-0.00150512	-0.00111685	-0.00166465	0.00146641	-0.00103047	-0.00128009	-0.00101378	-0.00118384	-0.00158098			-0.00121966	-0.00111062	-0.00181387	0.00186946	0.0344528	-0.00229954	-0.00122294	-0.000475386	0.0014602	0.0116735	-0.00104146	-0.00861245	-0.0100359	-0.00134747	0.00677062	-0.00115118	-0.00246539	-0.00113938	-0.00680601	-0.00110205	-0.00580257	0.0334131
RSV_genus236	RSV_genus236	-0.000309728	-0.000134908	-0.000115605	-0.000296479	-0.000133165		-0.000141648	-0.000330432	-1.88843e-05	-0.000263252	-0.000166788	-0.000117719	-0.000102714	-0.000102714	-0.000156211	-0.000330449	-0.000243463	-0.000372408	-0.000279907	-0.000224632	-0.000279048	-0.000220995	-0.000258066	-0.000344637			-0.000265875	-0.000242104	-0.000395406	-0.000209035	-0.000317491	-0.000501277	-0.000266776	-0.00010363	-0.0182781	-0.000477292	-0.00023319	-0.00324263	-0.00702526	-0.000293736	-0.000655308	-0.000250946	-0.00110956	-0.00341537	-0.00367643	-0.0010944	-0.00137183	-0.000432044
RSV_genus237	RSV_genus237
RSV_genus238	RSV_genus238
RSV_genus239	RSV_genus239
RSV_genus240	RSV_genus240	-0.00667039	-0.00319081	-0.00277549	-0.00482229	0.00588088		-0.00205133	-0.00779216	-0.00213024	-0.00619067	-0.0040043	0.0137113	-0.00246601	-0.00246601	-0.00125438	-0.00782336	0.00461883	-0.00844145	0.0177536	0.00543241	-0.00263611	-0.00441033	-0.00619573	-0.0080608			-0.00316355	-0.00568678	-0.00882205	-0.00276087	-0.00760954	-0.0114804	-0.00611773	-0.00247554	-0.0370315	-0.00798819	-0.00144215	-0.00110174	0.0775246	0.00089105	0.0139161	-0.00391901	0.036737	-0.00962342	0.0425912	0.0185769	0.0250173	0.00811266
RSV_genus241	RSV_genus241	-0.000358959	-0.000156351	-0.000133981	-0.000343604	-0.000154331		-0.000164163	-0.000382954	-0.000105073	-0.000305096	-0.000193299	-0.00013643	-0.000119041	-0.000119041	-0.00018104	-0.000382974	-0.000282162	-0.000431602	-0.000324398	-0.000260338	-0.000323402	-0.000256122	-0.000299085	-0.000399417			-0.000308135	-0.000280587	-0.000458255	-0.000242261	-0.000367956	-0.000580955	-0.00030918	-0.000120101	-0.00625544	-0.000553158	-0.000270256	-0.00383516	0.00202596	-0.000340425	-0.000759469	-0.000290834	-0.00128593	-0.00395824	-0.00196357	-0.00126836	-0.00158988	-0.000500717
RSV_genus242	RSV_genus242	-0.00057606	-0.000250914	-0.000215013	-0.000551419	-0.000247672		-0.000263451	-0.000614568	-0.000168623	-0.000488834	-0.000310207	0.000241127	-0.000191038	-0.000191038	-0.000290535	-0.000614599	-0.000452816	-0.000692639	-0.000219663	-0.000417792	-0.000518998	-0.000411027	-0.000479974	-0.000640988			-0.000494498	-0.000450288	-0.000735412	-0.000388783	-0.000590499	-0.000932321	-0.000496174	-0.00019274	-0.0300085	-0.000887712	-0.000433709	-0.00600414	-0.0119283	-0.000546317	-0.0012188	-0.000466732	-0.0015148	-0.00531018	0.039973	-0.00188228	-0.00253591	-0.000803554
RSV_genus243	RSV_genus243	-0.000401661	-0.000174951	-0.000149919	-0.00038448	-0.000172691		-0.000183693	-0.000428511	-0.000117573	-0.000341391	-0.000216294	-0.00015266	-0.000133202	-0.000133202	-0.000202577	-0.000428533	-0.000315728	-0.000479571	-0.000362989	-0.000291308	-0.000361874	-0.000286591	-0.000334665	-0.000446932			-0.000344792	-0.000313966	-0.00051277	-0.000271081	-0.000388898	-0.000650066	-0.00034596	-0.000134389	-0.0225985	-0.000618962	-0.000302406	-0.00424973	-0.00889442	-0.000380923	-0.000849817	-0.000325432	-0.00108498	-0.00423516	0.00163344	-0.00139821	-0.00177901	-0.000560283
RSV_genus244	RSV_genus244	-0.00104539	-0.000455338	-0.000390189	-0.00100067	0.00284355		-0.00047809	-0.00111527	-0.000300727	-0.000139953	-0.000562939	8.98484e-05	-0.00034668	-0.00034668	0.0135393	0.0104655	0.0609429	0.116995	-0.000320131	0.0631401	0.0246823	0.0533637	-0.000871019	-0.000817405			0.107856	-0.000817146	0.0100481	0.0176299	0.0436151	0.00182088	0.0109386	-0.000349769	-0.0219241	-0.00161095	-0.00078706	-0.0102453	-0.0149336	-0.000991413	-0.00218364	-0.000846989	-0.00336424	-0.00442807	0.00715554	-0.00302957	-0.00420274	-0.0013987
RSV_genus245	RSV_genus245	-0.000289608	-0.000126144	-0.000108095	-0.000277219	-0.000124514		-0.000132447	-0.000308967	-8.47732e-05	-0.000246151	-0.000155953	-0.000110071	-9.60421e-05	-9.60421e-05	-0.000146063	-0.000308983	-0.000227648	-0.000348216	-0.000261724	-0.00021004	-0.00026092	-0.000206639	-0.000241302	-0.000322249			-0.000248603	-0.000226377	-0.00036972	-0.000195456	-0.000296867	-0.000468714	-0.000249446	-9.68977e-05	-0.00932675	-0.000446287	-0.000218042	-0.00275873	-0.00450717	-0.000274655	-0.000612739	-0.000234644	-0.00103748	-0.00317234	-0.00319929	-0.00102331	-0.00128271	-0.000403978
RSV_genus246	RSV_genus246	-0.000653323	-0.000284566	-0.000243851	-0.000625376	-0.00028089		-0.000298785	-0.000696995	-0.000191239	-0.00055529	-0.000351812	0.0166795	-0.00021666	-0.00021666	-0.000329502	0.0509225	-0.000513548	-0.000785536	0.015299	-0.000473827	-0.000588607	-0.000466154	-0.000544349	-0.000726958			0.0568992	0.59115	0.0170577	-0.000440927	-0.000669698	0.0442465	-0.000562721	-0.00021859	-0.0138301	-0.00100677	-0.000491878	-0.00610958	-0.00462583	-0.00061959	-0.00138227	-0.000529331	-0.00234045	-0.00646434	0.0706813	-0.00219684	-0.00289365	0.00122048
RSV_genus247	RSV_genus247
RSV_genus248	RSV_genus248	-0.00454572	-0.00294041	-0.00224111	-0.00272099	-0.00196062		-0.00247229	-0.00716265	-0.00197893	-0.00571678	-0.00365055	0.00424006	-0.00224815	-0.00224815	-0.00232881	-0.00708681	-0.000586906	-0.00792303	-0.00531046	-1.09353e-05	-0.00429953	-0.00265572	-0.00545045	-0.00750536			-0.00541537	-0.00445178	-0.00829335	-0.00413555	-0.00693697	-0.0101317	-0.00578169	-0.00226536	-0.035002	-0.00888271	-0.00404363	0.0313342	0.0620168	0.00297635	0.0309566	-0.00454957	0.00649443	0.00210301	0.0287133	0.0110941	0.00059304	0.0005329
RSV_genus249	RSV_genus249	-0.00265244	-0.00115532	-0.000990016	-0.00253898	-0.00114039		-0.00121304	-0.00282974	-0.00067168	-0.00222566	-0.00142833	-0.00100811	-0.000879622	-0.000879622	-0.00123448	-0.00282989	-0.00208496	-0.00315183	-0.00215941	-0.0019237	-0.0023897	-0.00189255	-0.00221001	-0.00295139			-0.00227689	-0.00207332	-0.00338616	-0.00179013	-0.00271892	-0.00429282	-0.0022846	-0.000887459	-0.0262172	-0.00213086	-0.00199699	0.0110229	0.0299923	-0.00251549	0.000541081	-0.00214904	0.0202839	-0.0139444	0.00671176	0.00504289	-0.0086659	0.0192307
RSV_genus250	RSV_genus250	-0.000393613	-0.000171445	-0.000146915	-0.000376775	-0.00016923		-0.000180012	-0.000419924	-0.000115217	-0.00033455	-0.000211959	-0.000149601	-0.000130533	-0.000130533	-0.000198518	0.0574959	-0.000309402	-0.000473269	-0.000355715	-0.00028547	-0.000354623	-0.000280848	-0.000327959	-0.000437977			0.0640472	0.66266	0.0195455	-0.000265649	-0.000403479	0.0500277	-0.000339028	-0.000131696	-0.017089	-0.000606559	-0.000296346	-0.0040108	-0.00509402	-0.00037329	-0.000832788	-0.000318911	-0.00141007	-0.00199086	0.0738743	-0.0013908	-0.00174336	-0.000549055
RSV_genus251	RSV_genus251	-0.000967135	-0.000421253	-0.00036098	-0.000925764	-0.00041581		-0.000442301	-0.00103178	-0.000167771	-0.000767014	-0.000520799	-0.000367579	-0.000320729	-0.000320729	-0.000290358	-0.00047109	-0.000760222	-0.00115415	-0.000438373	-0.000701421	-0.000568945	-0.000690063	-0.000805817	-0.00107614			-0.000830201	-0.000755977	-0.00123208	-0.000652718	0.0595262	-0.00155215	-0.000833015	-0.000323586	-0.0372131	0.00224969	-0.000728143	-0.00869478	-0.014614	-0.000917199	-0.00156728	-0.000783586	0.00104439	-0.00628198	0.0313111	-0.00301177	-0.00426168	0.0582842
RSV_genus252	RSV_genus252	-0.000221048	-9.62815e-05	-8.25056e-05	-0.000211592	-9.50376e-05		-0.000101092	-0.000235824	-6.47045e-05	-0.000187879	-0.000119034	-8.40139e-05	-7.33057e-05	-7.33057e-05	-0.000111485	-0.000235836	-0.000173756	-0.000265782	-0.000199765	-0.000160317	-0.000199152	-0.000157721	-0.000184178	-0.000245962			-0.000189751	-0.000172786	-0.000282195	-0.000149185	-0.000226589	-0.000357754	-0.000190394	-7.39588e-05	-0.0064751	-0.000340636	-0.000166424	-0.0023617	-0.00502142	-0.000209635	-0.000467683	-0.000179096	-0.000791877	-0.00243749	-0.00263612	-0.000781059	-0.000979051	-0.000308343
RSV_genus253	RSV_genus253	0.0028358	-0.00846326	0.00761651	-0.0113648	0.00380974		0.0230602	-0.0141175	-0.00426412	-0.0122746	-0.0106323	0.00828424	-0.00654778	-0.00654778	-0.00691219	-0.0176733	-0.00291668	-0.00754254	0.0102275	-0.00128086	-0.0106731	-0.0061455	0.0225997	0.00766977			-0.003572	-0.0142666	-0.0219895	0.0285051	-0.0135807	-0.000983835	-0.0149452	-0.00658798	-0.178768	-0.0217825	-0.00978763	0.000716978	0.0887059	-0.0155447	-0.00965513	-0.00190411	-0.0301219	-0.0777952	-0.0766244	-0.00868065	-0.0456608	-0.0017707
RSV_genus254	RSV_genus254	-0.00035704	-0.000155515	-0.000133264	-0.000341767	-0.000153506		-0.000163286	-0.000380907	0.000122578	-0.000303465	-0.000192265	0.000253649	-0.000118404	-0.000118404	-0.000180072	0.0578293	-0.000280653	-0.000429295	-0.000322664	-0.000258946	-0.000321673	-0.000254753	-0.000297486	-0.000397282			0.0644512	0.666525	0.0197114	-0.000240966	0.046643	0.0505235	-0.000307527	-0.000119459	-0.0197537	-0.0005502	-0.000268811	-0.00372042	-0.00745225	-0.000338605	-0.000755409	-0.000289279	-0.00100238	-0.00332434	0.0748071	-0.00126158	-0.00158138	0.0458379
RSV_genus255	RSV_genus255	0.0101225	-0.00473891	-0.000274817	-0.00206157	0.00358159		0.00319216	-0.0116519	0.00922807	0.00697114	-0.00604043	0.00515449	-0.00371994	-0.00371994	0.0020339	-0.0114687	0.0155368	-0.00790723	-0.00356521	0.0170601	0.00107028	-0.00121805	-0.0069269	-0.012234			-0.00797765	-0.000386069	-0.0117959	-0.00757048	-0.00704761	-0.0148368	-0.00935783	-0.00374402	-0.0331304	-0.0143814	-0.000146685	0.0393	0.148687	0.0105366	-0.00370329	-0.000501293	0.0044059	-0.0175418	-0.00261034	0.00322674	-0.00750436	0.00856761
RSV_genus256	RSV_genus256	-0.000910657	-0.00853811	0.00940099	0.0184856	0.00227045		0.0242993	-0.018054	-0.00293844	0.00743899	-0.0106574	-0.00285205	-0.00656323	-0.00656323	-0.007472	-0.0202233	-0.00479615	-0.0222578	-0.00494491	-0.00322116	-0.00973518	-0.00473492	0.0154155	-0.0216239			-0.0105432	-0.0135575	-0.0241428	0.0205124	-0.0190624	-0.0299825	-0.0159731	-0.00653167	-0.0297058	-0.00965137	-0.00612721	0.0940195	-0.00957365	-0.0108334	0.0176104	-0.00861077	-0.0316357	-0.0259409	-0.0768908	0.00934832	-0.0397236	-0.0131336
RSV_genus257	RSV_genus257	-0.00584752	-0.00255802	-0.00219202	-0.00522854	-0.00235802		-0.00248214	-0.00626541	-0.00165418	-0.00493473	-0.00316251	-0.000754415	-0.0019476	-0.0019476	-0.00180236	-0.00618968	-1.12751e-05	0.0810771	0.000481521	0.000504868	-0.0024649	-0.00419035	-0.00489325	-0.00614164			-0.00371195	-0.0045906	-0.00597185	-0.00303399	0.0132275	0.0534023	-0.00484681	-0.00196495	-0.0488794	-0.0068685	-0.00018812	0.0185166	0.0872084	-0.00305753	0.00828464	-0.00311697	0.00638772	-0.0276318	-0.00195435	0.0102735	0.00230718	0.00188042
RSV_genus258	RSV_genus258	-0.000599961	-0.000261324	-0.000223934	-0.000574296	-0.000257947		-0.000274381	-0.000640066	-0.000175619	-0.000172327	-0.000323077	-0.000228027	-0.000198964	-0.000198964	0.000909225	-0.000640098	-0.000471602	-0.000721375	-0.000542195	-0.000435126	-0.000540531	-0.00042808	-0.000499888	-0.000667582			-0.000515014	-0.000468969	-0.000765923	-0.000404913	-0.000614998	-0.000971002	-0.000516759	-0.000200736	0.0170333	0.0220336	-0.000451703	-0.00403528	0.0299457	-0.000568983	0.00138551	-0.000486096	-0.00199804	-0.00451768	-0.00215202	-0.00103372	0.00105109	-0.000836892
RSV_genus259	RSV_genus259	0.0267573	-0.0106627	-0.00265377	0.0107835	0.00744372		0.00443175	-0.016911	-0.00415375	-0.00083756	-0.0133371	0.0046458	-0.00822129	-0.00822129	-0.00811014	-0.0173494	-0.000607223	-0.0245967	0.0014341	0.00155221	-0.0104604	-0.00262624	0.00454106	-0.0267849			-0.00760921	-0.0172848	-0.0191822	-0.00142286	-0.0182373	-0.0338188	-0.0189528	-0.00821542	-0.0705041	-0.0151795	-0.0132346	0.0598694	0.121247	-0.00319657	0.007322	0.00436591	-0.0148481	-0.04979	-0.0184693	0.0187167	-0.0364506	-0.00117011
RSV_genus260	RSV_genus260
RSV_genus261	RSV_genus261	-0.013849	-0.00545945	-0.000369473	-0.00271187	0.00405283		0.00406316	-0.00457862	-0.0044877	-0.0112768	-0.00832083	0.0166486	-0.0051243	-0.0051243	-0.00403794	-0.0162666	0.00391435	-0.017789	-0.00636169	0.00540861	-0.00755014	-0.00997559	-0.0099264	-0.0170355			-0.0121672	-0.0120104	-0.0186356	-0.00518609	-0.0156385	-0.0237019	-0.0129432	-0.00515139	-0.056704	-0.0195619	-0.00967129	0.0383059	0.174531	-0.00347304	0.0138339	0.0109845	-0.0299705	-0.0574923	-0.0370182	0.00157329	-0.0363931	0.0044119
RSV_genus262	RSV_genus262	0.0225956	-0.00717087	-0.00224318	0.0546163	0.0156525		-0.00513429	-0.0145032	-0.0048434	0.0314074	-0.00895873	-0.00510053	-0.00551714	-0.00551714	-0.00692375	-0.0140102	-0.00675809	-0.0191765	-0.00622935	-0.00552832	-0.0111775	-0.00226779	-0.00628561	-0.0177608			-0.00547027	-0.0125453	-0.0188568	-0.00933703	-0.0141144	-0.0241614	-0.013344	-0.00550268	0.281414	-0.0180758	0.0247234	0.0940401	-0.0495042	-0.0112569	-0.013519	8.72122e-05	-0.00443561	0.215106	0.0158335	0.0208582	0.0421478	-0.00329412
RSV_genus263	RSV_genus263	0.00950916	-0.0127443	-0.00209466	-0.00159524	0.0129088		-0.00186108	-0.0246838	-0.00732228	-0.010524	-0.0160084	-0.00660779	-0.00985862	-0.00985862	-0.0124707	-0.0189695	-0.0132898	-0.0256137	-0.0031055	-0.0111343	-0.017857	-0.0089484	-0.00737902	-0.0169839			-0.0118927	-0.0214551	-0.0282965	-0.0120792	-0.0139754	-0.030882	-0.0233933	-0.00980821	0.265937	-0.0323623	0.0149462	0.0634637	-0.0504109	-0.0144852	-0.0167969	0.000743273	-0.015174	0.11695	-0.0165111	0.00514819	0.01588	-0.0028553
RSV_genus264	RSV_genus264	-0.000605259	-0.000263631	-0.000225911	-0.000542659	-0.000260225		-0.000276804	-0.000645718	-0.00017717	-5.79935e-06	-0.00032593	-0.000230041	-0.000200721	-0.000200721	0.00110891	-0.00064383	-0.000475767	-0.00066226	0.00151233	-0.000438968	-0.000545304	-0.00043186	-0.000504302	-0.000673477			0.0154427	-0.000473111	-0.000771923	-0.000408489	-0.000552566	-0.000977323	0.000954723	-0.000202509	-0.0257557	0.0255654	-0.000455692	-0.00601005	-0.00856493	-0.000574008	0.00359704	0.0122481	-0.00200167	-0.00590066	0.0199054	-0.00158345	-0.0026457	-0.000844283
RSV_genus265	RSV_genus265	-0.000371729	-0.000161913	-0.000138747	-0.000355828	-0.000159822		-0.000170004	-0.000396578	-0.000108812	-0.00031595	-0.000200175	-0.000141283	-0.000123276	-0.000123276	-0.000187481	-0.000396598	-0.0002922	-0.000446957	-0.000335939	-0.000269599	-0.000334907	-0.000265234	-0.000309725	0.354827			-0.000319098	-0.000290569	0.165295	-0.00025088	-0.000381047	0.0588639	0.00655377	-0.000124374	-0.0194609	-0.000572837	-0.00027987	-0.00397159	0.000711077	-0.000352536	-0.000786488	-0.00030118	-0.00133167	-0.00409905	-0.00438312	-0.00131348	-0.00164644	-0.00051853
RSV_genus266	RSV_genus266	-0.000368678	-0.000160585	-0.000137608	-0.000352908	-0.00015851		-0.000168608	-0.000393323	-0.000107918	-0.000313357	-0.000198532	-0.000140124	-0.000122264	-0.000122264	-0.000185942	-0.000393343	-0.000289802	-0.000443288	-0.000333181	-0.000267387	-0.000332159	-0.000263057	-0.000307183	-0.000410232			-0.000316479	-0.000288184	-0.000470663	-0.000248821	-0.000377919	-0.000596685	-0.000317551	-0.000123353	0.0118232	-0.000568135	-0.000277573	-0.003939	0.00372518	-0.000349643	-0.000780033	-0.000298708	0.00577517	-0.00388772	-0.00240298	-0.0013027	0.0127496	-0.000514274
RSV_genus267	RSV_genus267	-0.000286636	-0.00012485	-0.000106986	-0.000274375	-0.000123237		-0.000131088	-0.000305797	-8.39033e-05	-0.000243626	-0.000154353	-0.000108942	-9.50565e-05	-9.50565e-05	-0.000144564	-0.000305812	-0.000225312	-0.000344643	-0.000259038	-0.000207885	-0.000258243	-0.000204519	-0.000238826	-0.000318943			-0.000246052	-0.000224054	-0.000365926	-0.000193451	-0.000293821	-0.000463904	-0.000246886	-9.59034e-05	0.00703053	-0.000441708	-0.000215805	-0.00306245	0.000719533	-0.000271836	-0.000606452	-0.000232237	-0.00102684	-0.00316073	-0.00333528	-0.00101281	-0.00126955	-0.000399832
RSV_genus268	RSV_genus268	-0.000397005	-0.000172923	-0.000148181	-0.000380023	-0.000170689		-0.000181563	-0.000423544	-0.00011621	-0.000337433	-0.000213786	-0.00015089	-0.000131658	-0.000131658	-0.000200229	-0.000423565	-0.000312068	-0.000477348	-0.000358781	-0.000287931	-0.000357679	-0.000283269	-0.000330785	-0.000441751			-0.000340795	-0.000310326	-0.000506826	-0.000267939	-0.000406956	-0.000642531	-0.00034195	-0.000132831	-0.00337654	-0.000611787	-0.0002989	-0.00424164	-0.00876957	-0.000376507	-0.000839965	-0.000321659	-0.00142222	-0.00432561	-0.00414074	-0.00140279	-0.00175839	-0.000553788
RSV_genus269	RSV_genus269
RSV_genus270	RSV_genus270	-0.000641831	-0.000279561	-0.000239562	-0.000614376	-0.000275949		-0.00029353	-0.000684735	-0.000187875	-0.000545523	-0.000345624	-0.000243941	-0.000212849	-0.000212849	0.097495	0.0018359	0.430082	0.0181294	-0.000580035	0.444995	0.14131	-0.000457955	-0.000534775	-0.000714172			0.0286453	-0.000501699	0.0256643	-0.000433172	-0.000657919	0.0192115	0.00164812	-0.000214745	0.00413837	-0.000989065	-0.000483227	0.00779059	0.0027311	-0.000608692	-0.00135796	-0.000520021	0.00486066	-0.0011219	0.00497368	-0.00226765	0.0515879	-0.000895299
RSV_genus271	RSV_genus271	-0.000745006	-0.000324501	-0.000278072	-0.000713137	0.00398923		-0.000340715	-0.000706111	-0.000218076	-0.000598912	-0.000401184	0.00206216	-0.000247065	-0.000247065	-0.00027736	-0.000793195	-0.000585616	-0.000895774	0.000960134	-0.000540321	-0.000664404	-0.000531572	-0.00062074	-0.000828975			-0.000639523	-0.000582347	-0.000949254	-0.000502804	-0.000763679	-0.0011906	-0.00064169	-0.000249266	-0.0330926	0.000715813	-0.00055558	-0.00647605	-0.0108142	-0.000706539	-0.00131707	-0.000603614	-0.00236357	-0.00631385	0.0442149	-0.00229449	-0.00311721	-0.000386291
RSV_genus272	RSV_genus272	-0.000198213	-8.63352e-05	-7.39825e-05	-0.000189734	-8.52198e-05		-9.06491e-05	-0.000211463	-5.80203e-05	-0.000168471	-0.000106737	-7.53349e-05	-6.5733e-05	-6.5733e-05	-9.99682e-05	-0.000211474	-0.000155806	-0.000238326	-0.000179129	-0.000143755	-0.000178579	-0.000141428	-0.000165151	-0.000220553			-0.000170149	-0.000154937	-0.000253043	-0.000133774	-0.000203181	-0.000320797	-0.000170725	-6.63186e-05	-0.0032903	-0.000305447	-0.000149232	-0.00211773	-0.00433479	-0.000187979	-0.00041937	-0.000160595	-0.000710073	-0.00211286	-0.00195735	-0.000700372	-0.000877912	-0.00027649
RSV_genus273	RSV_genus273	-0.000844232	-0.00036772	-0.000315107	-0.000808119	-0.00036297		-0.000386094	-0.000900666	-0.000247121	-0.000717552	-0.000454617	-0.000320868	-0.000279971	-0.000279971	-0.000425786	-0.000900712	-0.000663613	-0.00101508	-0.000762948	-0.000612285	-0.000760605	-0.000602371	-0.000703415	-0.000939385			-0.0007247	-0.000659908	-0.00107777	-0.000569772	-0.000865392	-0.00136634	-0.000727156	-0.000282465	0.00421689	0.0978281	-0.000344526	0.00178907	-0.00188238	-0.000800642	0.160873	-0.000684009	-0.00299205	0.0085962	0.0311314	-0.00224216	-0.00238627	-0.00117763
RSV_genus274	RSV_genus274	0.000637934	-0.000904584	-0.000775157	-0.00109337	-0.000892897		-0.000949783	-0.00221562	-0.000607912	-0.00176516	-0.00111835	-0.000789327	-0.000688722	-0.000688722	-0.00104742	-0.00220335	-0.00163247	-0.00248662	0.00926106	-0.00150621	-0.00134747	-0.00148182	-0.00173038	-0.00231086			-0.00178275	-0.00162336	-0.00264589	-0.00140163	-0.00212885	-0.00333848	-0.00178879	-0.000694858	-0.0159607	-0.00320034	-0.00107679	0.00685175	0.0632365	-0.00196956	-0.00170713	-0.00168265	0.00236336	-0.013779	0.00736173	-0.00351207	0.008183	-0.00289694
RSV_genus275	RSV_genus275
RSV_genus276	RSV_genus276
RSV_genus277	RSV_genus277	-0.000430974	-0.000187718	-0.00016086	-0.000412538	-0.000185293		-0.000197098	-0.000459783	-1.61541e-05	-0.00029294	-0.000232078	-0.000163801	-0.000142923	-0.000142923	-0.000217361	-0.000456854	-0.000338769	-0.000518191	-0.000389479	-0.000312567	-0.000388283	-0.000307506	-0.000359088	-0.000479549			-0.000369954	-0.000336878	-0.000550191	-0.000290864	-0.000441776	-0.000697507	-0.000371207	-0.000144196	-0.00710558	-0.000664133	-0.000324475	-0.00187668	-0.00298072	-0.000408722	-0.000911835	-0.000349181	-0.00127452	-0.00179754	-0.00101322	0.00254626	-0.000477926	-0.000601171
RSV_genus278	RSV_genus278	-0.000136464	-5.94394e-05	-5.09349e-05	-0.000130627	-5.86715e-05		-6.24094e-05	-0.000145586	-3.99454e-05	-0.000115987	-7.34856e-05	-5.1866e-05	-4.52553e-05	-4.52553e-05	-6.88254e-05	-0.000145594	-0.000107268	-0.000164081	-0.000123325	-9.89716e-05	-0.000122947	-9.7369e-05	-0.000113702	-0.000151845			-0.000117143	-0.00010667	-0.000174213	-9.20996e-05	-0.000139885	-0.00022086	-0.00011754	-4.56585e-05	-0.00377855	-0.000210292	-0.000102742	-0.001458	-0.0025333	-0.000129418	-0.000288725	-0.000110565	-0.000488866	-0.00150479	-0.00117585	-0.000482187	-0.000604418	-0.000190356
RSV_genus279	RSV_genus279
RSV_genus280	RSV_genus280	-0.000375919	-0.000163738	-0.000140311	-0.000359838	-0.000161623		-0.00017192	-0.000401048	-0.000110038	-0.000319511	-0.000202431	-0.000142876	-0.000124665	-0.000124665	-0.000189594	-0.000401068	-0.000295493	-0.000451994	-0.000339725	-0.000272638	-0.000338682	-0.000268223	-0.000313216	-0.000418288			-0.000322694	-0.000293843	-0.000479907	-0.000253707	-0.000385341	-0.000608403	-0.000323787	-0.000125776	0.0142015	-0.000579293	-0.000283025	-0.00401635	-0.00771793	-0.000356509	-0.000795352	-0.000304575	-0.00134668	0.00399155	-0.00120801	-0.00132828	0.061184	-0.000524374
RSV_genus281	RSV_genus281	-0.000375461	-0.000163539	-0.00014014	-0.0003594	-0.000161426		-0.00017171	-0.000400559	-0.000109904	-0.000319122	-0.000202185	-0.000142702	-0.000124513	-0.000124513	5.49127e-05	-0.000394285	0.000780139	-0.000404243	-0.000339311	0.000840112	0.260113	-0.000267897	-0.000312835	-0.000417779			0.181742	-0.000293486	-0.000413187	-0.000253399	-0.000384872	0.0978668	0.0698877	-0.000125623	-0.0212789	-0.000578587	-0.00028268	-0.00401146	-0.00852913	-0.000356075	-0.000794384	-0.000304204	-0.00134504	-0.0041402	-0.00447758	-0.00132667	-0.00166297	-0.000523736
RSV_genus282	RSV_genus282	-0.000208463	-9.07998e-05	-7.78083e-05	-0.000199546	-8.96267e-05		-9.53368e-05	-0.000222398	0.00357366	-0.000177183	-0.000112257	-7.92307e-05	-6.91322e-05	-6.91322e-05	-0.000105138	-0.000103407	-0.000163864	-0.00025065	-0.000188392	-0.000151189	-0.000187813	-0.000148741	-0.000173692	-0.000231959			-0.000178948	-0.000162949	-0.000266129	-0.000140692	-0.000213688	0.026991	0.00821694	-6.9748e-05	-0.011351	-0.000321242	-0.000156949	-0.00217325	-0.00415327	-0.0001977	-0.000441056	-0.0001689	0.00361052	-0.00229872	-0.00210549	-0.00073659	-0.00092331	-0.000290788
RSV_genus283	RSV_genus283	-0.000452484	-0.000197087	-0.000168888	-0.000433128	0.00271013		-0.000206935	-0.00048273	-0.00013245	-0.000384587	0.0780517	-0.000171976	0.143456	0.143456	0.176728	0.433157	0.198881	0.337198	-0.000408918	0.167705	0.183052	-0.000322853	-0.00037701	0.000800146			0.0106247	0.0561268	0.666487	0.0158678	0.0439998	0.384841	0.529333	0.143452	-0.0250554	-0.000697279	-0.000340669	-0.00483438	-0.0101528	-0.000429121	-0.000957344	-0.000366608	-0.00162097	-0.00498953	-0.00521	-0.00159882	-0.00200411	-0.000631175
RSV_genus284	RSV_genus284	-0.000209123	-9.10871e-05	-7.80545e-05	-0.000200177	-8.99103e-05		-9.56384e-05	-0.000223102	-6.12138e-05	-0.000177743	-0.000112612	-7.94814e-05	-6.93509e-05	-6.93509e-05	-0.000105471	-0.000223113	-0.000164382	-0.000251443	-0.000188988	-0.000151668	-0.000188408	-0.000149212	-0.000174241	-0.000232693			-0.000179514	-0.000163464	-0.000266971	-0.000141137	-0.000214364	-0.000338453	-0.000180122	-6.99687e-05	0.0037941	-0.000322259	-0.000157446	0.001015	-0.00423769	-0.000198325	-0.000442452	-0.000169434	-0.000749156	0.002604	-0.00242581	-0.000738921	-0.000926232	-0.000291708
RSV_genus285	RSV_genus285	-0.000185823	-8.09386e-05	-6.9358e-05	0.0362877	-7.98929e-05		-8.49828e-05	-0.000198245	-5.43936e-05	0.0250072	-0.000100065	-7.06259e-05	-6.16241e-05	-6.16241e-05	-9.37194e-05	0.000507883	-0.000146067	0.00463626	-0.000167932	-0.00013477	0.00322416	-0.000132587	-0.000154828	-0.00015108			-0.000159513	-0.000145252	0.0652358	-0.000125412	0.00490078	0.000404465	-0.000160054	-6.21731e-05	-0.0086121	-0.000286354	-0.000139904	-0.00198535	-0.0036085	-0.000176229	-0.000393156	-0.000150556	-0.000665688	-0.00194744	-0.00220114	-0.000656594	-0.000823035	-0.000259207
RSV_genus286	RSV_genus286	-0.000342141	-0.000149026	-0.000127703	-0.000327506	-0.0001471		-0.000156472	-0.000365012	-0.000100151	-0.000290802	-0.000184242	-0.000130038	-0.000113464	-0.000113464	-0.000172558	-0.000365031	-0.000268942	-0.000411381	-0.000309199	-0.00024814	-0.00030825	-0.000244122	-0.000285072	-0.000380704			-0.000293699	-0.000267441	-0.000436785	-0.000230911	-0.000350717	-0.000553736	-0.000294694	-0.000114474	-0.00214524	-0.000527241	-0.000257594	-0.00365547	0.00425323	-0.000324476	-0.000723887	-0.000277208	-0.00122568	-0.00377279	-0.00211818	-0.00120893	-0.00151539	-0.000477257
RSV_genus287	RSV_genus287	-0.000188033	-8.1901e-05	-7.01827e-05	-0.000179989	-8.08429e-05		-8.59933e-05	-0.000200602	-5.50404e-05	-0.000159818	-0.000101255	-7.14657e-05	-6.23569e-05	-6.23569e-05	-9.48339e-05	-0.000200612	-0.000147804	-0.000226085	-0.000169929	-0.000136372	-0.000169407	-0.000134164	-0.000156669	-0.000209226			-0.00016141	-0.000146979	-0.000240047	-0.000126903	-0.000192746	0.0275436	0.00839418	-6.29124e-05	-0.0105839	-0.000289759	-0.000141567	-0.00194856	-0.00415564	-0.000178324	-0.000397831	-0.000152347	-0.000673604	-0.00207166	-0.00222885	-0.000664401	-0.000832822	-0.000262289
RSV_genus288	RSV_genus288	-0.000304257	-0.000132524	-0.000113563	-0.000291242	-0.000130812		-0.000139146	-0.000324595	-8.90611e-05	-0.000258602	-0.000163841	-0.000115639	-0.0001009	-0.0001009	-0.000153451	-0.000324612	-0.000239163	-0.000365829	-0.000274962	-0.000220664	-0.000274118	-0.000217091	-0.000253507	-0.000338549			-0.000261178	-0.000237827	-0.000388421	-0.000205343	-0.000311883	-0.000492422	-0.000262063	-0.000101799	-0.00933778	-0.000468861	-0.000229071	-0.00325071	-0.0012309	-0.000288547	-0.000643732	-0.000246513	-0.00108996	-0.00335503	-0.00264006	-0.00107507	-0.00134759	-0.000424411
RSV_genus289	RSV_genus289	-0.000509151	-0.00022177	-0.000190039	-0.000487371	-0.000218905		-0.000232851	-0.000543185	-0.000149037	-0.000432751	-0.000274176	-0.000193513	-0.000168849	-0.000168849	-0.000256789	-0.000543213	-0.000400221	0.00135705	-0.000460129	-0.000369265	-0.000458716	-0.000363286	-0.000424225	-0.000566537			0.519449	-0.000397986	-0.000649993	-0.000343625	0.000937801	-0.000824032	0.0476359	-0.000170353	-0.00377914	-0.000784603	-0.000383333	-0.00223138	0.00462582	-0.000482862	-0.00107724	-0.000412521	-0.00182397	-0.00512238	-0.00253175	-0.00179905	-0.0022551	-0.000710221
RSV_genus290	RSV_genus290	-0.000165068	-7.18984e-05	-6.16113e-05	-0.000158007	-7.09695e-05		-7.54909e-05	-0.000176102	-4.83183e-05	-0.000140299	-8.88888e-05	-6.27376e-05	-5.47412e-05	-5.47412e-05	-8.32517e-05	-0.000176111	-0.000129753	-0.000198473	-0.000149175	-0.000119717	-0.000148717	-0.000117778	-0.000137535	-0.000183673			-0.000141697	-0.000129028	-0.00021073	-0.000111404	-0.000169206	-0.000267154	-0.000142177	-5.52289e-05	-0.00438102	-0.000254371	-0.000124278	-0.0017636	0.000191134	-0.000156545	-0.000349244	-0.000133741	-0.000591336	-0.00108479	-0.00143112	-0.000583257	-0.000731109	-0.000230256
RSV_genus291	RSV_genus291	-0.000215238	-9.3751e-05	-8.03372e-05	-0.000206031	-9.25398e-05		-9.84354e-05	-0.000229626	-6.30039e-05	-0.000182941	-0.000115905	-8.18058e-05	-7.13791e-05	-7.13791e-05	-0.000108555	-0.000229638	-0.000169189	-0.000258797	-0.000194515	-0.000156103	-0.000193918	-0.000153575	-0.000179337	-0.000239498			-0.000184764	-0.000168245	-0.000274778	-0.000145264	-0.000220633	-0.000348351	-0.00018539	-7.2015e-05	-0.0107099	-0.000331683	-0.00016205	-0.00229963	-0.00488944	-0.000204125	-0.000455392	-0.000174389	-0.000771065	-0.00237343	-0.00256683	-0.000760531	-0.000953319	-0.000300239
RSV_genus292	RSV_genus292	-0.000532371	-0.000231884	-0.000198706	-0.000509598	0.00413961		-0.00024347	-0.000567958	0.0532104	-0.000452487	-0.00028668	-0.000202339	-0.000176549	-0.000176549	-0.0002685	-0.000509774	-0.000418473	0.488067	-0.000481113	-0.000386106	-0.000479636	-0.000379854	-0.000443572	-0.000137817			-0.000456994	0.0330109	0.0168457	0.0239645	0.068784	0.198291	0.268609	-0.000178122	-0.0185902	-0.000820386	-0.000400815	-0.00334653	-0.0100213	-0.000504883	-0.000862395	-0.000431334	-0.00190715	-0.00507919	-0.00386307	-0.00182665	-0.00168179	-0.000742611
RSV_genus293	RSV_genus293	-0.000232979	-0.000101478	-8.69586e-05	-0.000223012	-0.000100167		-0.000106548	-0.000248552	-6.81968e-05	-0.000198019	-0.000125458	-8.85483e-05	-7.72622e-05	-7.72622e-05	0.030095	0.000529977	0.132809	0.00555773	-0.000210547	0.137417	0.0436141	-0.000166233	-0.000194118	-0.000259237			0.00881762	-0.000182112	0.00788238	-0.000157237	-0.000238818	0.00587747	0.000479119	-7.79505e-05	-0.0118344	-0.000359021	-0.000175407	-0.00248917	-0.00529243	-0.000220949	-0.000492925	-0.000188762	-0.000834616	-0.00256905	-0.00241393	-0.000823214	-0.00103189	-0.000324985
RSV_genus294	RSV_genus294	-0.00055191	-0.000240394	-0.000205999	-0.000528301	0.0223104		-0.000252406	-0.000588803	0.000553446	0.00373845	0.00660918	-0.000209765	0.0124844	0.0124844	0.147009	0.00406007	0.596774	0.0300361	-0.000498771	0.614079	0.206689	0.47459	-0.000459852	0.00182038			0.633182	0.0045507	0.0377679	0.125173	0.0102026	0.0321637	0.0758386	0.0124825	-0.0131773	-0.000850496	-0.000415526	-0.00572049	0.00178219	-0.000523414	-0.00116771	-0.000447165	-0.00110603	-0.00365911	-0.000194224	-0.00195014	-0.00244448	-0.000769866
RSV_genus295	RSV_genus295	-0.000375903	-0.000163731	-0.000140305	-0.000359823	-0.000161616		-0.000171912	-0.000401031	-0.000110033	-0.000319498	-0.000202423	-0.00014287	-0.00012466	-0.00012466	-0.000189586	-0.000401051	-0.000295481	-0.000451975	-0.00033971	-0.000272626	0.259757	-0.000268212	-0.000313203	-0.000418271			0.181667	-0.000293831	-0.000479886	-0.000253697	-0.000385325	0.0978148	0.0698813	-0.00012577	-0.021255	-0.000579268	-0.000283013	-0.00389898	-0.00853565	-0.000356494	-0.000795318	-0.000304562	-0.00134663	-0.00408778	-0.00448284	-0.00132823	-0.00166492	-0.000524352
RSV_genus296	RSV_genus296	-0.000197852	-8.61778e-05	-7.38476e-05	0.0327825	-8.50644e-05		-9.04838e-05	-0.000211077	0.441838	0.688868	0.00238441	-7.51976e-05	0.00450319	0.00450319	0.00435613	0.181383	0.00101573	0.00151575	-0.000178802	-0.000143493	0.00395568	-0.00014117	-0.00016485	-0.000137941			-0.000169838	0.278433	0.147707	-0.00013353	0.00135096	0.116683	0.00817744	0.00450252	-0.00805969	-0.00030489	-0.00014896	-0.00211387	-0.00444604	-0.000187636	-0.000418605	-0.000160302	-3.36539e-05	-0.00218171	-0.00231925	-0.000699095	-0.000876311	-0.000275986
RSV_genus297	RSV_genus297	-0.000511377	-0.000222739	-0.00019087	-0.000489502	-0.000219862		-0.000233869	-0.00054556	-0.000149689	-0.000434643	-0.000275375	-0.000194359	-0.000169587	-0.000169587	0.139828	0.00306426	0.616238	0.0267107	-0.00046214	0.637571	0.402304	-0.000364874	-0.000426079	-0.000569013			0.248953	-0.000399726	0.0372743	-0.000345128	-0.000333429	0.103691	0.0628613	-0.000171098	-0.0230445	-0.000788034	-0.000385009	-0.0054636	-0.00999013	-0.000484973	-0.00108195	-0.000414324	-0.00183194	-0.00563894	-0.00564957	-0.00180691	-0.00226495	-0.000713326
RSV_genus298	RSV_genus298	-0.000319317	-0.000139084	-0.000119184	-0.000305658	-0.000137288		-0.000146034	-0.000340662	0.0353565	-0.000271403	-0.000171952	-0.000121363	-0.000105895	-0.000105895	-0.000161047	0.000838883	-0.000251001	-0.000383938	-0.000288573	-0.000231587	-0.000287687	-0.000227837	-0.000266056	-0.000355307			-0.000274106	-0.0002496	-0.000407648	-0.000215507	-0.000327321	-0.000516797	-0.000275035	8.55086e-05	-0.0106478	-0.000492069	-0.00024041	-0.00295678	-0.00334328	-0.00030283	-0.000675597	-0.000258715	0.0420464	-0.00158188	-0.000508644	-0.00112829	-0.0014143	-0.00044542
RSV_genus299	RSV_genus299	-0.000248475	-0.000108228	-9.27428e-05	0.0437151	-0.00010683		-0.000113636	-0.000265085	-7.2733e-05	0.030121	-0.000133803	-9.44382e-05	-8.24014e-05	-8.24014e-05	-0.000125318	0.000586028	-0.000195315	-2.22198e-05	-0.000224552	-0.000180209	-0.000223862	-0.000177291	-0.00020703	0.152433			-0.000213295	-0.000194225	0.134345	-0.000167696	-4.05573e-05	0.0163762	-0.000214017	-8.31355e-05	-0.0124052	-0.000382902	-0.000187074	-0.00265474	-0.0055799	-0.000235646	-0.000525713	-0.000201318	-0.000890132	-0.00273993	-0.0029632	-0.000877971	-0.00110053	-0.000346601
RSV_genus300	RSV_genus300	-0.000360325	-0.000156946	-0.00013449	-0.000344911	-0.000154918		-0.000164788	-0.000384411	-0.000105473	-0.000306257	-0.000194034	-0.000136949	-0.000119494	-0.000119494	-0.000181729	-0.000384431	-0.000283235	-0.000433244	-0.000325632	-0.000261328	-0.000324632	-0.000257097	-0.000300223	-0.000400937			-0.000309308	-0.000281654	-0.000459999	-0.000243183	-0.000369356	-0.000583165	-0.000310356	-0.000120558	0.00567035	-0.000555262	-0.000271284	-0.00384975	-0.00790658	-0.00034172	-0.000762359	-0.00029194	-0.00129082	-0.00395235	-0.00411059	-0.00127318	-0.00159593	-0.000502622
RSV_genus301	RSV_genus301	-0.000477755	-0.000208095	-0.000178321	-0.000457318	-0.000205406		-0.000218493	-0.000509691	0.00627513	-0.000406067	-0.00025727	-0.000181581	-0.000158437	-0.000158437	-0.000240955	-0.000296265	-0.000375542	-0.000574439	-0.000431756	-0.000346495	-0.000430431	-0.000340885	-0.000398066	-0.000531603			-0.000410112	-0.000373446	-0.000609913	-0.000322437	-0.00048973	-0.00077322	-0.000411501	-0.000159848	-0.00708214	-0.000736223	-0.000359696	0.00551195	0.0236272	-0.000453087	-0.00101081	-0.000387084	0.00610415	0.0144655	-0.00513447	-0.00116036	-0.00211604	-0.000666427
RSV_genus302	RSV_genus302	-0.000129852	-5.65593e-05	-4.84668e-05	-0.000124297	-5.58286e-05		-5.93853e-05	-0.000138532	-3.80098e-05	-0.000110367	-6.99248e-05	-4.93529e-05	-4.30625e-05	-4.30625e-05	-6.54904e-05	-0.000138539	-0.000102071	-0.00015613	-0.000117349	-9.41759e-05	-0.000116989	-9.2651e-05	-0.000108193	-0.000144487			-0.000111467	-0.000101501	-0.000165772	-8.76369e-05	-0.000133106	-0.000210158	-0.000111844	-4.34461e-05	0.00757347	-0.000200102	-9.77638e-05	-0.00138735	0.000244229	-0.000123147	-0.000274734	-0.000105208	-0.000465178	-0.00143187	-0.000964249	0.00120005	-0.000575131	-0.000181132
RSV_genus303	RSV_genus303	-0.000410685	-0.000178881	-0.000153287	-0.000393117	-0.00017657		-0.000187819	-0.000438138	-0.000120215	-0.000349061	-0.000221153	-0.000156089	-0.000136195	-0.000136195	-0.000207128	-0.00043816	-0.000322821	-0.000493796	-0.000371144	-0.000297852	-0.000370004	-0.000293029	-0.000342183	-0.000456973			-0.000352538	-0.000321019	-0.00052429	-0.000277171	-0.000420979	-0.000664671	-0.000280108	-0.000137408	0.0124689	-0.000632868	-0.0003092	-0.00236219	0.00405986	-0.00038948	-0.000868909	-0.000332743	-0.0013686	-0.00365364	0.0112857	-0.00139622	-0.00181898	-0.00057287
RSV_genus304	RSV_genus304	-0.000384243	-0.000167364	-0.000143418	-0.000367806	-0.000165202		-0.000175727	-0.000409928	-0.000112474	-0.000326586	-0.000206914	-0.000146039	-0.000127426	-0.000127426	-0.000193792	-0.000409949	-0.000302036	-0.000462003	-0.000347247	-0.000278675	-0.000346181	-0.000274162	-0.000320152	-0.000427551			-0.000329839	-0.00030035	-0.000490533	-0.000259325	-0.000393874	-0.000621876	-0.000330957	-0.000128561	0.0146886	-0.00059212	-0.000289292	-0.0029715	0.0175043	-0.000364404	-0.000812964	-0.000311319	-0.0013765	-0.00102688	-0.00454876	-0.0013577	-0.00170186	-0.000535985
RSV_genus305	RSV_genus305	-0.000446872	-0.000194643	-0.000166794	-0.000427756	-0.000192129		-0.000204369	-0.000476744	0.0275953	-0.000379818	-0.000240639	-0.000169843	-0.000148195	-0.000148195	-0.000225379	0.000445791	-0.000351266	-0.000537306	-0.000403847	-0.000324097	-0.000402607	-0.000318849	-0.000372334	-0.000497239			-0.000383601	-0.000349305	-0.000570487	-0.000301594	-0.000458073	-0.000723237	-0.000384901	-0.000149516	0.00973986	-0.000688632	-0.000336444	-0.00477443	0.00968719	-0.000423799	-0.000945471	-0.000362062	0.0321791	-0.00492765	-0.00455538	-0.00157899	-0.00197926	-0.000623348
RSV_genus306	RSV_genus306	-0.000479926	-0.00020904	-0.000179131	-0.000459396	-0.00020634		-0.000219485	-0.000512007	-0.000140482	-0.000407911	-0.000258439	-0.000182406	-0.000159157	-0.000159157	0.0997181	0.00206383	0.439636	0.0187379	-0.000433718	0.454865	0.376195	-0.000342433	-0.000399874	-0.000534018			0.191498	-0.000375142	0.0264508	-0.000323901	-0.000491955	0.107569	0.0643581	-0.000160575	-0.023669	-0.000739567	-0.00036133	-0.00512757	-0.0109022	-0.000455146	-0.0010154	-0.000388842	-0.00171927	-0.00529213	-0.00572337	-0.00169578	-0.00212565	-0.000669454
RSV_genus307	RSV_genus307	-0.000258226	-0.000112475	-9.63822e-05	-0.00024718	-0.000111022		-0.000118095	-0.000275487	-7.55871e-05	-6.48831e-05	-0.000139054	-9.81441e-05	-8.56349e-05	-8.56349e-05	0.000424671	-0.000275501	-0.00020298	-0.000310483	-0.000233364	-0.00018728	-0.000232647	-0.000184248	-0.000215154	-0.00028733			-0.000221665	-0.000201847	0.0605427	-0.000174277	-0.000264698	-0.000417924	-0.000222416	-8.63978e-05	-0.00870474	0.0101149	-0.000194415	-0.00275891	-0.00576326	-0.000244893	0.000669364	-0.000209218	-0.000925062	-0.00279864	-0.00176601	-0.000912424	-0.00114372	-0.000360203
RSV_genus308	RSV_genus308	-0.000328165	-0.000142938	-0.000122487	-0.000314127	-0.000141091		-0.00015008	-0.000350101	-9.60593e-05	-0.000278922	-0.000176716	-0.000124726	-0.000108828	-0.000108828	-0.000165509	-0.000350119	-0.000257956	-0.000394576	-0.000296568	-0.000238004	-0.000295658	-0.00023415	-0.000273427	-0.000365152			-0.000281701	-0.000256515	-0.000418942	-0.000221478	-0.00033639	-0.000531116	-0.000282655	-0.000109798	-0.00565696	-0.000505703	-0.000247071	-0.00350614	0.00739095	-0.000311221	-0.000694315	-0.000265883	0.118013	-0.000544722	0.00568512	-0.00115955	-0.00145348	-0.000457761
RSV_genus309	RSV_genus309
RSV_genus310	RSV_genus310	-0.000303807	-0.000132328	-0.000113395	-0.000290811	-0.000130619		-0.00013894	-0.000324115	-8.89294e-05	-0.00025822	-0.000163599	-0.000115468	-0.000100751	-0.000100751	0.0772254	0.00166983	0.340373	0.0145863	-0.000274556	0.352158	0.111966	-0.00021677	-0.000253132	-0.000338048			0.0228346	-0.000237476	0.0205618	-0.000205039	0.033488	0.0621164	0.00147936	-0.000101648	-0.00576953	-0.000468167	-0.000228732	-0.0032459	-0.00690139	-0.00028812	-0.00064278	-0.000246148	-0.00108835	-0.00335007	-0.00362306	-0.00107348	-0.0013456	-0.000423784
RSV_genus311	RSV_genus311	-0.000234419	-0.000102106	-8.74964e-05	-0.000224392	-0.000100786		-0.000107207	-0.000250089	-6.86186e-05	-0.000199244	-0.000126234	-8.9096e-05	-7.774e-05	-7.774e-05	-0.000118229	-0.000250102	-0.000184267	-0.000281859	-0.000211849	-0.000170014	-0.000211199	-0.000167261	-0.000195319	-0.000260841			-0.000201229	-0.000183238	-0.000299265	-0.00015821	-0.000240295	-0.000379395	-0.000201911	-7.84326e-05	-0.00503477	-0.000361241	-0.000176491	-0.00250456	-0.00296579	-0.000222316	-0.000495974	-0.00018993	-0.000839779	0.0594655	-0.000419009	-0.000828305	-0.00103827	-0.000326995
RSV_genus312	RSV_genus312
RSV_genus313	RSV_genus313	-0.00046795	-0.000203824	-0.000174661	-0.000447932	-0.000201191		-0.000214008	-0.00049923	-0.000136977	-0.000397732	-0.00025199	-0.000177854	-0.000155185	-0.000155185	-0.000236009	-0.000499256	-0.000367834	-0.000562649	-0.000422895	-0.000339384	-0.000421596	-0.000333888	-0.000389896	-0.000520692			-0.000401694	-0.000365781	-0.000597395	-0.000315819	-0.000479679	-0.00075735	-0.000403055	-0.000156568	-0.00276213	-0.000721112	-0.000352313	0.00261842	-0.00835814	-0.000443788	-0.000990066	-0.000379139	-0.00167637	0.00111259	-0.00101954	-0.000883695	-0.00161838	-0.000652749
RSV_genus314	RSV_genus314	-0.000426556	-0.000185794	-0.000159211	-0.000408309	-0.000183394		-0.000195077	-0.000455069	-0.00012486	-0.00036255	-0.000229699	-0.000162121	-0.000141458	-0.000141458	-0.000215132	-0.000455092	-0.000335297	-0.000512878	-0.000385486	-0.000309362	-0.000384303	-0.000304353	-0.000355407	-0.000474632			-0.000366161	-0.000333425	-0.000544551	-0.000287882	-0.000437247	-0.000690356	-0.000367402	-0.000142718	0.0129468	-0.000657324	-0.000321148	-0.00455736	0.013272	-0.000404532	-0.000902487	-0.000345601	-0.00152808	-0.00457626	-0.00132032	-0.00150721	-0.00188927	-0.000595008
RSV_genus315	RSV_genus315
RSV_genus316	RSV_genus316
RSV_genus317	RSV_genus317	-0.000375105	-0.000163384	-0.000140007	-0.000359059	-0.000161273		-0.000171547	-0.000400179	-0.0001098	-0.000318819	-0.000201993	-0.000142566	-0.000124395	-0.000124395	-0.000189183	-0.0004002	-0.000294853	-0.000451015	-0.000338989	-0.000272047	0.25976	-0.000267642	-0.000312538	-0.000417383			0.181669	-0.000293207	-0.000478867	-0.000253158	-0.000384507	0.0978168	0.0698825	-0.000125503	-0.0212673	-0.000578038	-0.000282412	-0.00400766	-0.00852104	-0.000355737	-0.00079363	-0.000303915	-0.00134377	-0.00413627	-0.00447333	-0.00132541	-0.00166139	-0.000523239
RSV_genus318	RSV_genus318	-0.00386108	-0.00282468	-0.00127062	-0.00443743	-0.00102731		-0.000414948	-0.00407632	0.000867117	-0.00542935	-0.00353143	-0.000560082	-0.0021748	-0.0021748	-0.00203197	-0.0069171	0.000377478	-0.00739016	-0.00388774	0.000967307	-0.00389828	-0.00289977	0.00891554	-0.00725622			-0.00522251	-0.0033524	-0.00782102	0.00014035	-0.00645837	-0.0097578	-0.00548025	-0.00219114	-0.0977912	-0.00888153	-0.00419862	-0.0103636	-0.0151654	-0.00173713	-0.00806732	0.0115827	-0.0202805	-0.0327157	-0.0378653	-0.0131504	-0.0248847	-0.00483371
RSV_genus319	RSV_genus319	0.011942	-0.00620338	0.00111561	-0.00736125	-0.00120479		0.0165915	-0.0106503	-0.00443891	-0.0111656	-0.00827636	0.00317686	-0.00509691	-0.00509691	-0.00658122	-0.01618	-0.00731065	-0.0181789	-0.00329389	-0.00621142	-0.0120465	-0.00912783	-0.0100452	-0.0170658			-0.00853366	-0.0118121	-0.0192438	0.0006315	-0.0156642	-0.0235644	-0.0128101	-0.00513056	-0.0742897	-0.0198719	-0.00854533	-0.0177517	0.156094	-0.00112662	-0.0135793	0.0241213	-0.0329387	-0.0537852	-0.0486737	0.00785775	-0.0433398	-0.00962143
RSV_genus320	RSV_genus320	-0.000775082	-0.000337601	-0.000289297	-0.000741926	-0.000333239		0.00711522	-0.000826893	-0.00022688	0.00391926	-0.000417379	0.00350906	-0.000257039	-0.000257039	0.000195175	-0.000758879	-0.000609257	-0.000861954	0.00507752	-0.000562133	-0.000698305	0.0082142	-0.000645799	-0.00086244			-0.000665341	-0.000605856	-0.000976223	-0.000523102	-0.000794509	-0.00111769	-0.000667595	-0.000259329	-0.01542	-0.0011944	-0.000583549	-0.00775956	-0.0063321	-0.000735062	-0.00163988	0.00695162	-0.00272232	-0.00404433	-0.00346506	-0.00225669	-0.00339396	-0.000734674
RSV_genus321	RSV_genus321	-0.000322328	-0.000140396	-0.000120308	0.923177	-0.000138582		-0.000147411	-0.000343875	-9.4351e-05	0.63703	-0.000173573	-0.000122508	-0.000106893	-0.000106893	-0.000162566	0.017539	-0.000253368	0.00542276	-0.000291294	-0.000233771	-0.0002904	-0.000229986	-0.000268564	0.00105161			-0.000276691	-0.000251953	0.00511491	-0.000217539	0.00416897	0.01713	-0.000277629	-0.000107845	0.0286995	-0.000496709	-0.000242677	-0.00344379	-0.00596559	-0.000305686	-0.000681967	-0.000261155	-0.0011547	-0.00355431	-0.00384394	-0.00113893	-0.00142763	-0.00044962
RSV_genus322	RSV_genus322	-0.00165851	-0.000626258	-0.000619034	-0.000897717	0.0172688		0.00540088	-0.00157848	-0.000450656	-0.00129749	-0.000893102	0.0234411	-0.000550008	-0.000550008	-0.000795479	0.0128626	-0.00130368	0.000299835	0.0366988	-0.00120284	0.00109686	0.000122596	-0.00138187	-0.00044629			0.0103421	0.113123	0.0049011	0.00270321	0.0458889	0.00688652	-0.0011763	-0.000554197	-0.0407818	-0.00191612	-0.00117629	-0.0111837	-0.0149678	-0.0010576	-0.00338299	-0.00011422	0.009923	-0.00861028	0.0120295	-0.00286618	-0.00617922	0.0433265
RSV_genus323	RSV_genus323
RSV_genus324	RSV_genus324	-0.000811752	-0.000353573	-0.000302984	-0.000777028	-0.000349005		-0.00037124	-0.000866015	-0.000237614	-0.000689947	-0.000437126	-0.000308523	-0.0002692	-0.0002692	-0.000409405	-0.000844251	-0.000638083	-0.000976028	-0.000733596	-0.000588729	-0.000731343	-0.000579196	-0.000676353	-0.000903244			-0.000696819	-0.00063452	-0.0010363	-0.000547851	-0.000832099	-9.13913e-05	-0.00069918	-0.000271598	-0.0231801	-0.00125091	-7.53415e-06	-0.00484299	-0.00783799	-0.00076984	-0.00171747	-0.000657693	0.00226519	-0.0069631	-0.00388251	-0.00105252	0.0117706	-0.00113232
RSV_genus325	RSV_genus325	-0.000272003	-0.000118476	-0.000101524	-0.000260368	-0.000116945		-0.000124396	-0.000290185	-7.96199e-05	-0.000231188	-0.000146473	-0.00010338	-9.02038e-05	-9.02038e-05	-0.000137184	-0.0002902	-0.000213809	-0.000327049	-0.000245814	-0.000197272	-0.000245059	-0.000194078	-0.000226633	-0.00030266			-0.000233491	-0.000212616	-0.000347245	-0.000183575	-0.000278821	-0.000440222	-0.000234282	-9.10074e-05	-0.00305978	-0.000419158	-0.000204788	-0.00290611	-0.00490041	-0.000257959	-0.000575491	-0.000220381	-0.000974417	-0.00141729	-0.00246547	-0.000961104	-0.00120474	-0.00037942
RSV_genus326	RSV_genus326	-0.00126843	-0.000552489	-0.00047344	-0.00121418	0.0177417		-0.000580095	-0.000977019	0.000146775	0.407804	-0.000683049	-0.000482095	-0.000420648	-0.000420648	0.0058056	0.120749	0.0271117	0.0128355	-0.00114631	0.0281598	0.092968	-0.000905045	-0.00105686	0.000491428			0.0660304	0.123035	0.0752934	0.100966	0.0165464	0.0978145	0.0301054	-0.000424396	-0.0225436	-0.000823246	-0.000954988	-0.00308346	-0.00384143	-0.00120294	-0.00255286	-0.0010277	-0.00205108	0.00371157	0.00519852	-0.00416079	-0.00367322	0.014985
RSV_genus327	RSV_genus327	-0.000322553	-0.000140494	-0.000120392	-0.000308756	-0.000138679		-0.000147514	-0.000344115	-9.44168e-05	-0.000274153	-0.000173694	-0.000122593	-0.000106968	-0.000106968	0.219469	0.00531554	0.966541	0.0420509	-0.000291497	0.999958	0.318291	-0.000230146	-0.000268752	-0.000358908			0.0652773	-0.000252129	0.059052	-0.000217691	-0.000330638	0.0449458	0.00466395	-0.000107921	-0.0104441	-0.000497056	-0.000242846	-0.00344619	-0.00727194	-0.000305899	-0.000682443	-0.000261337	-0.00115551	-0.00355679	-0.00384621	-0.00113972	-0.00142863	-0.000449934
RSV_genus328	RSV_genus328	-0.000320522	-0.000139609	-0.000119634	-0.000306811	-0.000137806		-0.000146585	-0.000341948	-9.38223e-05	-0.000272427	-0.0001726	-0.000121821	-0.000106294	-0.000106294	0.219479	0.00531793	0.966581	0.042055	-0.000289662	1	0.318306	-0.000228697	-0.00026706	-0.000356648			0.0652817	-0.000250542	0.059057	-0.00021632	-0.000328556	0.0449509	0.0046659	-0.000107241	-0.0103913	-0.000493926	-0.000241317	-0.00342449	-0.00728112	-0.000303973	-0.000678146	-0.000259692	-0.00114823	-0.00353439	-0.0038224	-0.00113254	-0.00141964	-0.000447101
RSV_genus329	RSV_genus329
RSV_genus330	RSV_genus330	-0.000198652	-8.65264e-05	-7.41463e-05	-0.000190154	-8.54085e-05		-9.08498e-05	-0.000211931	-5.81488e-05	-0.000168844	-0.000106973	-7.55017e-05	-6.58785e-05	-6.58785e-05	-0.00010019	0.0204482	-0.000156151	-0.000238853	-0.000179525	-0.000144074	-0.000178974	-0.000141741	-0.000165517	-0.000221042			0.00838892	0.0879806	0.0111639	-0.00013407	0.351348	0.00670881	-0.000171103	-6.64654e-05	-0.0106284	-0.000306123	-0.000149562	-0.00210507	-0.00397737	-0.000188395	-0.000420298	-0.00016095	-0.000711645	-0.00147007	0.00940977	-0.000701923	-0.000879855	0.332959
RSV_genus331	RSV_genus331	-0.000372825	-0.000162391	-0.000139156	-0.000356877	-0.000160293		-0.000170505	-0.000397747	-0.000109132	-0.000316882	-0.000200765	-0.0001417	-0.000123639	-0.000123639	-0.000188034	-0.000397767	-0.000293061	-0.000448274	-0.000336929	-0.000270394	-0.000335895	-0.000266016	-0.000310638	-0.000414846			-0.000320038	-0.000291425	-0.000475957	-0.00025162	-0.00038217	-0.000603397	-0.000321123	-0.000124741	-0.00493273	-0.000574525	-0.000280695	-0.0039833	-0.00592021	-0.000353575	-0.000788807	-0.000302068	-0.0013356	-0.00109607	0.00859891	-0.00131735	-0.00165129	-0.000520059
RSV_genus332	RSV_genus332	-0.000939861	-0.000409373	-0.000350801	0.00829071	-0.000404085		-0.000429828	-0.00100269	0.0463049	0.0054055	-0.000506113	-0.000357214	-0.000311684	-0.000311684	-0.000474017	0.0156413	-0.000738783	0.111248	-0.00084937	-0.000681641	0.000569955	-0.000670604	-0.000783093	-0.00103206			0.0184609	0.216741	0.0165941	-0.000634312	-0.000919616	0.126708	0.165677	-0.000314461	-0.000921379	-0.00144833	-0.00070761	0.00790105	-0.0108846	-0.000891334	-0.00198851	-0.000761489	-0.00325018	-0.00133855	0.0147337	-0.00305363	-0.00342228	-0.00131102
RSV_genus333	RSV_genus333
RSV_genus334	RSV_genus334	-0.000451862	-0.000196817	-0.000168656	-0.000432533	-0.000194274		-0.000206651	0.98721	-0.000132268	-0.000384059	-0.000243327	-0.00017174	-0.00014985	-0.00014985	-0.000227896	-0.000482092	-0.000355189	-0.000543306	-0.000408356	-0.000327716	-0.000407102	-0.00032241	-0.000376492	-0.000502791			-0.000387885	-0.000353206	-0.000576857	-0.000304961	-0.000463188	-0.000731313	-0.000389199	-0.000151185	-0.0146861	-0.000696321	-0.000340201	-0.00482774	-0.00499565	-0.000428531	-0.000956029	-0.000366105	-0.00161874	-0.00498267	-0.0053887	-0.00159662	-0.00200136	-0.000630308
RSV_genus335	RSV_genus335	-0.000447794	-0.000195045	-0.000167138	-0.000428639	-0.000192525		-0.000204791	-0.000477728	-0.000131077	-0.000380601	-0.000241136	-0.000170193	-0.000148501	-0.000148501	0.199426	0.00466704	0.878491	0.0380396	-0.00040468	0.908877	0.397673	-0.000319507	-0.000373103	-0.000498265			0.135108	-0.000350026	0.0534825	-0.000302216	-0.000459018	0.0816557	0.0333867	-0.000149824	-0.0183154	-0.000690053	-0.000337139	-0.00478428	-0.0101723	-0.000424674	-0.000947423	-0.000362809	-0.00160417	-0.00493782	-0.00534019	-0.00158225	-0.00198334	-0.000624634
RSV_genus336	RSV_genus336	-0.000457849	-0.000199424	-0.000170891	-0.000438264	-0.000196848		-0.000209389	-0.000488455	-0.00013402	-0.000389148	-0.000246551	-0.000174015	-0.000151836	-0.000151836	-0.000230915	-0.00048848	-0.000359895	-0.000550505	-0.000413767	-0.000332058	-0.000412496	-0.000326682	-0.00038148	-0.000509453			-0.000393024	-0.000357886	-0.000584501	-0.000309002	-0.000469325	-0.000741003	-0.000394356	-0.000153188	0.00425511	-0.000705548	-0.000344709	-0.00489171	-0.0104007	-0.000434209	-0.000968696	-0.000370956	0.023128	-0.00504869	0.0189449	-0.00161778	0.0383463	-0.00063866
RSV_genus337	RSV_genus337
RSV_genus338	RSV_genus338	-0.000503044	-0.00021911	-0.00018776	-0.000481525	-0.000216279		-0.000230058	-0.00053667	-0.000147249	-0.000427561	-0.000270888	-0.000191192	-0.000166823	-0.000166823	-0.000253709	0.037343	-0.00039542	-0.000604845	-0.00045461	-0.000364836	-0.000453214	-0.000358928	-0.000419137	-0.000559741			0.0417337	0.433782	0.0124872	-0.000339504	-0.000515652	0.032366	-0.000433283	-0.00016831	-0.0269818	-0.000775193	-0.000378735	-0.00537457	-0.0096185	-0.00047707	-0.00106432	-0.000407573	-0.00180209	-0.00554163	0.0463893	-0.00154462	-0.00222805	-0.000701702
RSV_genus339	RSV_genus339	-0.000438316	-0.000190916	-0.0001636	-0.000419566	-0.00018845		-0.000200456	-0.000467616	-0.000128303	-0.000372545	-0.000236032	-0.000166591	-0.000145358	-0.000145358	0.00834988	0.056724	0.0373837	0.00112911	-0.000396114	0.0387137	0.0120375	-0.000312744	-0.000365205	-0.000487718			0.0653711	0.65031	0.0214366	-0.000295819	-0.000449302	0.0534387	-0.000184683	-0.000146653	-0.0213174	-0.000675447	-0.000330003	-0.00468301	-0.00848966	-0.000415685	-0.000927369	-0.00035513	-0.00157021	2.2941e-05	0.0723428	-0.00154876	-0.00194136	-0.000611412
RSV_genus340	RSV_genus340	-0.00269559	-0.00216414	-0.00187376	-0.00472333	0.00179078		0.001691	-0.00535574	-0.00124346	-0.00421894	0.00963274	0.00497284	0.0209615	0.0209615	0.0195732	-0.00370621	0.00185436	-0.00327394	0.0125763	-0.00364091	0.0167391	-0.00195132	-0.00255043	-0.0049766			-0.00430938	0.00497488	-0.00326436	-0.00186935	0.0018794	-0.00621552	0.00603369	0.0209517	-0.0479699	-0.0067293	-0.00122923	0.00208692	0.0517837	-0.0026164	-0.00480055	-0.00406741	0.0145214	-0.0196271	0.0360871	0.0037962	0.0319408	0.0155379
RSV_genus341	RSV_genus341	-0.000170628	-7.43199e-05	-6.36863e-05	-0.000163329	-7.33597e-05		-7.80334e-05	-0.000182033	-4.99456e-05	-0.000145024	-9.18825e-05	-6.48505e-05	-5.65848e-05	-5.65848e-05	-8.60556e-05	5.95827e-05	-0.000134123	-0.000205158	-0.000154199	-0.000123749	-0.000153726	-0.000121745	-0.000142167	-0.000189859			-0.000146469	-0.000133374	0.00130993	-0.000115156	-0.000174904	-0.000276151	-0.000146965	-5.70889e-05	-0.00723058	-0.000262938	-0.000128463	-0.001823	0.00392353	-0.000161818	-0.000361006	-0.000138245	-0.000611252	-0.00188151	-0.000282251	-0.000602901	-0.000755732	-0.00023801
RSV_genus342	RSV_genus342	-0.000362082	0.393727	-0.000135146	-0.000346594	-0.000155674		-0.000165592	-0.000386286	-0.000105988	0.633973	0.354929	-0.000137617	0.0454922	0.0454922	0.0443693	0.166939	0.0114085	0.0355113	-0.00032722	-0.000262603	0.0512113	-0.00025835	-0.000301687	-8.48308e-05			0.00687287	0.0176563	0.104946	-0.000244369	0.013537	0.120049	0.0230297	0.0454903	-0.0203397	0.000704392	-0.000272607	-0.00325157	-0.00802544	-0.000343387	-0.000620097	-0.000293364	-0.00129711	-0.00391648	-0.00422548	-0.00126227	-0.00156633	-0.000505073
RSV_genus343	RSV_genus343	-0.000233107	-0.000101534	-8.70066e-05	-0.000223135	-0.000100222		-0.000106607	-0.000248689	-6.82344e-05	-0.000198129	-0.000125527	-8.85971e-05	-7.73048e-05	-7.73048e-05	-0.000117567	-0.000248702	-0.000183235	-0.000280281	-0.000210663	-0.000169062	-0.000210016	-0.000166325	-0.000194225	-0.00025938			-0.000200102	-0.000182212	-0.00029759	-0.000157324	-0.00023895	-0.000377271	-0.00020078	-7.79935e-05	-0.00624764	-0.000359219	-0.000175503	-0.00249054	0.002684	-0.000221071	-0.000493197	-0.000188867	-0.000835077	-0.00195831	0.000432154	-0.000823668	-0.00103246	-0.000325164
RSV_genus344	RSV_genus344	-0.000399295	-0.00017392	-0.000149036	-0.000382214	-0.000171673		-0.00018261	-0.000425986	-0.00011688	-0.00033938	-0.000215019	-0.00015176	-0.000132417	-0.000132417	-0.000201383	-0.000426008	-0.000313868	-0.000480101	-0.00036085	-0.000289591	-0.000359742	-0.000284902	-0.000332693	-0.000444299			-0.00034276	-0.000312116	-0.000509749	-0.000269484	-0.000409303	-0.000646236	-0.000343922	-0.000133597	-0.0137485	-0.000615315	-0.000300624	-0.00426611	0.00379976	-0.000378678	-0.00084481	-0.000323514	-0.00143042	-0.00357986	-0.00200571	-0.00141088	-0.00176853	-0.000556981
RSV_genus345	RSV_genus345	-0.000612907	-0.000266963	-0.000228766	0.0386713	-0.000263514		-0.000280302	-0.000653877	-0.000179408	0.0265713	0.274329	0.00075954	0.503567	0.503567	0.491013	0.03387	0.128664	0.0599916	-0.000553895	-0.000444515	0.570107	-0.000437317	-0.000510675	0.00289083			0.323614	0.197654	0.0688646	-0.00041365	0.165268	0.105498	0.280367	0.503555	-0.0229514	-0.000944492	-0.00046145	-0.00640192	-0.00778045	-0.000581261	-0.00129676	-0.000496586	-0.00219566	-0.00240865	-0.00557869	-0.00216567	-0.00271465	-0.000854952
RSV_genus346	RSV_genus346	-0.000539481	-0.000234981	-0.00020136	-0.000516404	0.00390713		-0.000246722	-0.000575543	-0.000157915	-0.00045853	-0.000290509	-0.000205041	-0.000178907	-0.000178907	-0.000272086	-0.000520416	-0.000424062	0.45118	-0.000487539	-0.000391262	0.154155	-0.000384927	-0.000449496	0.158539			0.10774	-0.000421694	0.108206	0.0226823	0.000438245	0.522452	0.710387	-0.000180501	-0.0306552	-0.000831342	-0.000406168	-0.00561576	-0.0122197	-0.000511626	-0.00114141	-0.000437095	-0.00193262	-0.00576051	-0.00609279	-0.00183539	-0.00238943	-0.000752528
RSV_genus347	RSV_genus347	-0.000195537	-8.51698e-05	-7.29838e-05	-0.000187173	-8.40695e-05		-8.94255e-05	-0.000208608	-5.72371e-05	-0.000166196	0.537123	-7.4318e-05	0.985299	0.985299	0.960918	0.0657212	0.252454	0.116259	-0.000176711	-0.000141815	0.891397	-0.000139519	-0.000162922	0.00665351			-0.000167852	0.387392	0.135519	-0.000131968	0.300258	0.0771708	0.444214	0.98528	-0.00841082	-0.000301324	-0.000147218	-0.00183131	-0.00368334	-0.000185441	-0.000413709	-0.000158427	-0.000700488	-0.00208298	-0.0021118	-0.000690918	-0.000866061	-0.000272758
RSV_genus348	RSV_genus348	-0.000303316	-0.000132115	-0.000113212	-0.000290341	-0.000130408		-0.000138716	-0.000323591	-8.87856e-05	-0.000257802	-0.000163335	-0.000115281	-0.000100588	-0.000100588	-0.000152976	-0.000323608	-0.000238423	-0.000364698	-0.000274112	-0.000219982	-0.00027327	-0.00021642	-0.000252723	-0.000337502			-0.00026037	-0.000237092	-0.00038722	-0.000204707	-0.000310918	-0.000490899	-0.000261252	-0.000101484	-0.003538	-0.000467411	-0.000228362	-0.00324065	0.00149683	-0.000287655	-0.000641741	-0.000245751	-0.00108659	-0.00227899	-0.000969525	-0.00107175	0.015547	-0.000423099
RSV_genus349	RSV_genus349	-0.000503943	-0.000219501	-0.000188095	0.00180711	-0.000216665		-0.000230469	-0.000537629	2.28121e-05	0.128062	0.0531061	-0.000191534	0.0977358	0.0977358	0.0963132	0.040525	0.0293723	0.011295	-0.000455422	0.00446592	0.123483	-0.00035957	-0.000419886	0.284481			0.0235436	0.0381114	0.215189	-0.000340111	0.0381537	0.0792025	0.0528694	0.0977325	-0.0258462	-0.00034842	-0.000379412	-0.0053686	-0.0109959	-0.000477923	-0.00101671	-0.000408301	-0.00159612	-0.00546615	-0.00582548	-0.00173705	-0.00223133	-0.000702956
RSV_genus350	RSV_genus350	-0.000387037	-0.000168581	-0.000144461	-0.000370481	-0.000166403		0.0510498	-0.000412909	-0.000113292	-0.000328961	-0.000208419	-0.000147102	-0.000128352	-0.000128352	-0.000195201	-0.00041293	-0.000304233	-0.000465363	-0.000349773	-0.000280702	0.259339	-0.000276156	-0.00032248	-0.00043066			0.181372	-0.000302534	-0.000494101	-0.000261211	-0.000396738	0.0976425	0.0697617	-0.000129496	-0.0215907	-0.000596426	-0.000291396	-0.00413515	-0.00863209	-0.000367054	-0.000818876	-0.000313583	-0.00138651	-0.00426785	-0.00281165	-0.00136757	-0.00158955	-0.000539883
RSV_genus351	RSV_genus351	-0.000429966	-0.00018728	-0.000160484	0.00358015	0.000880984		-0.000196637	-0.000458708	-0.000125858	0.00238927	0.00305778	-0.000163418	0.00589054	0.00589054	0.00566721	3.64413e-05	0.00120867	0.000240303	-0.000388568	-0.000311836	0.0996446	-0.000306787	-0.000358248	0.565451			0.0658041	0.00203675	0.264327	0.00564443	0.00166602	0.0949128	0.0284778	0.00588916	-0.0246787	-0.00066258	-0.000323716	-0.0045938	-0.00931584	-0.000407766	-0.000909703	-0.000348365	-0.00153909	-0.00474123	-0.00505579	-0.00151926	-0.00190438	-0.000599765
RSV_genus352	RSV_genus352	-0.000313112	-0.000136382	-0.000116868	-0.000299718	-0.00013462		-0.000143196	-0.000334042	-9.16532e-05	-0.000266129	-0.00016861	-0.000119005	-0.000103837	-0.000103837	-0.000157917	-0.000334059	-0.000246124	-0.000376477	-0.000282965	-0.000227087	-0.000282096	-0.00022341	-0.000260885	-0.000348403			-0.00026878	-0.000244749	-0.000399726	-0.000211319	-0.00032096	-0.000506754	-0.00026969	-0.000104762	0.0010063	0.0024833	-0.000235738	-0.00222915	-0.000278287	-0.000296945	-0.000662468	-0.000253688	-0.00112169	-0.00209843	-0.00315605	-0.00040691	-0.00138681	-0.000436764
RSV_genus353	RSV_genus353	-0.000989561	-0.000431021	-0.000369351	0.0150742	-0.000425453		-0.000452558	-0.00105571	0.0133172	0.0349917	-0.000532876	0.0391832	-0.000328166	-0.000328166	0.00416948	-4.75223e-05	-0.00077785	-0.000703232	0.0216365	-0.000717686	-0.000891539	-0.000706065	-0.000824503	-0.00110109			-0.000849453	-0.000773507	-0.0012633	-0.000667854	-0.00101436	-0.000922762	-0.000852331	0.000329942	-0.0210202	-0.00152492	-0.000745028	0.000599369	-0.00921058	-0.000938468	-0.00209367	-0.000801756	0.0130328	-0.00908653	-0.0037869	-0.00135258	-0.00417143	-0.00138035
RSV_genus354	RSV_genus354	-0.000232502	-0.00010127	-8.67806e-05	0.193175	-9.99619e-05		-0.00010633	-0.000248043	-6.80572e-05	0.133267	-0.000125201	-8.8367e-05	-7.7104e-05	-7.7104e-05	-0.000117262	0.00350139	-0.000182759	0.000937249	-0.000210116	-0.000168623	-0.000209471	-0.000165893	-0.000193721	3.66318e-05			-0.000199583	-0.000181739	0.0646906	-0.000156915	0.000703934	0.00332033	-0.000200259	-7.77909e-05	-0.00339141	-0.000358286	-0.000175048	-0.00248407	-0.00495357	-0.000220497	-0.000488151	-0.000188376	-0.000825456	-0.00255312	-0.00276788	-0.000821529	-0.00102978	-0.000324319
RSV_genus355	RSV_genus355	-0.000435418	0.180988	-0.000162519	0.0248863	-0.000187204		-0.000199131	-0.000464524	-2.21206e-05	0.0472869	0.151675	-0.00016549	-0.000144397	-0.000144397	-0.000219602	0.466323	-0.000342263	0.0136998	-0.000393496	-0.00031579	0.104207	-0.000310677	-0.000362791	-0.000445854			0.0728148	-0.000340352	0.668302	-0.000293864	-0.000323051	0.11722	0.0278584	-0.000145683	-0.0240125	-0.000670982	-0.000327821	-0.00465021	-0.00980368	-0.000412937	-0.000921238	-0.000352782	-0.00143385	-0.00480088	-0.00518977	-0.00153852	-0.00192853	-0.000607371
RSV_genus356	RSV_genus356	-0.000288674	0.884713	-0.000107747	-0.000276326	-0.000124113		-0.00013202	-0.000307971	-8.44998e-05	0.147222	0.78142	-0.000109717	0.0726745	0.0726745	0.0708266	0.0270446	0.0184284	0.0768942	-0.00026088	-0.000209363	0.0655837	-0.000205973	-0.000240524	0.000186228			-0.000247802	0.028395	0.00965814	-0.000194826	0.0218933	0.0966222	0.0364409	0.0726723	-0.0155382	-0.000444848	-0.000217339	-0.00308422	-0.00655764	-0.000273769	-0.000610763	-0.000233888	-0.00103414	-0.0031832	-0.00328936	-0.00102001	-0.00127858	-0.000402675
RSV_genus357	RSV_genus357	-0.000497083	-0.000216513	-0.000185535	-0.000475819	-0.000213716		-0.000227332	-0.000530311	-0.000145505	-0.000422494	-0.000267678	-0.000188927	-0.000164847	-0.000164847	-0.000250702	-0.000332966	-0.000390735	-0.000597678	-0.000449223	-0.000360513	0.177757	-0.000354675	-0.00041417	-0.000553109			0.124264	-0.000388553	-0.000634587	-0.000335481	-0.000509542	0.0666301	0.0476728	-0.000166315	-0.0258442	-0.000766007	-0.000374247	-0.00531088	-0.0106145	-0.000471417	-0.0010517	-0.000402743	-0.00178074	-0.00533388	-0.00569388	-0.00166584	-0.00183673	-0.000693387
RSV_genus358	RSV_genus358	-0.000395588	-0.000172305	-0.000147652	-0.000378666	-0.000170079		-0.000180915	-0.000422031	-0.000115795	-0.000336229	-0.000213023	-0.000150351	-0.000131188	-0.000131188	-0.000199514	-0.000422053	-0.000310954	0.527464	-0.0003575	-0.000286903	-0.000356402	-0.000282257	-0.000329604	-0.000440174			-0.000339578	-0.000309218	0.0408077	-0.000266982	-0.000405503	0.519499	0.778043	-0.000132357	-0.0175817	-0.000609603	-0.000297833	-0.00394046	-0.000699334	-0.000375163	0.099327	-0.000320511	-0.00141714	-0.00431571	0.0106481	0.0308605	-0.00175211	-0.00055181
RSV_genus359	RSV_genus359	-0.000440821	-0.000192007	-0.000164535	-0.000421964	-0.000189527		-0.000201601	-0.000470288	0.0280892	-0.000374674	-0.000237381	-0.000167543	-0.000146188	-0.000146188	-0.000222327	0.000468622	-0.000346509	-0.00053003	-0.000398378	-0.000319708	-0.000397155	-0.000314531	-0.000367292	-0.000490505			-0.000378406	-0.000344575	-0.000562762	-0.000297509	-0.00045187	-0.000713443	-0.000379689	-0.000147491	-0.00357118	-0.000679306	-0.000331888	-0.00323279	-0.00368598	-0.00041806	-0.000932668	-0.000357159	0.0328003	-0.0046868	-0.0040508	-0.00155761	-0.00195245	-0.000614906
RSV_genus360	RSV_genus360	-0.000309485	-0.000134802	-0.000115514	-0.000296246	-0.00013306		-0.000141537	-0.000330172	-9.05914e-05	-0.000263046	-0.000166657	-0.000117626	-0.000102634	-0.000102634	0.0817174	0.00178792	0.360154	0.015448	-0.000279687	0.372623	0.118481	-0.000220821	-0.000257863	-0.000344366			0.0241713	-0.000241914	0.0218242	-0.000208871	-0.000317242	0.0318154	0.00157561	-0.000103548	-0.0086548	-0.000476917	-0.000233007	-0.0023319	-0.00663119	-0.000293505	-0.000654793	-0.000250749	-0.00110869	0.00695926	-0.00358446	-0.00109354	-0.00137075	-0.000431704
RSV_genus361	RSV_genus361	-0.000543627	-0.000236787	-0.000202907	-0.000520373	-0.000233727		-0.000248618	-0.000579967	0.00656047	-0.000462054	-0.000292742	-0.000206617	-0.000180282	-0.000180282	-0.000274177	-0.000358134	-0.000427321	-0.000653642	-0.000491286	-0.000394269	-0.000489777	-0.000387885	-0.000452951	-0.000604899			-0.000466657	-0.000424936	-0.000694007	-0.000366894	-0.000557253	-0.00087983	-0.000468238	-0.000181888	0.0181637	-0.000837732	-0.00040929	-0.00303777	0.00583328	-0.000515558	-0.00115018	-0.000440454	0.00617611	-0.00299906	0.00197789	-0.00192087	-0.0024078	-0.000758312
RSV_genus362	RSV_genus362	-0.000210514	-9.16931e-05	-7.85738e-05	-0.000201509	-9.05085e-05		-9.62747e-05	-0.000224586	-6.1621e-05	-0.000178926	-0.000113361	-8.00102e-05	-6.98123e-05	-6.98123e-05	-0.000106172	-0.000224597	-0.000165476	-0.000253116	-0.000190245	-0.000152677	-0.000189661	-0.000150205	-0.0001754	-0.000234241			-0.000180708	-0.000164552	-0.000268747	-0.000142076	-0.00021579	-0.000340705	-0.00018132	0.00614572	0.00445138	-0.000324403	-0.000158493	0.00745569	0.0027419	-0.000199645	-0.000445396	-0.000170561	-0.00075414	-0.00220078	0.00214168	-0.000743837	-0.000932394	-0.000293649
RSV_genus363	RSV_genus363	-0.000121911	-5.31006e-05	-4.55031e-05	-0.000116696	-5.24146e-05		-5.57539e-05	-0.000130061	-3.56855e-05	-0.000103618	-6.56489e-05	-4.63349e-05	-4.04292e-05	-4.04292e-05	-6.14856e-05	-0.000130067	-9.5829e-05	-0.000146583	-0.000110173	-8.8417e-05	-0.000109835	-8.69853e-05	-0.000101577	-0.000135652			-0.00010465	-9.5294e-05	-0.000155635	-8.22778e-05	-0.000124967	-0.000197306	-0.000105005	-4.07893e-05	0.00355545	-0.000187866	-9.17854e-05	-0.00130251	0.0260367	-0.000115617	-0.000257934	-9.87742e-05	-0.000436732	0.00106354	0.00460686	-0.000430765	-0.000539961	-0.000170056
RSV_genus364	RSV_genus364	-0.000369051	-0.000160747	-0.000137747	-0.000353264	-0.00015867		-0.000168779	-0.00039372	0.000201179	-0.000313674	-0.000198733	0.00915405	-0.000122388	-0.000122388	-0.00018613	0.0309927	-0.000290095	-0.000443736	-0.000333518	-0.000267657	-0.000332494	-0.000263323	-0.000307494	-0.000410646			0.0345395	0.358624	0.0104653	-0.000249072	0.280483	0.0296162	-0.000317872	-0.000123478	-0.013473	-0.000568709	-0.000277854	-0.00365975	-0.00489907	-0.000349996	-0.000780821	-0.00029901	-0.000945359	-0.00405459	0.0386642	-0.00130402	-0.000517469	0.276325
RSV_genus365	RSV_genus365	-0.000197393	-8.59779e-05	-7.36762e-05	-0.000188949	-8.48671e-05		-9.02739e-05	-0.000210587	-5.77801e-05	-0.000167773	-0.000106295	-7.50231e-05	-6.54609e-05	-6.54609e-05	-9.95544e-05	-0.000210598	-0.000155162	-0.000237339	-0.000178387	-0.00014316	-0.00017784	-0.000140842	-0.000164468	-0.00021964			-0.000169444	-0.000154295	-0.000251996	-0.00013322	-0.00020234	-0.000319469	-0.000170019	-6.6044e-05	-0.00921957	-0.000304183	-0.000148614	-0.00210896	-0.00257701	-0.000187201	-0.000417634	-0.00015993	-0.000707134	-0.00217664	-0.000350331	-0.000697473	-0.000874278	-0.000275345
RSV_genus366	RSV_genus366	-0.000313912	-0.00013673	-0.000117167	-0.000300484	-0.000134964		-0.000143562	-0.000334896	-9.18875e-05	-0.000266809	-0.000169041	-0.000119309	-0.000104102	-0.000104102	-0.000158321	0.828069	-0.000246753	-0.000377439	-0.000283688	-0.000227667	-0.000282817	-0.000223981	-0.000261552	-0.000349293			-0.000269467	-0.000245375	0.559816	-0.000211859	0.862196	-0.000508049	-0.00027038	-0.00010503	-0.0185702	-0.00048374	-0.000236341	-0.00325628	-0.00712382	-0.000297704	-0.000664161	-0.000254336	-0.00112455	-0.00346151	-0.00374318	-0.00110919	-0.00139036	-0.00043788
RSV_genus367	RSV_genus367	-0.000290687	-0.000126614	-0.000108498	-0.000278252	0.115436		-0.00013294	-0.000310118	-8.50889e-05	0.00154051	0.232385	-0.000110481	0.426423	0.426423	0.415834	0.0297678	0.109114	0.0523297	-0.000262699	-0.000210823	0.38566	0.20159	-0.0002422	0.0146752			-0.000249529	0.167523	0.0593959	0.643246	0.156612	0.0542226	0.257164	0.426414	-0.00689206	-0.000447949	-0.000218854	-0.00310572	-0.00594018	-0.000275678	-0.000615021	-0.000235518	-0.000969378	-0.00211223	0.00525972	-0.000751018	-0.00128749	-0.000405482
RSV_genus368	RSV_genus368	-0.000285096	-0.000124179	-0.000106411	-0.0002729	-0.000122574		-0.000130383	-0.000304153	-8.34524e-05	-0.000242316	-0.000153523	-0.000108357	-9.45458e-05	-9.45458e-05	-0.000143787	-0.000304169	-0.000224101	-0.000342791	-0.000257646	-0.000206768	-0.000256855	-0.00020342	-0.000237542	-0.000317229			-0.00024473	-0.00022285	-0.00036396	-0.000192411	-0.000292242	-0.000461412	-0.000245559	-9.53881e-05	0.000270402	-0.000439334	-0.000214645	-0.00246257	0.00323945	-0.000270376	-0.000603193	-0.000230989	-0.00102132	-0.00258195	0.00400611	-0.00100737	-0.00126273	-0.000397684
RSV_genus369	RSV_genus369	-0.000287196	-0.000125093	-0.000107195	-0.00027491	-0.000123477		-0.000131344	-0.000306394	-8.40671e-05	-0.000244101	0.301466	-0.000109155	0.553125	0.553125	0.539406	0.0367091	0.141598	0.0650591	-0.000259544	-0.000208291	0.500304	-0.000204918	-0.000239292	0.00353812			-0.000246533	0.217358	0.075859	-0.000193828	0.168394	0.0430395	0.249245	0.553114	-0.00522284	-0.00044257	-0.000216226	-0.0028643	-0.00443944	-0.000272367	-0.000607636	-0.00023269	0.00321795	-0.00310325	-0.00147343	0.00400045	-0.00127203	-0.000400613
RSV_genus370	RSV_genus370	-0.00018536	-8.0737e-05	-6.91852e-05	-0.000177431	-7.96939e-05		-8.47711e-05	-0.000197751	-5.42581e-05	-0.000157546	-9.9816e-05	-7.045e-05	-6.14706e-05	-6.14706e-05	-9.3486e-05	-0.000197761	-0.000145703	-0.000222872	-0.000167513	-0.000134434	-0.000166999	-0.000132257	-0.000154442	-0.000206252			-0.000159116	-0.00014489	-0.000236635	-0.000125099	-0.000190006	-0.000299995	-0.000159655	-6.20182e-05	0.00747069	-0.000285641	-0.000139555	-0.00198041	-0.000421262	-0.00017579	-0.000392177	-0.000150181	-0.00066403	-0.00204396	0.000267189	-0.000654958	-0.000820985	-0.000258561
RSV_genus371	RSV_genus371	-0.000481534	-0.000209741	-0.000179731	-0.000460936	-0.000207031		-0.000220221	-0.000513723	-0.000140953	-0.000409279	-0.000259305	0.016692	-0.00015969	-0.00015969	0.215325	0.00504766	0.948527	0.0410745	0.029318	0.981336	0.312253	-0.000343581	-0.000401215	-0.000535808			0.0639278	-0.0003764	0.0577487	-0.000324987	-0.000493604	0.0438471	0.00443557	-0.000161113	-0.0103417	-0.000742047	-0.000362541	-0.00452571	-0.00799082	-0.000456671	-0.00101881	-0.000390146	-0.00172504	-0.00349478	-0.000798086	-0.0011629	-0.00125432	0.00385855
RSV_genus372	RSV_genus372	-0.000335466	-0.000146118	-0.000125212	-0.000321116	-0.000144231		-0.000153419	-0.000357891	0.0102191	-0.000285129	-0.000180648	-0.000127501	-0.00011125	-0.00011125	-0.000169192	-1.46107e-05	-0.000263695	-0.000403355	-0.000303167	-0.000243299	-0.000302236	-0.00023936	-0.000279511	-0.000373277			-0.000287969	-0.000262223	-0.000428264	-0.000226406	-0.000343875	-0.000542934	-0.000288945	-0.000112241	-0.0062487	-0.000516955	-0.000252569	-0.00354901	-0.00752328	-0.000318145	-0.000529198	-0.0002718	0.0113683	-0.00368798	-0.00372164	-0.0010663	-0.00148583	-0.000467946
RSV_genus373	RSV_genus373	-0.000548159	-0.000238761	-0.000204599	-0.000524711	-0.000235676		-0.000250691	-0.000584801	8.36389e-05	-0.000465906	-0.000295182	-0.000208339	-0.000181785	-0.000181785	0.0202046	0.0259289	0.0897243	0.00329839	-0.000495381	0.092872	0.0292144	-0.000391119	-0.000456727	-0.000609942			0.0202712	0.150203	0.0180337	-0.000369952	0.0127071	0.0163748	-1.13132e-05	-0.000183404	-0.0256711	-0.000844716	-0.000412702	-0.00576458	-0.010874	-0.000519856	-0.00115977	-0.000444126	-0.00166632	-0.00481529	0.0120913	-0.00192988	-0.00183646	-0.000500556
RSV_genus374	RSV_genus374	-0.00472076	-0.00230405	-0.00197439	-0.000431103	0.00376266		-0.000119905	-0.00513618	-0.00154574	-0.00447859	-0.00284852	0.0249643	-0.00175423	-0.00175423	-0.00100484	-0.00547056	0.00316246	-0.00561518	-0.00427076	0.00373696	-0.00235349	-0.00223977	-0.00440743	-0.00588596			0.0747519	-0.00413483	-0.00614674	-0.00290663	-0.00511238	-0.00821242	0.00276761	-0.00176827	-0.0397658	-0.00798808	-0.00270884	0.00699821	0.113114	0.063746	0.0151028	0.0100878	-0.00415303	-0.0242658	0.010501	0.01329	-0.00102956	0.0137979
RSV_genus375	RSV_genus375	-0.000603881	-0.000263031	-0.000225397	0.342215	-0.000259633		-0.000276174	-0.000644248	-0.000176766	0.237317	-0.000325188	0.00513586	-0.000200264	-0.000200264	-0.000304566	0.00654409	-0.000474684	0.00181766	-0.000545739	-0.000437969	-0.000544063	-0.000430877	-0.000503155	0.438975			9.42555e-05	0.00583622	0.206384	-0.000407559	0.00105113	0.0562842	0.000824361	-0.000202048	-0.00830318	-0.000930584	-0.000454655	-0.0058398	-0.0130283	-0.000572701	-0.00126676	-0.000489273	-0.00216333	0.00529226	-0.00635433	-0.00213377	-0.00267467	-0.000842362
RSV_genus376	RSV_genus376	-0.00032711	-0.000142479	-0.000122093	-0.000313117	-0.000140638		-0.000149598	-0.000348976	-9.57506e-05	-0.000278026	-0.000176148	-0.000124325	-0.000108479	-0.000108479	-0.000164977	-0.000348994	-0.000257127	-0.000393308	-0.000295615	-0.000237239	-0.000294708	-0.000233397	-0.000272548	-0.000363978			-0.000280796	-0.000255691	-0.000417596	-0.000220766	-0.000335309	-0.000529409	-0.000281747	-0.000109445	0.0141072	-0.000504078	-0.000246277	-0.00349487	0.019347	-0.00031022	-0.000692084	-0.000265029	-0.00117183	-0.00360703	-0.00390096	-0.00115582	-0.00144881	-0.00045629
RSV_genus377	RSV_genus377	-0.00030914	-0.000134652	-0.000115386	-0.000295916	-0.000132912		-0.00014138	-0.000329805	-9.04906e-05	-0.000262753	-0.000166471	-0.000117495	-0.000102519	-0.000102519	-0.000155914	-0.000329822	-0.000243001	-0.000371701	-0.000279376	-0.000224206	-0.000278518	-0.000220576	-0.000257576	-0.000343983			-0.00026537	-0.000241645	-0.000394655	-0.000208638	-0.000316889	-0.000500326	-0.000266269	-0.000103433	0.0141857	-0.000476386	-0.000232748	-0.00330288	-0.00528443	-0.000293178	-0.000654064	-0.00025047	-0.00110746	0.000271451	0.00179063	-0.00109233	-0.00136922	-0.000431223
RSV_genus378	RSV_genus378
RSV_genus379	RSV_genus379	-0.00730938	-0.00334603	-0.00172175	-0.00605255	-0.001451		0.00198494	-0.00823442	-0.00224874	-0.00596933	-0.00417371	0.0047538	-0.00257034	-0.00257034	-0.00301505	-0.00815677	-0.00227785	-0.00908622	-0.00190969	-0.00167485	-0.0056596	-0.00324321	-0.00229752	-0.00861827			-0.00639462	-0.00605844	-0.00957472	-0.00457587	-0.00791768	-0.0123018	-0.00665627	-0.00258819	-0.102048	-0.0103025	-0.00466074	0.0577558	0.00558559	0.00856236	-0.00575083	-0.0044092	-0.0235581	-0.038385	-0.0608052	-0.0130695	-0.024827	-0.00753193
RSV_genus380	RSV_genus380	-0.000288571	-0.000125692	-0.000107708	-0.000276226	-0.000124068		-0.000131972	-0.00030786	-8.44695e-05	-0.00024527	-0.000155394	-0.000109677	-9.5698e-05	-9.5698e-05	-0.00014554	-0.000307876	-0.000226833	-0.000346969	-0.000260786	-0.000209288	-0.000259986	-0.000205899	-0.000240437	-0.000321095			-0.000247713	-0.000225566	-0.000368396	-0.000194756	-0.000295804	-0.000467035	-0.000248552	-9.65506e-05	-0.00756802	-0.000444689	-0.000217261	8.3518e-05	-0.00654531	-0.000273671	-0.000610544	-0.000233804	-0.00103377	-0.00318206	-0.000883815	-0.00098856	-0.00127812	-0.000402531
RSV_genus381	RSV_genus381	-0.000292693	-0.000127488	-0.000109247	-0.000280173	-0.000125841		-0.000133858	-0.000312258	-8.56762e-05	-0.000248774	-0.000157614	-0.000111244	-9.70651e-05	-9.70651e-05	-0.000147619	-0.000312274	-0.000230073	-0.000351926	-0.000264512	-0.000212278	-0.0002637	-0.00020884	-0.000243872	-0.000325682			-0.000251252	-0.000228788	-0.000373659	-0.000197538	-0.000300029	-0.000473707	-0.000252103	-9.79299e-05	0.00203058	-0.000451041	-0.000220365	-0.00312716	0.0318893	-0.00027758	-0.000619266	-0.000237144	-0.00104854	-0.00322752	-0.00349052	-0.00103421	-0.00129638	-0.000408281
RSV_genus382	RSV_genus382	-0.000542263	-0.000236192	-0.000202398	-0.000519067	-0.000233141		-0.000247994	-0.000578511	-0.00015873	0.0537661	-0.000292007	-0.000206098	-0.00017983	-0.00017983	0.0878736	0.0491756	0.356716	0.0158019	-0.000490053	0.369086	0.117198	0.044675	-0.000451814	-0.000603381			0.0758961	0.536512	0.0375361	-0.000365973	-0.000555855	0.0579715	0.00135847	-0.000181432	-0.0242969	-0.00083563	-0.000408263	-0.00540277	-0.00955857	-0.000514265	-0.0011473	-0.000439349	-0.00194259	-0.0056343	0.0601569	-0.00139335	-0.00237456	-0.000756409
RSV_genus383	RSV_genus383	-0.000349614	0.162404	-0.000130493	-0.000334659	-0.000150313		-0.00015989	-0.000372985	0.681242	0.0267946	0.136109	-0.000132878	-0.000115942	-0.000115942	0.156077	0.0077665	0.687534	0.0439817	-0.000315953	0.711316	0.226335	-0.000249454	-0.000291299	0.00167073			0.0463373	0.426501	0.0896305	-0.000235954	-0.000306982	0.0841376	0.0129089	-0.000116975	-0.0107407	-0.000538757	-0.00026322	-0.00347631	-0.00788015	-0.000331563	-0.000739698	-0.000283262	-0.00125245	-0.00352584	-0.0040368	-0.00111147	-0.00154402	-0.000487681
RSV_genus384	RSV_genus384
RSV_genus385	RSV_genus385	-0.000241217	-0.000105066	-9.00335e-05	-0.000230898	-0.000103709		-0.000110316	-0.000257341	-7.06082e-05	-0.000205021	-0.000129895	-9.16794e-05	-7.99942e-05	-7.99942e-05	-0.000121657	-0.000257354	-0.00018961	-0.000290032	-0.000217992	-0.000174944	-0.000217323	-0.000172111	-0.000200982	-0.000268404			-0.000207064	-0.000188551	-0.000307943	-0.000162797	-0.000247263	-0.000390396	-0.000207765	-8.07068e-05	0.00307846	-0.000371716	-0.000181609	-0.00111901	-0.00286977	-0.000228762	-0.000510355	-0.000195437	-0.000864129	-0.00265989	-0.00287664	-0.000852323	-0.00106838	-0.000336476
RSV_genus386	RSV_genus386	-0.000233107	-0.000101534	-8.70066e-05	-0.000223135	-0.000100222		-0.000106607	-0.000248689	-6.82344e-05	-0.000198129	-0.000125527	-8.85971e-05	-7.73048e-05	-7.73048e-05	-0.000117567	-0.000248702	-0.000183235	-0.000280281	-0.000210663	-0.000169062	-0.000210016	-0.000166325	-0.000194225	-0.00025938			-0.000200102	-0.000182212	-0.00029759	-0.000157324	-0.00023895	-0.000377271	-0.00020078	-7.79935e-05	-0.00624764	-0.000359219	-0.000175503	-0.00249054	0.002684	-0.000221071	-0.000493197	-0.000188867	-0.000835077	-0.00195831	0.000432154	-0.000823668	-0.00103246	-0.000325164
RSV_genus387	RSV_genus387	-0.000319226	-0.000139045	-0.00011915	-0.00030557	-0.000137248		-0.000145992	-0.000340565	-9.34428e-05	-0.000271325	-0.000171902	-0.000121328	-0.000105864	-0.000105864	-0.000161001	-0.000340582	-0.000250929	-0.000383828	-0.00028849	-0.000231521	-0.000287604	-0.000227772	-0.000265979	-0.000355205			-0.000274028	-0.000249528	-0.000407531	-0.000215445	-0.000327227	0.00414862	0.00115842	-0.000106807	-0.0142772	-0.000491928	-0.000240341	-0.00341064	-0.00661788	-0.000302743	-0.000675403	-0.000258641	-0.00114359	-0.0035201	-0.00380694	-0.00112796	-0.00141389	-0.000445292
RSV_genus388	RSV_genus388	-0.000932143	-0.000406012	-0.00034792	-0.000892269	-0.000400766		-0.000426299	-0.000994453	-0.000272854	-0.000792272	-0.000501957	-0.00035428	-0.000309125	-0.000309125	-0.000470124	-0.000994504	-0.000732716	-0.00112078	-0.000842395	-0.000676043	-0.000839809	-0.000665097	-0.000776663	-0.0010372			-0.000800164	-0.000728626	-0.00119	-0.000629103	-0.000955507	-0.00150862	-0.000802876	-0.000311879	0.014754	-0.00143644	-0.000701799	0.000690683	-0.00951452	-0.000884014	-0.00197219	-0.000755235	-0.00289379	0.0135023	0.00741942	0.0208008	4.65041e-05	-0.00130026
RSV_genus389	RSV_genus389	-0.000610154	-0.000265763	-0.000227738	-0.000584053	-0.00026233		-0.000279043	-0.00065094	-0.000178602	-0.000518598	-0.000328566	-0.000231902	-0.000202344	-0.000202344	-0.00030773	-0.000650973	-0.000479615	0.0025074	-0.000551407	-0.000442518	-0.000549714	-0.000435353	-0.000508381	-0.000678924			0.855119	-0.000476937	-0.000778936	-0.000411792	0.00177699	-0.000987499	0.0785966	-0.000204147	-0.00750332	-0.000940249	-0.000459377	-0.00594016	0.0178879	-0.00057865	-0.00117573	-0.000494355	-0.0021858	-0.00579162	0.00287722	-0.00146504	-0.00270245	-0.000851111
RSV_genus390	RSV_genus390	-0.00019885	-8.66127e-05	-7.42202e-05	-0.000190344	-8.54937e-05		-9.09404e-05	-0.000212142	-5.82067e-05	0.00952781	-0.00010708	-7.5577e-05	-6.59442e-05	-6.59442e-05	-0.000100289	-0.000212153	-0.000156307	0.00273095	-0.000179704	-0.000144217	-0.000179153	-0.000141882	-0.000165682	8.63489e-05			-0.000170695	-0.000155434	-0.000253856	-0.000134204	-0.000196158	-0.000305219	-0.000171274	-6.65317e-05	-0.0112472	-0.000306429	-0.000149712	-0.00208585	-0.00448012	-0.000188583	-0.000420717	-0.000161111	-0.000712355	-0.00214353	-0.00234363	-0.000684123	-0.000880732	-0.000277378
RSV_genus391	RSV_genus391	-0.000151711	-6.60802e-05	-5.66255e-05	-0.000145221	-6.52265e-05		-6.9382e-05	-0.000161852	-4.44082e-05	-0.000128946	-8.16957e-05	-5.76607e-05	-5.03114e-05	-5.03114e-05	-7.65148e-05	-0.00016186	-0.000119253	-0.000182412	-0.000137104	-0.000110029	-0.000136683	-0.000108247	-0.000126405	-0.00016881			-0.00013023	-0.000118587	-0.000193677	-0.000102389	-0.000155513	-0.000245535	-0.000130672	-5.07596e-05	0.000955226	-0.000233787	-0.000114221	0.00510704	0.000715213	-0.000143877	-0.000320982	-0.000122918	-0.000543484	-0.00158172	-0.00173901	-0.000536059	-0.000671946	-0.000211623
RSV_genus392	RSV_genus392	-0.000306514	-0.000133508	-0.000114406	-0.000293403	-0.000131783		-0.000140179	-0.000327004	-8.9722e-05	-0.000260521	-0.000165057	-0.000116497	-0.000101649	-0.000101649	-0.00015459	-0.00032702	-0.000240937	-0.000368544	-0.000277003	-0.000222302	-0.000276152	-0.000218702	-0.000255388	0.607078			-0.000263116	-0.000239592	0.283056	-0.000206866	-0.000314197	0.062928	-0.000264008	-0.000102554	-0.0181401	-0.00047234	-0.000230771	-0.00327483	-0.00696291	-0.000290688	-0.000648509	-0.000248342	-0.00109805	-0.00337993	-0.00365535	-0.00108305	-0.00135759	-0.000427561
RSV_genus393	RSV_genus393	-0.000208049	-9.06196e-05	-7.76538e-05	0.00762027	-8.94488e-05		-9.51475e-05	-0.000221957	-6.08996e-05	0.0052194	-0.000112034	-7.90734e-05	-6.89949e-05	-6.89949e-05	-0.000104929	-6.95395e-05	-0.000163538	-0.000200955	-0.000188018	-0.000150889	-0.000187441	-0.000148446	-0.000173347	-0.000219557			-0.000178592	-0.000162625	-0.000218807	-0.000140412	0.0359362	0.0496455	-0.000179197	-6.96096e-05	-0.00204392	-0.000320605	-0.000156638	-0.00222282	-0.00467917	-0.000197307	-0.000440181	-0.000168564	-0.000745311	-0.00229416	-0.00247045	-0.000735128	-0.000921478	-0.000290211
RSV_genus394	RSV_genus394
RSV_genus395	RSV_genus395	-0.000348204	-0.000151666	-0.000129966	-0.000333309	-0.000149707		-0.000159245	-0.00037148	-0.000101925	-0.000295955	-0.000187507	-0.000132342	-0.000115474	-0.000115474	-0.000175616	0.000759259	-0.000273707	-0.00041867	-0.000314678	-0.000252537	-0.000313712	-0.000248448	-0.000290124	-0.000387449			-0.000298903	-0.000272179	-0.000444525	-0.000235002	-0.000356931	-0.000563548	-0.000299916	-0.000116503	-0.00225371	-0.000536583	-0.000262158	-0.00372024	-0.00790994	-0.000330225	-0.000736713	-0.000282119	-0.0012474	-0.00383964	-0.0023335	-0.00123035	-0.00154224	-0.000485714
RSV_genus396	RSV_genus396	-0.000483324	-0.000218769	-0.000187467	0.00225345	5.45195e-05		-0.0002297	-0.000535835	-0.000143888	0.661489	0.00585316	-0.000190895	0.0110651	0.0110651	0.0107009	0.182928	0.00248455	0.000745187	-0.000453902	-0.000364268	0.00971013	-0.00035837	-0.000418484	-0.000405411			0.0035808	0.0453355	0.117269	0.00116695	0.0190699	0.116181	0.00478497	0.0110635	-0.0127934	-6.66458e-05	-0.000378146	9.66621e-05	-0.00171526	-0.000476328	-0.000723185	-0.000406939	-0.00112512	-0.00237128	0.00206749	-0.00102247	-0.00140232	0.000391636
RSV_genus397	RSV_genus397
RSV_genus398	RSV_genus398	-0.000210514	-9.16931e-05	-7.85738e-05	-0.000201509	-9.05085e-05		-9.62747e-05	-0.000224586	-6.1621e-05	-0.000178926	-0.000113361	-8.00102e-05	-6.98123e-05	-6.98123e-05	-0.000106172	-0.000224597	-0.000165476	-0.000253116	-0.000190245	-0.000152677	-0.000189661	-0.000150205	-0.0001754	-0.000234241			-0.000180708	-0.000164552	-0.000268747	-0.000142076	-0.00021579	-0.000340705	-0.00018132	0.00614572	0.00445138	-0.000324403	-0.000158493	0.00745569	0.0027419	-0.000199645	-0.000445396	-0.000170561	-0.00075414	-0.00220078	0.00214168	-0.000743837	-0.000932394	-0.000293649
RSV_genus399	RSV_genus399
RSV_genus400	RSV_genus400	-0.000196073	0.221724	-7.31839e-05	-0.000187686	-8.42999e-05		-8.96706e-05	-0.00020918	-5.7394e-05	0.761471	0.185872	-7.45217e-05	-6.50234e-05	-6.50234e-05	-9.88891e-05	0.201884	-0.000154125	0.0169703	-0.000177195	-0.000142204	-0.000176651	-0.000139901	-0.000163369	-0.000218173			-0.000168312	-0.000153264	0.126077	-0.00013233	-0.000200988	0.118962	-0.000168882	-6.56027e-05	-0.0105052	-0.00030215	-0.000147621	-0.00209487	-0.00362482	-0.00018595	-0.000414843	-0.000158861	-0.000702409	-0.00206267	-0.00232157	-0.000692812	-0.000868435	-0.000273505
RSV_genus401	RSV_genus401	-0.000154146	-6.71411e-05	-5.75346e-05	0.0218257	-6.62736e-05		-7.04959e-05	-0.00016445	-4.51211e-05	0.758379	-8.30072e-05	-5.85864e-05	-5.11191e-05	-5.11191e-05	-7.77431e-05	0.201805	-0.000121167	-4.7091e-05	-0.000139305	-0.000111795	-0.000138877	-0.000109985	-0.000128435	-0.000137964			-0.000132321	-0.000120491	0.129518	-0.000104033	-5.09523e-05	0.10227	-0.000132769	-5.15745e-05	-0.00794233	-0.00023754	-0.000116055	-0.00164691	-0.00346937	-0.000146187	-0.000326135	-0.000124891	-0.000552209	-0.00169976	-0.00183827	-0.000544664	-0.000682733	-0.00021502
RSV_genus402	RSV_genus402	-0.000161717	-7.04386e-05	-6.03603e-05	-0.000154799	-6.95286e-05		-7.39582e-05	-0.000172527	-4.73372e-05	-0.000137451	-8.7084e-05	-6.14638e-05	-5.36298e-05	-5.36298e-05	-8.15614e-05	-0.000172536	-0.000127118	-0.000194444	-0.000146146	-0.000117286	-0.000145698	-0.000115387	-0.000134743	-0.000179944			-0.00013882	-0.000126409	-0.000206451	-0.000109142	-0.00016577	-0.000261729	-0.00013929	-5.41075e-05	0.00670755	-0.000249206	-0.000121754	-0.0017278	0.109345	-0.000153367	-0.000342153	-0.000131025	-0.00057933	-0.00178325	-0.00192856	-0.000571415	-0.000716265	-0.000225581
RSV_genus403	RSV_genus403	-0.000322328	-0.000140396	-0.000120308	0.923177	-0.000138582		-0.000147411	-0.000343875	-9.4351e-05	0.63703	-0.000173573	-0.000122508	-0.000106893	-0.000106893	-0.000162566	0.017539	-0.000253368	0.00542276	-0.000291294	-0.000233771	-0.0002904	-0.000229986	-0.000268564	0.00105161			-0.000276691	-0.000251953	0.00511491	-0.000217539	0.00416897	0.01713	-0.000277629	-0.000107845	0.0286995	-0.000496709	-0.000242677	-0.00344379	-0.00596559	-0.000305686	-0.000681967	-0.000261155	-0.0011547	-0.00355431	-0.00384394	-0.00113893	-0.00142763	-0.00044962
RSV_genus404	RSV_genus404	-0.000186322	-8.11558e-05	-6.95441e-05	-0.000178352	-8.01073e-05		-8.52109e-05	-0.000198777	-5.45396e-05	-0.000158364	-0.000100334	-7.08155e-05	-6.17895e-05	-6.17895e-05	-9.3971e-05	-0.000198787	-0.000146459	-0.000224028	-0.000168382	-0.000135131	-0.000167866	-0.000132943	-0.000155244	-0.000207322			-0.000159941	-0.000145642	-0.000237863	-0.000125748	-0.000190992	-0.000301551	-0.000160483	-6.234e-05	-0.00771222	-0.000287123	-0.000140279	-0.00199068	-0.00193555	-0.000176702	-0.000394211	-0.000150961	-0.000667475	-0.00205457	-0.00222199	-0.000658356	-0.000825244	-0.000259903
RSV_genus405	RSV_genus405	-0.00011826	-5.15103e-05	-4.41402e-05	-0.000113201	-5.08448e-05		-5.40841e-05	-0.000126165	0.0500217	-0.000100515	-6.36827e-05	-4.49472e-05	-3.92183e-05	-3.92183e-05	-5.96442e-05	0.0015394	-9.2959e-05	-0.000142192	-0.000106874	-8.57689e-05	-0.000106546	-8.43801e-05	-9.85344e-05	-0.000131589			-0.000101516	-9.244e-05	-0.000150973	-7.98136e-05	-0.000121224	-0.000191397	-0.00010186	-3.95677e-05	-0.00670904	-0.000182239	-8.90365e-05	-0.0012635	-0.00268644	-0.000112154	-0.000250209	-9.58159e-05	0.0605622	-0.00130405	-5.67954e-05	-0.000417864	-0.000523789	-0.000164962
RSV_genus406	RSV_genus406	-0.000295147	-0.000128557	-0.000110163	0.0242165	-0.000126896		-0.00013498	-0.000314876	-8.63945e-05	0.0166561	0.0764427	-0.000112177	0.140402	0.140402	0.136879	0.518901	0.0357865	0.0164098	-0.00026673	-0.000214057	0.126861	-0.000210591	-0.000245917	0.000688726			-0.000253358	0.055028	0.756805	-0.000199194	0.0426582	0.0791391	0.0631088	0.140398	-0.0161899	-0.000454823	-0.000222212	-0.00315338	-0.00666869	-0.000279908	-0.000624458	-0.000239132	-0.00105733	-0.00325458	-0.00351295	-0.00104288	-0.00130724	-0.000411704
RSV_genus407	RSV_genus407	-0.000308589	0.161069	-0.00011518	-0.000295389	-0.000132675		-0.000141128	-0.000329217	-9.03293e-05	0.104962	0.195528	-0.000117286	0.110922	0.110922	0.110395	0.0316736	0.0364828	0.698491	-0.000278878	0.0083248	0.107685	0.0115003	-0.000257117	0.000430822			0.129053	0.0434249	0.0285291	-0.000208267	0.180704	0.0351722	0.0627347	0.110919	-0.0161339	-0.000475537	-0.000232333	-0.003297	-0.00400776	-0.000292656	-0.000652899	-0.000250023	-0.00110548	-0.00334328	-0.00278272	-0.00109038	-0.00136678	-0.000430455
RSV_genus408	RSV_genus408
RSV_genus409	RSV_genus409	-0.000187297	-8.15807e-05	-6.99082e-05	-0.000179285	-8.05267e-05		-8.5657e-05	-0.000199817	-5.48251e-05	-0.000159193	-0.000100859	-7.11862e-05	-6.2113e-05	-6.2113e-05	-9.44629e-05	-0.000199828	-0.000147226	0.00155089	-0.000169264	-0.000135839	-0.000168744	-0.000133639	-0.000156056	-0.000208407			-0.000160778	-0.000146404	-0.000239108	-0.000126407	0.0118207	-0.00030313	-0.000161323	-6.26663e-05	-0.00187731	-0.000288626	-0.000141014	-0.0020011	-0.00425472	-0.000177627	-0.000396275	-0.000151751	-0.000670969	-0.000955373	-0.000423002	-0.000661802	-0.000829564	-0.000261263
RSV_genus410	RSV_genus410	-0.000574861	0.0182758	-0.000214565	0.0117807	-0.000247156		-0.000262902	-0.000613288	0.0253056	0.0573906	0.0422863	-0.000218488	0.0494462	0.0494462	0.0544591	0.00415011	0.0136319	0.5258	-0.000519512	0.000988874	0.0448421	-0.000410171	-0.000478974	0.514888			0.0031446	0.0350289	0.182598	-0.000387973	0.0146161	0.655042	0.651289	0.0494436	-0.0303988	-0.000885863	-0.000432805	-0.00612592	-0.0129403	-0.000545179	-0.00121626	-0.00046576	-0.00205937	-0.00633836	-0.00615279	-0.00203123	-0.00254613	-0.00080188
RSV_genus411	RSV_genus411	-0.000207685	-9.04608e-05	-7.75178e-05	-0.000198801	-8.92921e-05		-9.49808e-05	-0.000221568	-6.07929e-05	-0.000176521	-0.000111838	-7.89349e-05	-6.8874e-05	-6.8874e-05	-0.000104745	-0.000221579	-0.000163252	-0.000249714	-0.000187688	-0.000150625	-0.000187112	-0.000148186	-0.000173043	-0.000231093			-0.000178279	-0.00016234	-0.000265135	-0.000140166	-0.00021289	-0.000336126	-0.000178883	-6.94876e-05	0.0182666	-0.000320043	-0.000156363	0.0024096	-0.00364942	-0.000196961	-0.00043941	-0.000168269	-0.000744005	-0.00211549	-0.00239887	-0.00073384	-0.000919863	-0.000289702
RSV_genus412	RSV_genus412
RSV_genus413	RSV_genus413	-0.000367337	-0.00016	-0.000137108	0.0758993	-0.000157933		-0.000167995	-0.000391892	-0.000107526	0.689007	-0.00019781	-0.000139614	-0.000121819	-0.000121819	-0.000185266	0.202212	-0.000288747	0.000551242	-0.000331969	-0.000266414	-0.00033095	-0.0002621	-0.000306066	-0.000292296			0.16687	0.326202	0.120874	-0.000247916	0.000375352	0.113265	0.0122114	-0.000122904	-0.0143685	-0.000566068	-0.000276563	-0.00392466	-0.00465192	-0.00034837	-0.000777195	-0.000297622	-0.00131594	-0.00370622	0.035157	-0.00129796	-0.00162698	-0.000512403
RSV_genus414	RSV_genus414	-0.000146561	-6.38371e-05	-5.47034e-05	-0.000140291	-6.30124e-05		-6.70268e-05	-0.000156358	-4.29008e-05	-0.000124569	0.545156	-5.57034e-05	1	1	0.975265	0.0667561	0.256257	0.118054	-0.00013245	-0.000106294	0.904729	-0.000104573	-0.000122114	0.00681041			-0.00012581	0.393206	0.137605	-9.89137e-05	0.304786	0.0784049	0.450878	0.999981	-0.00867373	-0.000225851	-0.000110344	-0.00156587	-0.00332933	-0.000138993	-0.000310086	-0.000118745	-0.000525035	-0.00161612	-0.00174781	-0.000517862	-0.000649137	-0.000204439
RSV_genus415	RSV_genus415	-0.00050681	0.500888	-0.000189165	-0.00048513	0.00603131		-0.00023178	-0.000540688	0.113385	0.0830843	0.419886	-0.000192623	-0.000168072	-0.000168072	-0.000255608	0.0122217	-0.000398381	0.429061	-0.000458013	-0.000367567	0.143946	-0.000361615	-0.000422274	8.63197e-05			0.100604	0.0707175	0.0379195	0.0344535	0.000932706	0.49053	0.619316	-0.00016957	-0.0287324	-0.000780996	-0.000381571	-0.0054148	-0.0115117	-0.000480642	-0.00107228	-0.000410624	-0.00181558	-0.00558858	-0.00564385	-0.00179078	-0.00224473	-0.000706955
RSV_genus416	RSV_genus416	-0.000259394	-0.000112984	-9.68181e-05	-0.000248298	-0.000111524		-0.000118629	-0.000276733	-7.5929e-05	-0.000220471	-0.000139683	-9.85881e-05	-8.60223e-05	-8.60223e-05	-0.000130825	-0.000276748	-0.000203898	-0.000311888	-0.000234419	-0.000188127	-0.000233699	-0.000185081	-0.000216127	-0.00028863			-0.000222667	-0.00020276	-0.000331148	-0.000175065	-0.000265896	-0.000419815	-0.000223422	-8.67886e-05	-0.00950622	-0.000399727	-0.000195295	0.000606453	0.00980802	-0.000246001	-0.000548814	-0.000210165	-0.000929247	-0.0026536	-0.00268195	-0.000916551	-0.00114889	-0.000361832
RSV_genus417	RSV_genus417	-0.00045723	-0.000199155	-0.00017066	0.408227	-0.000196582		-0.000209106	-0.000487794	0.247219	0.291955	-0.000246217	-0.00017378	-0.00015163	-0.00015163	0.000909228	0.00755813	-0.000359408	0.507714	-0.000413207	-0.000331609	-0.000411938	-0.000326239	-0.000380964	0.000115312			-0.000392492	0.154577	0.0586858	-0.000308584	0.00152239	0.518026	0.746995	-0.000152981	-0.00460524	-0.000704593	-0.000344242	-0.00488509	-0.0097766	-0.000433622	-0.000967385	-0.000370454	-0.00163797	-0.00504186	-0.00531007	-0.00161559	-0.00202513	-0.000637795
RSV_genus418	RSV_genus418	-0.000188042	-8.1905e-05	-7.01861e-05	-0.000179998	-8.08469e-05		-8.59975e-05	-0.000200612	0.525743	0.632019	-0.00010126	-7.14692e-05	-6.23599e-05	-6.23599e-05	-9.48385e-05	0.171203	-0.000147811	0.000970961	-0.000169937	-0.000136379	-0.000169415	-0.00013417	-0.000156677	-0.000209236			-0.000161418	0.329197	0.14683	-0.000126909	-0.000192755	0.115677	0.00731921	-6.29155e-05	-0.00890392	-0.000289773	-0.000141574	-0.00200906	-0.00427164	-0.000178333	-0.00039785	-0.000152354	-0.000673637	-0.00207353	-0.0022425	-0.000664433	-0.000832862	-0.000262302
RSV_genus419	RSV_genus419	-0.00068477	0.0200602	-0.000255589	0.0352277	0.00951201		-0.000313167	-0.000730544	0.282924	0.0275989	0.0420185	-0.000260261	0.0462093	0.0462093	0.159854	0.0126976	0.517186	0.358142	-0.000618839	0.522797	0.208079	0.0023094	-0.000570551	0.164458			0.0462411	0.263355	0.159376	0.05414	0.0209149	0.421277	0.518064	0.0462064	-0.02465	-0.00105523	-0.000515555	-0.00687688	-0.0150884	-0.000649413	-0.0014488	-0.00055481	-0.0024531	-0.00694056	0.000832625	-0.0022095	-0.00303294	-0.000955194
RSV_genus420	RSV_genus420	-9.12466e-05	-3.97441e-05	-3.40576e-05	-8.73434e-05	-3.92306e-05		-4.173e-05	-9.73461e-05	-2.67094e-05	-7.75548e-05	-4.91361e-05	-3.46802e-05	-3.02599e-05	-3.02599e-05	-4.602e-05	-9.73511e-05	-7.17249e-05	-0.000109712	-8.24613e-05	-6.61773e-05	-8.22081e-05	-6.51057e-05	-7.60268e-05	-0.000101531			-7.83274e-05	-7.13245e-05	-0.000116488	-6.15823e-05	-9.35337e-05	-0.000147678	-7.85928e-05	-3.05295e-05	-0.00105755	-0.000140611	-6.86984e-05	-0.000974888	-0.0020728	-8.65353e-05	-0.000193055	-7.39293e-05	-0.00032688	-0.00100617	-0.00108817	-0.000322414	-0.000404143	-0.000127281
RSV_genus421	RSV_genus421
RSV_genus422	RSV_genus422	-0.0020767	0.029669	-0.00077519	0.00458128	0.000658664		-0.000949823	-0.00218597	0.0161977	0.0554338	0.0373855	-0.000752972	0.0229176	0.0229176	0.0269884	0.223605	0.0202011	0.30985	-0.00135726	0.0148208	0.032384	0.0791172	-0.00173046	0.115252			0.043362	0.0330919	0.289432	0.00646528	0.124393	0.315789	0.242918	0.022911	-0.0210538	0.00311205	-0.000804295	-0.0132409	0.0137748	0.00275787	0.00495619	0.024263	1.77423e-07	-0.00827338	0.000388524	-0.0048274	-0.00335387	-0.00178659
RSV_genus423	RSV_genus423	-0.000279911	-0.00012192	-0.000104476	-0.000267937	-0.000120345		-0.000128012	-0.000298622	-8.19347e-05	-0.000237909	-0.000150731	-0.000106386	-9.28262e-05	-9.28262e-05	-0.000141172	-0.000298637	-0.000220025	-0.000336557	-0.000252961	-0.000203007	-0.000252184	-0.00019972	-0.000233222	-0.000311459			-0.000240279	-0.000218797	-0.000357341	-0.000188912	-0.000286927	-0.00045302	-0.000241093	-9.36532e-05	-0.00583642	-0.000431344	-0.000210741	-0.000418778	0.000938958	-0.000265458	-0.000592222	-0.000226788	-0.000903391	-0.00241745	-0.00274125	-0.000989046	-0.00123976	-0.000390451
RSV_genus424	RSV_genus424	-0.000188975	-8.23116e-05	-7.05346e-05	-0.000180892	-8.12482e-05		-8.64244e-05	-0.000201608	-5.53163e-05	-0.000160619	-0.000101763	-7.1824e-05	-6.26695e-05	-6.26695e-05	-9.53093e-05	-0.000201618	-0.000148545	-0.000227219	-0.000170781	-0.000137056	-0.000170256	-0.000134836	-0.000157454	-0.000210275			-0.000162219	-0.000147716	-0.00024125	-0.000127539	-0.000193712	-0.000305846	-0.000162769	-6.32278e-05	-0.00113758	-0.000291212	-0.000142277	-0.00201903	0.00665309	-0.000179218	-0.000399825	-0.00015311	-0.000676981	-0.00200084	-0.000623332	-0.000667732	-0.000836997	-0.000263604
RSV_genus425	RSV_genus425
RSV_genus426	RSV_genus426
RSV_genus427	RSV_genus427	-0.000400204	-0.000174316	-0.000149375	-0.000383085	-0.000172064		-0.000183026	-0.000426956	-0.000117147	-0.000340152	-0.000215509	-0.000152106	-0.000132719	-0.000132719	-0.000201842	-0.000426978	-0.000314583	-0.000481194	-0.000361672	-0.000290251	-0.000360561	-0.000285551	-0.00033345	-0.000445311			-0.000343541	-0.000312826	-0.00051091	-0.000270097	-0.000410235	-0.000647708	-0.000344705	-0.000133901	-0.00105089	-0.000616716	-0.000301309	0.00103755	-0.000679428	-0.00037954	-0.000846733	-0.000324251	-0.00143368	0.0166523	0.00873724	-0.000915663	-0.00177256	-0.00055825
RSV_genus428	RSV_genus428	-0.000166363	-7.24625e-05	-6.20946e-05	-0.000159247	-7.15263e-05		-7.60832e-05	-0.000177484	-4.86973e-05	-0.0001414	-8.95861e-05	-6.32298e-05	-5.51707e-05	-5.51707e-05	-8.39048e-05	-0.000177493	-0.000130771	-0.00020003	-0.000150345	-0.000120656	-0.000149884	-0.000118702	-0.000138614	-0.000185114			-0.000142808	-0.000130041	-0.000212383	-0.000112278	-0.000170533	-0.000269249	-0.000143292	-5.56622e-05	-0.000245417	-0.000256366	-0.000125253	-0.00177744	-0.000147554	-0.000157773	-0.000351983	-0.00013479	-0.000595975	-0.0004339	0.00657832	-0.000587833	-0.000736844	-0.000232062
RSV_genus429	RSV_genus429	-0.000270514	-0.000117827	-0.000100969	-0.000258943	-0.000116305		-0.000123715	-0.000288597	-7.91842e-05	-0.000229923	-0.000145671	-0.000102815	-8.97101e-05	-8.97101e-05	-0.000136433	-0.000288612	-0.000212639	-0.000325259	-0.000244469	-0.000196192	-0.000243718	-0.000193016	-0.000225393	-0.000301004			-0.000232213	-0.000211452	-0.000345345	-0.00018257	-0.000277295	-0.000437812	-0.000233	-9.05093e-05	-0.000646704	-0.000416864	-0.000203667	-0.0028902	-0.00116884	-0.000256547	-0.000572342	-0.000219174	-0.000969084	-0.00298296	0.00252836	-0.000955844	-0.00119814	-0.000377344
RSV_genus430	RSV_genus430	-0.000150729	-6.56526e-05	-5.62591e-05	-0.000144281	-6.48044e-05		-6.8933e-05	-0.000160804	-4.41209e-05	-0.000128111	-8.1167e-05	-5.72876e-05	-4.99858e-05	-4.99858e-05	-7.60197e-05	-0.000160813	-0.000118481	-0.000181232	-0.000136216	-0.000109317	-0.000135798	-0.000107547	-0.000125587	-0.000167717			-0.000129388	-0.00011782	-0.000192424	-0.000101727	-0.000154507	-0.000243946	-0.000129826	-5.04312e-05	0.000445184	-0.000232274	-0.000113482	0.00479563	8.13612e-05	-0.000142946	-0.000318905	-0.000122122	-0.000539967	-0.00166208	-0.00179752	-0.00053259	-0.000667597	-0.000210253
RSV_genus431	RSV_genus431	-0.000171163	-7.45531e-05	-6.38861e-05	-0.000163841	-7.35899e-05		-7.82782e-05	-0.000182604	-5.01023e-05	-0.000145479	-9.21708e-05	-6.5054e-05	-5.67624e-05	-5.67624e-05	-8.63256e-05	-0.000182614	-0.000134544	-0.000205801	-0.000154683	-0.000124137	-0.000154208	-0.000122127	-0.000142613	-0.000190455			-0.000146929	-0.000133792	-0.00021851	-0.000115518	-0.000175453	-0.000277017	-0.000147426	-5.72681e-05	-0.00775352	-0.000263763	-0.000128866	-0.00182872	-0.00388821	-0.000162325	-0.000362139	-0.000138679	-0.00061317	-0.00188741	-0.00192531	-0.000604793	-0.000758103	-0.000238757
RSV_genus432	RSV_genus432	-0.000207509	-9.03842e-05	-7.74521e-05	-0.000198632	-8.92165e-05		-9.49004e-05	-0.00022138	-6.07414e-05	-0.000176372	-0.000111743	-7.8868e-05	-6.88157e-05	-6.88157e-05	-0.000104657	-0.000221391	-0.000163113	-0.000249503	-0.00018753	-0.000150497	-0.000186954	-0.00014806	-0.000172897	-0.000230897			-0.000178128	-0.000162203	-0.00026491	-0.000140048	-0.00021271	-0.000335841	-0.000178732	-6.94288e-05	-0.0122808	-0.000319772	-0.000156231	-0.00221704	0.00773055	-0.000196795	-0.000439038	-0.000168127	-0.000743374	-0.0022882	-0.00247465	-0.000733218	-0.000919084	-0.000289457
RSV_genus433	RSV_genus433
RSV_genus434	RSV_genus434	-0.000352555	-0.000153562	-0.00013159	-0.000337474	-0.000151578		-0.000161235	-0.000376122	-0.000103199	-0.000299653	-0.00018985	-0.000133996	-0.000116917	-0.000116917	-0.00017781	-0.000376141	-0.000277128	-0.000423902	-0.00031861	-0.000255693	-0.000317632	-0.000251553	-0.000293749	-0.000392291			-0.000302638	-0.000275581	-0.00045008	-0.000237939	-0.000361392	-0.00057059	-0.000303663	-0.000117959	0.0139897	-0.000543289	-0.000265434	0.00743681	0.0189049	-0.000334352	-0.000745919	-0.000285645	-0.00126298	-0.00384711	-0.00355593	-0.00124573	-0.00156151	-0.000491783
RSV_genus435	RSV_genus435	-0.000300462	-0.000130872	-0.000112147	-0.00028761	-0.000129181		-0.000137411	-0.000320547	-8.79504e-05	-0.000255377	-0.000161798	-0.000114197	-9.96417e-05	-9.96417e-05	-0.000151537	-0.000320563	-0.00023618	-0.000361267	-0.000271533	-0.000217912	-0.0002707	-0.000214384	-0.000250345	-0.000334327			-0.000257921	-0.000234862	-0.000383577	-0.000202782	-0.000307993	-0.000486281	-0.000258795	-0.000100529	-0.0127896	-0.000463014	-0.000226214	-0.00321017	-0.00521403	-0.000284949	0.0176007	-0.000243439	-0.00107637	-0.00331319	-0.00122935	-0.00106166	-0.00133079	-0.000419119
RSV_genus436	RSV_genus436	-0.000189241	-8.24272e-05	-7.06336e-05	-0.000181146	-8.13623e-05		-8.65458e-05	-0.000201891	-5.5394e-05	-0.000160845	-0.000101906	-7.19249e-05	-6.27575e-05	-6.27575e-05	-9.54431e-05	-0.000201901	-0.000148754	-0.000227538	-0.00017102	-0.000137248	-0.000170495	-0.000135026	-0.000157676	-0.00021057			-0.000162447	-0.000147923	-0.000241589	-0.000127718	-0.000193984	-0.000306276	-0.000162997	-6.33166e-05	0.000724384	-0.000291621	-0.000142477	0.00336806	-0.00429887	-0.00017947	-0.000400387	-0.000153326	-0.000677931	-0.00208675	-0.0022568	-0.00066867	-0.000838172	-0.000263974
RSV_genus437	RSV_genus437
RSV_genus438	RSV_genus438	-0.000288426	-0.000125629	-0.000107654	0.028386	-0.000124006		-0.000131906	-0.000307706	-8.44271e-05	0.0195348	-0.000155317	-0.000109622	-9.565e-05	-9.565e-05	-0.000145467	0.000519362	-0.000226719	-0.000166461	-0.000260656	-0.000209183	-0.000259855	-0.000205796	-0.000240317	-0.000277164			-0.000247589	-0.000225453	-0.000196689	-0.000194658	-0.000156009	8.10507e-05	-0.000248428	-9.65022e-05	-0.0155868	-0.000444465	-0.000217152	-0.00308157	-0.0065099	-0.000273534	-0.000610238	-0.000233687	-0.00103325	-0.00318047	-0.00343963	-0.00101913	-0.00127748	-0.000402329
RSV_genus439	RSV_genus439	-0.000185867	-8.09577e-05	-6.93743e-05	-0.000177916	-7.99118e-05		-8.50029e-05	-0.000198291	-5.44064e-05	-0.000157977	-0.000100089	-7.06426e-05	-6.16387e-05	-6.16387e-05	-9.37415e-05	-0.000198302	-0.000146102	-0.000223481	-0.000167971	-0.000134801	-0.000167456	-0.000132619	-0.000154865	-0.000206816			-0.000159551	-0.000145286	-0.000237282	-0.000125441	-0.000190526	-0.000300815	-0.000160091	-6.21878e-05	-0.00325667	-0.000286422	-0.000139937	-0.00198582	-0.00422223	-0.00017627	-0.000393249	-0.000150592	-0.000665845	-0.00204955	-0.00221656	-0.000656748	-0.000823229	-0.000259268
RSV_genus440	RSV_genus440	-0.000558322	-0.000243187	-0.000208392	-0.000534439	0.0711359		-0.000255338	0.00116716	-0.00016343	-0.000259948	-0.000300655	-0.000212202	-0.000185155	-0.000185155	0.000488685	-0.000595674	-0.000438872	-0.00067131	-0.000504566	-0.000404927	-0.000503017	-0.00039837	-0.000465194	-0.00062125			-0.000479271	-0.000436422	-0.000712767	-0.000376811	-0.000572316	-0.000903613	-0.000480895	-0.000186805	-0.0128314	0.0137326	-0.000420354	0.00506479	-0.00640586	-0.000529494	0.00153996	-0.00045236	-0.00180459	-0.00546194	0.000180166	-0.00197279	-0.0024171	-0.00077881
RSV_genus441	RSV_genus441	-0.00138956	-0.000605248	-0.00051865	-0.00133012	-0.000597429		-0.00063549	-0.00148245	-0.000374489	-0.00117074	-0.000748275	0.0135625	-0.000460817	-0.000460817	-0.000700822	-0.00148252	-0.00109227	-0.00167077	0.000332069	-0.00100779	-0.00125192	-0.00099147	-0.00115778	-0.00154618			-0.00119282	-0.00108617	-0.00177395	-0.000937814	-0.00142439	-0.00218667	-0.00119686	-0.000464922	0.00756194	-0.00214132	0.000459263	0.00341036	0.00641141	-0.00131781	0.0156488	-0.00112584	-0.00232826	-0.00667333	-0.00240053	0.00463596	-0.00597947	-0.00193832
RSV_genus442	RSV_genus442	-0.000151863	-6.61468e-05	-5.66826e-05	-0.000145367	-6.52922e-05		-6.94519e-05	-0.000162015	-4.4453e-05	0.743396	-8.17779e-05	-5.77188e-05	-5.03621e-05	-5.03621e-05	-7.65919e-05	0.201431	-0.000119373	-0.000182596	-0.000137242	-0.00011014	-0.00013682	-0.000108356	-0.000126533	-0.00016898			-0.000130361	-0.000118707	0.129421	-0.000102492	-0.00015567	0.101878	-0.000130803	-5.08108e-05	-0.0076185	-0.000234022	-0.000114336	-0.00162252	-0.00329099	-0.000144022	-0.000321305	-0.000123042	-0.000544031	-0.00167381	-0.00175426	-0.000468084	-0.000672622	-0.000211836
RSV_genus443	RSV_genus443	-0.000388151	-0.000169066	-0.000144876	-0.000371547	-0.000166882		-0.000177514	-0.000414097	0.0151315	-0.000329908	-0.000209018	-0.000147525	-0.000128722	-0.000128722	-0.000195763	9.31481e-05	-0.000305108	-0.000466702	-0.000350779	-0.000281509	-0.000349702	-0.000276951	-0.000323408	-0.000431899			-0.000333194	-0.000303405	-0.000495523	-0.000261963	-0.00039788	-0.000628201	-0.000334323	-0.000129868	0.00489907	-0.000598143	-0.000292234	-0.00367327	-0.00247727	-0.00036811	-0.000821232	-0.000314485	0.0171833	-0.000940699	-0.000769428	-0.00137151	-0.00171917	-0.000541437
RSV_genus444	RSV_genus444	-0.000461552	-0.000201037	-0.000172273	-0.000441808	-0.00019844		-0.000211082	-0.000492405	-0.000135104	-0.000392295	-0.000248545	-0.000175422	-0.000153064	-0.000153064	-0.000232783	-0.00049243	-0.000362806	-0.000554957	-0.000417113	-0.000334744	-0.000415832	-0.000329324	-0.000384566	-0.000513573			-0.000396203	-0.00036078	-0.000589228	-0.000311501	-0.000473121	-0.000746996	-0.000397545	-0.000154427	0.0167526	-0.000711254	-0.000347497	-0.00493127	0.0633018	-0.000437721	0.00996162	-0.000373956	-0.00165345	0.0131231	-0.00540963	-0.00163086	-0.00204428	-0.000643825
RSV_genus445	RSV_genus445	-0.000382531	-0.000166618	-0.000142779	-0.000366168	-0.000164466		-0.000174944	-0.000408102	-0.000111973	-0.000325131	-0.000205992	-0.000145389	-0.000126858	-0.000126858	-0.000192929	-0.000276167	-0.000300691	-0.000459945	-0.0003457	-0.000277433	-0.000344639	-0.000272941	-0.000318725	-0.000425646			-0.00032837	-0.000299012	0.000345983	-0.00025817	-0.000392119	-0.000619105	-0.000329483	-0.000127988	-0.00712043	-0.000589482	-0.000288003	-0.004087	-0.0014224	-0.00036278	-0.000809342	-0.000309932	-0.00137037	-0.00421816	-0.00256026	-0.00135165	-0.00169428	-0.000533598
RSV_genus446	RSV_genus446	-0.000311116	-0.000135512	-0.000116123	-0.000297808	-0.000133762		-0.000142283	-0.000331913	-9.10691e-05	-0.000264432	-0.000167535	-0.000118246	-0.000103175	-0.000103175	-0.000156911	-0.00033193	-0.000244555	0.000638864	-0.000281162	-0.000225639	-0.000280298	-0.000221986	-0.000259222	-0.000346182			0.267153	-0.000243189	-0.000397178	-0.000209972	0.000431936	-0.000432016	0.0244606	-0.000104094	-0.00498726	-0.000479432	-0.000234236	-0.0033223	0.000655332	-0.000295053	-0.000623421	-0.000252071	-0.00104561	-0.00334605	0.00450763	-0.00105798	0.122258	-0.00043398
RSV_genus447	RSV_genus447	-0.000160037	-6.97071e-05	-5.97335e-05	-0.000153191	-6.88065e-05		-7.31901e-05	-0.000170735	-4.68456e-05	-0.000136023	-8.61796e-05	-6.08255e-05	-5.30728e-05	-5.30728e-05	-8.07144e-05	-0.000170744	-0.000125798	-0.000192424	-0.000144629	-0.000116068	-0.000144185	-0.000114189	-0.000133343	-0.000178075			-0.000137378	-0.000125096	-0.000204307	-0.000108009	-0.000164049	-0.000259011	-0.000137844	-5.35456e-05	0.0203174	-0.000246618	-0.00012049	0.00221386	-0.00213604	-0.000151774	-0.000338599	-0.000129664	-0.000573314	-0.00122457	-0.00111216	-0.000565481	-0.000708826	-0.000223238
RSV_genus448	RSV_genus448	-0.000350626	-0.000152722	-0.00013087	-0.000335628	-0.000150749		-0.000160353	-0.000374064	-0.000102634	-0.000298014	-0.000188811	-0.000133263	-0.000116277	-0.000116277	0.208568	0.00500504	0.918597	0.0399135	-0.000316867	0.95036	0.302474	-0.000250177	-0.000292142	-0.000390145			0.0620038	-0.000274073	0.0560686	-0.000236637	-0.000359415	0.0426466	0.00439482	-0.000117313	-0.0118168	-0.000540317	-0.000263982	-0.00374613	-0.0066785	-0.000332523	-0.000741839	-0.000284082	-0.00125608	-0.00386635	-0.00418141	-0.00123891	-0.00155297	-0.000489093
RSV_genus449	RSV_genus449	-0.00051721	-0.00022528	-0.000193047	-0.000495086	-0.00022237		-0.000236537	-0.000551784	0.0162651	-0.000439601	-0.000278516	-0.000196576	-0.000171521	-0.000171521	-0.000260854	-5.56899e-06	-0.000406556	-0.000621879	-0.000467412	-0.00037511	-0.000465977	-0.000369036	-0.00043094	-0.000575504			-0.00044398	-0.000404286	-0.000660282	-0.000349065	-0.000530174	-0.000837075	-0.000445485	-0.000173049	-0.00136409	-0.000797023	-0.000389401	-0.00346169	-0.00850372	-0.000490505	-0.00109429	-0.000419051	0.0181481	-0.00567529	-0.00557667	0.00109101	-0.00229079	-0.000721463
RSV_genus450	RSV_genus450	-0.000733528	-0.000319501	-0.000273787	-0.00070215	-0.000315373		-0.000335466	0.000445107	-0.000214716	-0.00062346	-0.000395003	-0.000278792	-0.000243258	-0.000243258	-0.000369953	-0.000782601	-0.000576594	-0.000881973	-0.000662902	-0.000531996	-0.000660867	-0.000523382	-0.000611176	-0.000816203			-0.00062967	-0.000573375	-0.000936438	-0.000495057	0.000933711	-0.00118717	-0.000631804	-0.000245425	-0.00971277	-0.00113037	-0.000552264	0.00224927	-0.00744855	-0.000695654	-0.000530812	-0.000594314	0.00871768	-0.00296085	0.011483	-0.00231215	-0.00324889	-0.00102321
RSV_genus451	RSV_genus451
RSV_genus452	RSV_genus452	-0.000236563	-0.000103039	-8.82967e-05	-0.000226444	-0.000101708		-0.000108188	-0.000252377	-6.92461e-05	-0.000201066	-0.000127389	-8.99108e-05	-7.8451e-05	-7.8451e-05	-0.00011931	-0.00025239	-0.000185952	-0.000284437	-0.000213787	-0.000171569	-0.00021313	-0.000168791	-0.000197105	-0.000263226			-0.000203069	-0.000184914	-0.000302002	-0.000159657	-0.000242493	-0.000382865	-0.000203757	-7.91499e-05	-0.00770453	-0.000364545	-0.000178106	-0.00121404	0.0043672	-0.000224349	-0.00050051	-0.000191667	-0.000847459	-0.00122692	-0.00282115	-0.000835881	-0.00104777	-0.000329985
RSV_genus453	RSV_genus453	-0.000890475	-0.000387862	-0.000332367	-0.000852383	-0.000382851		-0.000407242	-0.00095	-2.49345e-05	-0.000582882	-0.000479518	0.00327537	-0.000295306	-0.000295306	-0.000449109	-0.000938485	-0.000699963	-0.00105782	-0.000804738	-0.000645823	-0.000802268	-0.000635366	-0.000741945	-0.000449311			-0.000764396	-0.000696055	-0.0011368	-0.000600981	-0.000893634	-0.00141195	-0.000766986	-0.000297937	-0.015823	-0.00137223	-0.000670427	-0.00258986	0.00532476	-0.000844497	0.0780509	-0.000721475	0.0363054	-0.00565427	0.0121599	0.0289464	-0.0010346	-0.000860567
RSV_genus454	RSV_genus454	-0.000170143	-7.4109e-05	-6.35056e-05	-0.000162865	-7.31515e-05		-7.7812e-05	-0.000181517	-4.98039e-05	-0.000144613	-9.16217e-05	-6.46665e-05	-5.64243e-05	-5.64243e-05	-8.58114e-05	-0.000181526	-0.000133742	-0.000204575	-0.000153762	-0.000123398	-0.00015329	-0.0001214	-0.000141764	-0.00018932			-0.000146053	-0.000132995	-0.000217209	-0.00011483	-0.000174408	-0.000275367	-0.000146548	-5.6927e-05	-0.00359307	-0.000262192	-0.000128099	-0.00181783	0.00252537	-0.000161358	-0.000359981	-0.000137853	-0.000609517	0.00761273	0.00890118	-0.00060119	-0.000753587	-0.000237335
RSV_genus455	RSV_genus455	-0.000623937	-0.000271767	-0.000232883	-0.000597247	-0.000268256		-0.000285346	-0.000665645	-0.000182637	-0.000495728	-0.000335988	-0.00023714	-0.000206915	-0.000206915	-0.000190538	-0.000665679	-0.000490449	-0.000750204	-0.000563863	-0.000452515	-0.000562132	-0.000445187	-0.000519865	-0.00069426			-0.000535596	-0.000487711	-0.000796532	-0.000421095	-0.000639576	-0.00100981	-0.000537411	-0.000208758	-0.00967581	0.00139043	-0.000469754	0.00142432	0.0258922	-0.000591722	-0.00104812	-0.000505522	-0.00220826	-0.00186575	-0.00162296	-0.00139779	-0.00266982	-0.000870338
RSV_genus456	RSV_genus456	-0.000206565	-8.99732e-05	-7.70999e-05	-0.000197729	-8.88108e-05		-9.44688e-05	-0.000220373	-6.04651e-05	-0.000175569	-0.000111235	-7.85094e-05	-6.85028e-05	-6.85028e-05	-0.000104181	-0.000220384	-0.000162372	-0.000248368	-0.000186677	-0.000149813	-0.000186104	-0.000147387	-0.00017211	-0.000229847			-0.000177318	-0.000161465	-0.000263706	-0.000139411	-0.000211743	-0.000334314	-0.000177919	-6.9113e-05	0.000499224	-0.000318318	-0.00015552	-0.00220696	0.00170203	-0.0001959	-0.000437041	-0.000167362	-0.000739994	-0.00220663	-0.00177495	-0.000729884	-0.000914904	-0.00028814
RSV_genus457	RSV_genus457	-0.000307354	-0.000133874	-0.000114719	-0.000294207	-0.000132144		-0.000140563	-0.0003279	-8.99678e-05	-0.000261235	-0.000165509	-0.000116816	-0.000101927	-0.000101927	-0.000155013	-0.000327916	-0.000241597	-0.000369554	-0.000277762	-0.000222911	-0.000276909	-0.000219301	-0.000256088	0.60707			-0.000263837	-0.000240249	0.283051	-0.000207433	-0.000315058	0.0629259	-0.000264731	-0.000102835	-0.0181669	-0.000473634	-0.000231403	-0.00327601	-0.00694772	-0.000291485	-0.000650286	-0.000249023	-0.00110106	-0.00338919	-0.00366536	-0.00108602	-0.00136131	-0.000428732
RSV_genus458	RSV_genus458	-0.000809907	-0.000352769	-0.000302296	-0.000775261	-0.000348212		-0.000370396	-0.000864046	-0.000237073	-0.000688378	-0.000436132	-0.000307822	-0.000268588	-0.000268588	-0.000408474	-0.000800919	-0.000636632	-0.000973808	-0.000731927	-0.00058739	-0.00072968	-0.000577879	-0.000674815	-0.000901191			-0.000695235	-0.000633077	-0.00103395	-0.000546605	-0.000830207	-0.00131079	-0.000697591	-0.00027098	-0.0151836	-0.00124807	-0.000609768	-0.0079132	-0.00600884	-0.000768089	-0.00171356	-0.000656198	-0.00202957	-0.00715315	-0.00392234	-0.00237943	-0.00358718	0.0159363
RSV_genus459	RSV_genus459	-0.000108977	-4.74671e-05	-4.06755e-05	-0.000104316	-4.68538e-05		-4.98388e-05	-0.000116262	-3.18995e-05	-9.2625e-05	-5.8684e-05	-4.14191e-05	-3.61399e-05	-3.61399e-05	-5.49625e-05	-0.000116268	-8.56623e-05	-0.000131031	-9.84848e-05	-7.90366e-05	-9.81825e-05	-7.77568e-05	-9.08001e-05	-0.00012126			-9.35477e-05	-8.5184e-05	-0.000139123	-7.35488e-05	-0.000111709	-0.000176374	-9.38646e-05	-3.64619e-05	-0.00615577	-0.000167935	-8.20477e-05	-0.00116432	-0.00173629	-0.000103351	-0.000230569	-8.8295e-05	-0.000390398	-0.00120169	-0.00120798	-0.000385064	-0.000482675	-0.000152014
RSV_genus460	RSV_genus460	-0.000320075	-0.000139415	-0.000119467	-0.000306384	-0.000137613		-0.000146381	-0.000341471	-9.36915e-05	-0.000272047	-0.00017236	-0.000121651	-0.000106146	-0.000106146	-0.000161429	-0.000341489	-0.000251597	-0.000384849	-0.000289258	-0.000232137	-0.00028837	-0.000228378	-0.000266687	-0.000356151			-0.000274757	-0.000250192	-0.000408616	-0.000216019	-0.000317002	-0.000354212	-0.000275688	-0.000107092	-0.00717002	-0.000493238	-0.000240981	-0.00340342	0.001758	-0.000303549	-0.000677201	-0.00025933	-0.000871523	0.00457163	-0.000252093	-0.000943077	0.00737264	-0.000446477
RSV_genus461	RSV_genus461	-0.000186474	-8.12221e-05	-6.96009e-05	-0.000178497	-8.01728e-05		-8.52805e-05	-0.000198939	-5.45841e-05	-0.000158493	-0.000100416	-7.08733e-05	-6.184e-05	-6.184e-05	-9.40477e-05	-0.000198949	-0.000146579	-0.000224211	-0.00016852	-0.000135242	-0.000168003	-0.000133052	-0.00015537	-0.000207491			-0.000160072	-0.000145761	-0.000238057	-0.000125851	-0.000191148	-0.000301798	-0.000160614	-6.23909e-05	-0.00815788	-0.000287357	-0.000140394	-0.00199231	-0.000524537	-0.000176846	-0.000394533	-0.000151084	-0.00066802	-0.00205625	-0.0022238	-0.000658893	-0.000825918	-0.000260115
RSV_genus462	RSV_genus462	-0.000315852	-0.000137575	-0.000117891	-0.000302341	-0.000135798		-0.000144449	-0.000336966	-9.24553e-05	-0.000268458	-0.000170086	-0.000120046	-0.000104745	-0.000104745	-0.000159299	0.0583748	-0.000248277	-0.000379772	-0.000285441	-0.000229074	-0.000284565	-0.000225365	-0.000263168	-0.000351452			0.0650836	0.672706	0.0199467	-0.000213168	-0.000323769	0.0509166	-0.000272051	-0.000105679	-0.0180375	-0.00048673	-0.000237801	-0.0033746	-0.00698466	-0.000299544	-0.000668266	-0.000255908	-0.0011315	-0.00330259	0.0758465	-0.00111604	-0.00139895	-0.000440586
RSV_genus463	RSV_genus463	-0.0004323	-0.000188296	-0.000161355	-0.000413808	-0.000185863		-0.000197705	-0.000461198	-0.000126542	-0.000367432	-0.000232793	-0.000164305	-0.000143363	-0.000143363	-0.00021803	-0.000363046	-0.000339812	-0.000519785	-0.000390678	-0.000313529	-0.000389478	-0.000308452	-0.000360193	-0.000481024			-0.000371092	-0.000337915	-0.000551884	-0.000291759	-0.000443136	-0.000699654	-0.00037235	-0.00014464	-0.00304009	-0.000666177	-0.000325473	0.0197064	-0.00507022	-0.000409979	-0.000914641	-0.000350256	-0.00154866	-0.00173329	-0.00212764	-0.0015275	-0.00191471	-0.000603021
RSV_genus464	RSV_genus464	-0.000328052	-0.000142889	-0.000122445	-0.000314019	-0.000141043		-0.000150029	-0.000349981	-9.60264e-05	-0.000278827	-0.000176655	-0.000124683	-0.000108791	-0.000108791	-0.000165452	0.0583371	-0.000257867	-0.00039444	-0.000296467	-0.000237922	-0.000295556	-0.000234069	-0.000273333	-0.000365026			0.0650092	0.672037	0.0199267	-0.000221402	-0.000336275	0.0525466	-0.000282558	-0.00010976	-0.018726	-0.00050553	-0.000246986	-0.00350494	-0.00649277	-0.000311114	-0.000694077	-0.000265792	-0.00117521	-0.00359457	0.0758495	-0.00115915	-0.00145299	-0.000457604
RSV_genus465	RSV_genus465	-0.000372541	-0.000162267	-0.00013905	-0.000356605	-0.000160171		-0.000170375	-0.000397444	-0.000109049	-0.00031664	-0.000200612	-0.000141592	-0.000123545	-0.000123545	-0.00018789	0.0012932	-0.000292838	-0.000447933	-0.000336672	-0.000270188	-0.000335639	-0.000265813	-0.000310402	-0.00041453			0.00154882	0.0189497	0.000106248	-0.000251428	-0.000381879	0.00148704	-0.000320878	-0.000124646	-0.0192277	-0.000574088	-0.000280482	-0.00388702	-0.00729486	-0.000353306	-0.000785879	-0.000301838	-0.000726157	-0.00396898	-0.00183382	-0.00130187	-0.00165003	-0.000519662
RSV_genus466	RSV_genus466	-0.000352285	-0.000153444	-0.000131489	-0.000337215	-0.000151462		-0.000161111	-0.000375833	-0.00010312	-0.000299423	-0.000189704	-0.000133893	-0.000116827	-0.000116827	-0.000177674	0.0578126	-0.000276915	-0.000423577	-0.000318366	-0.000255497	-0.000317389	-0.00025136	-0.000293524	-0.00039199			0.0644698	0.666678	0.0197188	-0.000237757	-0.000361115	0.0503991	-0.000303431	-0.000117868	-0.0188653	-0.000542872	-0.000265231	-0.00376384	-0.00751095	-0.000334095	-0.000745348	-0.000285426	-0.00126202	-0.00388464	0.0747722	-0.00124477	-0.00156032	-0.000491406
RSV_genus467	RSV_genus467	-0.00014154	-6.16504e-05	-5.28295e-05	-0.000135486	-6.08539e-05		-6.47309e-05	-0.000151002	-4.14312e-05	-0.000120302	-7.62191e-05	-5.37953e-05	-4.69387e-05	-4.69387e-05	-7.13855e-05	-0.000151009	-0.000111259	-0.000170184	-0.000127913	-0.000102653	-0.00012752	-0.000100991	-0.000117931	-0.000157493			-0.0001215	-0.000110637	-0.000180694	-9.55254e-05	-0.000145088	-0.000229075	-0.000121912	-4.73569e-05	-0.00390033	-0.000218114	-0.000106564	-0.00151223	-0.00321529	-0.000134232	-0.000299464	-0.000114678	-0.00050705	0.00204994	0.000512458	-0.000500123	-0.000626901	-0.000197436
RSV_genus468	RSV_genus468	-0.000563954	-0.00024564	-0.000210494	-0.00053983	-0.000242467		-0.000257914	-0.000564387	0.000224934	-0.000479331	-0.000303688	0.000389651	-0.000187023	-0.000187023	-0.000284429	0.0953238	-0.000443299	-0.000678082	-0.000509656	-0.000409012	-0.000508091	-0.000402389	-0.000469887	-0.000627517			0.0531123	0.551437	0.0482154	-0.000380612	0.0490401	0.0435973	-0.000485746	-0.000188689	-0.028288	-0.000869056	-0.000424594	-0.00571338	-0.010423	-0.000534836	-0.000628664	-0.000456924	-0.00154513	-0.00512421	0.0595929	-0.0016553	-0.00249783	-0.000786667
RSV_genus469	RSV_genus469	-0.000370578	-0.000161412	-0.000138317	-0.000354726	-0.000159327		-0.000169477	-0.00039535	-0.000108474	-0.000314972	-0.000199555	-0.000140846	-0.000122894	-0.000122894	-0.0001869	-0.00039537	-0.000291295	-0.000445572	-0.000334898	-0.000268764	-0.00033387	-0.000264412	-0.000308766	-0.000412346			-0.000318109	-0.000289669	-0.000473088	-0.000250103	-0.000379866	-0.00059976	-0.000319187	-0.000123989	-0.0186097	-0.000571062	-0.000279004	-0.00304829	-0.00747234	-0.000351444	-0.000784052	-0.000300247	-0.00132755	-0.00386621	-0.0041398	-0.00122407	-0.00164134	0.020157
RSV_genus470	RSV_genus470
RSV_genus471	RSV_genus471	-0.000166337	-7.2451e-05	-6.20848e-05	-0.000159221	-7.15149e-05		-7.60711e-05	-0.000177456	-4.86896e-05	-0.000141377	-8.95719e-05	-6.32197e-05	-5.51619e-05	-5.51619e-05	-8.38915e-05	-0.000177465	-0.00013075	-0.000199999	-0.000150322	-0.000120637	-0.00014986	-0.000118684	-0.000138592	-0.000185084			-0.000142786	-0.00013002	-0.000212349	-0.000112261	-0.000170506	-0.000269207	-0.00014327	-5.56533e-05	-0.00593871	-0.000256326	-0.000125233	-0.00177716	0.0166315	-0.000157748	-0.000351928	-0.000134768	-0.000595881	-0.00183419	-0.00198366	-0.00058774	-0.000736727	-0.000232025
RSV_genus472	RSV_genus472	-0.000205234	-8.93933e-05	-7.6603e-05	-0.000196455	-8.82384e-05		-9.38599e-05	-0.000218953	-6.00754e-05	-0.000174438	-0.000110518	-7.80034e-05	-6.80613e-05	-6.80613e-05	-0.000103509	-0.000218964	-0.000161325	-0.000246767	-0.000185474	-0.000148847	-0.000184904	-0.000146437	-0.000171001	-0.000228366			-0.000176175	-0.000160425	-0.000262006	-0.000138512	-0.000210378	-0.000332159	-0.000176772	-6.86676e-05	-0.00306368	-0.000316266	-0.000154518	-0.00219274	-0.00466218	-0.000194637	-0.000434224	-0.000166283	-0.000735225	-0.00226311	-0.00186799	-0.00072518	-0.000909008	0.390321
RSV_genus473	RSV_genus473	-0.000362004	-0.000157677	-0.000135117	-0.000346519	-0.00015564		-0.000165556	-0.000386202	-0.000105965	-0.000307684	-0.000194938	-0.000137587	-0.000120051	-0.000120051	-0.000182576	-0.000386222	-0.000284555	-0.000435263	-0.00032715	-0.000262546	-0.000326145	-0.000258295	-0.000301622	-0.000402805			-0.000310749	-0.000282967	-0.000462142	-0.000244316	-0.000371077	-0.000585883	-0.000311802	-0.00012112	-0.00740478	-0.00055785	-0.000272548	-0.00386769	0.00994209	-0.000343313	-0.000765911	-0.000293301	-0.00129683	-0.00383117	-0.00417428	-0.00127912	-0.00160336	-0.000504964
RSV_genus474	RSV_genus474	-0.00056104	-0.000244371	-0.000209407	-0.000537041	-0.000241214		-0.000256581	-0.000598543	9.15125e-05	-0.000476854	-0.000302119	0.000890915	-0.000186057	-0.000186057	-0.000282959	0.0678246	-0.000441009	-0.000674579	-0.000507022	-0.000406898	-0.000505466	-0.00040031	-0.000467459	-0.000624275			0.0562922	0.584156	0.0286675	-0.000378646	0.0173737	0.0481168	-0.000483236	-0.000187714	-0.0285325	-0.000864565	-0.0004224	-0.00596209	-0.00938876	-0.000532072	-0.00118702	-0.000454563	-0.0014318	-0.00544926	0.0635379	-0.00196869	-0.00248492	-0.000782602
RSV_genus475	RSV_genus475	0.00203906	-0.0106422	0.00466685	-0.0137079	-0.00304489		0.00235225	0.010018	-0.00491639	-0.0155323	-0.0136403	0.00287752	-0.00839741	-0.00839741	-0.00811076	-0.0263134	-0.00311787	-0.00622755	-0.00754867	-0.000998455	-0.0152157	-0.00620066	-0.00127783	-0.0011912			-0.00263701	-0.0171583	-0.0298795	0.0178236	-0.0206501	-0.0125528	-0.0191732	-0.00842346	-0.283614	-0.0140098	-0.0112958	-0.0520679	-0.0291148	-0.0232579	-0.0156565	-0.00541972	-0.0649403	-0.101009	-0.142061	-0.021644	-0.0792218	-0.0100226
RSV_genus476	RSV_genus476	-0.000429729	-0.000187176	-0.000160395	-0.000411346	-0.000184758		-0.000196528	-0.000458454	-0.000125789	-0.000365246	-0.000231408	-0.000163327	-0.00014251	-0.00014251	-0.000216733	-0.000458478	-0.00033779	-0.000516693	-0.000388353	-0.000311664	-0.000387161	-0.000306617	-0.00035805	-0.000478163			-0.000368885	-0.000335905	-0.000548601	-0.000290023	-0.0004405	-0.000695491	-0.000370135	-0.00014378	-0.00904782	-0.000662213	-0.000323537	-0.00441794	-0.00643989	-0.000407541	-0.0009092	-0.000348172	-0.00153945	-0.00398786	-0.00169538	-0.00151842	-0.00190332	-0.000599434
RSV_genus477	RSV_genus477	-0.00125119	0.00196044	-0.000467004	-0.00119767	0.00366725		-0.00057221	-0.00133483	0.0102663	0.00709357	0.00142693	0.00130086	-0.00041493	-0.00041493	0.0146412	-0.000663247	0.0620974	0.069126	-0.00113072	0.0643526	0.0196594	0.056796	-0.00104249	0.153825			0.100997	0.00651484	0.00309377	0.02257	0.000975798	0.147092	0.010898	-0.000418626	-0.0127733	-0.00192809	-0.000942006	-0.0118043	-0.015479	-0.00118659	-0.00256358	-0.00101373	-0.00444544	-0.00144706	0.00111708	-0.00309649	-0.00550795	-0.0017453
RSV_genus478	RSV_genus478	-0.000334346	-0.000145631	-0.000124794	-0.000320044	-0.000143749		-0.000152907	-0.000356696	-9.78688e-05	-0.000284177	-0.000180045	-0.000127075	-0.000110879	-0.000110879	-0.000168627	-0.000356714	-0.000262815	-0.000402008	-0.000302155	-0.000242487	-0.000301227	-0.00023856	-0.000278578	-0.00037203			-0.000287007	-0.000261347	-0.000426834	-0.00022565	-0.000342727	-0.00054112	-0.00028798	-0.000111866	-0.0170622	-0.000515229	-0.000251725	-0.00357219	-0.00351094	-0.000317083	-0.000707394	-0.000270892	-0.00119775	-0.00137299	-0.00340325	0.000287811	-0.00148086	-0.000466384
RSV_genus479	RSV_genus479	-0.000283244	-0.000123372	-0.00010572	-0.000271127	-0.000121778		-0.000129536	-0.000302177	-8.29102e-05	-0.000240742	-0.000152526	-0.000107653	-9.39315e-05	-9.39315e-05	-0.000142853	-0.000302193	-0.000222645	-0.000340564	-0.000255972	-0.000205424	-0.000255187	-0.000202098	-0.000235999	-0.000315168			-0.00024314	-0.000221402	-0.000361595	-0.000191161	-0.000290343	-0.000458414	-0.000243964	-9.47683e-05	0.00189245	-0.00043648	-0.000213251	-0.0030262	-0.000442876	-0.000268619	-0.000599274	-0.000229488	-0.000401379	0.000153061	-0.00233567	-0.00100082	-0.00125452	-0.0003951
RSV_genus480	RSV_genus480	-0.000928182	-0.000404286	-0.000346442	-0.000888478	-0.000399063		-0.000424487	-0.000990227	0.00114056	-0.000703989	-0.000499824	-0.000352775	-0.000307811	-0.000307811	-0.000468126	0.0321866	-0.000729603	-0.00111602	-0.000838815	-0.00067317	-0.00083624	-0.00066227	-0.000773362	-0.0010328			0.0357768	0.375869	0.0102032	-0.000626429	-0.000951447	0.0342566	-0.000799464	-0.000310553	-0.0332254	-0.00143033	-0.000698817	-0.00733376	-0.00408784	-0.000880258	-0.0019638	-0.000752026	-0.0014111	-0.00816497	0.0412019	-0.00263064	-0.00411104	-0.00129473
RSV_genus481	RSV_genus481	-0.00046399	-0.000202099	-0.000173183	-0.000444142	-0.000199488		-0.000212197	-0.000495006	-0.000135818	-5.99633e-05	-0.000249857	-0.000176349	-0.000153872	-0.000153872	-0.000234012	-0.000495031	-0.000364722	-0.000557888	-0.000419316	-0.000336512	-0.000418029	-0.000331063	-0.000386597	-0.000516286			-0.000398295	-0.000362686	-0.00059234	-0.000313147	-0.00047562	-0.000750942	-0.000399645	-0.000155243	0.00340735	-0.000715011	-0.000349332	-0.00495732	0.00883406	-0.000440033	-0.000981689	-0.000375931	-0.00166219	-0.00430615	-0.00233881	-0.00163948	-0.00205507	-0.000647226
RSV_genus482	RSV_genus482	-0.000498946	-0.000217325	-0.00018623	-0.000477602	-0.000214517		-0.000228184	-0.000532298	0.0190944	0.00496413	-0.000268681	-0.000189635	-0.000165464	-0.000165464	-0.000251642	0.000107882	-0.000392199	1.73103e-05	-0.000450906	-0.000361864	-0.000449522	0.607911	-0.000415722	-0.000555181			-0.000428302	-0.000390009	-0.000636965	-0.000336738	-0.000511452	-0.000807515	-0.000429753	-0.000166938	-0.0185732	-0.000768877	-0.00037565	-0.00533078	-0.0111495	-0.000473184	-0.00105565	-0.000404253	0.0216541	-0.00237018	-0.00411359	-0.00176299	-0.0022099	-0.000695985
RSV_genus483	RSV_genus483	-0.000766989	-0.000334076	-0.000286276	-0.000734179	-0.00032976		-0.000350768	-0.000818259	-0.000224511	-0.0006519	-0.000413021	-0.00029151	-0.000254355	-0.000254355	-0.000386829	-0.0008183	-0.000602896	-0.000922205	0.0432413	-0.000556264	-0.000691013	-0.000547257	-0.000639056	-0.000853435			-0.000658393	-0.00059953	-0.000979155	-0.00051764	-0.000786213	-0.00124133	-0.000660624	-0.000256621	-0.0211661	-0.00118193	-0.000577456	0.00465881	-0.00192402	-0.000727387	-0.00162276	-0.000621425	-0.00274764	-0.00652825	-0.00508725	-0.0027101	-0.00339709	-0.00106988
RSV_genus484	RSV_genus484	-0.000503415	-0.000219271	-0.000187898	-0.000481881	-0.000216439		-0.000230228	-0.000537066	-0.000147358	-0.000427876	-0.000271088	-0.000191333	-0.000166946	-0.000166946	-0.000253896	-0.000537094	-0.000395712	-0.000605292	0.0890644	-0.000365105	-0.000453548	-0.000359193	-0.000419446	-0.000560154			-0.000432138	-0.000393503	-0.000642671	-0.000339754	-0.000516033	-0.000814749	-0.000433602	-0.000168434	-0.0200068	-0.000775765	-0.000379015	-0.00537853	-0.0070972	-0.000477422	-0.0010651	-0.000407874	-0.00180342	-0.00348022	-0.00131175	-0.00033433	-0.00222969	-0.00070222
RSV_genus485	RSV_genus485	-0.00028575	-0.000124463	-0.000106655	-0.000273526	0.00761616		-0.000130682	-0.000304851	-8.36438e-05	-0.000242872	-0.000153876	-0.000108605	-9.47626e-05	-9.47626e-05	-0.000144117	0.00106989	-0.000224615	-0.000343577	-0.000258237	-0.000207242	-0.000257445	-0.000203886	-0.000238087	-0.000317956			-0.000245292	-0.000223361	-0.000364795	-0.000192852	0.319833	0.00136987	-0.000246123	-9.56068e-05	-0.0114247	-0.000440342	-0.000215137	-0.00271803	-0.00396006	-0.000270996	-0.000604576	-0.000231519	0.00777083	-0.00309523	-0.000705162	-0.000970022	-0.00124844	0.327912
RSV_genus486	RSV_genus486	-0.000191134	-8.32517e-05	-7.13401e-05	-0.000182958	-8.21761e-05		-8.74115e-05	-0.00020391	-5.5948e-05	-0.000162453	-0.000102925	-7.26443e-05	-6.33852e-05	-6.33852e-05	-9.63978e-05	-0.000203921	-0.000150242	-0.000229814	-0.000172731	-0.000138621	-0.000172201	-0.000136376	-0.000159253	-0.000212676			-0.000164072	-0.000149403	-0.000244005	-0.000128996	-0.000195924	-0.000309339	-0.000164628	-6.39499e-05	0.036072	-0.000294538	-0.000143902	-0.00204209	-0.000366384	-0.000181265	-0.000404392	-0.000154859	-0.000684712	-0.00210763	0.000465483	-0.000675358	-0.000846556	-0.000266615
RSV_genus487	RSV_genus487	-0.000190419	0.999831	-7.10732e-05	-0.000182273	-8.18687e-05		-8.70844e-05	-0.000203147	-5.57387e-05	0.166484	0.838284	-7.23725e-05	-6.31481e-05	-6.31481e-05	-9.60371e-05	0.0254593	-0.00014968	0.0773356	-0.000172085	-0.000138102	-0.000171556	-0.000135866	-0.000158657	-0.00021188			0.000240028	0.00400581	-0.000117457	-0.000128513	-0.000195191	0.0890196	-0.000164012	-6.37107e-05	-0.0112693	-0.000293436	-0.000143364	-0.00203445	-0.00432562	-0.000180587	-0.000402879	-0.00015428	-0.000682151	-0.00209974	-0.00177971	-0.000672831	-0.000843389	-0.000265617
RSV_genus488	RSV_genus488	-0.00050968	-0.000222	-0.000190237	-0.000487877	-0.000219132		-0.000233093	-0.00054375	0.000610726	-0.000433201	-0.000274461	-0.000193714	-0.000169024	-0.000169024	-0.000257056	0.0477116	-0.000400637	-0.000612824	-0.000460607	-0.000369649	-0.000459193	-0.000363663	-0.000424666	-0.000567125			0.0502162	0.521178	0.0151217	-0.000343983	-0.000522455	0.0390346	-0.000438999	-0.00017053	-0.0191865	-0.000785419	-0.000383732	-0.00541561	-0.011432	-0.000483364	-0.00107836	-0.00041295	0.0155833	-0.00170545	0.0601458	-0.00180092	-0.00225744	-0.000710959
RSV_genus489	RSV_genus489	-0.000181737	-7.91588e-05	-6.78328e-05	-0.000173963	-7.81361e-05		-8.31141e-05	-0.000193885	-5.31975e-05	-0.000154467	-9.78649e-05	-6.90729e-05	-6.0269e-05	-6.0269e-05	-9.16586e-05	-0.000193895	-0.000142855	-0.000218515	-0.000164239	-0.000131806	-0.000163735	-0.000129672	-0.000151423	-0.00020222			-0.000156005	-0.000142058	-0.00023201	-0.000122654	-0.000186292	-0.000294131	-0.000156534	-6.0806e-05	-0.00579673	-0.000280057	-0.000136827	-0.0019417	0.00284554	-0.000172353	-0.000384511	-0.000147246	-0.00065105	-0.00151323	0.00370252	-0.000642155	-0.000804937	-0.000253507
RSV_genus490	RSV_genus490	-0.000418625	-0.00018234	-0.000156251	-0.000400717	-0.000179984		-0.00019145	-0.000446608	-0.000122539	-0.000355809	-0.000225428	-0.000159107	-0.000138828	-0.000138828	-0.000211132	-0.000446631	-0.000329062	-0.000503342	-0.000378319	-0.00030361	-0.000377157	-0.000298694	-0.000348798	-0.000465808			-0.000359353	-0.000327225	-0.000534426	-0.00028253	-0.000429117	-0.00067752	-0.000360571	-0.000140064	-0.00721914	-0.000645102	-0.000315177	-0.00447263	-0.0073471	-0.00039701	-0.000885707	-0.000339176	-0.00149967	-0.0038873	0.00174665	-0.00147918	-0.00185414	-0.000583945
RSV_genus491	RSV_genus491	-0.000357765	-0.000155831	-0.000133535	-0.000342461	-0.000153818		-0.000163617	-0.00038168	-0.000104724	-0.000304081	-0.000192655	-0.000135976	-0.000118645	-0.000118645	-0.000180438	-0.0003817	-0.000281223	-0.000430166	-0.000323319	-0.000259471	-0.000322326	-0.00025527	-0.00029809	-0.000398088			-0.00030711	-0.000279653	-0.000456731	-0.000241455	-0.000366732	-0.000579022	-0.000308151	-0.000119702	0.00545433	-0.000551317	-0.000269357	-0.0038224	-0.00812713	-0.000339293	-0.000756943	-0.000289866	-0.00128165	-0.00394507	-0.00426654	-0.00126414	-0.00158459	-0.000499051
RSV_genus492	RSV_genus492	-0.000160627	-6.99639e-05	-5.99535e-05	-0.000153756	-6.906e-05		-7.34597e-05	-0.000171364	-4.70182e-05	-0.000136524	-8.64971e-05	-6.10495e-05	-5.32683e-05	-5.32683e-05	-8.10117e-05	-0.000171373	-0.000126262	-0.000193133	-0.000145161	-0.000116496	-0.000144716	-0.000114609	-0.000133834	-0.000178731			-0.000137884	-0.000125557	-0.00020506	-0.000108407	-0.000164653	-0.000259965	-0.000138351	-5.37429e-05	-0.00245237	-0.000247527	-0.000120934	-0.00171615	-0.00364886	-0.000152333	-0.000339847	-0.000130142	-0.000575425	-0.00177123	-0.00115917	-0.000567564	-0.000711437	-0.00022406
RSV_genus493	RSV_genus493	-0.000356586	-0.000155317	-0.000133095	-0.000341332	-0.000153311		-0.000163078	-0.000380422	-0.000104379	-0.000303079	-0.00019202	-0.000135528	-0.000118254	-0.000118254	0.212519	0.00510057	0.935996	0.0406704	-0.000322253	0.968361	0.308204	-0.000254429	-0.000297107	-0.000396776			0.0631788	-0.000278731	0.0571315	-0.000240659	-0.000365523	0.0555335	0.00447864	-0.000119307	-0.00972954	-0.0005495	-0.000152582	-0.00378071	-0.0078582	-0.000338174	-0.000754447	-0.000288911	-0.00127742	-0.00388365	-0.00424709	-0.00103103	-0.00157936	-0.000497406
RSV_genus494	RSV_genus494	-0.00261767	-0.00109251	-0.000982705	-0.00192036	0.00111277		0.00129494	-0.00280885	0.102656	-0.000441884	-0.00141778	-0.00100067	-0.000873127	-0.000873127	-0.000805008	0.0010069	-0.00206957	0.340256	0.00465681	-0.00190949	0.0329952	0.033118	0.000639967	0.516943			0.0950073	0.0927689	0.00431959	0.0107218	0.106424	0.50185	0.0162089	-0.000741658	-0.045362	0.0195839	-0.00198224	-0.00360968	-0.0138372	-0.00249691	0.0212667	-0.00213317	0.0176358	-0.0050737	0.0398497	0.00516991	0.0305604	0.0735524
RSV_genus495	RSV_genus495	-0.000180849	-7.87721e-05	-6.75015e-05	-0.000173113	-7.77544e-05		-8.27081e-05	-0.000192938	-5.29376e-05	-0.000153712	-9.73868e-05	-6.87355e-05	-5.99746e-05	-5.99746e-05	-9.12108e-05	-0.000192948	-0.000142158	-0.000217448	-0.000163437	-0.000131162	-0.000162935	-0.000129038	-0.000150684	-0.000201233			-0.000155243	-0.000141364	-0.000230876	-0.000122055	-0.000185382	0.0275591	0.00840156	-6.05089e-05	-0.010703	-0.000278689	-0.000136159	-0.00193221	-0.00410824	-0.000171511	-0.000382632	-0.000146527	-0.00064787	-0.00199422	-0.00215672	-0.000639018	-0.000801005	-0.000252269
RSV_genus496	RSV_genus496	-0.000334346	-0.000145631	-0.000124794	-0.000320044	-0.000143749		-0.000152907	-0.000356696	-9.78688e-05	-0.000284177	-0.000180045	-0.000127075	-0.000110879	-0.000110879	-0.000168627	-0.000356714	-0.000262815	-0.000402008	-0.000302155	-0.000242487	-0.000301227	-0.00023856	-0.000278578	-0.00037203			-0.000287007	-0.000261347	-0.000426834	-0.00022565	-0.000342727	-0.00054112	-0.00028798	-0.000111866	-0.0170622	-0.000515229	-0.000251725	-0.00357219	-0.00351094	-0.000317083	-0.000707394	-0.000270892	-0.00119775	-0.00137299	-0.00340325	0.000287811	-0.00148086	-0.000466384
RSV_genus497	RSV_genus497	-0.000481974	-0.000209933	-0.000179896	-0.000461357	-0.00020722		-0.000220422	-0.000514192	-0.000141082	-0.000409653	-0.000259542	-0.000183184	-0.000159836	-0.000159836	-0.000243083	0.0370798	-0.000378859	-0.000579512	-0.000435569	-0.000349555	-0.000434232	-0.000343895	-0.000401581	-0.000536297			0.0414339	0.430525	0.0124151	-0.000325284	-0.000494055	0.0321499	-0.000415135	-0.00016126	-0.0094058	-0.000742724	-0.000362872	-0.00514946	-0.00101994	-0.000457089	-0.00101974	-0.000390502	-0.00172661	-0.00531472	0.0577639	-0.00170302	-0.00213473	-0.000672312
RSV_genus498	RSV_genus498	-0.000191982	-8.36213e-05	-7.16569e-05	-0.00018377	-8.2541e-05		-8.77996e-05	-0.000204815	-5.61965e-05	-0.000163175	-0.000103382	-7.29668e-05	-6.36667e-05	-6.36667e-05	-9.68258e-05	-0.000204826	-0.000150909	-0.000230834	-0.000173498	-0.000139236	-0.000172965	-0.000136982	-0.00015996	-0.00021362			-0.0001648	-0.000150066	-0.000245089	-0.000129569	-0.000196794	-0.000310712	-0.000165359	-6.42339e-05	-0.00790634	-0.000295845	-0.000144541	-0.00205116	0.00150428	-0.00018207	-0.000406187	-0.000155547	-0.000687752	-0.00211698	-0.00228949	-0.000678356	-0.000850315	-0.000267798
RSV_genus499	RSV_genus499	-0.0073682	-0.00390623	0.0107101	-0.00727936	0.000863709		0.00263191	-0.00935289	-0.00259607	-0.00759676	-0.00485152	-0.000523399	-0.00298775	-0.00298775	-0.00453539	-0.00958281	-0.00708186	-0.00890335	-0.00488543	-0.0065341	-0.00668623	-0.00178552	-0.00229439	-0.00995085			0.000504071	-0.00700584	-0.0114833	0.0131801	-0.00716361	-0.0140823	-0.00689845	-0.00298609	-0.0979121	-0.0131268	-0.00654396	-0.0317112	0.00652591	-0.00854418	-0.0129705	-0.00342197	-0.0262383	-0.0427266	-0.0515595	-0.0112323	-0.0322973	-0.00707269
RSV_genus500	RSV_genus500	-0.000872052	-0.000379838	-0.000325491	-0.000834748	-0.00037493		-0.000398817	-0.000930345	-0.000255264	-0.000741198	-0.000469597	-0.000331441	-0.000289197	-0.000289197	-0.000439817	-0.000884575	-0.000685481	-0.00104422	-0.000788089	-0.000632461	-0.000785669	-0.00062222	-0.000726594	-0.000788682			-0.000748581	-0.000681654	-0.00111328	-0.000588547	-0.000889377	0.000653559	-0.000751117	-0.000291773	-0.00546627	-0.00134384	0.00190929	-0.00715711	0.0319856	-0.000827025	-0.00184505	-0.000706548	0.139216	0.021335	0.0599088	0.72851	-0.00303051	-0.00121644
RSV_genus501	RSV_genus501	-0.000207675	-9.04565e-05	-7.75141e-05	-0.000198791	-8.92878e-05		-9.49763e-05	-0.000221557	-6.07899e-05	-0.000176513	-0.000111832	-7.89311e-05	-6.88707e-05	-6.88707e-05	-0.00010474	-0.000221568	-0.000163244	-0.000249702	-0.000187679	-0.000150618	-0.000187103	-0.000148179	-0.000173035	-0.000231082			-0.000178271	-0.000162333	-0.000265122	-0.00014016	-0.00021288	-0.00033611	-0.000178875	-6.94843e-05	-0.00285965	-0.000320028	-0.000156356	-0.00221882	-0.00471762	-0.000196952	-0.000439389	-0.000168261	-0.000743969	-0.00162678	-0.00229792	-0.000350665	-0.000919819	-0.000289688
RSV_genus502	RSV_genus502	-0.000673566	-0.000293384	-0.000251407	-0.000644753	-0.000289594		-0.000308043	-0.000718591	-0.000197164	-0.000572496	-0.000362714	-0.000256003	-0.000223373	-0.000223373	-0.000339711	-0.000718628	-0.00052946	-0.000809877	-0.000608714	-0.000488509	-0.000606845	-0.000480598	-0.000561216	-0.000749483			-0.000578198	-0.000526505	-0.00085989	-0.000454589	-0.000690449	-0.00109013	-0.000580158	-0.000225363	-0.0164543	-0.00103797	-0.00050712	-0.00428346	-0.00647627	-0.000638788	-0.0014251	-0.000545733	-0.00241297	0.0678364	0.0151163	-0.00238	-0.00298331	-0.000939566
RSV_genus503	RSV_genus503
RSV_genus504	RSV_genus504	-0.000279084	-0.00012156	-0.000104167	-0.000267146	-0.00011999		-0.000127634	-0.00029774	-8.16926e-05	-0.000237207	-0.000150286	-0.000106072	-9.2552e-05	-9.2552e-05	-0.000140755	-0.000297755	-0.000219375	-0.000335562	-0.000252213	-0.000202407	-0.000251439	-0.00019913	-0.000232533	-0.000310539			-0.000239569	-0.000218151	-0.000356285	-0.000188354	-0.000286079	-0.000451682	-0.000240381	-9.33765e-05	-0.0065857	-0.000430069	-0.000210119	-0.00298176	-0.00115425	-0.000264674	-0.000590473	-0.000226118	-0.000999783	-0.00307745	-0.00322325	-0.000986124	-0.0012361	-0.000389298
RSV_genus505	RSV_genus505	-0.000455045	-0.000198203	-0.000169844	-0.00043558	-0.000195642		-0.000208107	-0.000485463	-0.000133199	-0.000386764	-0.00024504	-0.000172949	-0.000150906	-0.000150906	-0.000229501	-0.000485488	-0.000357691	-0.000547133	-0.000411232	-0.000330025	-0.00040997	-0.000324681	-0.000379144	-0.000506333			-0.000390617	-0.000355694	-0.000580921	-0.00030711	-0.000466451	-0.000736465	-0.00039194	-0.00015225	-0.00762861	-0.000701226	-0.000342598	-0.00479335	0.00268829	-0.00043155	-0.000962763	-0.000368684	-0.00163014	-0.00497929	-0.00283602	-0.000806419	-0.00201545	-0.000634748
RSV_genus506	RSV_genus506
RSV_genus507	RSV_genus507	-0.000223022	-9.71413e-05	-8.32424e-05	-0.000213482	-9.58863e-05		-0.000101995	-0.00023793	-6.52824e-05	-0.000189557	-0.000120097	-8.47642e-05	-7.39604e-05	-7.39604e-05	-0.000112481	-0.000237942	-0.000175308	-0.000268155	-0.000201549	-0.000161748	-0.00020093	-0.000159129	-0.000185822	-0.000248159			-0.000191445	-0.000174329	-0.000284715	-0.000150518	-0.000228612	-0.000360949	-0.000192094	-7.46193e-05	-0.00573008	-0.000343678	-0.000167911	-0.00238279	-0.00320082	-0.000211507	-0.00047186	-0.000180696	0.000913086	-0.00245926	0.00091306	-0.000788034	0.00186111	-0.000311096
RSV_genus508	RSV_genus508	-0.000840063	-0.000365905	-0.000313551	-0.000804128	-0.000361177		-0.000384188	-0.000896218	0.000433126	-0.000714009	-0.000452372	0.0149674	-0.000278588	-0.000278588	-0.000423684	0.00241847	-0.000660336	-0.00101007	0.0247925	-0.000609262	-0.000724886	-0.000599396	-0.000699941	-0.000934746			-0.000721122	-0.00065665	-0.00105328	-0.000566958	-0.000861119	0.0023547	0.000417634	-0.00028107	-0.0178914	-0.00129454	-0.000632473	-0.00639921	-0.00648258	-0.000796688	-0.00177737	-0.000680631	0.01956	-0.00734736	0.00273136	-0.00198974	-0.00372075	-0.00117181
RSV_genus509	RSV_genus509	-0.000187297	-8.15807e-05	-6.99082e-05	-0.000179285	-8.05267e-05		-8.5657e-05	-0.000199817	-5.48251e-05	-0.000159193	-0.000100859	-7.11862e-05	-6.2113e-05	-6.2113e-05	-9.44629e-05	-0.000199828	-0.000147226	0.00155089	-0.000169264	-0.000135839	-0.000168744	-0.000133639	-0.000156056	-0.000208407			-0.000160778	-0.000146404	-0.000239108	-0.000126407	0.0118207	-0.00030313	-0.000161323	-6.26663e-05	-0.00187731	-0.000288626	-0.000141014	-0.0020011	-0.00425472	-0.000177627	-0.000396275	-0.000151751	-0.000670969	-0.000955373	-0.000423002	-0.000661802	-0.000829564	-0.000261263
RSV_genus510	RSV_genus510	-0.00100113	-0.000436059	-0.000373668	0.003742	-0.000430426		0.0336135	-0.00106805	-0.000293047	0.00725637	-0.000539105	-0.000380499	-0.000332002	-0.000332002	0.000545306	-0.000946153	-0.000786942	-0.00109427	-0.000904738	-0.000726075	-0.00090196	-0.000714318	-0.000834141	-0.00111396			-0.000859382	0.00066261	-0.00127806	-0.000675661	-0.00102622	-0.00146757	-0.000862294	-0.00033496	-0.00094026	0.00055739	-0.000753737	-0.00559016	0.0134631	-0.000949437	-0.00211814	-0.000811128	-0.00199713	-0.00597033	-0.00416184	-0.00338869	-0.00378773	-0.000379567
RSV_genus511	RSV_genus511	-0.00190551	-0.0114556	0.00358165	-0.00816299	-0.00756327		-0.00577556	-0.00595398	-0.00544452	-0.0132903	-0.014457	-0.00322756	-0.00890317	-0.00890317	-0.0103663	-0.0279613	-0.00809448	-0.0294381	-0.00166108	-0.00601285	-0.0171053	-0.00713167	0.0290913	-0.0291511			-0.0067505	-0.0186675	-0.0328972	0.0170256	-0.0243819	-0.0401286	-0.0206866	-0.0089009	-0.0854028	-0.00672596	0.00499737	-0.0321381	-0.0703641	-0.0242973	-0.00241405	-0.00636215	-0.0437879	-0.0779978	-0.101986	-0.0180498	-0.0314125	-0.0119296
RSV_genus512	RSV_genus512	-0.000608389	-0.000264995	-0.00022708	-0.000582364	-0.000261571		-0.000278236	-0.000649058	-0.000178086	-0.000517099	-0.000327616	-0.000231231	-0.000201759	-0.000201759	-0.00030684	-0.000581824	-0.000478228	-0.00073151	-0.000549813	-0.000441239	-0.000548125	-0.000434094	-0.000506911	-0.00067696			-0.00052225	-0.000475558	-0.000776684	-0.000410602	-0.000623638	-0.000984644	-0.000524019	-0.000203556	-0.0101784	-0.000937531	-0.000458049	0.000183961	0.00423681	-0.000576977	-0.00124225	-0.000492926	-0.00217948	-0.00464676	-0.0053692	-0.00208362	0.000502719	-0.00084865
RSV_genus513	RSV_genus513	-0.00114227	-0.000497537	-0.00042635	-0.00109341	-0.00049111		-0.000522398	-0.00121863	-0.000334363	-0.000970871	-0.000615111	0.0526555	-0.000378809	-0.000378809	-0.000576102	-0.00112595	-0.00089789	-0.000630709	0.0696818	-0.000828441	-0.00102912	-0.000815027	-0.000951743	-0.00127102			0.195102	-0.000892877	-0.00133344	-0.000770919	-0.000620352	-0.00157087	0.0171481	-0.000382184	-0.0197494	-0.00176025	-0.000860003	-0.00791581	0.00486635	-0.00108329	0.00624702	-0.000925485	-0.00409205	-0.00830333	0.00696511	0.000146041	-0.00505928	-0.00159337
RSV_genus514	RSV_genus514	-0.00034477	-0.000150171	-0.000128684	-0.000330022	-0.000148231		-0.000157674	-0.000367816	-0.00010092	-0.000293036	-0.000185658	-0.000131037	-0.000114335	-0.000114335	-0.000173884	-0.000367835	-0.000271008	-0.000414541	-0.000311575	-0.000250047	-0.000310618	-0.000245998	-0.000287263	-0.000383629			-0.000295955	-0.000269495	-0.000440141	-0.000232685	-0.000353412	-0.000557991	-0.000296958	-0.000115354	-0.0128559	-0.000531292	-0.000259573	-0.00177368	0.00878042	-0.000326969	-0.000729448	-0.000279337	-0.0012351	-0.00195104	-0.0026368	-0.00121822	-0.00152703	-0.000480924
RSV_genus515	RSV_genus515	-0.000440816	-0.000192005	-0.000164534	-0.00042196	-0.000189525		-0.000201599	-0.000470283	-5.65511e-05	-0.000374671	-0.000237378	-0.000167541	-0.000146187	-0.000146187	-0.000222325	0.0168464	-0.000346506	-0.000530025	-0.000398374	-0.000319705	-0.000397151	-0.000314528	-0.000367289	-0.0004905			0.0187419	0.196535	0.00539085	-0.000297507	0.0579605	0.0143323	-0.000379685	-0.000147489	-0.0254223	-0.0006793	-0.000331885	-0.00470972	-0.0100078	-0.000418056	-0.000932659	-0.000357156	-0.000734718	-0.00446956	0.0182408	-0.00155759	-0.00195243	0.0569611
RSV_genus516	RSV_genus516	-0.000358959	-0.000156351	-0.000133981	-0.000343604	-0.000154331		-0.000164163	-0.000382954	-0.000105073	-0.000305096	-0.000193299	-0.00013643	-0.000119041	-0.000119041	-0.00018104	-0.000382974	-0.000282162	-0.000431602	-0.000324398	-0.000260338	-0.000323402	-0.000256122	-0.000299085	-0.000399417			-0.000308135	-0.000280587	-0.000458255	-0.000242261	-0.000367956	-0.000580955	-0.00030918	-0.000120101	-0.00625544	-0.000553158	-0.000270256	-0.00383516	0.00202596	-0.000340425	-0.000759469	-0.000290834	-0.00128593	-0.00395824	-0.00196357	-0.00126836	-0.00158988	-0.000500717
RSV_genus517	RSV_genus517	-0.000539848	-0.000235141	-0.000201497	-0.000516755	-0.000232103		-0.00024689	-0.000575935	0.000132899	-0.000458842	-0.000290707	-0.00020518	-0.000179029	-0.000179029	-0.000272271	0.0370402	-0.000424351	-0.000648867	-0.00010535	-0.000391529	-0.000486373	-0.000385189	-0.000449802	-0.000600694			0.0412812	0.429419	0.0123176	-0.000364343	0.11565	0.0328739	-0.000464983	-0.000180624	-0.0298763	-0.000831908	-0.000406445	-0.0057102	-0.0112977	-0.000511974	-0.00114219	-0.000437392	-0.0012985	-0.00531483	0.0449267	-0.00190366	-0.00229662	0.113787
RSV_genus518	RSV_genus518	-0.000571765	-0.000249043	-0.00021341	-0.000547307	-0.000245825		-0.000261486	-0.000609985	-0.000167365	-0.000381706	-0.000307894	-0.000217311	-0.000189613	-0.000189613	8.58776e-05	-0.000610016	-0.000449439	-0.000687474	-0.000516714	-0.000414676	-0.000515128	-0.000407962	-0.000476395	-0.000636208			-0.000490811	-0.00044693	-0.000729928	-0.000385884	-0.000586096	-0.000925369	-0.000492474	-0.000191302	-0.0111434	0.00620909	-0.000430475	0.000107639	0.00220818	-0.000542243	-0.000389805	-0.000463252	-0.00204828	-0.00408556	0.000237151	-0.00202029	0.00195203	-0.000797562
RSV_genus519	RSV_genus519	-0.00404406	-0.00176191	-0.00150982	-0.00341383	-0.00137547		-0.00184995	-0.00413892	0.00294916	0.00227466	-0.00217827	-0.0014752	-0.00134147	-0.00134147	-0.00103401	-0.00261793	0.00115649	-0.00436795	0.00366918	0.00155222	-0.00197439	-0.000474129	-0.0033318	-0.00443912			0.000957195	-0.00266025	-0.00383962	-0.00126973	-0.00380784	-0.00340516	-0.0028935	-0.00135277	-0.0562202	0.00490668	-0.00293921	-0.0356036	-0.0379231	-0.00383623	0.0169035	-0.00273567	0.304807	0.00540661	0.418588	0.0566897	0.112776	-0.000588855
RSV_genus520	RSV_genus520	-0.000417094	-0.000181673	-0.000155679	-0.000399252	-0.000179326		-0.00019075	-0.000444975	0.0318029	0.00314408	-0.000224604	-0.000158525	-0.00013832	-0.00013832	0.0123475	0.000617274	-0.000327859	-0.000501502	-0.000376935	-0.0003025	-0.000375778	-0.000297602	-0.000347523	-0.000464104			-0.000358039	-0.000326029	-0.000532471	-0.000281496	-0.000427548	-0.000675043	-0.000359252	-0.000139552	-0.018532	0.237269	-0.000314025	-0.00445627	-0.00873063	-0.000395558	0.0350525	-0.000337935	0.0374014	-0.00459929	-9.17073e-05	-0.00147377	-0.00184736	-0.000581809
RSV_genus521	RSV_genus521	-0.000258791	-0.000112721	-9.65932e-05	-0.000247721	-0.000111265		-0.000118354	-0.000276091	-7.57527e-05	-0.000219959	-0.000139358	-9.8359e-05	-8.58225e-05	-8.58225e-05	-0.000130521	-0.000276105	-0.000203424	-0.000311163	-0.000233875	-0.00018769	-0.000233157	-0.000184651	-0.000215625	-0.00028796			-0.00022215	-0.000202289	-0.000330379	-0.000174658	-0.000265278	-0.000418839	-0.000222903	-8.6587e-05	0.0096742	-0.000398799	-0.000194841	0.00137206	-0.000658258	-0.000245429	-0.000547539	-0.000209676	-0.000927088	-0.00242948	0.0950514	-0.000854199	-0.00114622	-0.000360991
RSV_genus522	RSV_genus522	-0.000459726	-0.000200242	-0.000171592	-0.00044006	-0.000197655		-0.000210247	-0.000490457	-0.00013457	-0.000390743	-0.000247561	-0.000174728	-0.000152458	-0.000152458	-0.000231862	-0.000490482	-0.00036137	-0.000552761	-0.000415463	-0.000333419	-0.000414187	-0.000328021	-0.000383044	-0.000511541			-0.000394635	-0.000359353	-0.000586897	-0.000310269	-0.000471249	-0.000744041	-0.000395972	-0.000153816	-0.0147489	-0.00070844	-0.000346122	-0.00491176	-0.005349	-0.000435989	-0.000972667	-0.000372476	-0.00164691	0.00120262	0.0266983	-0.00120225	-0.00203619	-0.000641278
RSV_genus523	RSV_genus523	-0.00109613	-0.000477438	-0.000409126	-0.00104924	0.00525249		-0.000501293	-0.0011694	-0.000320855	-0.000931649	-0.000590261	-0.000416605	-0.000363506	-0.000363506	0.00600264	0.0300201	0.0279948	5.02378e-05	-0.000990589	0.0290583	0.00852132	-0.000782101	-0.000913293	-0.000624092			0.0354447	0.353655	0.0111454	0.0311301	0.000206514	0.0277229	0.00243557	-0.000366744	-0.0150419	-0.00168914	-0.00082526	-0.00245697	-0.0119879	-0.00103953	0.00012156	-0.000888097	-0.00280919	-0.00661618	0.102243	-0.00255034	-0.00276686	-0.001529
RSV_genus524	RSV_genus524	-0.000208636	-9.08752e-05	-7.78728e-05	-0.000199711	-8.97011e-05		-9.54159e-05	-0.000222582	-6.10713e-05	-0.00017733	-0.00011235	-7.92964e-05	-6.91895e-05	-6.91895e-05	-0.000105225	0.000212857	-0.000163999	-0.000250858	-0.000188548	-0.000151315	-0.000187969	-0.000148865	-0.000173836	-0.000232151			-0.000179096	-0.000163084	-0.000266349	-0.000140808	-0.000213865	-0.000337666	-0.000179703	-6.98059e-05	-0.00557559	-0.000321509	-0.000157079	-0.00222909	-0.00154027	-0.000197864	-0.000441422	-0.00016904	-0.000747412	0.00326217	-0.0015097	-0.00056162	0.00264459	-0.000291029
RSV_genus525	RSV_genus525	-0.000522615	-0.000227634	-0.000195065	-0.000500259	-0.000224693		-0.000239008	-0.000557549	-0.000152978	-0.000444195	-0.000281427	-0.00019863	-0.000173314	-0.000173314	-0.000263579	-0.000557578	-0.000410804	-0.000605325	-0.000472296	-0.00037903	-0.000470846	-0.000372893	-0.000435443	-0.000581518			-0.000448619	-0.000408511	-0.000667182	-0.000352712	-0.000379802	-0.000845822	-0.00045014	-0.000174858	-0.00674559	-0.000805351	-0.00039347	-0.00356312	0.00776453	-0.000495631	0.0035245	-0.00042343	-0.00183731	-0.00196519	0.00604851	-0.000144823	-0.00210685	-0.000729002
RSV_genus526	RSV_genus526	-0.000681253	-0.000296732	-0.000254276	-0.000652111	-0.000292898		-0.000311559	-0.000726792	-0.000199414	-0.000579029	-0.000366853	-0.000258924	-0.000225923	-0.000225923	-0.000343588	-0.000726829	-0.000535503	-0.000797014	-0.000615661	-0.000494084	-0.000613771	-0.000486083	-0.000567621	-0.000758037			-0.000584797	-0.000532513	-0.000869703	-0.000459777	0.153544	-0.00110257	-0.000586779	-0.000227935	-0.00779246	-0.00104981	-0.000512907	-0.00542544	-0.00843144	-0.000646078	-0.00144136	-0.000551961	-0.00183363	-0.00289874	-0.00192737	0.0121534	-0.00301736	0.151083
RSV_genus527	RSV_genus527	-0.000204297	-8.8985e-05	-7.62531e-05	-0.000195557	-8.78354e-05		-9.34313e-05	-0.000217953	-5.98011e-05	-0.000173641	-0.000110013	-7.76471e-05	-6.77504e-05	-6.77504e-05	-0.000103036	-0.000217964	-0.000160588	-9.51717e-05	-0.000184626	-0.000148167	-0.00018406	-0.000145768	-0.00017022	-0.000227323			-0.000175371	-0.000159692	-0.00026081	-0.00013788	0.000808285	-0.000330642	-0.000175965	-6.8354e-05	0.00412921	-0.000314822	-0.000153812	-0.00218272	-0.00454683	-0.000193748	-0.000432241	-0.000165524	-0.000731867	0.00404189	-0.00184885	-0.000721868	-0.000904856	-0.000284976
RSV_genus528	RSV_genus528	-0.000728381	-0.000305148	-0.000271866	-0.000697224	-0.000313161		-0.000333112	-0.000777071	-0.00021321	-0.000619086	-0.000392231	-0.000276836	-0.000241552	-0.000241552	-0.000367357	-0.000135023	-0.000572548	-0.000875785	-0.000658252	-0.000528264	-0.000656231	-0.00051971	-0.000606888	-0.000810477			8.55778e-05	0.00675	-0.000708532	0.00087693	-0.000746638	-0.000321981	-0.000623939	-0.000243703	-0.0129324	0.211294	-0.000548389	0.00345073	-0.00506161	-0.000690773	-0.00139521	-0.000590145	0.0184161	-0.00344305	0.017619	0.000769168	-5.5483e-05	0.000103671
RSV_genus529	RSV_genus529	-0.000523282	-0.000227925	-0.000195314	-0.000500898	-0.00022498		-0.000239314	-0.000558262	-0.000153174	-0.000444762	-0.000281786	-0.000198884	-0.000173535	-0.000173535	-0.000263916	-0.00055829	-0.000411329	-0.000629179	-0.0004729	-0.000379514	-0.000471448	-0.000373369	-0.000435999	-0.000582261			-0.000449193	-0.000409032	-0.000668034	-0.000353163	-0.000536398	-0.000846903	-0.000450715	-0.000175081	-0.00364698	-0.00080638	-0.000393973	-0.0055908	0.00583745	-0.000496264	-0.00110714	-0.000423971	-0.00187459	0.000985605	-0.00373514	-0.00184898	0.0235043	-0.000729933
RSV_genus530	RSV_genus530	-0.0156722	-0.0243314	-0.000231041	-0.000362584	-0.0201332		-0.00535534	0.0529941	-0.00533347	-0.0218969	-0.0304485	-0.00653858	-0.0186912	-0.0186912	-0.0203634	-0.0468933	-0.0143819	-0.0525546	-0.000764086	-0.00992149	-0.0348269	0.00068038	0.0169984	-0.0401832			-0.0187373	-0.0351855	-0.058931	-0.0103331	-0.0421944	-0.0608177	-0.0440758	-0.0186721	-0.223695	0.0612917	0.00229333	-0.088137	-0.0984484	0.0316537	0.000799454	-0.0001328	0.00687763	-0.0386837	-0.00225318	-0.0150292	0.028872	-0.00134173
RSV_genus531	RSV_genus531	-0.000387866	-0.000168942	-0.00014477	-0.000371274	-0.000166759		-0.000177383	-0.000413793	-0.000113535	-0.000329665	-0.000208865	-0.000147416	-0.000128627	-0.000128627	-0.000195619	0.000965982	-0.000304884	-0.000466359	-0.000350521	-0.000281302	-0.000349445	-0.000276747	-0.00032317	-0.000431582			7.42711e-05	0.00388993	-0.000368359	-0.00026177	-0.000397587	-0.000307297	-0.000334077	-0.000129773	-0.0200445	-0.000597703	-0.000292019	-0.00410043	-0.00784634	-0.000367839	-0.000820628	-0.000314254	0.00539442	-0.00421716	-0.00238058	-0.0013705	-0.00171791	-0.000541039
RSV_genus532	RSV_genus532	-0.000125429	-5.46328e-05	-4.6816e-05	-0.000120063	-5.3927e-05		-5.73626e-05	-0.000133813	-3.67152e-05	-0.000106608	-6.75431e-05	-4.76718e-05	-4.15957e-05	-4.15957e-05	-6.32597e-05	-0.00013382	-9.85941e-05	-0.000150812	-0.000113352	-9.09681e-05	-0.000113004	-8.94952e-05	-0.000104507	-0.000139566			-0.00010767	-9.80436e-05	-0.000160125	-8.46519e-05	-0.000128573	-0.000203	-0.000108035	-4.19663e-05	-0.00175022	-0.000193286	-9.44338e-05	-0.00134009	-0.00284929	-0.000118953	-0.000265377	-0.000101624	-0.000449333	-0.0013831	-0.00149581	-0.000443194	-0.000555541	-0.000174962
RSV_genus533	RSV_genus533	-0.00097521	-0.00042477	-0.000363995	-0.000933494	-0.000419282		-0.000445994	-0.0010404	-0.000285461	-0.000828877	-0.000525148	-0.000370649	-0.000323407	-0.000323407	-0.000491845	-0.00103873	-0.000766569	-0.00117256	-0.000881315	-0.000707278	-0.000878609	-0.000695825	-0.000812546	-0.00108513			-0.000837133	-0.00076229	-0.00124498	-0.000658168	-0.000999653	-0.00157832	-0.00083997	-0.000326288	-0.0206924	-0.0015028	-0.000734223	-0.00425775	-0.0124361	-0.000924857	0.0100204	-0.000790129	0.000571683	-0.00650531	-0.00374604	-0.00305153	-0.004309	0.082376
RSV_genus534	RSV_genus534	-0.000515242	-0.000224423	-0.000192313	-0.000493202	-0.000221523		-0.000235636	-0.000549684	-0.00015082	-0.000437928	-0.000277456	-0.000195828	-0.000170869	-0.000170869	-0.000259861	-0.000549712	-0.000405009	-0.000619512	-0.000465634	-0.000373683	-0.000464204	-0.000367632	-0.0004293	-0.000573314			-0.000442291	-0.000402748	-0.00065777	-0.000347736	-0.000528156	-0.00083389	-0.000443789	-0.000172391	-0.0164892	0.00383744	-0.000387919	-0.000470816	-0.000236011	-0.000488639	-0.00109013	-0.000417456	-0.00184579	-0.00499	-0.00435444	-0.00173194	-0.00228207	-0.000718717
RSV_genus535	RSV_genus535	-0.000325294	-0.000437468	-0.000374876	-0.000961399	0.000888013		-0.000459327	-0.000961546	-0.000293994	-0.000843427	-0.000540846	0.0014166	-0.000333075	-0.000333075	-0.000480433	-0.00066103	-0.000789485	-0.00120522	0.00311447	-0.000728421	-0.000902705	-0.000716626	-0.000836836	-0.00111559			-0.0004075	0.0038965	-0.00113149	-0.000677843	-0.00101673	-0.00126205	-0.000864707	-0.000336042	-0.0144142	-0.000633948	-0.000744976	-0.00119519	-0.00860163	-0.000952505	-0.00152827	-0.000813748	0.000411736	-0.00784695	0.00231116	-0.00279391	-0.0033399	-0.000984732
RSV_genus536	RSV_genus536	-0.000491213	-0.000213956	-0.000183344	-0.0004702	-0.000211192		-0.000224647	-0.000524048	-0.000143786	-0.000417505	-0.000264517	-0.000186696	-0.0001629	-0.0001629	-0.000247742	-0.000524075	-0.00038612	-0.00059062	-0.000443918	-0.000356255	-0.000442555	-0.000350487	-0.000409279	-0.000546577			-0.000421664	-0.000383965	-0.000627093	-0.000331519	-0.000503525	-0.000795	-0.000423092	-0.000164351	-0.0251439	-0.000756961	-0.000369828	-0.00523148	-0.00927547	-0.00046585	-0.00103928	-0.000397987	-0.00175971	-0.00438955	0.0284138	-0.00173567	-0.00217565	-0.000685199
RSV_genus537	RSV_genus537	-0.000161389	-7.02957e-05	-6.02379e-05	-0.000154485	-6.93876e-05		-7.38082e-05	-0.000172177	-4.72412e-05	-0.000137172	-8.69074e-05	-6.13391e-05	-5.3521e-05	-5.3521e-05	-8.1396e-05	-0.000172186	-0.00012686	-0.000194049	-0.00014585	-0.000117048	-0.000145402	-0.000115153	-0.000134469	-0.000179579			-0.000138538	-0.000126152	-0.000206032	-0.000108921	-0.000165434	-0.000261198	-0.000139008	-5.39978e-05	-0.00767652	-0.000248701	-0.000121508	-0.00172429	-0.00331164	-0.000153056	-0.000341459	-0.000130759	-0.000578155	-0.00148571	-0.00192465	-0.000570256	-0.000714812	-0.000225123
RSV_genus538	RSV_genus538	-0.0004183	-0.000182198	-0.000156129	-0.000400407	-0.000179844		-0.000191302	-0.000446262	0.000632654	-0.000271026	-0.000225253	-0.000158984	-0.00013872	-0.00013872	9.2361e-05	-0.000421403	-0.000328807	-0.000490762	0.00285349	-0.000303375	-0.000376865	-0.000298463	-0.000348528	-0.000465446			-0.000359074	-0.000326971	-0.000534011	-0.00028231	-0.000428785	-0.000676995	-0.000360291	-0.000105262	-0.0101728	0.00510205	-0.000314933	-0.00411361	0.0100326	-0.000396702	0.000174253	-0.000338912	0.000118196	-0.00376869	-0.00410873	-0.00131938	-0.00185271	-0.000583492
RSV_genus539	RSV_genus539	-0.000399295	-0.00017392	-0.000149036	-0.000382215	-0.000171673		-0.00018261	-0.000425986	-0.00011688	-0.00033938	-0.000215019	-0.00015176	-0.000132417	-0.000132417	-0.000201383	0.0573127	-0.000313868	-0.000480101	-0.00036085	-0.000289592	-0.000359742	-0.000284902	-0.000332693	-0.000444299			0.0637104	0.659238	0.0194696	-0.000269484	-0.000409303	0.0546315	-0.000343922	-0.000133597	-0.0201726	-0.000615315	-0.000300624	-0.00411368	-0.00632639	-0.000378678	-0.00084481	-0.000323514	-0.00143042	-0.00440147	0.0741382	-0.00141088	-0.00176853	-0.000556982
RSV_genus540	RSV_genus540	-0.000337582	-0.00014704	-0.000126002	-0.000323142	-0.00014514		-0.000154387	-0.000360148	-9.88161e-05	-0.000286927	-0.000181787	-0.000128305	-0.000111952	-0.000111952	-0.000170259	0.0580513	-0.000265358	-0.000405899	-0.000305079	-0.000244834	-0.000304143	-0.000240869	-0.000281274	-0.000375631			0.0647307	0.669246	0.0198149	-0.000227834	-0.000346044	0.0506183	-0.000290767	-0.000112949	-0.017396	-0.000520216	-0.000254161	-0.00360676	-0.00329067	-0.000320152	-0.000714241	-0.000273514	-0.00120935	-0.00372251	0.0751654	-0.00119282	-0.0014952	-0.000470898
RSV_genus541	RSV_genus541	-0.000194168	-8.45734e-05	-7.24727e-05	-0.000185862	-8.34807e-05		-8.87992e-05	-0.000207147	-5.68363e-05	-0.000165033	-0.000104559	-7.37976e-05	-6.43915e-05	-6.43915e-05	-9.79282e-05	-0.000207158	-0.000152627	-0.000233462	-0.000175473	-0.000140822	-0.000174934	-0.000138541	-0.000161781	-0.000216053			-0.000166676	-0.000151775	-0.000247879	-0.000131044	-0.000199035	-0.00031425	-0.000167241	-6.49652e-05	0.00851868	-0.000299214	-0.000146187	0.106799	-0.00242092	-0.000184143	-0.000410812	-0.000157318	-0.000695583	-0.00214109	-0.00231556	0.00269625	-0.000859996	-0.000270847
RSV_genus542	RSV_genus542	-0.000156745	-6.8273e-05	-5.85045e-05	-0.00015004	-6.73909e-05		-7.16843e-05	-0.000167222	-4.58818e-05	-0.000133225	-8.44066e-05	0.00252213	-5.19809e-05	-5.19809e-05	-7.90538e-05	-0.000165312	-0.00012321	-0.000188465	-0.000141653	-0.00011368	-0.000141218	-0.000111839	-0.0001306	-0.000174411			-0.000134552	-0.000122522	-0.000187969	-0.000105787	0.341077	-0.000253682	-0.000135008	-5.2444e-05	-0.0078576	-0.000241544	-0.000118011	-0.00139856	-0.00270254	-0.000148652	-0.000331633	-0.000126997	-0.000561518	-0.00134196	-0.00131547	0.000361509	-0.000255962	0.336133
RSV_genus543	RSV_genus543	-0.000199022	-8.66878e-05	-7.42846e-05	-0.000190509	-8.55679e-05		-9.10193e-05	-0.000212326	-5.82573e-05	-0.000169159	-0.000107173	-7.56426e-05	-6.60014e-05	-6.60014e-05	-0.000100377	-0.000212337	-0.000156443	-0.000239299	-0.00017986	-0.000144342	-0.000179308	-0.000142005	-0.000165826	-0.000221454			-0.000170844	-0.000155569	-0.000254077	-0.00013432	-0.000204011	-0.000322107	-0.000171423	-6.65894e-05	-0.000547859	-0.000306695	-0.000149842	-0.00212638	-0.00170514	-0.000188746	-0.000421083	-0.000161251	-0.000712973	-0.00219462	-0.000940189	-0.000703233	-0.000881497	-0.000277619
RSV_genus544	RSV_genus544	-0.000138899	-6.05e-05	-5.18437e-05	-0.000132957	-5.97184e-05		-6.3523e-05	-0.000148184	-4.06581e-05	-0.000118057	-7.47968e-05	-5.27915e-05	-4.60628e-05	-4.60628e-05	-7.00534e-05	-0.000148192	-0.000109182	-0.000167008	-0.000125526	-0.000100738	-0.00012514	-9.91064e-05	-0.000115731	-0.000154554			-0.000119233	-0.000108573	-0.000177322	-9.37429e-05	-0.000142381	-0.0002248	-0.000119637	-4.64732e-05	0.000890423	-0.000214044	-0.000104575	0.00578941	0.00651275	-0.000131727	-0.000293876	-0.000112538	-0.000497589	-0.00153164	0.0035586	-0.000490791	-0.000615203	-0.000193752
RSV_genus545	RSV_genus545	-0.000546146	-0.000237884	-0.000203848	-0.000522784	-0.000234811		-0.00024977	-0.000582654	-0.000159866	-0.000464195	-0.000294098	-0.000207574	-0.000181117	-0.000181117	-0.000275448	-0.000582684	-0.000429301	-0.000656671	-0.000493562	-0.000396096	-0.000492047	-0.000389683	-0.00045505	-0.000607702			-0.000468819	-0.000426905	-0.000697223	-0.000368594	-0.000559835	-0.000883907	-0.000470408	-0.000182731	-0.0125769	-0.000841614	-0.000411187	-0.00583508	-0.0105845	-0.000517947	-0.00115551	-0.000442495	-0.0019565	0.00970843	0.000572972	-0.00192977	-0.00241895	-0.000761826
RSV_genus546	RSV_genus546	-0.000395489	-0.000172262	-0.000147615	-0.000378571	-0.000170037		-0.00018087	-0.000421926	0.0355915	0.00235156	-0.00021297	-0.000150314	-0.000131155	-0.000131155	0.00944782	0.000766176	-0.000310876	-0.000475525	-0.000357411	-0.000286831	-0.000356313	-0.000282187	-0.000329522	-0.000440064			-0.000339493	-0.000309141	-0.00050489	-0.000266915	-0.000405402	-0.000640077	-0.000340643	-0.000132324	-0.0178063	0.182161	-0.000297759	-0.00422544	-0.00815143	-0.000375069	0.0297222	-0.000320431	0.0420869	-0.00436105	-0.00028219	-0.00139743	-0.00175167	-0.000551673
RSV_genus547	RSV_genus547	-0.00011826	-5.15103e-05	-4.41402e-05	-0.000113201	-5.08448e-05		-5.40841e-05	-0.000126165	0.0500217	-0.000100515	-6.36827e-05	-4.49472e-05	-3.92183e-05	-3.92183e-05	-5.96442e-05	0.0015394	-9.2959e-05	-0.000142192	-0.000106874	-8.57689e-05	-0.000106546	-8.43801e-05	-9.85344e-05	-0.000131589			-0.000101516	-9.244e-05	-0.000150973	-7.98136e-05	-0.000121224	-0.000191397	-0.00010186	-3.95677e-05	-0.00670904	-0.000182239	-8.90365e-05	-0.0012635	-0.00268644	-0.000112154	-0.000250209	-9.58159e-05	0.0605622	-0.00130405	-5.67954e-05	-0.000417864	-0.000523789	-0.000164962
RSV_genus548	RSV_genus548	-0.000353676	-0.00015405	-0.000132009	-0.000338547	-0.00015206		-0.000161747	-0.000377318	-0.000103527	-0.000300606	-0.000190454	-0.000134422	-0.000117289	-0.000117289	-0.000178376	-0.000377338	-0.000278009	-0.00042525	-0.000319624	-0.000256506	-0.000318643	-0.000252353	-0.000294684	-0.000393539			-0.000303601	-0.000276457	-0.000451511	-0.000238696	-0.000362541	-0.000572405	-0.000304629	-0.000118334	-0.00859643	-0.000545017	-0.000266279	-0.00377871	0.000892005	-0.000335415	-0.000748292	-0.000286554	-0.001267	-0.00389998	-0.00314727	-0.00124969	-0.00156648	-0.000493348
RSV_genus549	RSV_genus549	-0.000234332	-0.000102067	-8.74637e-05	-0.000224308	-0.000100749		-0.000107167	-0.000249996	-6.85929e-05	-0.00019917	-0.000126187	-8.90626e-05	-7.77109e-05	-7.77109e-05	-0.000118185	-0.000250009	-0.000184198	-0.000281754	-0.00021177	-0.000169951	-0.00021112	-0.000167199	-0.000195245	-0.000260743			-0.000201154	-0.000183169	-0.000299153	-0.00015815	-0.000240205	-0.000379253	-0.000201835	-7.84032e-05	-0.0136706	-0.000361106	-0.000176425	-0.00250329	-0.00524938	-0.000222233	-0.000495788	-0.000189859	-0.000839464	-0.00254359	-0.00274096	-0.000827995	-0.00103789	-0.000326872
RSV_genus550	RSV_genus550	-0.000142828	-6.22112e-05	-5.33101e-05	-0.000136718	-6.14075e-05		0.295987	-0.000152375	-4.18081e-05	-0.000121396	-7.69124e-05	-5.42847e-05	-4.73657e-05	-4.73657e-05	-7.20348e-05	-0.000152383	-0.000112271	-0.000171732	-0.000129076	-0.000103587	-0.00012868	-0.00010191	-0.000119004	-0.000158926			-0.000122605	-0.000111644	-0.000182337	-9.63944e-05	-0.000146408	-0.000231159	-0.000123021	-4.77876e-05	-0.000811874	-0.000220098	-0.000107533	-0.00152599	-0.00161769	-0.000135453	-0.000302188	-0.000115721	-0.000511663	-0.00157496	-0.0017033	-0.000504672	-0.000632603	-0.000199232
RSV_genus551	RSV_genus551	-0.000439421	-0.000191398	-0.000164013	-0.000420624	-0.000188925		-0.000200961	-0.000468795	-0.000128626	-0.000373485	-0.000236627	-0.000167011	-0.000145724	-0.000145724	-0.000221621	-0.000468818	-0.000345409	-0.000528347	-0.000397113	-0.000318693	-0.000395894	-0.000313533	-0.000366126	-0.000488948			-0.000377205	-0.000343481	-0.000560975	-0.000296565	-0.000450435	-0.000711178	-0.000378483	-0.000147022	-0.00852853	-0.00067715	-0.000330835	-0.00104629	0.00827052	-0.000416733	-0.000929707	-0.000356025	-0.00157417	-0.00484549	-0.00249413	-0.00155266	-0.00194625	-0.000612954
RSV_genus552	RSV_genus552	-0.000426324	-0.000185693	-0.000159124	-0.000408088	-0.000183294		-0.000194972	-0.000454822	0.000813831	-0.000362353	-0.000229574	-0.000162033	-0.000141381	-0.000141381	-0.000215016	-0.000423614	-0.000335115	-0.0005126	-0.000385277	-0.000309195	-0.000384094	-0.000304188	-0.000355214	-0.000474375			-0.000365963	-0.000333244	-0.000544255	-0.000287726	-0.00043701	-0.000689982	-0.000367203	-0.000142641	-0.0180826	-0.000656968	-0.000320974	-0.00455489	-0.00957965	-0.000404312	-0.000901997	-0.000345414	-0.000383687	-0.00456568	-0.00493144	-0.00150606	-0.00188825	-0.000594685
RSV_genus553	RSV_genus553	-0.000339355	-0.000147812	-0.000126663	-0.000324838	-0.000145902		-0.000155198	-0.000362039	-9.9335e-05	-0.000288434	-0.000182742	-0.000128979	-0.00011254	-0.00011254	-0.000171153	0.000120542	-0.000266752	-0.000408031	-0.000306681	-0.000246119	-0.00030574	-0.000242134	-0.000282751	-0.000377603			-0.000291307	-0.000265263	-0.000433228	-0.00022903	-0.000347861	0.0265019	-0.000292294	-0.000113542	-0.0127577	-0.000522947	-0.000255496	-0.0036257	0.00594745	-0.000321833	-0.000717991	-0.00027495	-0.0012157	-0.00374206	-0.000101643	-0.00119909	-0.00150305	-0.00047337
RSV_genus554	RSV_genus554	-0.00507384	-0.00260584	-0.00233315	-0.00557704	0.000238314		0.00475241	-0.00657502	-0.00115058	-0.00519191	-0.00336612	0.00886854	-0.00207299	-0.00207299	-0.00315265	-0.00658611	-0.0049136	-0.00750713	0.0166166	-0.00453355	-0.00548074	-0.00446014	-0.0052083	-0.00670021			-0.0053659	-0.00488616	-0.00796985	-0.00421876	-0.00640126	-0.0100588	-0.00538409	-0.00208536	-0.0451245	-0.00963275	-0.00214279	0.00444945	0.0949148	-0.0059282	0.0521375	-0.00506461	0.0511472	-0.00826808	0.0325076	0.0298038	0.00897329	-0.00155342
RSV_genus555	RSV_genus555	-0.00544994	-0.00273785	-0.00234612	-0.00468508	-0.00270248		-0.000173866	-0.00631492	-0.00177243	-0.00517739	-0.00338483	0.00208694	-0.00208451	-0.00208451	-0.00317018	-0.00664481	-0.00494091	0.0224542	0.00130883	-0.00455875	0.0152571	0.0046069	-0.00523725	-0.00687918			-0.00539573	-0.00491333	-0.00786246	-0.00424222	0.0253055	-0.0101498	-0.00541402	-0.00209087	-0.0724544	-0.00962616	-0.0040816	0.0103036	0.118381	0.00201037	0.0243112	-0.00509276	-0.00176318	-0.0275793	0.00703929	0.0117656	0.00382067	0.0103074
RSV_genus556	RSV_genus556	-0.000426713	-0.000185862	-0.000159269	-0.000408459	-0.000183461		-0.000195149	-0.000455237	-0.000124906	-0.000362683	-0.000229784	-0.000162181	-0.00014151	-0.00014151	-0.000215212	-0.00045526	-0.00033542	-0.000513067	-0.000385628	-0.000309476	-0.000384444	-0.000304465	-0.000355537	-0.000474807			-0.000366296	-0.000333547	-0.000544751	-0.000287988	-0.000437408	-0.00069061	-0.000367537	-0.000142771	-0.0115572	-0.000657566	-0.000321267	-0.00421777	-0.00436657	-0.00040468	-0.000902819	-0.000345729	-0.00152865	-0.0042134	-0.00406727	-0.00150776	-0.00188997	-0.000595227
RSV_genus557	RSV_genus557	-0.000442539	-0.000192756	-0.000165177	-0.000423609	-0.000190266		-0.000202387	-0.000472121	-0.000129539	-0.000376135	-0.000238306	-0.000168196	-0.000146758	-0.000146758	-0.000223194	-0.000472146	-0.000347861	-0.000532097	-0.000399931	-0.000320955	-0.000398703	-0.000315758	-0.000368724	-0.000492418			-0.000379882	-0.000345919	-0.000564956	-0.00029867	-0.000453632	-0.000716225	-0.000381169	-0.000148066	-0.00913255	-0.000681955	-0.000333182	0.00327038	0.00932591	-0.00041969	-0.000936304	-0.000358552	-0.00158534	-0.00487987	-0.00227837	-0.00156368	-0.00196007	-0.000617304
RSV_genus558	RSV_genus558	-0.000163397	-7.11707e-05	-6.09877e-05	-0.000156408	-7.02512e-05		-7.47268e-05	-0.00017432	-4.78292e-05	-0.000138879	-8.79891e-05	-6.21026e-05	-5.41871e-05	-5.41871e-05	-8.24091e-05	-0.000174329	-0.000128439	-0.000196464	-0.000147665	-0.000118505	-0.000147212	-0.000116586	-0.000136143	-0.000181814			-0.000140263	-0.000127722	-0.000208597	-0.000110277	-0.000167493	-0.00026445	-0.000140738	-5.46699e-05	0.00891775	-0.000251796	-0.00012302	-0.00174575	-0.00304427	-0.000154961	-0.000345709	-0.000132387	-0.000585351	-0.00180178	0.00906331	0.00791806	0.000788444	-0.000227925
RSV_genus559	RSV_genus559
RSV_genus560	RSV_genus560	-0.00391771	-0.00170643	-0.00146228	-0.00165598	-0.000531687		-0.00179169	-0.00157773	-0.00106547	-0.00330583	-0.00210968	-0.00148901	-0.00129922	-0.00129922	-0.00197589	-0.00415673	-0.00307954	-0.00467821	-0.00354051	-0.00284135	-0.00352964	-0.00279534	-0.00326424	-0.00374726			-0.00336302	-0.00295671	-0.00499148	0.00377415	-0.00373592	-0.0060959	-0.00272531	-0.0013108	-0.0163039	-0.00597568	-0.000108667	-0.00918855	0.0295175	-0.00371543	0.012325	-0.00317419	0.0826151	-0.00608772	0.130799	0.00497616	0.0229021	0.0365415
RSV_genus561	RSV_genus561	-0.00127758	0.0971281	-0.000476852	-0.00122293	0.00121437		-0.000584276	-0.00136298	-0.000353107	0.180997	0.0812165	-0.000485569	-0.00042368	-0.00042368	-0.000427969	0.0460651	-0.00100425	0.00607876	0.00498998	-0.000926571	-0.00115102	0.00277736	-0.00106448	0.195578			-0.00109669	-0.00099864	0.121808	0.0138445	-0.000899589	0.18897	-0.000107385	-0.000419932	-0.0190635	0.0086786	0.00381104	-0.00738737	-0.0162096	0.0151624	0.0768049	0.000825253	-0.00186603	-0.00791796	0.00545112	0.0566658	0.029276	-0.00137237
RSV_genus562	RSV_genus562	-0.00239213	-0.00104194	-0.000892857	-0.00228981	-0.00102848		-0.001094	-0.00255204	-0.000505094	-0.00198072	-0.00128816	0.000588931	-0.000793298	-0.000793298	-0.00101815	-0.00254583	-0.00188035	-0.00287623	0.00291973	-0.00173491	-0.00215518	-0.00170682	-0.00199313	-0.00266175			-0.00205344	-0.00186985	-0.00305385	0.0116412	-0.00245209	-0.00387153	-0.0020604	-0.000800365	-0.0249878	0.00768823	-0.00114086	-0.00741094	0.0184625	-0.00226862	0.026298	0.0139595	0.0153323	0.0260112	0.0207757	0.0139977	0.000794957	4.31551e-05
RSV_genus563	RSV_genus563	-0.000888975	-0.000387209	-0.000331808	-0.000850948	-0.000382207		0.00216112	-0.0009484	-0.000260218	0.0226028	-0.000478711	-1.32378e-05	-0.000294809	-0.000294809	0.00286576	-0.00059662	-0.000698784	0.535131	0.000596192	-0.000644735	-0.000800916	-0.000634296	-0.000740695	-0.00093239			-0.000463054	-0.000694883	-0.00113489	-0.000599969	0.116109	-0.000998228	-0.000737948	-0.000260997	-0.024421	0.00410932	-0.000669298	-0.00676698	-0.00766763	0.00295278	0.115812	-0.00072026	0.000314923	-0.00384223	0.00406349	0.0689342	0.0167358	-0.00124004
RSV_genus564	RSV_genus564
RSV_genus565	RSV_genus565	-0.000449677	-0.000195865	-0.000167841	-0.000430442	-0.000193335		-0.000205652	-0.000479736	-0.000131628	-0.000382202	-0.00024215	-0.000170909	-0.000149126	-0.000149126	-0.000226794	-0.000479761	-0.000353471	-0.000540679	-0.000406382	-0.000326132	-0.000405134	-0.000320851	-0.000374672	-0.00050036			-0.000386009	-0.000351498	-0.000574068	-0.000303487	-0.000460948	-0.000727777	-0.000387317	-0.000150454	-0.0124044	-0.000692955	-0.000338556	-0.0048044	-0.00166597	0.938044	-0.000951406	-0.000364335	-0.00161091	-0.00495858	0.00786816	-0.0015889	-0.00199168	-0.00062726
RSV_genus566	RSV_genus566	-0.00117167	-0.00051034	-0.000437321	-0.00112155	-0.000503747		-0.00053584	-0.00124999	0.000234365	-0.000985202	-0.000630939	-0.000445316	-0.000388557	-0.000388557	-0.000590927	-0.00125005	-0.000920995	-0.00140878	-0.00105886	-0.000849759	-0.00105561	-0.000836	-0.000976234	-0.00130372			-0.00100577	-0.000915853	-0.00149578	-0.000790757	-0.00120103	-0.00189628	-0.00100918	-0.000392019	0.00200715	0.0164301	-0.000882133	0.00307317	-0.000915942	-0.00111117	0.0271638	-0.000949301	0.0330265	-0.00155881	0.00816185	0.00711916	-0.00395282	0.0014563
RSV_genus567	RSV_genus567	-0.00245859	-0.00107088	-0.000917662	-0.00235342	0.0168156		-0.00112439	-0.00262294	-0.000719671	-0.00208967	-0.00132394	-0.000934438	-0.000815337	-0.000815337	-0.00123998	-0.00261895	-0.00193259	-0.00295614	-0.00222187	-0.00178311	-0.00221505	-0.00175424	-0.0020485	-0.00273569			-0.00211049	-0.00180173	-0.00313869	-0.0016593	-0.00252021	-0.00395958	-0.00211764	-0.0008226	-0.0220479	-0.0037887	-0.00176095	0.0141007	0.0610439	-0.00233165	0.0179728	-0.00199198	-0.006353	-0.0125649	-0.00432875	0.00456649	0.000688713	0.00146621
RSV_genus568	RSV_genus568	-0.0142885	-0.00656963	-0.00520533	-0.0118872	0.0073655		0.000538505	-0.00845815	-0.00428884	-0.0114912	-0.00819385	-0.000857748	-0.0050461	-0.0050461	-0.0057377	-0.0160588	-0.00432395	-0.0165941	0.017264	-0.00313502	-0.00640679	-0.00679192	-0.0019917	-0.0166005			-0.00319912	-0.011228	-0.0187789	-0.00434768	-0.0141783	-0.0236128	-0.0119001	-0.00507599	-0.0421469	0.0102666	-0.00961517	0.0559747	0.111984	-0.00564749	0.0354951	-0.00562442	0.0251832	-0.0191601	0.0557884	0.0178329	0.00628551	0.00674388
RSV_genus569	RSV_genus569	-0.00251106	-0.00114988	-0.000985358	-0.00252703	-0.00113503		0.000607853	-0.00281643	-0.000772761	-0.00217025	-0.00142161	-0.00100337	-0.000875484	-0.000875484	-0.00107672	-0.00280904	-0.00207515	-0.00316759	0.000823448	-0.00191465	-0.00237845	-0.00188365	-0.00219962	-0.00293751			-0.00226618	-0.00206357	-0.00337023	0.00839887	-0.00270373	-0.00427156	-0.0022719	-0.000883283	-0.0364051	0.184894	-0.001117	-0.00792514	-0.00769244	-0.00250365	0.425057	-0.00213893	0.0063666	0.00703771	0.0727702	0.143728	0.00951612	-0.00256457
RSV_genus570	RSV_genus570	-0.000227998	-9.93085e-05	-8.50995e-05	-0.000218245	-9.80255e-05		-0.000104271	-0.000243238	-6.67388e-05	-0.000193786	-0.000122776	-8.66552e-05	-7.56104e-05	-7.56104e-05	-0.00011499	-0.000243251	-0.000179219	-0.000274138	-0.000206046	-0.000165357	-0.000205413	-0.000162679	-0.000189968	-0.000253695			-0.000195716	-0.000178218	-0.000291067	-0.000153875	-0.000233712	-0.000369001	-0.000196379	-7.6284e-05	-0.0113908	-0.000351345	-0.000171657	-0.00243595	-0.00517929	-0.000216226	-0.000482387	-0.000184727	-0.000816773	-0.00251413	-0.00271899	-0.000805614	-0.00100983	-0.000318037
RSV_genus571	RSV_genus571	-0.000245781	-0.000107054	-9.17372e-05	-0.000235268	-0.000105671		-0.000112404	-0.000262211	-7.19444e-05	-0.000208901	-0.000132353	-9.34143e-05	-8.15079e-05	-8.15079e-05	-0.000123959	-0.000262224	-0.000193198	-0.00029552	-0.000222117	-0.000178255	-0.000221435	-0.000175368	-0.000204785	-0.000273483			-0.000210982	-0.000192119	-0.00031377	-0.000165878	-0.000251942	-0.000397783	-0.000211697	-8.22341e-05	-0.00488472	-0.00037875	-0.000185046	-0.00262595	0.0471641	-0.000233091	-0.000520013	-0.000199135	-0.000880481	-0.00271023	0.00166218	-0.000868452	-0.0010886	-0.000342843
RSV_genus572	RSV_genus572	-0.000358959	-0.000156351	-0.000133981	-0.000343604	-0.000154331		-0.000164163	-0.000382954	-0.000105073	-0.000305096	-0.000193299	-0.00013643	-0.000119041	-0.000119041	-0.00018104	-0.000382974	-0.000282162	-0.000431602	-0.000324398	-0.000260338	-0.000323402	-0.000256122	-0.000299085	-0.000399417			-0.000308135	-0.000280587	-0.000458255	-0.000242261	-0.000367956	-0.000580955	-0.00030918	-0.000120101	-0.00625544	-0.000553158	-0.000270256	-0.00383516	0.00202596	-0.000340425	-0.000759469	-0.000290834	-0.00128593	-0.00395824	-0.00196357	-0.00126836	-0.00158988	-0.000500717
RSV_genus573	RSV_genus573	-0.000147142	-6.40902e-05	-5.49203e-05	-0.000140847	-6.32622e-05		-6.72926e-05	-0.000156978	-4.30709e-05	-0.000125063	-7.92354e-05	-5.59242e-05	-4.87963e-05	-4.87963e-05	-7.42106e-05	-0.000156986	-0.000115662	-0.000176919	-0.000132975	-0.000106716	-0.000132566	-0.000104988	-0.000122599	-0.000163726			-0.000126308	-0.000115016	-0.000187844	-9.93058e-05	-0.00015083	-0.000238141	-0.000126736	-4.9231e-05	-0.00433338	-0.000226746	-0.000110781	-0.00157208	-0.00334253	-0.000139544	-0.000311316	-0.000119216	-0.000527117	-0.00139138	-0.000154745	-0.000519915	-0.00065171	-0.00020525
RSV_genus574	RSV_genus574	-0.000310765	-0.000135359	-0.000115992	-0.000297472	-0.000133611		-0.000142123	-0.000331539	-9.09662e-05	-0.000264134	-0.000167346	-0.000118113	-0.000103058	-0.000103058	-0.000156734	-0.000331556	-0.000244279	-0.000373655	-0.000280844	-0.000225385	-0.000279982	-0.000221735	-0.00025893	-0.000345791			-0.000266765	-0.000242915	-0.00039673	-0.000209735	-0.000318554	-0.000502956	-0.000267669	-0.000103977	-0.0107613	-0.00047889	-0.000233971	0.00160576	-0.000148238	-0.00029472	-0.000657503	-0.000251786	-0.00111328	-0.000458959	-0.00263932	0.00696504	-0.00137642	-0.00043349
RSV_genus575	RSV_genus575
RSV_genus576	RSV_genus576	-0.000136028	-5.92496e-05	-5.07722e-05	-0.000130209	-5.84841e-05		-6.22101e-05	-0.000145121	-3.98178e-05	-0.000115617	-7.32509e-05	-5.17004e-05	-4.51108e-05	-4.51108e-05	-6.86055e-05	-0.000145129	-0.000106926	-0.000163557	-0.000122931	-9.86555e-05	-0.000122554	-9.7058e-05	-0.000113339	-0.00015136			-0.000116769	-0.000106329	-0.000173657	-9.18054e-05	-0.000139438	-0.000220154	-0.000117164	-4.55127e-05	-0.00716929	-0.00020962	-0.000102414	-0.00145334	0.00128056	-0.000129005	-0.000287802	-0.000110212	-0.000487304	-0.00149998	-0.00133205	-0.000480647	-0.000602487	-0.000189748
RSV_genus577	RSV_genus577	-0.00146787	-0.000639359	-0.00054788	-0.00140508	-0.000631099		-0.000671305	-0.001566	-0.000332325	-0.00124312	-0.000790446	-0.000557896	-0.000486788	-0.000486788	-0.000740319	-0.00156453	-0.00115383	-0.00176493	0.000776766	-0.00106459	-0.00132247	-0.00104735	-0.00122303	-0.00163332			-0.00126004	-0.00114739	-0.00187392	-0.000990667	-0.00150467	-0.00237567	-0.00126431	-0.000491125	-0.0313225	-0.002262	-0.00103265	0.01157	0.0017072	-0.00139208	0.00244452	-0.00118929	-0.000813096	-0.00514611	0.0146713	0.000501958	-0.00512189	-0.000979733
RSV_genus578	RSV_genus578	-0.00732989	-0.00347771	-0.00302654	-0.00644371	0.00157706		-0.00227269	-0.00801925	-0.00226644	-0.00684889	-0.00436649	0.00123002	-0.00268906	-0.00268906	-0.00408958	-0.00861461	-0.00637386	-0.00962356	0.0129595	-0.00588086	-0.00263378	-0.00578564	0.000649678	-0.00878485			-0.00696058	-0.0062033	-0.0102994	-0.00547253	-0.00830611	-0.00449221	-0.00698324	-0.00271301	-0.0453307	-0.0103638	-0.00519229	0.0713805	0.106072	-0.00768999	0.00564693	-0.00656975	0.0170921	-0.010584	0.0312935	0.024192	0.00692784	0.013593
RSV_genus579	RSV_genus579	-0.00336384	-0.00274451	-0.00235182	-0.00553788	0.00306353		-0.00288164	-0.0063656	-0.0017475	-0.00525948	-0.00339306	-0.000558807	-0.00208958	-0.00208958	0.00252948	-0.00651076	0.0201702	-0.00641417	-0.00187604	0.0214212	0.00305165	-0.000941108	-0.00524998	-0.00668278			-0.00370536	-0.00492527	-0.00645197	-0.00309283	-0.00634642	-0.00893947	-0.0051815	-0.0021082	-0.046694	-0.0083222	-0.00402713	-0.00592441	0.08379	-0.00597565	0.0393166	-0.00510514	0.0525479	-0.00783121	0.0391602	0.0129301	0.0274373	0.00753393
RSV_genus580	RSV_genus580	0.027256	-0.00851116	0.00166675	0.022914	0.000669478		0.000254849	-0.00553275	-0.00574964	0.00959349	-0.0108715	-0.00210439	-0.00669508	-0.00669508	-0.00964185	-0.0206703	-0.013634	-0.0215186	0.012999	-0.0123293	-0.0130303	-0.00807488	-0.00616238	-0.0217369			0.00262018	-0.0147493	-0.0253248	-0.00666922	-0.0177316	-0.031474	-0.0149913	-0.00666175	0.113415	-0.0238728	-0.0047276	0.100598	0.0426532	-0.0191462	-0.00692071	-0.0078705	-0.0204405	0.0139786	-0.0302782	0.00310955	-0.0276801	-0.00293109
RSV_genus581	RSV_genus581	-0.0072811	-0.00370918	-0.00317848	-0.00693335	-0.000541758		0.000531779	-0.00877798	-0.00225922	-0.00715943	-0.0045857	0.00432435	-0.00282406	-0.00282406	-0.00429489	-0.00902802	-0.00669384	-0.0101844	0.00335394	-0.0061761	-0.00642839	-0.00607609	-0.000536404	-0.00911976			-0.00731002	-0.00665647	-0.0108224	-0.00574726	-0.0087203	-0.0137006	-0.00733377	-0.0028375	-0.0655424	-0.00826444	-0.00561502	0.0427104	0.140182	-0.00807605	0.030174	-0.00689957	0.0305595	-0.0193107	0.0389062	0.02189	0.0254059	0.00580722
RSV_genus582	RSV_genus582	-0.00888819	-0.00462294	-0.00375121	-0.00795286	-0.00281364		0.000564146	-0.010327	0.0122612	-0.00821123	-0.00572397	-0.000145683	-0.00352505	-0.00352505	-0.00501576	-0.0112435	-0.00705508	-0.00658872	0.00215228	-0.0063639	-0.00236497	-0.00301657	-0.00668274	-0.0118062			-0.00903636	0.00113167	-0.0123736	-0.00693859	-0.00446183	-0.0142315	-0.00892963	-0.00353482	-0.0457104	-0.00573652	-0.00679663	0.0102955	0.117611	0.0180558	0.0154011	-0.00466285	0.0520215	-0.00536254	0.0887044	0.0155747	0.0356667	-0.00261384
RSV_genus583	RSV_genus583	0.0103298	-0.00713301	0.000642406	0.00299617	0.000520215		0.00308931	-0.0156833	-0.00456385	-0.00380117	-0.00886276	0.00263031	-0.00545803	-0.00545803	-0.00623891	-0.0171322	-0.00398919	-0.0170398	0.00760706	-0.00267944	-0.00929237	-0.00227307	0.00355822	-0.0179069			-0.000481809	-0.0128219	-0.0202835	-0.00271473	-0.0141721	-0.025487	-0.0122855	-0.00540145	0.0075528	-0.0165138	-0.0087491	0.133258	0.0771787	-0.0156085	-0.0141391	-0.00752819	-0.0305921	-0.0286776	-0.0610941	-0.00386217	-0.044468	0.00304812
RSV_genus584	RSV_genus584	-0.00016797	-7.31622e-05	-6.26942e-05	-0.000160784	-7.2217e-05		-7.68178e-05	-0.000179198	-4.91676e-05	-0.000142765	-9.04512e-05	1	-5.57034e-05	-5.57034e-05	-8.47151e-05	-0.000179207	-0.000132033	-0.000201962	-0.000151797	-0.000121821	-0.000151331	-0.000119849	-0.000139952	-0.000186901			-0.000144187	-0.000131296	-0.000214434	-0.000113363	-0.00017218	-0.000271849	-0.000144676	-5.61997e-05	-0.00451565	-0.000258842	-0.000126462	-0.0017946	0.00135007	-0.000159297	-0.000355382	-0.000136091	-0.00060173	-0.00144837	0.00125811	-0.000593509	-0.00074396	-0.000234303
RSV_genus585	RSV_genus585	-9.45722e-05	-4.11926e-05	-3.52988e-05	-9.05267e-05	-4.06604e-05		-4.32509e-05	-0.000100894	-2.76829e-05	-8.03813e-05	-5.09269e-05	-3.59441e-05	-3.13628e-05	-3.13628e-05	-4.76972e-05	-0.000100899	-7.4339e-05	-0.000113711	-8.54666e-05	-6.85891e-05	-8.52042e-05	-6.74785e-05	-7.87976e-05	-0.000105231			-8.1182e-05	-7.3924e-05	-0.000120733	-6.38267e-05	-9.69426e-05	-0.00015306	-8.14571e-05	-3.16422e-05	0.000666824	-0.000145736	-7.12022e-05	0.00680445	0.00814049	-8.96892e-05	-0.000200091	-7.66237e-05	-0.000338793	-0.000894765	-0.000775619	-0.000334164	-0.000418873	-0.00013192
RSV_genus586	RSV_genus586
RSV_genus587	RSV_genus587	-0.000328591	-0.000143124	-0.000122646	-0.000314535	-0.000141275		-0.000150275	-0.000350556	-9.61843e-05	0.000964122	-0.000176946	-0.000124888	-0.00010897	-0.00010897	-0.000165724	-0.000350574	-0.000258291	-0.000395089	-0.000296954	-0.000238313	-0.000296042	-0.000234454	-0.000273783	-0.000365627			-0.000282067	-0.000256849	-0.000419487	-0.000221766	-0.000336827	-0.000531806	-0.000283023	-0.000109941	6.9565e-05	-0.000506361	-0.000247392	0.011146	-0.00293272	-0.000311625	-0.000695218	-0.000266229	-0.00117714	-0.00275968	0.000407481	-0.00116106	-0.00145537	-0.000458356
RSV_genus588	RSV_genus588	-0.00072937	-0.00031769	-0.000272235	-0.00069817	-0.000313586		-0.000333564	-0.000778125	-0.000213499	-0.00055177	-0.000392764	-0.000277212	-0.000241879	-0.000241879	-0.000123216	-0.000778165	-0.000573325	-0.000876973	0.00751702	-0.00052898	-0.000657121	-0.000520415	-0.000607712	-0.000811577			-0.000626101	-0.000570124	-0.00093113	-0.000492251	-0.000746677	-0.00118044	-0.000628222	-0.000244034	-0.000483169	0.00351081	-0.000549133	-0.0054326	-0.00770954	-0.000691711	-0.000604284	-0.000590946	-0.00201898	-0.00735568	-0.00376479	-0.00227666	-0.00323048	-0.00101741
RSV_genus589	RSV_genus589	-0.00072209	-0.000314519	-0.000269518	-0.000691202	-0.000310456		-0.000330235	0.00475053	-0.000182397	-0.000395213	-0.000388844	-5.93421e-05	-0.000239465	-0.000239465	0.00335946	-0.000675957	0.0149759	-0.000176818	-0.00020389	0.0155568	0.00447139	0.00099338	-0.000601646	-0.000803476			0.000439087	-0.000564434	3.48563e-05	-0.000487338	-0.000706622	-0.000434681	-0.000542502	-0.000241599	-0.0365163	0.00214693	-0.000543653	-0.00712109	-0.0148527	-0.000684807	-0.00101584	-0.000585048	-0.00222139	-0.00704656	0.00619155	-0.00219855	-0.0029323	-0.000736147
RSV_genus590	RSV_genus590	-0.000223386	-9.73e-05	-8.33784e-05	-0.000213831	-9.60429e-05		-0.000102162	-0.000238319	-6.5389e-05	-0.000189867	-0.000120293	-8.49026e-05	-7.40812e-05	-7.40812e-05	-0.000112664	-0.000238331	-0.000175594	-0.000268593	-0.000201878	-0.000162013	-0.000201259	-0.000159389	-0.000186126	-0.000248564			-0.000191758	-0.000174614	-0.00028518	-0.000150763	-0.000228986	-0.000361538	-0.000192408	-7.47412e-05	-0.00370873	-0.00034424	-0.000168185	-0.00202612	0.00506341	-0.000211852	-0.000472631	-0.000180991	-0.000708889	0.00605817	-0.000294015	-0.000642846	-0.000989408	-0.000311605
RSV_genus591	RSV_genus591	0.0130931	-0.00357287	-0.00249521	-0.00761186	0.00216814		-0.00348156	-0.00862582	-0.00241783	-0.00702795	-0.00448409	-0.00196041	-0.00276148	-0.00276148	-0.00419973	-0.00877289	-0.00654553	-0.0097828	-0.000203752	-0.00603925	-0.00596737	-0.00395886	0.00125941	-0.00901278			0.0386084	-0.00645327	-0.0106127	-0.00561992	-0.00838047	-0.012944	-0.00294112	-0.00269943	0.106408	-0.0106035	-0.00455344	0.129561	0.0210379	-0.0078971	0.012526	-0.0051466	-0.0203334	0.0556532	-0.0173326	-0.000599547	-0.025382	-0.0071707
RSV_genus592	RSV_genus592	0.0206544	-0.00607109	-0.00226684	0.0154368	-0.000306755		0.000491741	-0.00483391	-0.00413924	0.00580885	-0.00800309	0.00974413	-0.00492862	-0.00492862	-0.00529467	-0.0151625	-0.00219973	-0.0171892	0.00239151	-0.000968575	-0.00916437	-0.0106042	-0.00119309	-0.0154696			-0.0121128	-0.0110289	-0.0181537	-0.00630081	-0.0149755	-0.0223645	-0.012553	-0.0049416	-0.0442653	-0.0167013	-0.0075195	0.126785	0.0993999	-0.0140945	0.00432485	-0.00709719	-0.0182287	-0.0328733	-0.0449523	0.00195715	-0.030076	0.00103506
RSV_genus593	RSV_genus593	-0.000202184	-8.8065e-05	-7.54648e-05	-0.000193536	-8.69273e-05		-9.24653e-05	-0.0002157	-5.91828e-05	-0.000171846	-0.000108876	-7.68443e-05	-6.705e-05	-6.705e-05	-0.000101971	-0.000215711	-0.000158928	-0.000243101	-0.000182718	-0.000146636	-0.000182157	-0.000144261	-0.00016846	-0.000224972			-0.000173558	-0.000158041	-0.000258113	-0.000136454	-0.000207252	-0.000327224	-0.000174146	-6.76473e-05	0.000972099	-0.000311567	-0.000152222	-0.00216016	-0.0045929	-0.000191745	-0.000427772	-0.000163813	-0.0007243	-0.00222948	-0.00241116	-0.000714405	-0.000895501	-0.000282029
RSV_genus594	RSV_genus594	-0.000425522	-0.000185344	-0.000158825	-0.00040732	-0.000182949		-0.000194605	-0.000453967	-0.000124558	-0.000361672	-0.000229143	-0.000161729	-0.000141115	-0.000141115	-0.000214611	-0.00045399	-0.000334484	-0.000511636	-0.000384552	-0.000308613	-0.000383372	-0.000303616	-0.000354546	-0.000473483			-0.000365274	-0.000332617	-0.000543232	0.00306107	-0.000436188	-0.000688684	-0.000366512	-0.000142372	-0.0208893	-0.000655732	-0.00032037	-0.00262593	-0.00747378	-0.000403552	-0.000900301	-0.000344764	-0.00101112	-0.0043777	0.00307116	-0.00149773	-0.00188469	-0.000593567
RSV_genus595	RSV_genus595	-0.000362534	-0.000157908	-0.000135315	-0.000347026	-0.000155868		-0.000165798	-0.000386768	-0.00010612	-0.00028024	-0.000195223	-0.000137788	-0.000120226	-0.000120226	-8.27179e-05	-0.000386787	-0.000284972	-0.000422201	-0.000327628	-0.00026293	-0.000326622	-0.000258673	-0.000302063	-0.000403395			-0.000311204	-0.000283381	-0.000462819	-0.000244674	-0.000278965	-0.00058674	-0.000312258	-0.000121297	-0.0188729	0.00133823	-0.000272947	-0.00386171	-0.00753299	-0.000343815	-0.000547675	-0.00029373	-0.00129873	-0.00345618	0.0498071	-0.00125966	-0.00160571	-0.000505703
RSV_genus596	RSV_genus596	-0.000598111	-0.000260518	-0.000223243	-0.000572526	-0.000257152		-0.000273535	-0.000638092	-0.000175077	-0.000508363	-0.000322081	-0.000227324	-0.00019835	-0.00019835	0.0460351	0.00055592	0.203499	0.00823434	-0.000540524	0.210581	0.0666738	-0.00042676	-0.000498346	-0.000665523			0.0133168	-0.000467524	0.0117818	-0.000403665	-0.000613102	0.00862454	0.000527421	-0.000200117	-0.015238	-0.000921691	-0.00045031	-0.00239996	-0.00979277	-0.000567229	-0.00126546	-0.000484598	-0.000400786	-0.00535902	0.0204948	0.0102412	-0.00264911	-0.000834312
RSV_genus597	RSV_genus597	-0.000485777	-0.000211589	-0.000181315	-0.000464997	-0.000208855		-0.000222161	-0.000518249	-0.000142195	-0.000412885	-0.000261589	-0.00018463	-0.000161097	-0.000161097	-0.000245	-0.000518275	-0.000381848	-0.000584084	-0.000439005	-0.000352313	-0.000437658	-0.000346608	-0.00040475	-0.000540528			-0.000416997	-0.000379716	-0.000620154	-0.00032785	-0.000497953	-0.000786202	-0.00041841	-0.000162532	-0.0260992	-0.000748584	-0.000365735	-0.00510576	-0.00975389	-0.000460695	-0.00102778	-0.000393583	-0.00174023	-0.00522364	0.0100445	-0.00161271	-0.00215157	-0.000677616
RSV_genus598	RSV_genus598	-0.000594494	-0.000258942	-0.000221893	-0.000569063	-0.000255597		-0.000271881	-0.000634233	-0.000174018	-0.000505288	-0.000320133	-0.00022595	-0.000197151	-0.000197151	-0.000299831	-0.000634265	-0.000467305	-0.000714802	-0.000537255	-0.00043116	-0.000535605	-0.000424179	-0.000495333	-0.000661498			-0.000510321	-0.000464696	-0.000758944	-0.000401223	-0.000609394	-0.000962154	-0.00051205	-0.000198907	-0.0115438	-0.000916117	-0.000447587	-0.00591033	-0.0101073	-0.000563798	-0.0012578	-0.000481667	-0.00209254	-0.00612274	0.0490672	-0.0021006	0.00181966	-0.000829266
RSV_genus599	RSV_genus599	-0.000456381	-0.000198785	-0.000170343	-0.000436859	-0.000196217		-0.000208718	-0.000486888	-0.00013359	-0.000383999	-0.00024576	-0.000173457	-0.000151349	-0.000151349	-0.000216173	-0.000486913	-0.000358741	-0.000548739	-0.00041244	-0.000330993	-0.000411174	-0.000325634	-0.000380257	-0.000507819			-0.000391764	-0.000356738	-0.000582626	-0.000308011	-0.00046782	-0.000738627	-0.000393091	-0.000152697	-0.0256109	-0.000438016	-0.000343604	-0.00465501	-0.0100802	-0.000432817	-0.000934914	-0.000369766	-0.00163493	-0.00471542	0.000607739	-0.00151951	-0.00200761	-0.000636612
RSV_genus600	RSV_genus600	-0.00666561	-0.00309065	-0.00264844	-0.00470345	-0.00305072		-0.00324508	-0.00726368	-0.00205377	-0.00591925	-0.003821	-0.00269686	-0.00235313	-0.00235313	-0.00357869	-0.00753066	-0.0055776	-0.00834744	0.00952111	-0.00514619	0.000171502	-0.00506286	-0.00591213	-0.00662886			-0.00609103	-0.0051762	-0.00900499	-0.00478887	-0.00724193	-0.0111302	-0.00611167	-0.00237409	0.0157657	0.00554126	-0.00245574	0.0149321	0.026182	-0.00672931	0.0699365	-0.00574902	0.120359	0.020783	0.216812	0.0967106	0.123262	0.0202112
RSV_genus601	RSV_genus601	-0.000942794	-0.000410651	-0.000351895	-0.000902464	-0.000405345		-0.00043117	-0.00100582	-0.000275972	-0.000801325	-0.000507692	-0.000358328	-0.000312657	-0.000312657	-0.000475496	-0.00100178	-0.000741088	-0.00113359	-0.00085202	-0.000683768	-0.000849404	-0.000672696	-0.000785537	-0.00104906			-0.000809307	-0.000736951	-0.00120359	-0.000636291	-0.000966425	-0.00152586	-0.000812049	-0.000315442	-0.0289398	-0.00145285	-0.000709818	-0.00915276	-0.0128495	-0.000894115	-0.00196651	-0.000763865	-0.00127802	-0.00636796	0.0139471	-0.00251189	-0.00417576	-0.00131512
RSV_genus602	RSV_genus602	-0.00101214	-0.000440856	-0.000377779	0.0005498	-0.000435161		-0.000462884	-0.000954732	-0.000296271	-0.000860267	-0.000545035	0.00152524	-0.000335654	-0.000335654	-0.000510471	-0.00107848	-0.000795599	-0.00119815	-0.000914691	-0.000734062	-0.000911882	-0.000722176	-0.000843317	-0.00112622			-0.000843819	-0.000791158	-0.00128768	-0.000683093	-0.000910241	-0.00163809	-0.00087178	-0.000338645	-0.0292101	-0.00155971	-0.000762028	-0.00924371	-0.0143276	-0.000959882	-0.00204606	-0.000820051	-0.00152203	-0.00291663	0.0188112	-0.00248402	-0.0036812	-0.00141185
RSV_genus603	RSV_genus603	-0.00169951	-0.00260248	-0.000802292	-0.00598122	-0.00236108		0.0261254	-0.0070043	-0.00199834	-0.00578162	-0.00367626	0.0103722	-0.00226398	-0.00226398	-0.00344312	-0.00722601	-0.00536631	-0.00818176	0.00321389	-0.00495124	-0.00615064	-0.00487107	-0.00269719	-0.00745716			-0.00586029	-0.00531653	-0.0086214	0.00286103	-0.00679369	-0.0108491	-0.00555693	-0.00228415	-0.104357	-0.00969015	-0.0044637	0.0456741	0.0454989	-0.00647439	-0.00651421	0.000161524	-0.0162916	-0.044218	-0.0421474	-0.00747002	-0.0125715	-0.00465705
RSV_genus604	RSV_genus604	0.0644653	-0.00790021	0.00342089	0.00137132	-0.000378887		0.00314254	-0.00775709	-0.00528417	-0.00452469	-0.01005	-0.00180372	-0.00618919	-0.00618919	-0.00780523	-0.019438	-0.00784474	-0.0218239	-0.00435608	-0.00647427	-0.0127581	-0.00926038	-0.00492383	-0.0204499			0.0155501	-0.014134	-0.0232268	-0.000823805	-0.0188105	-0.0289001	-0.0131036	-0.0061755	0.113771	-0.0232842	-0.00570637	0.0717151	0.00181354	-0.0106793	-0.00566079	-0.00238392	-0.0229511	0.0392612	-7.71599e-06	0.00487635	-0.0148077	-0.00391633
RSV_genus605	RSV_genus605	-0.0011912	-0.000447282	-0.000444611	-0.000753325	-0.000179644		-0.000544772	-0.00118001	-0.000348684	-0.000982198	-0.000641456	-0.000452739	-0.000395034	-0.000395034	-0.000492174	-0.00126429	-0.000936347	-0.00137124	0.00152939	-0.000863924	-0.00102906	-0.000849935	-0.000992506	-0.00129086			0.0135302	-0.000913095	-0.00151649	0.00727369	0.00503714	0.00659648	0.000506903	-0.000398553	-0.0314404	0.000462013	-0.000896837	-0.00226931	-0.0150304	-0.00112969	-0.000490716	0.00307557	-0.0022462	-0.00837633	0.0159726	-0.00310356	-0.00452002	-0.00162824
RSV_genus606	RSV_genus606	-0.000379105	-0.000165126	-0.0001415	-0.000362888	-0.000162992		-0.000173377	-0.000404446	-0.00011097	-0.000322219	-0.000204147	-0.000144087	-0.000125722	-0.000125722	-0.0001912	-0.000404467	-0.000297997	-0.000455824	-0.000342604	-0.000274948	-0.000341552	-0.000270496	-0.00031587	-0.000421833			-0.000325429	-0.000296334	-0.000483974	-0.000255857	-0.000388607	-0.000613559	-0.000326531	-0.000126842	0.00453361	-0.000584202	-0.000285423	-0.00354069	0.00135725	-0.00035953	-0.000802092	-0.000307156	-0.00135809	-0.00418038	-0.00425961	-0.00133954	-0.0016791	-0.000528818
RSV_genus607	RSV_genus607	-0.000121597	-5.29639e-05	-4.53859e-05	-0.000116396	-5.22797e-05		-5.56104e-05	-0.000129726	-3.55936e-05	-0.000103351	-6.54799e-05	-4.62156e-05	-4.03251e-05	-4.03251e-05	-6.13274e-05	-0.000129732	-9.55823e-05	-0.000146205	-0.00010989	-8.81894e-05	-0.000109552	-8.67614e-05	-0.000101315	-0.000135303			-0.000104381	-9.50487e-05	-0.000155234	-8.2066e-05	-0.000124645	-0.000196799	-0.000104735	-4.06843e-05	0.0023999	-0.000187382	-9.15492e-05	0.00100383	-0.000842489	-0.000115319	-0.00025727	-9.85199e-05	-0.000435608	-0.00134085	-0.00129901	-0.000429656	-0.000538571	-0.000169618
RSV_genus608	RSV_genus608	-0.000619073	-0.000269648	-0.000231067	-0.000592591	-0.000266165		-0.000283122	-0.000568929	-8.03811e-05	-0.000509965	-0.000333369	-0.000235292	-0.000205302	-0.000205302	-0.000254029	-0.000656898	-0.000486626	-0.000719318	-0.000559468	-0.000448987	-0.00055775	-0.000441717	-0.000515812	-0.000688848			-0.000531421	-0.000483909	-0.000788827	-0.000417812	-0.000464917	-0.00100193	-0.000533221	-0.000207131	-0.0297524	0.000148597	-0.000466092	-0.00384194	-0.0126399	-0.000587109	-0.000616965	-0.000501582	-0.00199021	-0.00625662	0.0488566	-0.00168381	-0.00265881	-0.000863553
RSV_genus609	RSV_genus609	-0.00292668	-0.00139781	0.0208936	-0.00307188	-0.00137975		-0.00146765	-0.00342368	-0.000932563	-0.00249693	-0.00172812	0.00414067	-0.00106425	-0.00106425	-0.00161853	-0.00325124	-0.00252258	-0.00379895	0.00309972	-0.00232746	-0.00289127	0.0225786	0.00445033	-0.00357086			-0.00275479	-0.00250849	-0.00409403	0.00665297	-0.00305385	-0.00519384	-0.00276412	-0.00107373	-0.059408	-0.00494533	-0.00241614	0.0113826	-0.00731326	-0.00304346	-0.00612399	-0.00260011	-0.00873311	-0.0113577	-0.018213	-0.00316599	0.0103378	-0.00418804
RSV_genus610	RSV_genus610	-0.000170983	-7.44747e-05	-6.38189e-05	-0.000163669	-7.35125e-05		-7.81959e-05	-0.000182412	-5.00496e-05	-0.000145326	-9.20739e-05	-6.49856e-05	-5.67027e-05	-5.67027e-05	-8.62348e-05	-0.000182422	-0.000134402	-0.000205585	-0.00015452	-0.000124007	-0.000154046	-0.000121999	-0.000142463	-0.000190254			-0.000146774	-0.000133652	-0.000218281	-0.000115396	-0.000175269	-0.000276726	-0.000147271	-5.72079e-05	-0.00847986	-0.000263485	-0.000128731	-0.0018268	-0.00312647	-0.000162155	-0.000361758	-0.000138533	-0.000612525	-0.00185402	0.010021	-0.000604157	-0.000757306	-0.000238506
RSV_genus611	RSV_genus611	-0.000183101	-7.97531e-05	-6.83421e-05	-0.000175269	-7.87227e-05		-8.37381e-05	-0.000195341	-5.35969e-05	-0.000155627	-9.85996e-05	-6.95915e-05	-6.07215e-05	-6.07215e-05	-9.23468e-05	-0.000195351	-0.000143928	-0.000220156	-0.000165472	-0.000132796	-0.000164964	-0.000130645	-0.00015256	-0.000203739			-0.000157177	-0.000143124	-0.000233751	-0.000123575	-0.000187691	-0.000296339	-0.000157709	-6.12625e-05	0.000638411	-0.00028216	-0.000137855	-0.00195627	-0.00143071	-0.000173647	-0.000387398	-0.000148351	-0.000655938	-0.00201906	0.000481149	-0.000646977	-0.00081098	-0.00025541
RSV_genus612	RSV_genus612
RSV_genus613	RSV_genus613	-0.000491183	-0.000213943	-0.000183333	-0.000470171	-0.000211179		-0.000224633	-0.000524016	-0.000143777	-0.000417479	-0.0002645	-0.000186684	-0.00016289	-0.00016289	-0.000247727	-0.000524043	-0.000386097	-0.000590584	-0.000443891	-0.000356233	-0.000442528	-0.000350465	-0.000409254	-0.000546543			-0.000421638	-0.000383941	-0.000627055	-0.000331499	-0.000503494	-0.000794951	-0.000423066	-0.000164341	-0.0222871	-0.000756914	-0.000369805	-0.00487454	-0.00752464	-0.000465821	-0.000897642	-0.000397963	-0.0017596	-0.0028282	0.0550938	-0.00140406	-0.00211712	-0.000685157
RSV_genus614	RSV_genus614	-0.000459527	-0.000200155	-0.000171517	-0.00043987	-0.000197569		-0.000210156	-0.000490244	-0.000134511	-0.000390573	-0.000247454	-0.000174653	-0.000152392	-0.000152392	-0.000231761	-0.000490269	-0.000361214	-0.000552522	-0.000415283	-0.000333275	-0.000414008	-0.000327878	-0.000382878	-0.00051132			-0.000394464	-0.000359197	-0.000586642	-0.000310134	-0.000471045	-0.000743718	-0.000395801	-0.000153749	0.00198305	-0.000708133	-0.000345972	-0.00441183	-0.00309132	-0.0004358	-0.000972245	-0.000372315	-0.0016462	-0.00496909	0.00281177	-0.00162371	-0.0020353	-0.000641
RSV_genus615	RSV_genus615	-0.000617326	-0.000268888	-0.000230415	-0.000590919	-0.000265414		-0.000282323	-0.000658592	-1.06712e-05	-0.000438465	-0.000332429	-0.000234628	-0.000204723	-0.000204723	-1.83352e-06	-0.000653309	-0.000485253	-0.000742256	-0.000557889	-0.00044772	-0.000556176	-0.000440471	-0.000514357	-0.000686905			-0.000529921	-0.000482544	-0.000788093	-0.000416633	-0.0006328	0.00573638	0.00153773	-0.000206546	-0.0156449	0.00491251	-0.000464777	-0.00494179	-0.0106545	-0.000585452	-0.000575016	-0.000500166	-0.00165163	-0.00586106	0.029357	-0.00212536	-0.00273422	-0.000861116
RSV_genus616	RSV_genus616	-0.000437098	-0.000190386	-0.000163146	-0.0004184	-0.000187926		-0.000199899	-0.000466316	-0.000127946	-0.00037151	-0.000235376	-0.000166128	-0.000144954	-0.000144954	-0.000220449	-0.00046634	-0.000343583	-0.000515155	-0.000395013	-0.000317008	-0.0003938	-0.000311875	-0.00036419	-0.000486363			-0.000375211	-0.000341665	-0.000558009	-0.000294997	-0.000377719	-0.000707418	-0.000376482	-0.000146245	-0.0205102	-0.000673569	-0.000329085	-0.00463107	-0.00962012	-0.000414529	-0.000924791	-0.000354143	-0.00156585	-0.00450379	0.0505201	-0.00143989	-0.00192144	-0.000609713
RSV_genus617	RSV_genus617	-0.000146963	-6.40122e-05	-5.48534e-05	-0.000140676	-6.31852e-05		-6.72106e-05	-0.000156786	-4.30184e-05	-0.00012491	-7.91389e-05	-5.58561e-05	-4.87369e-05	-4.87369e-05	-7.41202e-05	-0.000156794	-0.000115521	-0.000176704	-0.000132813	-0.000106586	-0.000132405	-0.00010486	-0.000122449	-0.000163527			-0.000126155	-0.000114876	-0.000187616	-9.91849e-05	-0.000150646	-0.000237851	-0.000126582	-4.91711e-05	0.0013337	-0.00022647	-0.000110646	-0.00157016	-0.00333846	-0.000139374	-0.000310936	-0.000119071	-0.000526475	-0.00162055	0.0791134	-0.000519282	-0.000650916	-0.000205
RSV_genus618	RSV_genus618	-0.000535395	-0.000233201	-0.000199835	-0.000512492	-0.000230188		-0.000244853	-0.000571184	-0.000156719	-0.000455057	-0.000288309	-0.000203488	-0.000177552	-0.000177552	-0.000270025	-0.000571213	-0.00042085	-0.000643743	-0.000483846	-0.000388299	-0.00048236	-0.000382011	-0.000446091	-0.000595739			-0.00045959	-0.0004185	-0.000683497	-0.000361338	-0.000548814	-0.000866506	-0.000461147	-0.000179134	-0.0127042	-0.000825046	-0.000403092	-0.00572021	-0.0092132	-0.000507751	0.0133905	-0.000433784	-0.00191798	-0.00358322	-0.00334177	-0.00189178	-0.00237133	-0.000746829
RSV_genus619	RSV_genus619	-0.000219098	-9.54321e-05	-8.17778e-05	-0.000209726	-9.41992e-05		-0.000100201	-0.000233744	-6.41337e-05	-0.000186222	-0.000117984	-8.32728e-05	-7.2659e-05	-7.2659e-05	-0.000110502	-0.000233756	-0.000172223	-0.000263437	-0.000198003	-0.000158902	-0.000197395	-0.000156329	-0.000182553	-0.000243792			-0.000188077	-0.000171262	-0.000279706	-0.000147869	-0.00022459	-0.000354598	-0.000188714	-7.33063e-05	-0.00876705	-0.000337631	-0.000164956	-0.00219113	-0.00483698	-0.000207786	-0.000463558	-0.000177516	-0.000784892	-0.00107547	-0.00233497	-0.000774168	-0.000970414	-0.000305623
RSV_genus620	RSV_genus620	-0.000500761	-0.000218116	-0.000186908	-0.00047934	-0.000215298		-0.000229014	-0.000534235	-0.000146581	-0.000425621	-0.000269659	-0.000190325	-0.000166066	-0.000166066	-0.000252558	-0.000534262	-0.000393626	-0.000602101	0.00262712	-0.000363181	-0.000451158	-0.0003573	-0.000417235	-0.000557202			-0.00042986	-0.000391429	-0.000639283	-0.000337963	-0.000513313	-0.000810454	-0.000431317	-0.000167546	-0.0220809	-0.000771675	-0.000377017	-0.0046146	-0.00778665	-0.000474906	-0.00105949	-0.000405724	-0.00142524	-0.00339162	0.0675864	-0.00100237	-0.00211342	-0.000698518
RSV_genus621	RSV_genus621	-0.000376433	-0.000163962	-0.000140503	-0.000360331	-0.000161844		-0.000172155	-0.000401596	-0.000110188	-0.000319948	-0.000202708	-0.000143071	-0.000124836	-0.000124836	-0.000189853	-0.000401617	-0.000295897	-0.000452612	-0.000340189	-0.000273011	-0.000339145	-0.00026859	-0.000313644	-0.000418861			-0.000323135	-0.000294245	-0.000480563	-0.000254054	-0.000385868	-0.000609236	-0.00032423	-0.000125948	0.0107784	-0.000580085	-0.000283412	0.1535	0.00626606	-0.000356997	0.0434551	-0.000304991	-0.00134852	-0.00389419	-0.00135589	-0.0013301	-0.00166727	-0.000525091
RSV_genus622	RSV_genus622	-0.000441071	-0.000192116	-0.000164628	-0.000422203	-0.000189634		-0.000201716	-0.000470554	-0.000129109	-0.000374887	-0.000237515	-0.000167638	-0.000146271	-0.000146271	-0.000222453	-0.000470578	-0.000346706	-0.000530331	-0.000398604	-0.00031989	-0.00039738	-0.00031471	-0.0003675	-0.000490783			-0.000378621	-0.00034477	-0.000563081	-0.000297678	-0.000452126	-0.000713848	-0.000379904	-0.000147574	-0.0169758	-0.000679692	-0.000332077	-0.00240406	-0.0068043	-0.000418297	-0.000933197	-0.000357362	-0.00158008	-0.00427135	0.0168016	-0.00154682	-0.00195356	-0.000615255
RSV_genus623	RSV_genus623	-0.000756911	-0.000329686	-0.000282515	-0.000724533	-0.000325427		-0.000346159	-0.000807508	-0.000221561	-0.000643334	-0.000407595	-0.00028768	-0.000251013	-0.000251013	-0.000381746	-0.000807549	-0.000594974	-0.000910088	0.0011229	-0.000548955	-0.000681934	-0.000540066	-0.000630659	-0.000842222			-0.000649743	-0.000591652	-0.00096629	-0.000510839	-0.000775883	-0.00122502	-0.000651944	-0.000253249	-0.0384228	-0.0011664	-0.000569869	-0.00793243	-0.0153509	-0.00071783	-0.00160144	-0.00061326	-0.00243679	-0.00776705	0.0446062	-0.00240788	-0.00331264	-0.00105582
RSV_genus624	RSV_genus624	-0.000310756	-0.000135356	-0.000115989	-0.000297463	-0.000133607		-0.000142119	-0.000331529	-9.09637e-05	-0.000264126	-0.000167341	-0.000118109	-0.000103055	-0.000103055	-0.000156729	-0.000331546	-0.000244272	-0.00037181	-0.000280836	-0.000225378	-0.000279974	-0.000221729	-0.000258923	-0.000345781			-0.000266757	-0.000242908	-0.000396719	-0.000209729	-0.000318545	-0.000502942	-0.000267661	-0.000103974	-0.0164083	-0.000478877	-0.000233965	-0.0033031	-0.0065868	-0.000294711	-0.000657484	-0.000251779	-0.00111325	-0.00314361	0.0116185	-0.00109804	-0.00137638	-0.000433478
RSV_genus625	RSV_genus625	-0.00274391	-0.00145164	-0.00124394	-0.0031902	-0.00143289		-0.00152418	-0.00355554	-0.000745872	-0.00280371	-0.00179468	-0.00126669	-0.00110524	-0.00110524	-0.00168087	-0.00353505	-0.00261974	-0.0039513	-0.00301188	-0.00241711	-0.00300263	-0.00237797	-0.00277686	-0.00301025			-0.00286089	-0.00260511	-0.00421821	-0.00224928	-0.00339888	-0.0053562	-0.00287058	-0.00111508	-0.0348709	-0.0051358	-0.00235122	-0.00167969	0.0598664	-0.00316068	0.00120765	-0.00270025	0.0142377	-0.0126426	0.00945417	0.00165159	-0.00235741	0.0268646
RSV_genus626	RSV_genus626	-0.00696266	-0.00307328	0.000451924	-0.00364039	-0.00234672		-0.00241574	-0.00753821	-0.00202986	-0.00517493	-0.00385806	-0.000354119	-0.00237595	-0.00237595	-0.00327259	-0.00756916	-0.00483377	-0.00851079	-0.00239629	-0.00437061	-0.00527617	-0.00285495	0.00216454	-0.00787709			-0.00102705	-0.00560026	-0.00889873	-0.000852979	-0.0072286	-0.00332934	-0.00551973	-0.00235336	0.0113511	-0.00280834	-0.0021397	0.0585617	0.00756552	-0.00606598	0.00749994	0.000652766	-0.0177968	0.0624568	0.00413922	-0.00268086	-0.0186813	-0.00530633
RSV_genus627	RSV_genus627	0.0302349	-0.00858893	-0.00332063	0.00383756	0.00381811		-0.000739801	-0.0094005	-0.00193033	-0.00353875	-0.0113198	0.00106173	-0.00697117	-0.00697117	-0.00921111	-0.0217471	-0.0105205	-0.0226193	-0.00697182	-0.00903502	-0.0140889	-0.00933011	0.000834099	-0.0224087			-0.00188967	-0.0120269	-0.0256709	-0.00981056	-0.0193151	-0.0314885	-0.0162266	-0.00694525	0.0943896	-0.019858	-0.00471918	0.107089	0.0339677	-0.0129013	-0.00728155	-0.0117438	-0.033641	-0.017495	-0.0531332	0.0161836	-0.0344305	-0.00732168
RSV_genus628	RSV_genus628	-0.00030176	-0.000131437	-0.000112631	-0.000288852	-0.000129739		-0.000138005	-0.000321932	-8.83303e-05	-0.00025648	-0.000162497	-0.00011469	-0.000100072	-0.000100072	-0.000152192	-0.000321948	-0.0002372	-0.000362828	-0.000272706	-0.000218854	-0.000271869	-0.00021531	-0.000251427	-0.000335771			-0.000259035	-0.000235876	-0.000385234	-0.000203658	-0.000309324	-0.000488382	-0.000259913	-0.000100964	-0.0178212	-0.000465014	-0.000227191	-0.00322404	-0.00679678	-0.00028618	-0.00063845	-0.00024449	-0.00108102	-0.00332075	-0.00359865	-0.00106625	-0.00133654	-0.000420929
RSV_genus629	RSV_genus629	-0.00043799	-0.000190775	-0.000163479	-0.000419254	-0.00018831		-0.000200307	-0.000467268	-0.000128207	-0.000344263	-0.000235857	-0.000166467	-0.00014525	-0.00014525	-0.000120377	-0.000467292	-0.000344285	-0.000526627	0.000133158	-0.000317655	-0.000394605	-0.000312512	-0.000364934	-0.000487356			-0.000375977	-0.000342363	-0.000559148	-0.000295599	-0.000448968	-0.000708862	-0.000377251	-0.000146544	-0.020088	0.00122948	-0.000329757	-0.0046535	-0.00896104	-0.000415376	-0.000529499	-0.000354866	-0.00156905	-0.00446432	-0.00321937	-0.00149633	-0.00162326	-0.000610958
RSV_genus630	RSV_genus630	-0.00664976	-0.00303715	-0.0026026	-0.00545052	-0.00299791		-0.00318891	-0.00310942	-0.00204107	-0.00505951	-0.00375486	-0.00265018	-0.00231239	-0.00231239	-0.00351674	-0.00739169	-0.00548105	-0.00832252	0.00806072	-0.00505711	-0.00523911	-0.00497522	-0.00521001	-0.00775021			-0.00598559	-0.00527573	-0.00886442	0.000427201	-0.00706689	-0.0110766	-0.00600587	-0.00227903	-0.0116122	-0.00971502	-0.00430043	0.00735554	0.077215	0.00342031	0.026059	-0.00260937	0.0408235	0.0533253	0.148461	0.0100604	0.0428762	0.0233152
RSV_genus631	RSV_genus631	0.0358509	-0.00793951	0.00140563	0.00513981	0.00335213		0.00491869	-0.0168437	-0.00556263	-0.00102672	-0.0105491	0.00396058	-0.00649652	-0.00649652	-0.00984158	-0.0203943	-0.0153987	-0.0231389	0.00441246	-0.0142076	-0.0167801	9.35421e-05	-0.00994733	-0.0206693			-0.00367767	-0.0142857	-0.0248222	-0.0117643	-0.0198084	-0.029804	-0.0154955	-0.00649542	0.210634	-0.0230147	-0.00606249	0.0619675	-0.0107594	-0.0161158	-0.00909565	-0.00366219	-0.00025014	0.0476693	-0.0266616	0.0114639	0.00929045	-0.00471496
RSV_genus632	RSV_genus632	-0.000301426	-0.000131291	-0.000112506	-0.000288532	-0.000129595		-0.000137852	-0.000321575	-8.82325e-05	-0.000256196	-0.000162317	-0.000114563	-9.99612e-05	-9.99612e-05	-0.000152023	0.0584604	-0.000236938	-0.000362426	-0.000272404	-0.000218611	-0.000271568	-0.000215071	-0.000251148	-0.000335399			0.0651741	0.673521	0.0199895	-0.000203432	-0.000308981	0.0510014	-0.000259625	-0.000100852	-0.0178389	-0.000464499	-0.00022694	-0.00322046	-0.00684731	-0.000285863	-0.000637743	-0.00024422	-0.00107982	-0.00332382	0.0760524	-0.00106507	-0.00133506	-0.000420463
RSV_genus633	RSV_genus633	-0.000200628	-8.73872e-05	-7.48839e-05	-0.000192046	-8.62582e-05		-9.17536e-05	-0.000214039	-5.87273e-05	-0.000170523	-0.000108038	-7.62529e-05	-6.65339e-05	-6.65339e-05	-0.000101186	-0.00021405	-0.000157705	-0.000241229	-0.000181311	-0.000145507	-0.000180755	-0.000143151	-0.000167164	-0.000223241			-0.000172222	-0.000156824	-0.000256126	0.0288395	-0.000205657	-0.000324705	-0.000172805	-6.71266e-05	-0.00570236	-0.000309169	-0.00015105	-0.00214044	-0.00431296	-0.000190269	-0.00042448	-0.000162552	-0.000710644	-0.0021856	-0.0023577	-0.000708906	-0.000888608	-0.000279859
RSV_genus634	RSV_genus634	-0.000231219	-0.000100712	-8.63019e-05	-0.000221328	-9.94104e-05		-0.000105744	-0.000246675	-6.76817e-05	-0.000196524	-0.000124511	-8.78795e-05	-7.66786e-05	-7.66786e-05	-0.000116615	-0.000246688	-0.000181751	-0.000278011	-0.000208957	-0.000167693	-0.000208315	-0.000164978	-0.000192652	-0.000257279			-0.000198481	-0.000180736	-0.000295179	-0.00015605	-0.000237014	-0.000374215	-0.000199154	-7.73618e-05	-0.0094916	-0.000356309	-0.000174082	-0.00110529	-0.00419786	-0.000219281	-0.000489202	-0.000187337	0.149698	-0.00122685	0.0302314	-0.000816997	-0.0010241	-0.00032253
RSV_genus635	RSV_genus635	-0.000193535	-8.42975e-05	-7.22363e-05	-0.000185256	-8.32084e-05		-8.85095e-05	-0.000206472	-5.66509e-05	-0.000164494	-0.000104218	-7.35568e-05	-6.41815e-05	-6.41815e-05	-9.76087e-05	-0.000206482	-0.000152129	-0.0002327	-0.000174901	-0.000140362	-0.000174364	-0.000138089	-0.000161253	-0.000215348			-0.000166133	-0.00015128	-0.000247071	-0.000130616	-0.000198385	-0.000313225	-0.000166696	-6.47532e-05	-0.00879977	-0.000298238	-0.00014571	-0.00206774	-0.00399078	-0.000183542	-0.000409471	-0.000156804	-0.000693313	-0.0021341	0.00343104	-0.000683841	-0.00085719	-0.000269964
RSV_genus636	RSV_genus636	-0.000427029	-0.000186	-0.000159387	-0.000408762	-0.000183597		-0.000195294	-0.000455574	-0.000124999	-0.00029991	-0.000229954	-0.000162301	-0.000141615	-0.000141615	1.09114e-05	-0.000455597	-0.000335668	-0.000513447	0.00279142	-0.000309706	-0.000384729	-0.000304691	-0.000355801	-0.000475159			-0.000366567	-0.000333794	-0.000545155	-0.000288201	-0.000437732	-0.000691122	-0.000367809	-0.000142876	-0.0194719	0.00362892	-0.000321505	-0.00177227	-0.00302618	-0.00040498	0.000351415	-0.000345985	-0.00152978	-0.00177784	0.0304811	-0.000584488	-0.00178573	-0.000595668
RSV_genus637	RSV_genus637	-0.000462853	-0.000201604	-0.000172759	-0.000443053	-0.000198999		-0.000211677	-0.000493793	-0.000135485	-0.0003934	-0.000249245	-0.000175917	-0.000153495	-0.000153495	-0.000233439	-0.000493818	-0.000363828	-0.000556521	-0.000418288	-0.000335687	-0.000417004	-0.000330252	-0.000385649	-0.000515021			-0.000397319	-0.000361797	-0.000590888	-0.000312379	-0.000474454	-0.000749101	-0.000398665	-0.000154862	-0.0194401	-0.000713258	-0.000348476	-0.00458535	-0.00914227	-0.000438954	-0.000407507	-0.00037501	-0.00165811	-0.00510387	-0.0052211	-0.00130201	-0.00205004	-0.000645639
RSV_genus638	RSV_genus638	-0.000782068	-0.000340644	-0.000291905	-0.000748613	-0.000336243		-0.000357664	-0.000834346	-0.000228924	-0.000664716	-0.000421141	-0.000297241	-0.000259355	-0.000259355	-0.000394434	-0.000834388	-0.000614749	-0.000940336	-0.000706769	-0.0005672	-0.000704599	-0.000558016	-0.000651619	-0.000870214			-0.000671337	-0.000611317	-0.000998405	-0.000527817	-0.00080167	-0.00126573	-0.000673612	-0.000261666	-0.0123721	-0.00120517	-0.000588809	-0.006593	0.00112377	-0.000741687	-0.00165466	-0.000633642	0.0166185	-0.00566601	-0.00415628	-0.00276338	-0.00346388	-0.00109092
RSV_genus639	RSV_genus639	-0.00023788	-0.000103613	-8.87882e-05	-0.000227704	-0.000102274		-0.00010879	-0.000253782	-6.96316e-05	-0.000202186	-0.000128098	-9.04113e-05	-7.88877e-05	-7.88877e-05	-0.000119974	-0.000253795	-0.000186987	-0.00028602	-0.000214977	-0.000172524	-0.000214317	-0.000169731	-0.000198202	-0.000264692			-0.0002042	-0.000185943	-0.000303683	-0.000160545	-0.000243843	-0.000384996	-0.000204892	-7.95905e-05	-0.0113413	-0.000366574	-0.000179097	-0.00254154	-0.00473796	-0.000225598	-0.000503296	-0.000192734	-0.000852176	-0.00251508	-0.00236481	-0.000840534	-0.0010536	-0.000331822
RSV_genus640	RSV_genus640	-0.000549765	5.82621e-05	-0.000205198	-0.000526248	-0.000236366		-0.000251425	-0.000586514	0.000232147	-0.000401915	-0.000296047	-0.000208949	-0.000182317	-0.000182317	-4.26811e-05	-0.000573465	-0.000432146	-0.000657937	0.0259435	-0.000398721	-0.000477442	-0.000392265	-0.000458065	-0.000611728			-0.000471926	-0.000429733	-0.000701842	-0.000371036	-0.000563545	-0.000874866	-0.000473525	-0.000183942	-0.0210785	0.0035972	-0.000413911	-0.00415757	-0.00893988	-0.000521379	-0.000649217	-0.000445427	-0.00144851	-0.0043475	-0.00396161	-0.00176313	-0.00242757	-0.000766874
RSV_genus641	RSV_genus641	-0.000307903	-0.000134113	-0.000114924	-0.000294732	-0.00013238		-0.000140814	-0.000328486	-9.01286e-05	-0.000261702	-0.000165805	-0.000117025	-0.000102109	-0.000102109	-0.00015529	0.0584025	-0.000242029	-0.000370214	-0.000278258	-0.000223309	-0.000277404	-0.000219693	-0.000256545	-0.000342607			0.0651118	0.672931	0.0199635	-0.000207804	-0.000315621	0.0509462	-0.000265204	-0.000103019	-0.0181382	-0.000474481	-0.000231817	-0.00328967	-0.00699446	-0.000292006	-0.000651448	-0.000249468	-0.00110303	-0.00339525	0.075906	-0.00108796	-0.00136374	-0.000429498
RSV_genus642	RSV_genus642	-0.000556772	-0.000242512	-0.000207814	-0.000532955	-0.000239379		-0.000254629	-0.00059399	-0.000162977	-0.000473226	-0.00029982	-0.000211613	-0.000184641	-0.000184641	-0.000280806	-0.00059402	-0.000437653	-0.000669446	-0.000503165	-0.000403802	-0.00050162	-0.000397264	-0.000463903	-0.000619525			-0.00047794	-0.00043521	-0.000710787	-0.000375765	-0.000570727	-0.000901103	-0.00047956	-0.000186286	-0.00801791	-0.000857987	-0.000419186	-0.0059486	-0.0122075	-0.000528024	-0.00092713	-0.000451104	-0.00177298	-0.00610554	-0.00610851	-0.00196437	-0.00246601	-0.000776648
RSV_genus643	RSV_genus643
RSV_genus644	RSV_genus644	-0.00827693	-0.00423468	-0.00379422	-0.00783448	0.0042209		0.00796058	-0.010113	-0.00289416	-0.00859767	-0.00547405	0.0154827	-0.00337114	-0.00337114	-0.0051269	-0.0107865	-0.00799058	-0.0121286	0.0149067	-0.00737254	-0.00898614	-0.00336313	-0.00523011	-0.0111679			-0.00871477	-0.00794597	-0.0128408	-0.00639311	-0.0104178	-0.0159633	-0.00875545	-0.00339412	-0.0799178	-0.0077966	-0.00344031	0.0466622	0.144979	0.000774276	0.015628	-0.00823616	-0.0123475	-0.0357874	-0.0206843	0.0104181	-0.0228176	0.00709281
RSV_genus645	RSV_genus645	-0.000488572	-0.000212806	-0.000182358	-0.000467672	-0.000210057		-0.000223439	-0.000521231	-0.000143013	-0.00041526	-0.000263095	-0.000185692	-0.000162024	-0.000162024	-0.00024641	-0.000521258	-0.000384045	-0.000587445	-0.000441531	-0.00035434	-0.000440176	-0.000348603	-0.000407079	-0.000543639			-0.000419397	-0.000381901	-0.000623722	-0.000329737	-0.000500818	-0.000790726	-0.000420818	-0.000163468	-0.00219973	-0.000752891	-0.00036784	-0.000569348	0.0041471	-0.000463346	-0.0010337	-0.000395848	-0.00175025	-0.00519838	-0.00451292	-0.00172634	-0.00216395	-0.000681515
RSV_genus646	RSV_genus646	-0.0081149	-0.00374336	-0.00321457	-0.00404334	0.00324722		0.00109151	-0.00286122	0.00262317	-0.00717646	-0.00463777	0.00652902	-0.00285612	-0.00285612	-0.00259244	-0.00903364	0.000894328	-0.00887268	0.0211245	0.00168271	-0.004151	-0.00237658	-0.00717589	-0.00917348			0.00195332	-0.00320592	-0.0100213	-0.00136418	-0.00751071	-0.0131065	-0.00606013	-0.00287493	-0.0658858	-0.0130291	-0.00462248	0.0267289	0.119714	-0.000382731	-0.00154908	-0.00697791	0.0231123	-0.017673	0.0204473	0.00856072	0.00710584	0.0104968
RSV_genus647	RSV_genus647	-0.000516313	-0.000224889	-0.000192712	-0.000494227	-0.000221984		-0.000236126	-0.000550826	-0.000151134	-0.000438839	-0.000278033	-0.000196235	-0.000171224	-0.000171224	-0.000260401	-0.000550854	-0.000405851	-0.0006208	-0.000466601	-0.000374459	-0.000465169	-0.000368396	-0.000430192	-0.000574506			-0.00044321	-0.000403585	-0.000659137	-0.000348459	-0.000529254	-0.000835623	-0.000444712	-0.000172749	-0.0065695	-0.00079564	-0.000388725	-0.00551634	0.0050385	-0.000489654	-0.00109239	-0.000418324	-0.00184963	-0.0042951	-0.00437799	-0.00182436	-0.00228682	-0.000720211
RSV_genus648	RSV_genus648	-0.000296269	-0.000129045	-0.000110581	-0.000283595	-0.000127378		-0.000135493	-0.000316073	-8.67229e-05	-0.000251813	-0.00015954	-0.000112603	-9.82509e-05	-9.82509e-05	-0.000149422	-0.000316089	-0.000232884	-0.000356225	-0.000267743	-0.000214871	-0.000266921	-0.000211392	-0.000246851	-0.000329661			-0.000254321	-0.000231583	-0.000378223	-0.000199951	-0.000303694	-0.000479494	-0.000255183	-9.91262e-05	-0.0113203	-0.000456551	-0.000223057	-0.00251454	-0.00274088	-0.000280971	-0.000626831	-0.000240041	-0.00106135	-0.00277562	-0.00314965	-0.00104685	-0.00131221	-0.000413269
RSV_genus649	RSV_genus649	-0.00690888	-0.00352679	-0.00149427	-0.00157767	0.00261577		-0.000851948	-0.00926605	-0.00249942	-0.00633097	-0.0046771	0.00957147	-0.00288034	-0.00288034	-0.00434682	-0.00917576	-0.00682726	-0.0103515	0.00792872	-0.00629919	-0.00717409	0.00671517	-0.00723674	-0.0094076			-0.00621077	-0.00660314	-0.0110021	0.000188573	-0.00871746	-0.013395	-0.00695051	-0.0028981	-0.0825544	-0.0113424	-0.00590208	0.113255	0.143652	0.02042	0.000844691	0.0131516	-0.00470011	-0.0418798	-0.00599676	0.00965337	-0.00469296	-0.00135315
RSV_genus650	RSV_genus650	-0.00431937	-0.00602382	-0.00343877	-0.0107782	0.0113416		0.00916219	-0.0112761	-0.00406143	-0.0113258	-0.00756574	0.00540043	-0.00465928	-0.00465928	-0.00531382	-0.0148511	-0.00335906	0.0161376	0.0415782	-0.00223938	-0.00790119	-0.00270766	0.00354359	0.060022			-0.0115227	-0.0105942	-0.0172699	-0.00453201	-0.0141406	0.0479332	-0.0116884	-0.00468114	-0.0746429	-0.0135852	-0.00637751	0.0728861	0.0781337	-0.00615125	-0.00609851	-0.005859	-0.0240244	-0.0439568	-0.0604137	-0.00348278	-0.0357374	0.00221052
RSV_genus651	RSV_genus651	-0.000992176	-0.00043216	-0.000370327	-0.000949734	-0.000426577		-0.000453754	-0.0010585	-0.000290427	-0.000636813	-0.000534284	0.00394001	-0.000329033	-0.000329033	0.000240758	-0.00105855	-0.000779906	-0.00119296	-0.000896648	-0.000719583	-0.000893895	-0.000707931	-0.000826682	-0.001104			-0.000851698	-0.000775552	-0.00126663	-0.000669619	-0.00101705	-0.00160578	-0.000854584	-0.000331965	-0.00855888	0.0125125	-0.000659347	-0.00904856	-0.0054636	-0.000940948	0.000718108	-0.000803875	-0.00320036	0.00082329	0.000131962	-0.00291477	-0.00439448	-0.001384
RSV_genus652	RSV_genus652	-0.000353451	-0.000153952	-0.000131924	-0.000338331	-0.000151963		-0.000161644	-0.000377077	0.00398138	-0.000300414	-0.000190332	-0.000134336	-0.000117214	-0.000117214	-0.000178262	-0.000241178	-0.000277832	-0.000424979	-0.00031942	-0.000256342	-0.000318439	-0.000252192	-0.000294495	-0.000393288			-0.000303407	-0.000276281	-0.000451223	-0.000238544	-0.00036231	-0.00057204	-0.000304435	-0.000118258	-0.00342434	-0.000544669	-0.000266108	-0.0037763	-0.00675224	-0.000335201	-0.000747814	-0.000286371	0.00371054	0.0407569	-0.00374267	0.00587826	-0.00156548	-0.000493033
RSV_genus653	RSV_genus653	-0.000168259	-7.32884e-05	-6.28024e-05	-0.000161062	-7.23415e-05		-7.69503e-05	-0.000179507	-4.92524e-05	-0.000143012	-9.06072e-05	-6.39504e-05	-5.57995e-05	-5.57995e-05	-8.48612e-05	-0.000179516	-0.000132261	-0.00020231	-0.000152059	-0.000122031	-0.000151592	-0.000120055	-0.000140194	-0.000187224			-0.000144436	-0.000131523	-0.000214804	-0.000113558	-0.000172477	-0.000272318	-0.000144926	-5.62966e-05	-0.00517529	-0.000259288	-0.00012668	-0.0017977	-0.00382225	-0.000159572	-0.000355995	-0.000136326	-0.000602768	-0.00185539	-0.00200658	-0.000594533	-0.000745243	-0.000234707
RSV_genus654	RSV_genus654	-0.000935131	-0.000407313	-0.000349035	-0.000895129	-0.000402051		-0.000427665	-0.000997641	-0.000273729	-0.000794812	-0.000503565	-0.000355416	-0.000310115	-0.000310115	-0.000471631	-0.000995937	-0.000735065	-0.00112437	-0.000845095	-0.00067821	-0.0008425	-0.000667228	-0.000779152	-0.00104053			-0.000802729	-0.000730961	-0.00119381	-0.000631119	-0.00095857	-0.00151346	-0.000805449	-0.000312878	-0.0260736	-0.000410794	-0.000704048	-0.00815063	-0.0130094	-0.000886848	-0.00182537	0.0154233	-0.000166226	-0.00773533	0.000295257	-0.00243859	-0.000944162	-0.00130443
RSV_genus655	RSV_genus655	-0.000384275	-0.000167378	-0.00014343	-0.000367837	-0.000165216		-0.000175741	-0.000409962	-0.000112484	-0.000326614	-0.000206931	0.00217431	-0.000127436	-0.000127436	-0.000193808	-0.000409602	-0.000302062	-0.000462041	-0.000347277	-0.000278698	-0.00034621	-0.000274185	-0.000320178	-0.000427587			-0.000329867	-0.000300375	-0.000490574	-0.000259347	-0.000393907	-0.000621928	-0.000330985	-0.000128572	-0.0157024	-0.00059217	-0.000289316	-0.00409396	-0.00646285	-0.000364434	-0.000771383	-0.000311345	-0.00133321	-0.00373233	0.0208596	-0.00128317	-0.00170201	-0.00053603
RSV_genus656	RSV_genus656	-0.00079377	-0.000345741	-0.000296272	-0.000759815	0.00710102		-0.000363016	-0.00084683	-0.00023235	-0.000674662	-0.000427443	-0.000301689	-0.000263236	-0.000263236	-0.000400336	-0.000839044	-0.000623947	-0.000954406	-0.000717344	-0.000575687	-0.000715142	-0.000566365	-0.00066137	-0.000883235			-0.000681383	-0.000620464	-0.00101334	-0.000535715	-0.000813665	-0.00128467	-0.000683691	-0.000265581	-0.0223487	-0.0012232	-0.000597619	-0.00480466	-0.0106622	-0.000752785	-0.00163004	-0.000643123	-8.02194e-05	-0.00402971	-0.0044113	-0.00106042	-0.0015822	-0.00110724
RSV_genus657	RSV_genus657	-0.000403027	-0.000175546	-0.000150429	-0.000385787	-0.000173278		-0.000184317	-0.000429968	0.00341139	-0.000342552	-0.000217029	-0.000153179	-0.000133655	-0.000133655	-0.000203266	-8.60134e-05	-0.000316802	-0.000484588	-0.000364223	-0.000292298	-0.000363105	-0.000287565	-0.000335802	-0.000448452			-0.000345964	-0.000315033	-0.000514513	-0.000272003	-0.000413129	-0.000652276	-0.000347136	-0.000134846	0.00318712	-0.000621066	-0.000303434	0.00239359	0.0131046	-0.000382218	-0.000852706	-0.000326538	0.00285618	-0.00354316	-0.000291972	-0.00142407	-0.00178506	-0.000562187
RSV_genus658	RSV_genus658	-0.00106795	-0.000451647	-0.000398608	-0.000940088	-0.000459154		-0.000488406	-0.00111632	-0.000312606	-0.000851948	-0.000575087	0.000628472	-0.000354161	-0.000354161	-0.000349279	-0.000900089	-0.000839466	-0.00126991	0.000970275	-0.000774536	-0.000927932	-0.000761995	-0.000889815	-0.00118831			-0.000652324	0.0018879	-0.00127941	0.00184493	-0.000998805	-0.0015161	-0.000919699	-0.000357316	-0.0432405	0.00205786	-0.000804044	-0.00808848	-0.0174638	-0.00101281	-0.00127553	0.00288945	-0.00249967	-0.00818032	0.0437586	-0.00313108	-0.00399827	-0.00135971
RSV_genus659	RSV_genus659	-0.00089732	-0.000459445	-0.000393708	-0.0010097	-0.000453509		-0.000482402	-0.00112533	-0.000308763	-0.000893016	-0.000568017	-0.000400905	-0.000349807	-0.000349807	-0.000531995	-0.00112539	-0.000829145	-0.0012665	0.000291643	-0.000765014	-0.000950331	-0.000752627	-0.000878875	-0.00109853			-0.00090547	-0.000824516	-0.0013466	-0.000711896	-0.00107938	-0.0017031	-0.000908538	-0.000352923	-0.00994686	-0.000437892	0.0125456	-0.00501916	-0.00870997	-0.00100035	0.453563	-0.000854628	0.0245433	0.00195131	0.0197123	0.23463	0.0054193	-0.00147138
RSV_genus660	RSV_genus660	-0.000800092	-0.000348494	-0.000298632	-0.000765866	-0.000343992		-0.000365907	-0.000853575	-0.0002342	-0.000680036	-0.000430847	-0.000304091	-0.000265333	-0.000265333	-0.000403524	-0.000853618	-0.000628916	-0.000962007	-0.000723057	-0.000580272	-0.000720837	-0.000570876	-0.000666637	-0.000890269			-0.000686809	-0.000625405	-0.00102142	-0.000539981	-0.000820146	-0.0012949	-0.000689137	-0.000267696	-0.0163821	-0.00123294	-0.000602379	-0.00778604	-0.00325259	-0.000758781	-0.0016928	-0.000648245	-0.00286623	-0.00688073	0.0201566	-0.00282707	-0.00231548	-0.00111606
RSV_genus661	RSV_genus661	-0.000423725	-0.000184561	-0.000158154	-0.000405599	-0.000182177		-0.000193783	-0.000452049	-0.000124031	-0.000360144	-0.000228175	-0.000161045	-0.000140519	-0.000140519	-0.000213705	-0.000452072	-0.000333071	-0.000509475	-0.000382928	-0.000307309	-0.000381752	-0.000302333	-0.000353048	-0.000471483			-0.000363731	-0.000331212	-0.000540937	-0.000285972	-0.000434345	-0.000685775	-0.000364964	-0.000141771	-0.0132613	-0.000652962	-0.000319017	-0.00452712	-0.00429711	-0.000401847	-0.000896497	-0.000343308	-0.00151794	-0.00467241	-0.00266862	-0.0014972	-0.00187673	-0.000591059
RSV_genus662	RSV_genus662	-0.000525054	-0.000228697	-0.000195975	-0.000502594	-0.000225742		-0.000240124	-0.000560152	8.66358e-05	-0.000442301	-0.00028274	-0.000199558	-0.000174123	-0.000174123	-0.00026481	-0.000551581	-0.000412722	-0.000629703	-0.000474501	-0.000380799	-0.000473044	-0.000374633	-0.000437476	-0.000516563			-0.000450714	-0.000410418	-0.000670296	-0.000354359	-0.000536526	-0.000846117	-0.000452241	-0.000175674	-0.0143239	-0.000809111	-0.000395307	-0.00381797	-0.00958996	-0.000497944	-0.00111089	-0.000425406	-0.00128915	-0.00489285	-0.00476413	-0.00159388	-0.00212868	-0.000732405
RSV_genus663	RSV_genus663	-0.00134474	-0.000585725	-0.00050192	-0.00128721	-0.000578157		-0.000329438	-0.00143463	-0.000185443	-0.00111408	-0.000724137	0.00120055	-0.000445952	-0.000445952	0.0049673	-0.00128499	0.0234159	-0.000532125	-0.00121526	0.0243431	0.00694998	-0.000959488	-0.00112044	-0.00143617			0.000505066	-0.00105114	-0.000201645	-0.000907562	-0.00134861	-0.000256081	-0.000797483	-0.000449925	-0.0399122	-0.000222942	-0.00101244	-0.00202368	-0.011717	-0.00127531	0.00461755	-0.00108952	-0.000924279	-0.00841923	0.00719082	-0.000980023	0.00151309	-0.00152132
RSV_genus664	RSV_genus664	-0.000321015	-0.000139824	-0.000119818	-0.000307283	-0.000138017		-0.00014681	-0.000342473	-9.39665e-05	-0.000272846	-0.000172866	-0.000122008	-0.000106457	-0.000106457	-0.000161903	0.058353	-0.000252335	-0.000385979	-0.000290107	-0.000232818	-0.000289216	-0.000229048	-0.00026747	-0.000357196			0.065061	0.672514	0.0199345	-0.000216653	-0.000329061	0.0508939	-0.000269014	-0.000107406	-0.0177668	-0.000494685	-0.000241688	-0.00337045	-0.00719401	-0.00030444	-0.000679188	-0.000260091	-0.00106853	-0.0028461	0.076112	-0.00105668	-0.00142182	-0.000447788
RSV_genus665	RSV_genus665	-0.000514856	-0.000224255	-0.000192169	-0.000492832	-0.000221358		-0.00023546	-0.000549272	-0.000150707	-0.0004376	-0.000277249	-0.000195682	-0.000170741	-0.000170741	-0.000259666	-0.0005493	-0.000404705	-0.000619048	-0.000465285	-0.000373403	-0.000463856	-0.000367357	-0.000428979	-0.000572885			-0.000441959	-0.000402446	-0.000650887	-0.000347476	-0.000527761	-0.000833265	-0.000443457	-0.000172262	-0.0138788	-0.000793395	-0.000387629	-0.00490179	-0.00933848	-0.000488273	-0.00108931	-0.000417144	-0.00109751	-0.00455206	-0.000255527	-0.00180858	-0.00228037	-0.000718179
RSV_genus666	RSV_genus666	-0.000167245	-7.28465e-05	-6.24237e-05	-0.000160091	-7.19054e-05		-7.64864e-05	-0.000178425	-4.89554e-05	-0.000142149	-9.00609e-05	-6.35649e-05	-5.54631e-05	-5.54631e-05	-8.43495e-05	-0.000178434	-0.000131464	-0.00020109	-0.000151142	-0.000121295	-0.000150678	-0.000119331	-0.000139349	-0.000186095			-0.000143565	-0.00013073	-0.000213509	-0.000112873	-0.000171437	-0.000270676	-0.000144052	-5.59572e-05	-0.00770835	-0.000257725	-0.000125917	-0.00178686	-0.0012612	-0.00015861	-0.000353849	-0.000135504	-0.000599134	-0.00184421	-0.00199448	-0.000590949	-0.00074075	-0.000233292
RSV_genus667	RSV_genus667	-0.000581045	-0.000253085	-0.000216874	-0.00055619	-0.000249815		-0.000265731	-0.000619886	-0.000170082	-0.000493858	-0.000312891	0.000707085	-0.000192691	-0.000192691	-0.000293049	-0.000619918	-0.000456734	-0.000698632	-0.000525101	-0.000421407	-0.000523489	-0.000414584	-0.000484128	-0.000646535			-0.000498777	-0.000454184	-0.000741776	-0.000392147	-0.000595609	-0.000940389	-0.000500467	-0.000194407	-0.0297777	-0.000895393	-0.000437462	-0.00520674	-0.0123855	-0.000551045	-0.000924753	-0.000470771	-0.00185774	-0.00495858	0.0184646	-0.00164529	-0.00257353	-0.000810507
RSV_genus668	RSV_genus668	-0.000422835	-0.000184173	-0.000157822	-0.000404747	-0.000181794		-0.000193376	-0.0004511	-0.000123771	-0.000359387	-0.000227695	-0.000160707	-0.000140224	-0.000140224	-0.000213256	0.0474088	-0.000332372	-0.000508404	-0.000382123	-0.000306664	-0.00038095	-0.000301698	-0.000352306	-0.000470492			0.0529121	0.548238	0.0160488	-0.000285371	-0.000433433	0.0412379	-0.000364197	-0.000141473	-0.0176956	-0.00065159	-0.000318347	-0.00451761	-0.00298183	-0.000401003	-0.000894614	-0.000342587	-0.00151475	-0.00466259	0.0598641	-0.00149406	-0.00187279	-0.000589817
RSV_genus669	RSV_genus669	-0.000533766	-0.000232491	-0.000199227	-0.000510933	0.0123472		-0.000244108	-0.000569446	-0.000156242	-0.000453673	-0.000287432	0.00167945	-0.000177012	-0.000177012	-0.000269204	-0.000568797	-0.00041957	-0.000633222	0.00172832	-0.000387118	-0.000480893	-0.000380849	-0.000444734	-0.000593926			-0.000458192	-0.000417227	0.00395927	-0.000360238	-0.000489231	0.23809	-0.000459745	-0.000178589	0.000683462	-0.000822536	-0.000401866	-0.00325558	-0.00825297	-0.000506206	-0.000730802	-0.000432465	-0.00190093	-0.00456255	0.00544082	-0.00180365	-0.00234941	-0.000744557
RSV_genus670	RSV_genus670	-0.000651831	-0.000283917	-0.000243294	-0.000623948	-0.000280249		-0.000298103	-0.000695403	0.000304175	-0.00045283	-0.000351009	-0.000247742	-0.000216165	-0.000216165	3.44685e-05	-0.000678969	-0.000512375	-0.000771026	0.000556195	-0.000472745	-0.000587263	-0.00046509	-0.000543106	-0.000725298			-0.00055954	-0.000509515	-0.000832142	-0.00043992	-0.00058216	-0.000987194	-0.000561436	-0.000218091	-0.0122284	0.00587678	-0.000490755	-0.00454395	-0.00711069	-0.000618175	-0.000473363	-0.000528122	0.0013171	-0.000422086	0.0393396	-0.00137544	-0.00278247	-0.000909247
RSV_genus671	RSV_genus671	-0.000942295	-0.000410433	-0.000351709	-0.000901986	-0.000405131		-0.000430941	-0.00100528	-0.000275826	-0.000800901	-0.000507423	-0.000358139	-0.000312491	-0.000312491	-0.000475244	-0.000990435	-0.000740696	-0.00113299	-0.000851569	-0.000683406	-0.000848954	-0.00067234	-0.000785121	-0.0010485			-0.000808879	-0.000499403	-0.00120295	-0.000635954	-0.000965913	-0.00152505	-0.000811619	-0.000315275	-0.0203296	-0.00145208	-0.000709442	-0.00673397	-0.0136032	-0.000893642	-0.00199366	-0.00076346	-0.00243637	-0.0061419	-0.00236756	-0.0030526	-0.00403466	-0.00131442
RSV_genus672	RSV_genus672	-0.000388611	-0.000169267	-0.000145048	-0.000371988	-0.00016708		-0.000177724	-0.000414588	-0.000113753	-0.000322667	-0.000209266	-0.0001477	-0.000128874	-0.000128874	-0.000168603	-0.000414609	-0.00030547	-0.000467255	-0.000351195	-0.000281843	-0.000350117	-0.000277279	-0.000323791	-0.000432411			-0.000333589	-0.000303765	-0.00049611	-0.000262273	-0.000398352	-0.000628856	-0.000334719	-0.000130022	-0.0209017	-7.98963e-05	-0.00029258	-0.00405975	-0.00788611	-0.000368546	-0.000762193	-0.000314858	-0.00139215	-0.00384672	0.00406516	-0.00131816	-0.00172121	-0.000542078
RSV_genus673	RSV_genus673	-0.000633427	-0.000256561	-0.000236425	-0.000606332	-0.000272336		-0.000289687	-0.000575657	-0.000185415	-0.000532976	-0.000341099	0.000432007	-0.000210062	-0.000210062	-0.000300072	-0.000675253	-0.000497909	-0.00076027	0.000292305	-0.000459398	-0.000570682	-0.000451959	0.000411059	-0.000704821			-0.000543743	-0.000469238	-0.000807336	-0.0004275	-0.000640204	-0.00102321	-0.000545585	-0.000211934	-0.0138587	-0.000559982	-0.000470962	-0.00337562	-0.00974802	-0.000600722	-0.00124935	-0.000513212	-0.000901076	-0.00432906	0.00388612	-0.00199264	-0.00259153	-0.000859544
RSV_genus674	RSV_genus674	-0.00115718	-0.00050403	-0.000431914	-0.00110768	-0.000497518		-0.000529215	-0.00123453	-0.000338726	-0.000904829	-0.000623138	-0.00043981	-0.000383753	-0.000383753	-0.000301091	-0.00122843	-0.000909607	-0.00139136	-0.00104576	-0.000839252	-0.000977845	-0.000825663	-0.000964162	-0.0012876			-0.000993338	-0.000904529	-0.00147728	-0.000780979	-0.00118618	-0.00171298	-0.000996704	-0.000387172	-0.0202746	0.00356936	-0.000871225	-0.0121503	-0.00549387	-0.00109743	-0.00182933	-0.000937562	0.00134227	-0.0069546	-0.00313095	-0.00370992	-0.0051253	-0.00161416
RSV_genus675	RSV_genus675	-0.000303287	-0.000132102	-0.000113201	-0.000290313	-0.000130395		-0.000138703	-0.00032356	-8.87772e-05	-0.000257778	-0.000163319	-0.00011527	-0.000100578	-0.000100578	-0.000152962	-0.000323577	-0.0002384	-0.000364663	-0.000274086	-0.000219961	-0.000273244	-0.000216399	-0.000252699	-0.00033747			-0.000260345	-0.000237069	-0.000387183	-0.000204688	-0.000310889	-0.000490853	-0.000261228	-0.000101474	-0.00730097	-0.000467366	-0.000228341	-0.0025641	0.0111079	-0.000287627	-0.00064168	-0.000245727	-0.00108649	-0.0029084	0.00672521	-0.00107164	-0.0013433	-0.000423058
RSV_genus676	RSV_genus676	-0.00112504	-4.49448e-06	-0.000419917	-0.00107691	-0.0004837		-0.000514516	-0.00120024	-0.000329318	-0.000771473	-0.00060583	-0.000427594	-0.000373094	-0.000373094	9.57328e-05	-0.00119202	-0.000884342	-0.00135271	-0.00101672	-0.000815941	-0.0010136	-0.00080273	-0.000937383	-0.00125184			-0.000965748	-0.000879405	-0.00143625	-0.000759287	-0.00115324	-0.00182081	-0.00096902	-0.000376418	-0.0189774	0.0108297	-0.000847027	-0.00582024	-0.0123321	-0.00106695	-0.000927469	-0.000911521	-0.000376087	-0.0104754	0.0144911	-0.00315862	-0.00498294	-0.00156933
RSV_genus677	RSV_genus677	-0.000147682	-6.43256e-05	-5.5122e-05	-0.000141365	-6.34946e-05		-6.75397e-05	-0.000157554	-4.32291e-05	-0.000125522	-7.95264e-05	-5.61297e-05	-4.89755e-05	-4.89755e-05	-7.44831e-05	-0.000157562	-0.000116086	-0.000177569	-0.000133463	-0.000107107	-0.000133053	-0.000105373	-0.000123049	-0.000164327			-0.000126772	-0.000115438	-0.000188534	-9.96706e-05	-0.000151384	-0.000239015	-0.000127202	-4.94118e-05	-0.00870609	-0.000227579	-0.000111188	-0.00157785	-0.00335481	-0.000140057	-0.000312459	-0.000119654	-0.000529053	-0.00162849	-0.00176119	-0.000521825	-0.000654104	-0.000206004
RSV_genus678	RSV_genus678	-0.000246472	-0.000107355	-9.19949e-05	-0.000235929	-0.000105968		-0.000112719	-0.000262947	-7.21465e-05	-0.000198095	-0.000132724	-9.36767e-05	-8.17369e-05	-8.17369e-05	-8.34143e-05	-0.000262274	-0.000193741	-0.000296351	0.00421579	-0.000178755	-0.000222057	-0.000175861	-0.000205361	-0.000274251			-0.000211575	-0.000192659	-0.000314651	-0.000166344	-0.00025265	-0.000388503	-0.000212292	-8.24651e-05	-0.00781807	0.000394916	-0.000185566	-0.0026238	-0.00515442	-0.000233746	-0.000431884	-0.000199695	-0.000882954	-0.00268951	0.00419946	-0.000828262	-0.00109166	-0.000343807
RSV_genus679	RSV_genus679
RSV_genus680	RSV_genus680	-0.000760276	-0.000331152	-0.000283771	-0.000727754	-0.000326874		-0.000347698	-0.000811098	-0.000222546	-0.000646195	-0.000409407	-0.000288959	-0.000252129	-0.000252129	-0.000383443	-0.000811139	-0.000597619	-0.000914134	-0.000687075	-0.000551396	-0.000684966	-0.000542467	0.0237913	-0.000845966			-0.000362749	-0.000594283	-0.000970586	-0.00051311	-0.000779332	-0.00123046	-0.000654843	-0.000254375	-0.0195807	-0.00117159	-0.000572402	-0.000389047	0.00643374	-0.000721021	-0.00160856	-0.000615986	-0.00272359	-0.00599281	0.00107556	-0.00267496	-0.00336736	-0.00106052
RSV_genus681	RSV_genus681	-0.000301095	-0.000131147	-0.000112383	-0.000288215	-0.000129453		-0.0001377	-0.000321222	-8.81355e-05	-0.000255914	-0.000162139	-0.000114437	-9.98514e-05	-9.98514e-05	-0.000151856	-0.000321238	-0.000236677	-0.000362027	-0.000272105	-0.000218371	-0.000271269	-0.000214835	-0.000250872	-0.000335031			-0.000258464	-0.000235356	-0.000384384	-0.000203209	-0.000308641	-0.000487305	-0.000259339	-0.000100741	0.0419772	-0.000463988	-0.00022669	-0.00321692	-0.0020084	-0.000285548	-0.000637042	-0.000243951	-0.00107863	0.0218506	0.0192117	-0.0010639	-0.00133359	-0.000420001
RSV_genus682	RSV_genus682	-0.000572236	-0.000249248	-0.000213586	-0.000547758	-0.000246028		-0.000261702	0.0191468	-0.000167503	-0.000474435	-0.000308148	-0.00021749	-0.000189769	-0.000189769	0.0113378	-0.000311715	0.0505395	0.0015502	-0.00051714	0.0523357	0.0162866	-0.000408298	-0.000476788	-0.000636732			0.00296615	-0.000447298	0.00240758	-0.000386202	-0.000586579	0.00147187	-0.000232248	-0.00019146	-0.0274036	-7.0189e-05	-0.000430829	-0.00555305	-0.0101609	-0.00054269	-0.00104366	-0.000463634	-0.00174941	-0.00501075	0.0273818	-0.00202196	-0.00253037	-0.000798219
RSV_genus683	RSV_genus683	-0.00589687	-0.00509515	-0.00010082	0.0157078	0.00925647		0.00115594	-0.0109685	-0.00338912	0.00513243	-0.0063403	0.00320309	-0.00390461	-0.00390461	-0.00455811	-0.0120284	-0.00355786	-0.0056098	4.13438e-06	-0.0026452	-0.00200236	-0.00365297	-0.00388457	-0.0128151			0.000922948	-0.00903443	-0.0144695	-0.00500779	-0.0032609	-0.0181302	-0.00893982	-0.00390211	0.0639856	-0.015899	-0.00619532	0.0896759	0.0207145	-0.00754035	-0.0146854	0.000579992	-0.0289308	0.0363592	-0.0251175	-0.00960974	-0.0219865	-0.0105009
RSV_genus684	RSV_genus684	-0.000558427	-0.000243233	-0.000208431	-0.000534539	-0.000240091		-0.000255386	-0.000595756	-0.000163461	-0.000439687	-0.000300711	-0.000212242	-0.00018519	-0.00018519	-0.000163358	-0.000107558	-0.000438955	-0.000671437	-0.000504661	-0.000405003	-0.000503111	-0.000398445	-0.000465282	-0.000621367			6.41074e-05	0.00515955	-0.000543677	-0.000376882	-0.000572424	-0.000476126	-0.000480986	-0.00018684	-0.0279146	0.00138036	-0.000420433	-0.00448667	-0.0106989	-0.000529594	-0.000922356	-0.000452445	-0.0019488	-0.00501124	0.0364952	-0.00195734	-0.00208211	-0.000778957
RSV_genus685	RSV_genus685	-0.00117579	-0.000457448	-0.000438859	-0.000681994	0.00822562		-0.000537724	0.00125253	-0.000344173	-0.000990391	-0.000633158	-0.000446882	-0.000389924	-0.000389924	-0.000562363	-0.00125133	-0.000924233	-0.00141373	-0.00106258	-0.000852747	-0.00105932	-0.000838939	-0.000979666	-0.00130831			-0.00100931	-0.000919074	-0.00149709	0.00543488	0.0545121	-0.00190282	-0.00101249	-0.000393397	-0.0276211	-0.000906303	-0.000885235	-0.00453473	-0.0109138	-0.00111508	-0.0017004	0.0040865	0.00149978	-0.00266001	0.00157448	-0.00331804	-0.00225373	0.0533458
RSV_genus686	RSV_genus686
RSV_genus687	RSV_genus687	-0.000722063	-0.000264749	-0.000269508	-0.000691175	-0.000310444		-0.000330222	-0.00077033	-0.00021136	-0.000546217	-0.000388829	8.38006e-05	-0.000239456	-0.000239456	-0.000271918	-0.000541227	-0.000567582	-0.000850232	0.000260268	-0.000523681	-0.000573896	0.00420319	-0.000601623	-0.000803446			-0.000619829	-0.000564413	-0.000921802	-0.00048732	-0.000651103	-0.00116862	-0.000621929	-0.000241589	-0.0357537	0.000635047	-0.000543632	-0.00692134	-0.0137203	-0.000684781	0.00152555	-0.000585025	0.000440352	-0.00695344	0.0220084	-0.00119063	-0.00284206	-0.00100721
RSV_genus688	RSV_genus688	-0.000577229	-0.000251423	-0.000215449	0.00083425	-0.000248174		-0.000263985	-0.000615815	2.35348e-05	-0.000395423	-0.000310836	0.00102451	-0.000191425	-0.000191425	5.05585e-05	-0.000606433	-0.000453734	-0.000672979	0.00143107	-0.000418639	-0.000520051	-0.000411861	-0.000480948	-0.000642288			-0.000495501	-0.000451201	-0.000717888	-0.000389572	-0.000591697	-0.000934213	-0.00049718	-0.000193131	-0.0210615	0.00558375	-0.000434589	-0.0041747	0.000741948	-0.000547425	0.000121302	-0.000467679	-0.00180623	-0.0039035	-0.0041925	-0.00171522	-0.00255662	-0.000805184
RSV_genus689	RSV_genus689	-0.0014002	-0.000609882	-0.00052262	-0.0013403	-0.000602002		-0.000640355	-0.0014938	-0.000409862	-0.00119009	-0.000754003	-0.000532174	-0.000464345	-0.000464345	-0.000706187	-0.00149387	-0.00110063	-0.00168356	-0.00126538	-0.0010155	-0.0012615	-0.00099906	-0.00116665	-0.00155801			-0.00120195	-0.00109449	-0.00178753	-0.000944993	-0.00143529	-0.00226614	-0.00120602	-0.000468482	-0.00726267	-0.00215771	-0.00105419	-0.00589685	0.014178	-0.0013279	-0.00296248	-0.00113446	0.0464156	0.00120142	-0.00192834	-0.00213208	0.0109813	-0.00195315
RSV_genus690	RSV_genus690	-0.000226691	-9.87395e-05	-8.46119e-05	-0.000216994	-9.74638e-05		-0.000103673	-0.000241845	-6.63564e-05	-0.000192676	-0.000122073	-8.61587e-05	-7.51772e-05	-7.51772e-05	-0.000114331	-0.000241857	-0.000178192	-0.000272567	-0.000204865	-0.000164409	-0.000204236	-0.000161747	-0.000188879	-0.000252242			-0.000194595	-0.000177197	-0.000289399	-0.000152994	-0.000232373	-0.000366887	-0.000195254	-7.58469e-05	-0.0105839	-0.000349332	-0.000170673	-0.00242199	0.00531164	-0.000214987	-0.000479623	-0.000183668	-0.000812094	0.0188155	0.00244414	-0.000800999	-0.00100405	-0.000316215
RSV_genus691	RSV_genus691	-0.000384988	0.000200663	-0.000143696	-0.00036852	-0.000165522		-0.000176067	-0.000410723	-0.000112693	-0.00032722	-0.000207315	-0.000146323	-0.000127673	-0.000127673	-0.000194168	-0.000410744	-0.000302622	-0.000462899	-0.000347921	-0.000279216	-0.000346853	-0.000274694	-0.000320773	-0.00042838			-0.000330479	-0.000300933	-0.000491485	-0.000259828	-0.000394638	-0.000623082	-0.000331599	-0.00012881	-0.0197511	0.0023102	-0.000289853	-0.00379963	-0.00526397	-0.00036511	0.00971548	-0.000311923	-0.00115979	-0.00416937	-0.00333704	-0.000549413	-0.00170516	-0.000537025
RSV_genus692	RSV_genus692	-0.00022429	-9.76934e-05	-8.37155e-05	-0.000214695	-9.64312e-05		-0.000102575	-0.000239282	-6.56534e-05	-0.000190634	-0.000120779	-8.52459e-05	-7.43807e-05	-7.43807e-05	-0.00011312	-0.000239295	-0.000176304	-0.000269679	-0.000202695	-0.000162668	-0.000202072	-0.000160034	-0.000186878	-0.000249569			-0.000192533	-0.00017532	-0.000286333	-0.000151373	-0.000229911	-0.000363	-0.000193186	-7.50433e-05	0.000241085	-0.000345631	-0.000168865	-0.00239633	-0.000735213	-0.000212709	-0.000474542	-0.000181723	-0.000803489	-0.00247324	-0.00014909	-0.000792512	-0.000993408	-0.000312864
RSV_genus693	RSV_genus693	-0.000589211	-0.000256641	-0.000219921	-0.000564006	-0.000253326		-0.000269465	-0.000628597	-0.000172472	-0.000500798	-0.000317288	-0.000223942	-0.000195399	-0.000195399	-0.000297167	0.0333326	-0.000463153	-0.00070845	-0.000532481	-0.000427329	-0.000530846	-0.00042041	-0.000490931	-0.00065562			0.0372647	0.388459	0.0111978	-0.000397658	-0.000603979	0.028768	-0.000507501	-0.00019714	-0.019707	-0.000907977	-0.00044361	-0.00447048	0.0175905	-0.000558788	-0.00124663	-0.000477387	-0.00211077	-0.00347425	0.0402263	-0.00206474	-0.00260969	-0.000821898
RSV_genus694	RSV_genus694	-0.000151711	-6.60802e-05	-5.66255e-05	-0.000145221	-6.52265e-05		-6.9382e-05	-0.000161852	-4.44082e-05	-0.000128946	-8.16957e-05	-5.76607e-05	-5.03114e-05	-5.03114e-05	-7.65148e-05	-0.00016186	-0.000119253	-0.000182412	-0.000137104	-0.000110029	-0.000136683	-0.000108247	-0.000126405	-0.00016881			-0.00013023	-0.000118587	-0.000193677	-0.000102389	-0.000155513	-0.000245535	-0.000130672	-5.07596e-05	0.000955226	-0.000233787	-0.000114221	0.00510704	0.000715213	-0.000143877	-0.000320982	-0.000122918	-0.000543484	-0.00158172	-0.00173901	-0.000536059	-0.000671946	-0.000211623
RSV_genus695	RSV_genus695	-0.000241692	-0.000105273	-9.02107e-05	-0.000231353	-0.000103913		-0.000110533	-0.000257848	-7.07472e-05	-0.000205425	-0.00013015	-9.18599e-05	-8.01516e-05	-8.01516e-05	-0.000121897	-0.000257861	-0.000189983	-0.000290603	-0.000218421	-0.000175288	-0.00021775	-0.00017245	-0.000201378	-0.000268932			-0.000207471	-0.000188922	-0.000308549	-0.000163117	-0.000247749	-0.000391164	-0.000208174	-8.08657e-05	-0.00779111	-0.000372448	-0.000181967	-0.00258226	-0.00545873	-0.000229212	-0.00051136	-0.000195822	-0.00086583	-0.00266513	0.00108522	-0.000749342	-0.00107048	-0.000337139
RSV_genus696	RSV_genus696
RSV_genus697	RSV_genus697	-0.000253152	-0.000110265	-9.44884e-05	-0.000242323	-0.00010884		-0.000115775	-0.000270074	-7.4102e-05	-0.000164929	-0.000136322	-9.62157e-05	-8.39523e-05	-8.39523e-05	-0.000127677	-0.000270088	-0.000198992	-0.000304383	-0.000228778	-0.0001836	-0.000228076	-0.000180628	-0.000210927	-0.000281685			-0.000217309	-0.000197881	-0.00032318	-0.000170852	-0.000259497	-0.000409713	-0.000218046	-8.47003e-05	-0.0029642	-0.000390109	-0.000190595	-0.0027047	-0.00563904	-0.000240081	-0.000535608	-0.000205107	-0.000906886	-0.0027574	-0.00293641	-0.000894496	-0.00112124	-0.000353125
RSV_genus698	RSV_genus698	-0.00735345	-0.00327443	-0.00258682	-0.00539978	0.00936331		-0.00106712	-0.00102546	-0.00216623	-0.00626871	-0.00404822	-0.000346076	-0.00249305	-0.00249305	-0.00051802	-0.00785202	0.00830506	-0.00829843	0.0832553	0.00925315	0.00226782	0.00143714	-0.00626369	-0.00829223			-0.00548941	-0.00482755	-0.00869346	-0.00335755	-0.0076388	-0.00723698	-0.00640142	-0.00251064	-0.00811941	-0.00148429	-0.00416518	0.0218571	0.0508429	-0.00321622	0.00873632	-0.00609088	0.068907	0.0028379	0.0636845	0.0191035	0.0476484	-0.00449671
RSV_genus699	RSV_genus699	-0.000201979	-8.79758e-05	-7.53883e-05	-0.000193339	-8.68392e-05		-9.23716e-05	-0.000215481	-5.91228e-05	-0.000171672	-0.000108765	-7.67664e-05	-6.6982e-05	-6.6982e-05	-0.000101868	-0.000215492	-0.000158767	-0.000242854	-0.000182532	-0.000146487	-0.000181972	-0.000144115	-0.000168289	-0.000224744			-0.000173382	-0.000157881	-0.000257851	-0.000136316	-0.000207042	-0.000326892	-0.000173969	-6.75787e-05	-0.00626597	-0.000311251	-0.000152068	0.0026683	-0.00120153	-0.000191551	-0.000427339	-0.000163647	-0.000723566	0.00244958	-0.00240871	-0.000713681	-0.000894593	-0.000281744
RSV_genus700	RSV_genus700	-0.000789872	-0.000344043	-0.000294818	-0.000756084	-0.000339598		-0.000361233	-0.000842672	-0.000231209	0.000130255	-0.000425344	-0.000300207	-0.000261944	-0.000261944	0.00247892	-0.000842715	-0.000620883	-0.000949719	0.0357733	-0.00057286	-0.00071163	-0.000563584	-0.000658122	-0.000878898			-0.000678037	-0.000617417	-0.00100837	-0.000533084	-0.00080967	-0.00127836	-0.000680334	-0.000264277	-0.0204473	0.0532938	-0.000594685	-0.00704101	0.0230155	-0.000749089	0.00814273	-0.000639965	0.00183749	-0.00485159	-0.0014942	-0.00279096	0.00292957	-0.0011018
RSV_genus701	RSV_genus701
RSV_genus702	RSV_genus702	-0.000272598	-0.000118735	-0.000101746	-0.000260937	-0.000117201		-0.000124668	-0.00029082	-7.9794e-05	-0.000231694	-0.000146793	-0.000103606	-9.0401e-05	-9.0401e-05	-0.000137484	-0.000290835	-0.000214277	-0.000327764	-0.000246352	-0.000197703	-0.000245595	-0.000194502	-0.000227129	-0.000303322			-0.000234002	-0.000213081	-0.000348004	-0.000183976	-0.00027943	-0.000441184	-0.000234794	-9.12064e-05	-0.0132819	-0.000420074	-0.000205235	-0.0028898	-0.00618821	-0.000258523	-0.00057675	-0.000220862	-0.000976547	-0.00285983	-0.0032217	-0.000963206	-0.00120737	-0.00038025
RSV_genus703	RSV_genus703	-0.00414961	-0.0019818	-0.00169825	-0.00180232	0.0164318		-0.00140517	-0.00485406	-0.00129527	-0.00380653	-0.00245012	0.00576566	-0.00150888	-0.00150888	-0.00214775	-0.00483565	-0.00357649	-0.00532953	0.0154628	-0.00329986	0.00216287	-0.00324643	-0.003791	-0.00479279			-0.00390571	-0.00327917	-0.0058035	-0.00164875	-0.00465723	-0.00707976	-0.00391895	-0.00151848	-0.0340876	-0.00422664	-0.00190424	-0.00017233	0.0368229	-0.000143639	0.00377614	-0.00368641	0.00681619	0.00850868	0.0174435	0.0130981	-0.00284014	0.00741222
RSV_genus704	RSV_genus704	-0.000374931	-0.000163308	-0.000139942	-0.000358893	-0.000161198		-0.000171468	-0.000399994	-0.000109749	-0.000298761	-0.000201899	-0.0001425	-0.000124338	-0.000124338	-0.000117629	-0.000400014	-0.000294717	-0.000450806	-0.000338832	-0.000271921	-0.000337792	-0.000267518	-0.000312393	-0.000417189			-0.000321846	-0.000293071	-0.000478646	0.0119677	-0.000384329	-0.000606805	-0.000322936	-0.000125445	-0.021281	0.000776184	-0.000282281	-0.00395035	-0.00781521	-0.000355572	-0.00061051	-0.000303774	-0.00113797	-0.00409158	-0.00297774	-0.00131109	-0.00165902	-0.000522996
RSV_genus705	RSV_genus705	-0.00117419	-0.000511441	-0.000438265	-0.00112397	-0.000504834		-0.000536996	-0.00125268	-0.000343706	-0.000998002	-0.0006323	0.0583041	-0.000389395	-0.000389395	-0.000592202	0.000390463	-0.000922981	-0.00141182	0.109415	-0.000851592	-0.000643977	-0.000837803	-0.000978339	-0.00130654			-0.00100794	-0.000917829	-0.00119514	-0.000792462	-0.00120362	-0.00159291	-0.00101136	-0.000392864	-0.0239008	-0.00180944	-0.000884036	-0.00914682	-0.0107796	-0.00111357	-0.0024843	-0.000951348	-0.0042064	0.00696628	0.00918414	-0.000136123	-0.00520066	-0.0016379
RSV_genus706	RSV_genus706	-0.000121158	-5.27727e-05	-4.52221e-05	-0.000115976	-5.20909e-05		-5.54096e-05	-0.000129257	-3.54651e-05	-0.000102978	-6.52435e-05	-4.60488e-05	-4.01795e-05	-4.01795e-05	-6.11059e-05	-0.000129264	-9.52372e-05	-0.000145677	-0.000109493	-8.7871e-05	-0.000109157	-8.64481e-05	-0.000100949	-0.000134814			-0.000104004	-9.47055e-05	-0.000154674	-8.17697e-05	-0.000124195	-0.000196088	-0.000104356	-4.05375e-05	0.000670762	-0.000186706	-9.12186e-05	-0.00129447	0.00136182	-0.000114903	-0.000256341	-9.81642e-05	-0.000434035	-0.000664033	-0.00112769	-0.000428105	-0.000536627	-0.000169005
RSV_genus707	RSV_genus707	-0.000775679	-0.000337861	-0.00028952	-0.000658855	-0.000333496		-0.000354743	-0.00082753	-0.000227054	-0.000659286	-0.000417701	0.00032352	-0.000257237	-0.000257237	-0.000391212	0.0762508	-0.000609727	-0.000921407	0.00135889	-0.000562566	-0.000698843	-0.000553457	-0.000646296	-0.000863105			-0.000665853	-0.000606323	0.0511348	-0.000523505	0.0795335	-0.00125539	-0.000668109	-0.000259528	-0.0382415	-0.00119532	-0.000583999	-0.00766445	-0.0146779	-0.000735628	-0.00090887	-0.000628466	-0.00146544	-0.00625723	0.0520382	-0.00258174	-0.00292616	-0.001082
RSV_genus708	RSV_genus708	-0.00128121	-0.000558055	-0.000478209	-0.00122641	-0.000550845		-0.000585939	-0.00136686	-0.000375032	-0.00108896	-0.000689929	-0.000486951	-0.000424885	-0.000424885	-0.000646176	-0.00136693	-0.0010071	-0.00154049	0.0330605	-0.000929207	-0.0011543	-0.000914162	-0.00106751	-0.00142562			-0.00109981	-0.00100148	-0.00163562	-0.000864689	-0.00131332	-0.00207357	-0.00110354	-0.000428671	-0.0179893	-0.00197435	-0.000964608	-0.00923946	0.00480479	-0.00121506	-0.00271073	-0.00103806	-6.95026e-05	-0.00900242	0.0011951	0.00708033	-0.000925932	-0.00178718
RSV_genus709	RSV_genus709	-0.00482171	-0.00257806	-0.0022092	-0.00566567	-0.00254476		-0.00170745	-0.00631451	-0.00171423	-0.00501992	-0.00318729	-0.00224958	-0.00196286	-0.00196286	-0.00298516	-0.00625236	-0.00465255	-0.00683041	0.0050496	-0.00429269	-0.00299607	-0.00422318	-0.0049316	-0.00638058			-0.00508083	-0.00462657	-0.0071883	-7.56012e-05	-0.00596035	-0.00946721	-0.00509804	-0.00198034	-0.0393639	-0.00802881	-0.00404146	0.0201188	0.0711777	0.00587676	0.00611833	0.00205811	0.0141475	-0.00624289	0.0485023	-0.0004194	0.00125022	0.0100587
RSV_genus710	RSV_genus710	-0.000304737	-0.000132734	-0.000113742	-0.000291701	-0.000131019		-0.000139366	-0.000325108	-8.92017e-05	-0.00025901	-0.0001641	-0.000115822	-0.000101059	-0.000101059	-0.000153693	-0.000325124	-0.00023954	-0.000366407	-0.000275396	-0.000221013	-0.000274551	-0.000217434	-0.000253907	-0.000339084			-0.00026159	-0.000238203	-0.000389034	-0.000205667	-0.000312375	-0.0004932	-0.000262477	-0.00010196	-0.00886962	-0.000469601	-0.000229433	0.00306017	-0.00690974	-0.000289003	-0.000644749	-0.000246902	-0.00108762	-0.00323175	-0.00362018	-0.00103884	-0.00134972	-0.000425081
RSV_genus711	RSV_genus711	-0.00047385	-0.000206394	-0.000176863	-0.000453581	0.0487739		-0.000216707	-0.000505525	-0.000138704	-0.000402748	-0.000255167	0.00348506	-0.000157142	-0.000157142	-0.000238985	-0.000505551	-0.000372473	-0.000569744	0.0211189	-0.000343663	-0.000426912	-0.000338098	-0.000394812	-0.000527258			-0.000406759	-0.000370393	-0.000604928	-0.000319801	-0.000485727	-0.0007669	-0.000408138	-0.000158542	-0.00785336	-0.000730205	-0.000356756	-0.00473004	-0.00752342	-0.000449384	-0.00031166	-0.00038392	-0.00168149	0.0133159	0.0272472	0.00143744	-0.00207152	-0.00066098
RSV_genus712	RSV_genus712	-0.000517203	-0.000225277	-0.000193045	-0.000495078	-0.000222366		-0.000236533	-0.000551776	-0.000151394	-0.000439595	-0.000278512	-0.000196574	-0.000171519	-0.000171519	-0.00026085	-0.000551804	-0.00040655	-0.00062187	-0.000467406	-0.000375105	-0.000465971	-0.000369031	-0.000430934	-0.000575496			-0.000443974	-0.00040428	-0.000660273	-0.00034906	-0.000530166	-0.000837063	-0.000445478	-0.000173047	-0.0201873	-0.000797012	-0.000389395	-0.00552584	-0.00877869	-0.000490498	-0.00109427	-0.000419045	-0.00185281	-0.00549917	-0.00472175	-0.0018275	-0.00229076	-0.000721453
RSV_genus713	RSV_genus713	-0.000808904	-0.000270894	-0.000301921	-0.000774302	-0.000347781		-0.000369937	-0.000862976	-0.00023678	-0.000687525	-0.000435592	-0.000307441	-0.000268255	-0.000268255	-0.000407969	-0.000861027	-0.000635843	-0.000972603	-0.000731021	-0.000586663	-0.000728777	-0.000577164	-0.000673979	-0.000900075			-0.000694374	-0.000632293	-0.00103267	-0.000545929	-0.000829179	-0.00130917	-0.000696727	-0.000270645	-0.0260714	-0.00101231	-0.000609013	0.000819487	-0.00887264	-0.000767138	-0.00170199	-0.000655385	-0.00274242	-0.00718587	-0.00475512	-0.00261739	-0.00266529	-0.00112835
RSV_genus714	RSV_genus714	-0.000676365	-0.000294603	-0.000252451	-0.000647432	-0.000290797		-0.000309323	-0.000721577	-0.00014109	-0.000539231	-0.00036422	-0.000257066	-0.000224301	-0.000224301	-0.000341123	-0.000721614	-0.00053166	-0.000809158	-0.000611243	-0.000490538	-0.000609366	0.00354111	-0.000563548	-0.000752597			-0.0005806	-0.000528692	-0.000863462	0.030657	-0.000693317	-0.00109466	-0.000582568	-0.0002263	-0.00630201	-0.00104228	-0.000509226	-0.00659632	0.00488531	-0.000641442	-0.00141724	-0.000548	-0.0023203	-0.00704675	0.0185489	-0.0023427	-0.00299571	-0.000943469
RSV_genus715	RSV_genus715	-0.000333913	-0.000145442	-0.000124632	-0.00031963	-0.000143563		-0.000152709	-0.000356234	-9.77421e-05	-0.000283809	-0.000179811	-0.000126911	-0.000110735	-0.000110735	-0.000168408	-0.000356252	-0.000262474	-0.000401488	-0.000301764	-0.000242173	-0.000300837	-0.000238252	-0.000278217	-0.000371548			-0.000286636	-0.000261009	-0.000426281	-0.000225358	-0.000342283	-0.00054042	-0.000287607	-0.000111722	-0.000677164	-0.000514562	-0.000251399	-0.00356756	-0.00429132	-0.000316673	-0.000706479	-0.000270541	-0.0011962	-0.00368206	0.000191255	-0.00117986	-0.00147895	-0.00046578
RSV_genus716	RSV_genus716	0.0446552	-0.00787501	-0.00192038	0.0143745	0.0148325		0.000540445	-0.0183871	-0.00144703	0.00236735	-0.009844	-0.00329578	-0.00606232	-0.00606232	-0.00778086	-0.0188858	-0.00815571	-0.0213353	-0.00623534	-0.00682962	-0.0110814	-0.00930708	-0.00130518	-0.0197406			-0.00673297	-0.0114101	-0.0224191	-0.0101815	-0.0184629	-0.0282869	-0.0147432	-0.0059724	0.161534	0.0242205	-0.00603719	0.149604	-0.0243302	-0.0173366	0.059353	0.00557794	-0.0338896	0.117951	-0.0240178	-0.0016264	-0.0135017	-0.00661949
RSV_genus717	RSV_genus717	-0.000713154	-0.000310627	-0.000266183	-0.000682648	-0.000306614		-0.000326148	-0.000760826	-0.000208752	-0.000570691	-0.000384032	-0.000271049	-0.000236502	-0.000236502	-0.000232424	-0.000760865	-0.000560579	-0.000857476	-0.00064449	-0.00051722	-0.000642512	-0.000508845	-0.000594201	-0.000793533			-0.000612181	-0.000557449	-0.000910429	-0.000481307	-0.000731029	-0.0011542	-0.000614256	-0.000238609	-0.00709415	0.00131187	-0.000536925	-0.00426724	-0.0134545	-0.000676332	1.18994e-06	-0.000577807	-0.00255479	-0.000890498	-0.00618357	-0.00249269	-0.00315865	-0.000994788
RSV_genus718	RSV_genus718
RSV_genus719	RSV_genus719	-0.00191505	-0.000834134	-0.000714787	-0.00183313	0.0477977		-0.000875813	-0.00204306	-0.000560567	-0.00162769	-0.00103125	-0.000727854	-0.000635084	-0.000635084	-0.00096585	-0.00201003	-0.00150534	-0.0022585	-0.00173066	-0.0013889	-0.00172535	-0.00136641	-0.00159562	-0.00187214			-0.0016439	-0.00149693	-0.0024233	0.0125534	-0.00138518	-0.00264423	-0.000249441	-0.000640742	-0.0149521	-0.0029511	-0.00144182	-0.00136961	-0.00151016	0.0132544	0.00147551	-0.0015516	-0.00428446	-0.00781961	-0.000973075	0.0104456	-0.00587077	0.0098966
RSV_genus720	RSV_genus720	-0.000771867	-0.000336201	-0.000288097	-0.000738849	-0.000331857		-0.000352999	-0.000823463	-0.000225939	-0.000522453	-0.000415648	-0.000293364	-0.000255973	-0.000255973	9.02305e-05	-0.000823505	-0.00060673	-0.000928071	0.0119654	-0.000559802	-0.000695409	-0.000550737	-0.00064312	-0.000858863			-0.000662581	-0.000603343	-0.000985383	-0.000520932	-0.000791214	-0.00124922	-0.000664826	-0.000258253	-0.00868024	0.00789517	-0.000581129	-0.00443476	0.00298148	-0.000732013	-0.000582534	-0.000625377	0.0015941	-0.00646549	0.0282608	-0.00065952	-0.00103935	0.00879841
RSV_genus721	RSV_genus721	-0.000531632	-0.000231562	-0.00019843	-0.00050889	-0.00022857		-0.000243132	-0.000567169	-0.000155618	-0.000451859	-0.000286282	-0.000202058	-0.000176304	-0.000176304	-0.000268127	-0.000376275	-0.000417892	-0.000639219	-0.000480445	-0.00038557	-0.00047897	-0.000379326	-0.000442956	-0.000591552			-0.00045636	-0.000415559	-0.000678693	-0.000358798	-0.000544957	0.0098414	-0.000457906	-0.000177875	-0.00153679	-0.000819247	-0.000400259	-0.00568001	-0.00195243	-0.000504182	-0.0011248	-0.000430735	-0.0019045	-0.00562813	-0.00477916	0.010932	-0.00235467	-0.00074158
RSV_genus722	RSV_genus722	-0.00125426	-0.000442144	-0.00046815	-0.00120061	0.00128286		-0.000573614	0.00172372	-0.000367144	-0.00106517	-0.000675417	0.000373283	-0.000415949	-0.000415949	-0.000632585	-0.00131218	-0.000985921	-0.00147578	0.00149985	-0.000909663	-0.00113002	-0.000894933	-0.00104505	-0.00120603			-0.00107668	-0.000917446	-0.00158547	0.00929905	-0.000862268	-0.0016961	-5.44515e-05	-0.000419654	-0.0301113	-0.00193282	-0.000944319	-0.00640175	-0.011047	-0.0011895	-0.00234398	-0.00101622	0.000467902	-0.00889069	-0.00582468	-0.00264281	0.00558145	0.0117719
RSV_genus723	RSV_genus723	-0.000172628	-7.51911e-05	-6.44329e-05	-0.000165243	-7.42197e-05		-7.89482e-05	-0.000184167	-5.05311e-05	-0.000146724	-9.29596e-05	-6.56107e-05	-5.72482e-05	-5.72482e-05	-8.70644e-05	-0.000184177	-0.000135695	-0.000207563	-0.000156007	-0.000125199	-0.000155528	-0.000123172	-0.000143834	-0.000192084			-0.000148186	-0.000134937	-0.000220381	-0.000116506	-0.000176955	-0.000279388	-0.000148688	-5.77582e-05	-0.00907783	-0.00026602	-0.000129969	-0.0016124	-0.00197593	-0.000163715	-0.000365238	-0.000139865	-0.000618417	-0.0018759	-0.000447115	-0.000270343	-0.000764591	-0.000240801
RSV_genus724	RSV_genus724	-0.000165267	-7.19848e-05	-6.16853e-05	-0.000158197	-7.10548e-05		-7.55816e-05	-0.000176314	-4.83763e-05	-0.000140468	-8.89956e-05	-6.2813e-05	-5.4807e-05	-5.4807e-05	-8.33518e-05	-0.000176323	-0.000129909	-0.000198712	-0.000149354	-0.000119861	-0.000148896	-0.00011792	-0.0001377	-0.000183894			-0.000141867	-0.000129183	-0.000210983	-0.000111538	-0.000169409	-0.000267475	-0.000142348	-5.52953e-05	0.007345	-0.000254676	-0.000124427	-0.00176572	0.00207124	-0.000156733	-0.000349663	-0.000133901	-0.000592047	-0.00182239	-0.00192021	-0.000583958	-0.000731987	-0.000230532
RSV_genus725	RSV_genus725	-0.000510683	-0.000222437	-0.000190611	-0.000488837	-0.000219563		-0.000233551	-0.00054482	-0.000149486	-0.000434053	-0.000275001	-0.000194096	-0.000169357	-0.000169357	-0.000257562	-0.000544848	-0.000401425	-0.00061403	-0.000461513	-0.000370376	-0.000460096	-0.000364379	-0.000425501	-0.000568241			-0.000438377	-0.000399184	-0.000651949	-0.000344659	-0.000523483	-0.000826511	-0.000439862	-0.000170865	0.0134534	-0.000786964	-0.000384487	0.00337959	0.00424464	-0.000484315	-0.00108048	-0.000413762	0.00470023	0.000352861	0.0146469	-0.000899361	-0.00144903	-0.000712358
RSV_genus726	RSV_genus726	-0.00678773	-0.00306987	-0.00235481	-0.0054535	-0.000786953		-0.00223328	-0.0061986	-0.00202188	-0.005889	-0.00379531	0.00256886	-0.0023373	-0.0023373	-0.00355463	-0.00748394	-0.00554009	-0.00842951	-0.00493626	-0.00511159	-0.00594654	-0.000928146	-0.00587237	-0.00733188			-0.00604712	-0.00542147	-0.00896602	-0.000764103	-0.00701577	-0.0109741	-0.00567752	-0.00235522	0.00941522	-0.0100394	-0.00485514	-0.0263629	0.073576	-0.00668406	0.0450929	-0.00472121	0.0524964	0.0162935	0.151407	0.0359258	0.0273341	0.0100913
RSV_genus727	RSV_genus727	-0.000234271	-0.000102041	-8.7441e-05	-0.00022425	-0.000100723		-0.00010714	-0.000249931	-6.85751e-05	-0.000199118	-0.000126154	-8.90395e-05	-7.76908e-05	-7.76908e-05	-0.000118154	0.00043421	-0.00018415	-0.000281681	-0.000211715	-0.000169907	-0.000211065	-0.000167156	-0.000195195	-0.000260676			-0.000201101	-0.000183122	-0.000299076	-0.000158109	-0.000240143	-0.000379154	-0.000201783	-7.83829e-05	-0.00875786	-0.000361013	-0.00017638	-0.00250297	-0.00212057	-0.000222175	-0.00049566	-0.00018981	-0.000839247	-0.0025833	-0.00279381	0.000547785	-0.00103762	-0.000326788
RSV_genus728	RSV_genus728	-0.00237325	-0.00131579	-0.00112753	-0.00289163	-0.00129879		-0.00138153	-0.00322279	-0.000884255	-0.0023137	-0.00162672	-0.00114814	-0.0010018	-0.0010018	-0.00152356	-0.00322069	-0.00237456	-0.003594	-0.00273	-0.00219089	-0.00272162	0.0265029	-0.00251698	-0.00297798			-0.00259314	-0.0023613	-0.00385649	-0.00203877	-0.00308701	-0.00485223	-0.00260193	-0.00101072	-0.0219677	-0.00465515	-0.00227436	0.000471698	0.0542634	-0.00286488	-0.00339099	-0.00244754	-0.0049079	-0.0136306	0.00815572	0.000275704	-0.00669809	-0.00283147
RSV_genus729	RSV_genus729	-0.00964551	-0.00438251	-0.00352631	-0.00563654	7.66704e-05		-0.00221266	-0.00807786	-0.0028847	-0.0075887	-0.00550223	-0.000866366	-0.00338849	-0.00338849	-0.00176301	-0.0106991	0.00644142	-0.00904626	0.011963	0.00756262	-0.00165183	-0.004503	-0.0077994	-0.00909249			-0.00117269	-0.00754943	-0.0119737	-0.00377694	-0.00160835	-0.0123265	-0.00794801	-0.00340014	-0.0215611	-0.00578239	-0.00575615	0.0298862	0.123719	-0.00969018	0.0215171	-0.00176455	0.0329906	-0.00462763	0.145408	0.0538762	0.0127286	0.00993462
RSV_genus730	RSV_genus730	-0.000635864	-0.000276962	-0.000237335	-0.000608664	0.00268923		-0.000290801	-0.000678369	-0.000186128	-0.000540451	-0.000342411	-0.000241673	-0.00021087	-0.00021087	-0.000320697	-0.000638925	-0.000499825	-0.000712009	-0.000574642	-0.000461165	-0.000572878	-0.000453698	-0.000529803	-0.000399262			-0.000545835	-0.000497034	-0.000786151	0.0160667	3.66644e-05	-0.000486833	0.0011203	-0.000212749	-0.00821237	-0.00097987	-0.000478734	-0.00679364	0.0213723	-0.000603033	-0.00134533	-0.000515186	-0.00227791	-0.00355603	0.0361728	0.000925952	-0.00281633	-0.000886975
RSV_genus731	RSV_genus731	0.00768807	-0.00742094	-0.00277072	0.0671935	0.0306094		-0.00582253	-0.014702	-0.00502319	0.0366982	-0.00930882	-0.0055597	-0.00573274	-0.00573274	-0.00641249	-0.0165631	-0.00358837	-0.0196943	-0.00278902	-0.00219192	-0.00795764	-0.00855167	-0.0126024	-0.0178352			-0.00646134	-0.009429	-0.0208559	-0.00939361	-0.0171584	-0.0253565	-0.0139307	-0.00569384	0.491652	0.00773868	-0.00542057	0.125696	-0.0469647	-0.0148764	0.0325201	0.0142552	0.00416599	0.276671	0.034101	0.0303167	0.0796146	-0.0115045
RSV_genus732	RSV_genus732	-0.000412061	-0.000179481	-0.000153801	-0.000394435	-0.000177162		-0.000188449	-0.000439606	-0.000120617	-0.00035023	-0.000221894	-0.000156612	-0.000136651	-0.000136651	-0.000207822	0.000220932	-0.000323903	-0.000495451	-0.000372387	-0.00029885	-0.000371244	-0.000294011	-0.00034333	-0.000458505			-0.000353719	-0.000322095	-0.000526047	-0.0002781	-0.00042239	-0.000666898	-0.000354918	-0.000137868	-0.011746	-0.000634988	-0.000310236	-0.0044025	-0.00913268	-0.000390786	-0.00087182	-0.000333858	-0.00147616	0.015868	-0.00385096	-0.00145599	-0.00182507	-0.00057479
RSV_genus733	RSV_genus733	-0.00485678	-0.00214043	-0.00149481	-0.00167368	0.000521037		-0.00224738	-0.00490289	-0.00136118	-0.00417094	-0.00264624	-0.0013121	-0.00162966	-0.00162966	-0.00164954	-0.00518793	-0.000214156	-0.00568585	-0.00357031	0.000210656	-0.00213544	-0.00350628	-0.00347451	-0.00505668			0.00359342	-0.00348919	-0.00603935	-0.00281935	-0.00498272	-0.00767829	-0.00346627	-0.00162428	0.102621	-0.00490431	-0.00354667	0.052539	0.0532918	-0.00466038	0.00803156	0.00398759	0.0508188	0.295157	0.0801785	0.0733984	0.02034	0.00751171
RSV_genus734	RSV_genus734	-0.00056845	-0.000247598	-0.000212172	-0.000544133	-0.0002444		-0.00025997	-0.000606448	-0.000166395	-0.000127783	-0.000306109	-0.000216051	-0.000188514	-0.000188514	0.000988873	-0.000606479	-0.000446833	-0.000683488	-0.000513718	-0.000412272	-0.000512141	-0.000405596	-0.000473633	-0.000632519			-0.000487965	-0.000444338	-0.000725696	-0.000383646	-0.000582698	-0.000920004	-0.000489618	-0.000190193	-0.0102357	0.02329	-0.000427979	-0.00600498	-0.00324771	-0.000539099	0.0298824	-0.000460566	-0.0020364	-0.00601508	-0.00426057	-0.00163757	-0.00251774	-0.000792938
RSV_genus735	RSV_genus735	-0.00753061	-0.00352238	-0.0024043	0.00623852	-0.00339217		-0.00246067	-0.00249832	-0.00260982	0.000266202	-0.00482817	-0.000323021	-0.00297338	-0.00297338	-0.0024859	-0.00924494	0.00182162	-0.0102272	-0.00545408	0.00267313	-0.00435231	-0.00639737	-0.00689686	-0.00974865			-0.00709515	-0.00680868	-0.0107413	-0.00176702	-0.00897967	-0.0136727	-0.00741637	-0.00298993	0.0103732	-0.0117431	-0.00608687	0.00621473	0.162305	-0.00850307	0.00806161	-0.00316779	0.0345763	-0.00943751	0.115925	0.0154112	0.00786689	0.01023
RSV_genus736	RSV_genus736	-0.0065354	-0.00511989	-0.00150541	0.0203465	0.00842823		-0.0028779	-0.00220651	-0.00371907	0.00775278	-0.00688094	-0.00436808	-0.00423755	-0.00423755	-0.00434486	-0.012963	-0.00080156	-0.0124245	-0.00813597	0.000294615	-0.00326243	-0.0091173	-0.00809039	-0.0139875			-0.0103375	-0.00946736	-0.015515	-0.00530564	-0.0105012	-0.0191989	-0.0108603	-0.00424353	0.161179	-0.0161736	-0.00678417	0.0884659	0.147603	-0.0121183	-0.00573284	0.00432437	-0.00774765	0.0386496	0.0422621	0.0418293	-0.00430688	-0.00125015
RSV_genus737	RSV_genus737	-0.0066414	-0.0020136	-0.00247888	0.00935091	-0.00285541		-0.00175222	-0.00139615	-0.00186868	0.00290733	-0.00357637	0.0030166	-0.00220247	-0.00220247	-0.00334957	-0.00681256	-0.00522051	-0.00783821	-0.00384907	-0.00481672	-0.00564765	0.00429292	-0.00479625	-0.00698734			-0.00570107	-0.00510342	-0.00834699	-0.00448227	-0.00673846	-0.0101652	-0.00571876	-0.00221012	-0.0009625	-0.00949433	-0.00494283	-0.00923643	0.108567	-0.00629849	0.0135857	-0.00327876	0.040632	-0.00826998	0.140004	0.0277252	0.00696401	0.00309366
RSV_genus738	RSV_genus738	-0.000484846	-0.000211184	-0.000180968	-0.000464106	-0.000208455		-0.000221736	-0.000517257	-0.000141923	0.000561292	-0.000261088	-0.000184276	-0.000160789	-0.000160789	-0.000244531	-0.000517283	-0.000381116	-0.000582965	-0.000438165	-0.000351638	-0.000436819	-0.000345944	-0.000403975	-0.000539493			-0.000416199	-0.000378989	-0.000618966	-0.000327223	-0.000496999	-0.000784697	-0.000417609	-0.000162221	-0.0115113	-0.00074715	-0.000365035	0.00629366	-0.0052562	-0.000459813	-0.00102582	-0.000392829	-0.0017369	-0.00534639	0.00660488	0.00158023	-0.00214745	-0.000676318
RSV_genus739	RSV_genus739	-0.000151711	-6.60802e-05	-5.66255e-05	-0.000145221	-6.52265e-05		-6.9382e-05	-0.000161852	-4.44082e-05	-0.000128946	-8.16957e-05	-5.76607e-05	-5.03114e-05	-5.03114e-05	-7.65148e-05	-0.00016186	-0.000119253	-0.000182412	-0.000137104	-0.000110029	-0.000136683	-0.000108247	-0.000126405	-0.00016881			-0.00013023	-0.000118587	-0.000193677	-0.000102389	-0.000155513	-0.000245535	-0.000130672	-5.07596e-05	0.000955226	-0.000233787	-0.000114221	0.00510704	0.000715213	-0.000143877	-0.000320982	-0.000122918	-0.000543484	-0.00158172	-0.00173901	-0.000536059	-0.000671946	-0.000211623
RSV_genus740	RSV_genus740	-0.00790454	-0.015766	0.00228614	0.00537324	0.0264086		-0.00928013	-0.0165543	-0.00860672	-0.0101121	-0.0200524	-0.00410766	-0.0123491	-0.0123491	-0.0140806	-0.0247281	-0.0095765	-0.0275866	-0.00133175	-0.00663215	-0.0171232	-0.0110842	-0.0155407	-0.0270196			-0.0182988	-0.0266677	-0.0361566	-0.00360077	-0.0166382	-0.0448619	-0.0295533	-0.0123364	0.384583	-0.0215804	0.0271839	0.0340871	-0.00545086	-0.0340194	0.0106558	-0.00609596	0.0371962	0.181722	0.0697241	0.00581187	0.106122	-0.00241283
RSV_genus741	RSV_genus741	-0.000750261	-0.000101767	-0.000280033	0.00311768	-0.000322568		-0.000343118	-0.000800413	0.00857676	-0.000505956	-0.000404014	-0.000285152	-0.000248807	-0.000248807	9.44287e-05	-0.000510613	-0.000589747	-0.000902092	-0.000678025	-0.000544132	-0.000675943	-0.000535321	-0.000625118	-0.000834822			-0.000644034	-0.000586454	-0.0009578	-0.000506351	-0.000769066	-0.00121426	-0.000646217	-0.000117131	0.0202148	0.00780155	-0.000564862	-0.00534457	0.00618583	-0.000711523	-0.000551497	-0.000607872	0.00862369	-0.0066106	-0.00714212	-0.00264232	-0.00327667	-0.00104655
RSV_genus742	RSV_genus742	-0.00398423	-0.0102533	-0.00610171	-0.0126133	-0.00659874		0.0103865	-0.0140102	-0.00371878	-0.0147931	-0.0134599	0.00770747	-0.00828916	-0.00828916	-0.00951307	-0.0238273	-0.00658591	-0.0136187	0.0171893	-0.00461501	-0.0137941	0.000310307	-0.0111995	-0.0133379			-0.00292739	-0.0168149	-0.0288471	0.00119271	-0.0189301	-0.022729	-0.018601	-0.00833102	-0.121632	-0.0282818	-0.009626	0.07243	0.148751	0.0301587	-0.00559566	0.00908754	0.00258943	-0.0566317	-0.00420157	-0.00239779	-0.0330865	0.00560458
RSV_genus743	RSV_genus743	-0.000470996	-0.000205151	-0.000175798	-0.000450848	-0.0002025		-0.000215401	-0.00050248	-0.000137869	-0.000400322	-0.00025363	-0.000179012	-0.000156195	-0.000156195	-0.000237546	-0.000502506	-0.000370229	-0.000566312	-0.000425648	-0.000341593	-0.000424341	-0.000336062	-0.000392434	-0.000524082			-0.000404309	-0.000368162	-0.000601284	-0.000317875	-0.000482802	-0.000762281	-0.000405679	-0.000157587	-0.00649854	-0.000725807	-0.000354607	-0.0043684	-0.00299314	-0.000446677	-0.000996512	-0.000381608	-0.00168728	0.0293295	0.00399565	-0.00166423	-0.0020861	-0.000656998
RSV_genus744	RSV_genus744	-0.000411082	-0.000179054	-0.000153435	-0.000393498	-0.000176741		-0.000188001	-0.000438562	-0.000120331	-0.000349398	-0.000221367	-0.00015624	-0.000136326	-0.000136326	-0.000207328	-0.000438584	-0.000323134	-0.000494274	-0.000371503	-0.00029814	-0.000370362	-0.000293313	-0.000342514	-0.000457415			-0.000352879	-0.00032133	-0.000524797	-0.000277439	-0.000421386	-0.000665314	-0.000354074	-0.000137541	-0.0213967	-0.00063348	-0.000309499	-0.00439204	-0.00466773	-0.000389857	-0.000869749	-0.000333065	-0.00147265	-0.004533	0.0011441	-0.00145253	-0.00182074	-0.000573424
RSV_genus745	RSV_genus745	-0.000349366	-0.000152172	-0.0001304	-0.000334421	-0.000150207		-0.000159776	-0.000372719	-0.000102265	-0.000296942	-0.000188132	-0.000132784	-0.000115859	-0.000115859	-0.000176202	-0.000372738	-0.000274621	-0.000420067	-0.000315728	-0.00025338	-0.000314759	-0.000249277	-0.000291092	-0.000388742			-0.0002999	-0.000273088	-0.000446008	-0.000235787	-0.000358122	-0.000565429	-0.000300916	-0.000116892	-0.0103334	-0.000538374	-0.000263033	-0.00182042	-0.00580842	-0.000331327	-0.000739172	-0.000283061	-0.00125156	-0.00169756	-0.00366881	-0.00123446	-0.00154739	-0.000487335
RSV_genus746	RSV_genus746	0.0144391	-0.0084172	0.00769285	-0.00761998	0.00560119		-0.00381642	-0.0160579	-0.00451056	-0.0143585	-0.0106111	-0.00293677	-0.00653474	-0.00653474	-0.00746368	-0.0207573	-0.00482595	-0.0190933	-0.00698673	-0.00325955	-0.0109595	-0.00307401	-0.0112595	-0.0137991			-0.0072119	-0.0143485	-0.0243062	-0.00526595	-0.0190891	-0.0221361	-0.0156248	-0.00656115	0.209062	-0.0261233	-0.00722818	0.0610454	0.148088	-0.00738838	-0.0224056	0.00886041	-0.0268072	0.075975	-0.0243673	-0.0018281	-0.0446497	0.00169278
[truncated: 603 more rows]
[truncated: 206 more columns]
