# Supplementary material for: The mouth of America: the oral microbiome profile of the US population
Source: medRxiv. 2024 Dec 7:2024.12.03.24318415. Preprint. [Version 2] doi: 10.1101/2024.12.03.24318415 (PMC11643230; doi:10.1101/2024.12.03.24318415)
Supplement: Supplement 9 [file media-9.xlsx]

## Sheet: Sheet1
cov	WALDF	WALDP	MODELRHS	BETA	SEBETA	LOWBETA	UPBETA	depvar
ABI	4.293	0.0461592	takes rx for antibiotic:0	0	0	0	0	Axis_1
ABI	4.293	0.0461592	takes rx for antibiotic:1	0.0260132	0.0125549	0.000470045	0.0515563	Axis_1
AGE	6.41444	0.000620643	SPL5AGE3	6.36517e-06	1.6405e-05	-2.70111e-05	3.97414e-05	Axis_1
AGE	6.41444	0.000620643	AGE	0.00367413	0.00167305	0.00027028	0.00707798	Axis_1
AGE	6.41444	0.000620643	SPL5AGE1	-5.21152e-07	5.51192e-06	-1.17352e-05	1.06929e-05	Axis_1
AGE	6.41444	0.000620643	SPL5AGE2	-2.15277e-06	1.389e-05	-3.04122e-05	2.61067e-05	Axis_1
ALC	1.01908	0.430151	ALC_DK:0	0	0	0	0	Axis_1
ALC	1.01908	0.430151	ALC_DK:1	0.013727	0.00861339	-0.00379711	0.031251	Axis_1
ALC	1.01908	0.430151	ALC_DK:2	0.00365441	0.00959896	-0.0158748	0.0231837	Axis_1
ALC	1.01908	0.430151	ALC_DK:3	0.00388061	0.00986791	-0.0161958	0.023957	Axis_1
ALC	1.01908	0.430151	ALC_DK:4	0.018612	0.0130423	-0.0079228	0.0451468	Axis_1
ALC	1.01908	0.430151	ALC_DK:5	0.0114669	0.0145807	-0.0181978	0.0411316	Axis_1
ALC	1.01908	0.430151	ALC_DK:99	0.00323813	0.00916631	-0.0154109	0.0218871	Axis_1
ALI	1.37559	0.249251	takes rx for antihyperlipidemic:0	0	0	0	0	Axis_1
ALI	1.37559	0.249251	takes rx for antihyperlipidemic:1	0.0110781	0.00944538	-0.0081387	0.0302948	Axis_1
BMI	3.18678	0.0255552	BMI2:1	-0.0138771	0.0187242	-0.0519718	0.0242175	Axis_1
BMI	3.18678	0.0255552	BMI2:2	0	0	0	0	Axis_1
BMI	3.18678	0.0255552	BMI2:3	-0.0138295	0.00584274	-0.0257167	-0.00194239	Axis_1
BMI	3.18678	0.0255552	BMI2:4	-0.0143045	0.00737889	-0.0293169	0.000707984	Axis_1
BMI	3.18678	0.0255552	BMI2:5	-0.0216678	0.00725268	-0.0364235	-0.00691211	Axis_1
EDU	0.19927	0.820307	EDUCAT2:1	0	0	0	0	Axis_1
EDU	0.19927	0.820307	EDUCAT2:2	0.0045916	0.00744145	-0.0105482	0.0197313	Axis_1
EDU	0.19927	0.820307	EDUCAT2:3	0.000359615	0.00644492	-0.0127527	0.0134719	Axis_1
GEN	6.4369	0.0160872	GENDER:0	-0.0134591	0.0053049	-0.024252	-0.00266618	Axis_1
GEN	6.4369	0.0160872	GENDER:1	0	0	0	0	Axis_1
GER	3.64916	0.0648197	takes rx for GERD:0	0	0	0	0	Axis_1
GER	3.64916	0.0648197	takes rx for GERD:1	0.0218621	0.0114445	-0.00142182	0.045146	Axis_1
HBP	2.36878	0.133319	LABHYPERTENSION:0	0	0	0	0	Axis_1
HBP	2.36878	0.133319	LABHYPERTENSION:1	0.00878822	0.00571004	-0.00282894	0.0204054	Axis_1
MAR	1.66156	0.205334	MARITAL2:1	0	0	0	0	Axis_1
MAR	1.66156	0.205334	MARITAL2:2	-0.00558615	0.00653772	-0.0188872	0.00771494	Axis_1
MAR	1.66156	0.205334	MARITAL2:3	-0.0154162	0.00880224	-0.0333245	0.00249211	Axis_1
NSM	114.542	1.41641e-15	NSMOKING2:1	0	0	0	0	Axis_1
NSM	114.542	1.41641e-15	NSMOKING2:2	0.0240583	0.00714393	0.00952384	0.0385927	Axis_1
NSM	114.542	1.41641e-15	NSMOKING2:3	0.0955967	0.00656769	0.0822346	0.108959	Axis_1
PER	13.2987	1.32412e-07	PERIO_ALL2:1	0	0	0	0	Axis_1
PER	13.2987	1.32412e-07	PERIO_ALL2:2	-0.0330983	0.0100281	-0.0535006	-0.012696	Axis_1
PER	13.2987	1.32412e-07	PERIO_ALL2:3	-0.00914248	0.00804435	-0.0255088	0.00722388	Axis_1
PER	13.2987	1.32412e-07	PERIO_ALL2:4	-0.0315813	0.00973373	-0.0513847	-0.0117779	Axis_1
PER	13.2987	1.32412e-07	PERIO_ALL2:77	-0.00624658	0.0137504	-0.034222	0.0217288	Axis_1
PER	13.2987	1.32412e-07	PERIO_ALL2:88	0.0767518	0.0164636	0.0432563	0.110247	Axis_1
PER	13.2987	1.32412e-07	PERIO_ALL2:99	0.0047245	0.00903952	-0.0136665	0.0231155	Axis_1
POV	6.1613	0.000810804	POVERTY:1	0	0	0	0	Axis_1
POV	6.1613	0.000810804	POVERTY:2	0.013565	0.00673576	-0.000139015	0.027269	Axis_1
POV	6.1613	0.000810804	POVERTY:3	0.0208285	0.00744755	0.00567639	0.0359807	Axis_1
POV	6.1613	0.000810804	POVERTY:4	-0.00235344	0.00687702	-0.0163448	0.011638	Axis_1
POV	6.1613	0.000810804	POVERTY:99	0.00648885	0.0132932	-0.0205564	0.0335341	Axis_1
RES	1.0895	0.304168	takes rx for inhaled respiratory:0	0	0	0	0	Axis_1
RES	1.0895	0.304168	takes rx for inhaled respiratory:1	-0.0392114	0.0375662	-0.11564	0.0372177	Axis_1
Rac	15.7421	2.6498e-07	Race/Ethnicity - Recode:1	-0.0269088	0.00619726	-0.0395172	-0.0143004	Axis_1
Rac	15.7421	2.6498e-07	Race/Ethnicity - Recode:2	-0.0373785	0.00733057	-0.0522927	-0.0224644	Axis_1
Rac	15.7421	2.6498e-07	Race/Ethnicity - Recode:3	0	0	0	0	Axis_1
Rac	15.7421	2.6498e-07	Race/Ethnicity - Recode:4	0.00334021	0.00597468	-0.00881537	0.0154958	Axis_1
Rac	15.7421	2.6498e-07	Race/Ethnicity - Recode:5	-0.032402	0.00898209	-0.0506762	-0.0141278	Axis_1
dia	0.134944	0.715705	diabetes based on 2 lab variables and 3 diq questions:0	0	0	0	0	Axis_1
dia	0.134944	0.715705	diabetes based on 2 lab variables and 3 diq questions:1	-0.00362174	0.00985916	-0.0236804	0.0164369	Axis_1
ABI	0.0141345	0.906084	takes rx for antibiotic:0	0	0	0	0	Axis_2
ABI	0.0141345	0.906084	takes rx for antibiotic:1	-0.00111383	0.00936868	-0.0201746	0.0179469	Axis_2
AGE	10.6816	1.15122e-05	SPL5AGE3	-2.12939e-05	9.13437e-06	-3.98779e-05	-2.70991e-06	Axis_2
AGE	10.6816	1.15122e-05	AGE	0.00204904	0.000968679	7.8243e-05	0.00401983	Axis_2
AGE	10.6816	1.15122e-05	SPL5AGE1	-7.63819e-06	2.57237e-06	-1.28717e-05	-2.40466e-06	Axis_2
AGE	10.6816	1.15122e-05	SPL5AGE2	1.94197e-05	6.69462e-06	5.79935e-06	3.304e-05	Axis_2
ALC	3.5713	0.00775743	ALC_DK:0	0	0	0	0	Axis_2
ALC	3.5713	0.00775743	ALC_DK:1	-0.0190121	0.00796378	-0.0352145	-0.00280968	Axis_2
ALC	3.5713	0.00775743	ALC_DK:2	0.000621858	0.00579708	-0.0111724	0.0124161	Axis_2
ALC	3.5713	0.00775743	ALC_DK:3	0.00269566	0.00649703	-0.0105226	0.015914	Axis_2
ALC	3.5713	0.00775743	ALC_DK:4	0.00381463	0.00752581	-0.0114967	0.019126	Axis_2
ALC	3.5713	0.00775743	ALC_DK:5	0.00604316	0.00782804	-0.0098831	0.0219694	Axis_2
ALC	3.5713	0.00775743	ALC_DK:99	-0.0102804	0.0077065	-0.0259594	0.00539858	Axis_2
ALI	0.13369	0.71697	takes rx for antihyperlipidemic:0	0	0	0	0	Axis_2
ALI	0.13369	0.71697	takes rx for antihyperlipidemic:1	0.00229096	0.00626569	-0.0104567	0.0150386	Axis_2
BMI	3.35853	0.0206121	BMI2:1	-0.016308	0.015038	-0.0469031	0.0142871	Axis_2
BMI	3.35853	0.0206121	BMI2:2	0	0	0	0	Axis_2
BMI	3.35853	0.0206121	BMI2:3	0.00911402	0.00415447	0.000661695	0.0175663	Axis_2
BMI	3.35853	0.0206121	BMI2:4	0.0146632	0.00459814	0.00530822	0.0240182	Axis_2
BMI	3.35853	0.0206121	BMI2:5	0.0179189	0.00634364	0.00501272	0.0308252	Axis_2
EDU	0.621241	0.543443	EDUCAT2:1	0	0	0	0	Axis_2
EDU	0.621241	0.543443	EDUCAT2:2	-0.00162735	0.00537593	-0.0125648	0.00931006	Axis_2
EDU	0.621241	0.543443	EDUCAT2:3	0.002671	0.00573579	-0.00899855	0.0143406	Axis_2
GEN	8.06391	0.00767385	GENDER:0	-0.0120278	0.00423559	-0.0206452	-0.00341044	Axis_2
GEN	8.06391	0.00767385	GENDER:1	0	0	0	0	Axis_2
GER	5.29406	0.027854	takes rx for GERD:0	0	0	0	0	Axis_2
GER	5.29406	0.027854	takes rx for GERD:1	-0.0190913	0.00829739	-0.0359725	-0.00221016	Axis_2
HBP	0.763185	0.388647	LABHYPERTENSION:0	0	0	0	0	Axis_2
HBP	0.763185	0.388647	LABHYPERTENSION:1	-0.00448146	0.00512985	-0.0149182	0.0059553	Axis_2
MAR	0.313496	0.73304	MARITAL2:1	0	0	0	0	Axis_2
MAR	0.313496	0.73304	MARITAL2:2	-0.00250435	0.00365377	-0.009938	0.00492929	Axis_2
MAR	0.313496	0.73304	MARITAL2:3	-0.00460098	0.00691987	-0.0186796	0.0094776	Axis_2
NSM	91.6528	3.36406e-14	NSMOKING2:1	0	0	0	0	Axis_2
NSM	91.6528	3.36406e-14	NSMOKING2:2	-0.00765318	0.00720631	-0.0223145	0.00700816	Axis_2
NSM	91.6528	3.36406e-14	NSMOKING2:3	-0.0566174	0.00496264	-0.066714	-0.0465208	Axis_2
PER	13.3402	1.27888e-07	PERIO_ALL2:1	0	0	0	0	Axis_2
PER	13.3402	1.27888e-07	PERIO_ALL2:2	0.00215721	0.00893783	-0.0160269	0.0203414	Axis_2
PER	13.3402	1.27888e-07	PERIO_ALL2:3	-0.00339201	0.00607603	-0.0157538	0.00896975	Axis_2
PER	13.3402	1.27888e-07	PERIO_ALL2:4	0.0117153	0.006838	-0.0021967	0.0256273	Axis_2
PER	13.3402	1.27888e-07	PERIO_ALL2:77	0.00352278	0.0108314	-0.0185139	0.0255595	Axis_2
PER	13.3402	1.27888e-07	PERIO_ALL2:88	-0.0954083	0.0142898	-0.124481	-0.0663355	Axis_2
PER	13.3402	1.27888e-07	PERIO_ALL2:99	-0.0120693	0.00845107	-0.0292631	0.00512453	Axis_2
POV	1.39643	0.256717	POVERTY:1	0	0	0	0	Axis_2
POV	1.39643	0.256717	POVERTY:2	-0.00241206	0.00595702	-0.0145317	0.00970759	Axis_2
POV	1.39643	0.256717	POVERTY:3	0.00759499	0.0078069	-0.00828828	0.0234783	Axis_2
POV	1.39643	0.256717	POVERTY:4	0.0111421	0.00629075	-0.00165656	0.0239407	Axis_2
POV	1.39643	0.256717	POVERTY:99	0.00568762	0.00796109	-0.0105094	0.0218846	Axis_2
RES	0.16194	0.689972	takes rx for inhaled respiratory:0	0	0	0	0	Axis_2
RES	0.16194	0.689972	takes rx for inhaled respiratory:1	0.0104115	0.0258723	-0.0422261	0.063049	Axis_2
Rac	40.551	2.69184e-12	Race/Ethnicity - Recode:1	0.041199	0.00427369	0.0325041	0.0498939	Axis_2
Rac	40.551	2.69184e-12	Race/Ethnicity - Recode:2	0.0238857	0.00661209	0.0104333	0.0373381	Axis_2
Rac	40.551	2.69184e-12	Race/Ethnicity - Recode:3	0	0	0	0	Axis_2
Rac	40.551	2.69184e-12	Race/Ethnicity - Recode:4	-0.0125706	0.00518989	-0.0231295	-0.0020117	Axis_2
Rac	40.551	2.69184e-12	Race/Ethnicity - Recode:5	0.0234817	0.00737413	0.00847892	0.0384845	Axis_2
dia	1.5745	0.21837	diabetes based on 2 lab variables and 3 diq questions:0	0	0	0	0	Axis_2
dia	1.5745	0.21837	diabetes based on 2 lab variables and 3 diq questions:1	-0.00860544	0.00685808	-0.0225583	0.00534742	Axis_2
ABI	16.7222	0.000260952	takes rx for antibiotic:0	0	0	0	0	Axis_3
ABI	16.7222	0.000260952	takes rx for antibiotic:1	-0.0242741	0.00593604	-0.0363511	-0.0121972	Axis_3
AGE	19.8768	2.05798e-08	SPL5AGE3	2.22077e-06	7.66374e-06	-1.33712e-05	1.78128e-05	Axis_3
AGE	19.8768	2.05798e-08	AGE	0.00253124	0.000863786	0.000773852	0.00428862	Axis_3
AGE	19.8768	2.05798e-08	SPL5AGE1	-6.4777e-06	2.43083e-06	-1.14233e-05	-1.53213e-06	Axis_3
AGE	19.8768	2.05798e-08	SPL5AGE2	9.95263e-06	6.11954e-06	-2.49768e-06	2.24029e-05	Axis_3
ALC	1.53945	0.19624	ALC_DK:0	0	0	0	0	Axis_3
ALC	1.53945	0.19624	ALC_DK:1	-0.00567648	0.00625737	-0.0184072	0.00705423	Axis_3
ALC	1.53945	0.19624	ALC_DK:2	0.00039231	0.00509557	-0.00997471	0.0107593	Axis_3
ALC	1.53945	0.19624	ALC_DK:3	0.00261665	0.00493567	-0.00742504	0.0126583	Axis_3
ALC	1.53945	0.19624	ALC_DK:4	0.0143368	0.00784597	-0.00162597	0.0302995	Axis_3
ALC	1.53945	0.19624	ALC_DK:5	0.00279241	0.00960006	-0.0167391	0.0223239	Axis_3
ALC	1.53945	0.19624	ALC_DK:99	-0.00506501	0.00602903	-0.0173312	0.00720115	Axis_3
ALI	1.91814	0.175354	takes rx for antihyperlipidemic:0	0	0	0	0	Axis_3
ALI	1.91814	0.175354	takes rx for antihyperlipidemic:1	-0.00574811	0.00415035	-0.0141921	0.00269584	Axis_3
BMI	1.85356	0.142117	BMI2:1	-0.0142902	0.00761648	-0.029786	0.00120569	Axis_3
BMI	1.85356	0.142117	BMI2:2	0	0	0	0	Axis_3
BMI	1.85356	0.142117	BMI2:3	0.00200761	0.00392805	-0.00598407	0.00999929	Axis_3
BMI	1.85356	0.142117	BMI2:4	0.00585907	0.00345472	-0.0011696	0.0128877	Axis_3
BMI	1.85356	0.142117	BMI2:5	0.00405162	0.00394495	-0.00397445	0.0120777	Axis_3
EDU	28.9759	5.43361e-08	EDUCAT2:1	0	0	0	0	Axis_3
EDU	28.9759	5.43361e-08	EDUCAT2:2	-0.00683752	0.00492402	-0.0168555	0.00318047	Axis_3
EDU	28.9759	5.43361e-08	EDUCAT2:3	-0.0209487	0.00332688	-0.0277173	-0.0141802	Axis_3
GEN	0.852145	0.362647	GENDER:0	-0.00229715	0.00248847	-0.00735998	0.00276568	Axis_3
GEN	0.852145	0.362647	GENDER:1	0	0	0	0	Axis_3
GER	0.547508	0.46457	takes rx for GERD:0	0	0	0	0	Axis_3
GER	0.547508	0.46457	takes rx for GERD:1	-0.00361037	0.00487929	-0.0135374	0.00631662	Axis_3
HBP	5.53316	0.024776	LABHYPERTENSION:0	0	0	0	0	Axis_3
HBP	5.53316	0.024776	LABHYPERTENSION:1	-0.00626593	0.00266378	-0.0116854	-0.000846421	Axis_3
MAR	0.222842	0.801436	MARITAL2:1	0	0	0	0	Axis_3
MAR	0.222842	0.801436	MARITAL2:2	0.000262494	0.00389494	-0.00766182	0.0081868	Axis_3
MAR	0.222842	0.801436	MARITAL2:3	0.00236619	0.00467904	-0.00715339	0.0118858	Axis_3
NSM	4.97894	0.0128906	NSMOKING2:1	0	0	0	0	Axis_3
NSM	4.97894	0.0128906	NSMOKING2:2	-0.00518086	0.00381843	-0.0129495	0.00258779	Axis_3
NSM	4.97894	0.0128906	NSMOKING2:3	0.0104985	0.00387153	0.00262186	0.0183752	Axis_3
PER	55.8119	7.14376e-16	PERIO_ALL2:1	0	0	0	0	Axis_3
PER	55.8119	7.14376e-16	PERIO_ALL2:2	0.0388663	0.00632744	0.0259931	0.0517396	Axis_3
PER	55.8119	7.14376e-16	PERIO_ALL2:3	0.0445417	0.00583373	0.0326729	0.0564106	Axis_3
PER	55.8119	7.14376e-16	PERIO_ALL2:4	0.10189	0.00916735	0.0832389	0.120541	Axis_3
PER	55.8119	7.14376e-16	PERIO_ALL2:77	0.018518	0.00705145	0.00417176	0.0328643	Axis_3
PER	55.8119	7.14376e-16	PERIO_ALL2:88	-0.0768188	0.00949312	-0.0961327	-0.0575049	Axis_3
PER	55.8119	7.14376e-16	PERIO_ALL2:99	0.0332126	0.0066575	0.0196678	0.0467574	Axis_3
POV	7.42943	0.000220762	POVERTY:1	0	0	0	0	Axis_3
POV	7.42943	0.000220762	POVERTY:2	-0.00371164	0.00361287	-0.0110621	0.00363881	Axis_3
POV	7.42943	0.000220762	POVERTY:3	-0.0151879	0.00554663	-0.0264726	-0.00390324	Axis_3
POV	7.42943	0.000220762	POVERTY:4	-0.0149235	0.00357961	-0.0222063	-0.00764077	Axis_3
POV	7.42943	0.000220762	POVERTY:99	-0.0187875	0.00588872	-0.0307682	-0.00680677	Axis_3
RES	0.40866	0.527063	takes rx for inhaled respiratory:0	0	0	0	0	Axis_3
RES	0.40866	0.527063	takes rx for inhaled respiratory:1	-0.00584819	0.0091483	-0.0244606	0.0127642	Axis_3
Rac	10.9136	9.49535e-06	Race/Ethnicity - Recode:1	0.00394423	0.00473873	-0.0056968	0.0135853	Axis_3
Rac	10.9136	9.49535e-06	Race/Ethnicity - Recode:2	-0.00323772	0.00457652	-0.0125487	0.00607327	Axis_3
Rac	10.9136	9.49535e-06	Race/Ethnicity - Recode:3	0	0	0	0	Axis_3
Rac	10.9136	9.49535e-06	Race/Ethnicity - Recode:4	0.0201096	0.00341757	0.0131565	0.0270627	Axis_3
Rac	10.9136	9.49535e-06	Race/Ethnicity - Recode:5	0.00284295	0.00411041	-0.00551974	0.0112057	Axis_3
dia	0.246584	0.622782	diabetes based on 2 lab variables and 3 diq questions:0	0	0	0	0	Axis_3
dia	0.246584	0.622782	diabetes based on 2 lab variables and 3 diq questions:1	0.00252751	0.00508992	-0.00782801	0.012883	Axis_3
ABI	0.123968	0.727008	takes rx for antibiotic:0	0	0	0	0	Axis_4
ABI	0.123968	0.727008	takes rx for antibiotic:1	0.00303669	0.00862471	-0.0145104	0.0205838	Axis_4
AGE	5.58238	0.00151656	SPL5AGE3	-5.5745e-06	6.45681e-06	-1.8711e-05	7.56198e-06	Axis_4
AGE	5.58238	0.00151656	AGE	-0.00197968	0.000804957	-0.00361737	-0.000341981	Axis_4
AGE	5.58238	0.00151656	SPL5AGE1	1.11858e-06	2.02727e-06	-3.00592e-06	5.24308e-06	Axis_4
AGE	5.58238	0.00151656	SPL5AGE2	5.74138e-07	4.91783e-06	-9.43127e-06	1.05795e-05	Axis_4
ALC	9.67436	3.7499e-06	ALC_DK:0	0	0	0	0	Axis_4
ALC	9.67436	3.7499e-06	ALC_DK:1	-0.00787299	0.00506891	-0.0181858	0.00243978	Axis_4
ALC	9.67436	3.7499e-06	ALC_DK:2	0.00297158	0.00502317	-0.00724814	0.0131913	Axis_4
ALC	9.67436	3.7499e-06	ALC_DK:3	0.0138326	0.00447962	0.00471874	0.0229464	Axis_4
ALC	9.67436	3.7499e-06	ALC_DK:4	0.0246248	0.00814336	0.00805701	0.0411926	Axis_4
ALC	9.67436	3.7499e-06	ALC_DK:5	0.0145516	0.00890011	-0.00355581	0.032659	Axis_4
ALC	9.67436	3.7499e-06	ALC_DK:99	-0.000331642	0.00629065	-0.0131301	0.0124668	Axis_4
ALI	3.65749	0.0645304	takes rx for antihyperlipidemic:0	0	0	0	0	Axis_4
ALI	3.65749	0.0645304	takes rx for antihyperlipidemic:1	0.010097	0.0052796	-0.000644426	0.0208384	Axis_4
BMI	1.62905	0.190254	BMI2:1	-0.00321803	0.00973122	-0.0230163	0.0165803	Axis_4
BMI	1.62905	0.190254	BMI2:2	0	0	0	0	Axis_4
BMI	1.62905	0.190254	BMI2:3	-0.00740569	0.00316906	-0.0138532	-0.000958193	Axis_4
BMI	1.62905	0.190254	BMI2:4	-0.00139727	0.00374292	-0.00901229	0.00621776	Axis_4
BMI	1.62905	0.190254	BMI2:5	-0.00626056	0.00444025	-0.0152943	0.00277321	Axis_4
EDU	2.44	0.102734	EDUCAT2:1	0	0	0	0	Axis_4
EDU	2.44	0.102734	EDUCAT2:2	0.00830442	0.00386255	0.000445999	0.0161628	Axis_4
EDU	2.44	0.102734	EDUCAT2:3	0.0044802	0.00487525	-0.00543858	0.014399	Axis_4
GEN	2.74132	0.107264	GENDER:0	0.00571461	0.00345149	-0.0013075	0.0127367	Axis_4
GEN	2.74132	0.107264	GENDER:1	0	0	0	0	Axis_4
GER	0.249889	0.62047	takes rx for GERD:0	0	0	0	0	Axis_4
GER	0.249889	0.62047	takes rx for GERD:1	-0.00245693	0.00491495	-0.0124565	0.0075426	Axis_4
HBP	0.679042	0.415833	LABHYPERTENSION:0	0	0	0	0	Axis_4
HBP	0.679042	0.415833	LABHYPERTENSION:1	-0.00316533	0.00384123	-0.0109804	0.00464971	Axis_4
MAR	0.313922	0.732734	MARITAL2:1	0	0	0	0	Axis_4
MAR	0.313922	0.732734	MARITAL2:2	0.00257166	0.00329572	-0.00413353	0.00927685	Axis_4
MAR	0.313922	0.732734	MARITAL2:3	0.00113746	0.00513388	-0.0093075	0.0115824	Axis_4
NSM	0.811719	0.452764	NSMOKING2:1	0	0	0	0	Axis_4
NSM	0.811719	0.452764	NSMOKING2:2	-0.00381084	0.00303589	-0.00998741	0.00236574	Axis_4
NSM	0.811719	0.452764	NSMOKING2:3	-0.000845196	0.00443736	-0.00987306	0.00818267	Axis_4
PER	6.39277	0.000153582	PERIO_ALL2:1	0	0	0	0	Axis_4
PER	6.39277	0.000153582	PERIO_ALL2:2	-0.00119718	0.00630503	-0.0140249	0.0116305	Axis_4
PER	6.39277	0.000153582	PERIO_ALL2:3	-0.0114159	0.00544579	-0.0224954	-0.000336336	Axis_4
PER	6.39277	0.000153582	PERIO_ALL2:4	-0.0320615	0.00753211	-0.0473857	-0.0167373	Axis_4
PER	6.39277	0.000153582	PERIO_ALL2:77	-0.0112073	0.00639911	-0.0242263	0.00181182	Axis_4
PER	6.39277	0.000153582	PERIO_ALL2:88	-0.061985	0.0160392	-0.0946169	-0.029353	Axis_4
PER	6.39277	0.000153582	PERIO_ALL2:99	-0.0165624	0.00661478	-0.0300203	-0.00310452	Axis_4
POV	0.508794	0.729588	POVERTY:1	0	0	0	0	Axis_4
POV	0.508794	0.729588	POVERTY:2	0.00700226	0.00553308	-0.00425489	0.0182594	Axis_4
POV	0.508794	0.729588	POVERTY:3	0.00498082	0.00461349	-0.0044054	0.014367	Axis_4
POV	0.508794	0.729588	POVERTY:4	0.00289593	0.00428974	-0.00583161	0.0116235	Axis_4
POV	0.508794	0.729588	POVERTY:99	0.0018009	0.00516609	-0.00870959	0.0123114	Axis_4
RES	0.938418	0.339732	takes rx for inhaled respiratory:0	0	0	0	0	Axis_4
RES	0.938418	0.339732	takes rx for inhaled respiratory:1	0.0188096	0.0194169	-0.0206945	0.0583136	Axis_4
Rac	4.80362	0.00364304	Race/Ethnicity - Recode:1	-0.0130367	0.00385959	-0.0208891	-0.0051843	Axis_4
Rac	4.80362	0.00364304	Race/Ethnicity - Recode:2	-0.00685823	0.00471117	-0.0164432	0.00272671	Axis_4
Rac	4.80362	0.00364304	Race/Ethnicity - Recode:3	0	0	0	0	Axis_4
Rac	4.80362	0.00364304	Race/Ethnicity - Recode:4	0.00683495	0.0041867	-0.00168295	0.0153529	Axis_4
Rac	4.80362	0.00364304	Race/Ethnicity - Recode:5	-0.0162526	0.00481745	-0.0260538	-0.00645147	Axis_4
dia	0.041416	0.839987	diabetes based on 2 lab variables and 3 diq questions:0	0	0	0	0	Axis_4
dia	0.041416	0.839987	diabetes based on 2 lab variables and 3 diq questions:1	-0.00117876	0.00579218	-0.012963	0.0106055	Axis_4
ABI	0.268794	0.607601	takes rx for antibiotic:0	0	0	0	0	Axis_5
ABI	0.268794	0.607601	takes rx for antibiotic:1	-0.00340046	0.00655885	-0.0167446	0.00994363	Axis_5
AGE	3.62689	0.0147855	SPL5AGE3	2.84812e-06	7.26075e-06	-1.1924e-05	1.76202e-05	Axis_5
AGE	3.62689	0.0147855	AGE	-0.00182628	0.000650836	-0.00315041	-0.000502141	Axis_5
AGE	3.62689	0.0147855	SPL5AGE1	2.21051e-06	1.86297e-06	-1.57974e-06	6.00075e-06	Axis_5
AGE	3.62689	0.0147855	SPL5AGE2	-3.7062e-06	5.10977e-06	-1.41021e-05	6.68972e-06	Axis_5
ALC	1.32577	0.273574	ALC_DK:0	0	0	0	0	Axis_5
ALC	1.32577	0.273574	ALC_DK:1	-0.0079091	0.00630093	-0.0207284	0.00491024	Axis_5
ALC	1.32577	0.273574	ALC_DK:2	-0.00691528	0.00557714	-0.0182621	0.0044315	Axis_5
ALC	1.32577	0.273574	ALC_DK:3	-0.00987271	0.00606104	-0.022204	0.00245857	Axis_5
ALC	1.32577	0.273574	ALC_DK:4	-0.00186184	0.00675209	-0.0155991	0.0118754	Axis_5
ALC	1.32577	0.273574	ALC_DK:5	-0.0124414	0.0056767	-0.0239907	-0.000892091	Axis_5
ALC	1.32577	0.273574	ALC_DK:99	-0.00605855	0.00672122	-0.019733	0.00761587	Axis_5
ALI	1.16521	0.288214	takes rx for antihyperlipidemic:0	0	0	0	0	Axis_5
ALI	1.16521	0.288214	takes rx for antihyperlipidemic:1	0.00505764	0.00468539	-0.00447485	0.0145901	Axis_5
BMI	1.76687	0.159088	BMI2:1	-0.00512478	0.0103079	-0.0260964	0.0158469	Axis_5
BMI	1.76687	0.159088	BMI2:2	0	0	0	0	Axis_5
BMI	1.76687	0.159088	BMI2:3	-0.00371764	0.00302066	-0.00986322	0.00242793	Axis_5
BMI	1.76687	0.159088	BMI2:4	0.000922749	0.00373243	-0.00667094	0.00851644	Axis_5
BMI	1.76687	0.159088	BMI2:5	0.0039991	0.00433456	-0.00481963	0.0128178	Axis_5
EDU	2.06868	0.142428	EDUCAT2:1	0	0	0	0	Axis_5
EDU	2.06868	0.142428	EDUCAT2:2	-0.00614102	0.00368041	-0.0136289	0.00134684	Axis_5
EDU	2.06868	0.142428	EDUCAT2:3	-0.00784225	0.0038844	-0.0157451	6.06243e-05	Axis_5
GEN	0.859663	0.360565	GENDER:0	0.00245622	0.00264913	-0.00293347	0.00784591	Axis_5
GEN	0.859663	0.360565	GENDER:1	0	0	0	0	Axis_5
GER	0.205214	0.653509	takes rx for GERD:0	0	0	0	0	Axis_5
GER	0.205214	0.653509	takes rx for GERD:1	0.0023721	0.00523636	-0.00828136	0.0130256	Axis_5
HBP	3.59595	0.0667042	LABHYPERTENSION:0	0	0	0	0	Axis_5
HBP	3.59595	0.0667042	LABHYPERTENSION:1	0.00512294	0.00270155	-0.0003734	0.0106193	Axis_5
MAR	0.9077	0.413287	MARITAL2:1	0	0	0	0	Axis_5
MAR	0.9077	0.413287	MARITAL2:2	-0.00422169	0.00370759	-0.0117648	0.00332146	Axis_5
MAR	0.9077	0.413287	MARITAL2:3	-0.0061729	0.00491122	-0.0161649	0.00381906	Axis_5
NSM	54.5383	3.45822e-11	NSMOKING2:1	0	0	0	0	Axis_5
NSM	54.5383	3.45822e-11	NSMOKING2:2	-0.00374463	0.00396493	-0.0118113	0.00432209	Axis_5
NSM	54.5383	3.45822e-11	NSMOKING2:3	-0.0299296	0.00290976	-0.0358496	-0.0240097	Axis_5
PER	1.37728	0.252757	PERIO_ALL2:1	0	0	0	0	Axis_5
PER	1.37728	0.252757	PERIO_ALL2:2	0.0126561	0.00708159	-0.00175151	0.0270637	Axis_5
PER	1.37728	0.252757	PERIO_ALL2:3	-0.00386683	0.00451006	-0.0130426	0.00530895	Axis_5
PER	1.37728	0.252757	PERIO_ALL2:4	-0.000392456	0.00571976	-0.0120294	0.0112445	Axis_5
PER	1.37728	0.252757	PERIO_ALL2:77	0.00333759	0.0068453	-0.0105893	0.0172645	Axis_5
PER	1.37728	0.252757	PERIO_ALL2:88	0.0267244	0.0126636	0.000960138	0.0524887	Axis_5
PER	1.37728	0.252757	PERIO_ALL2:99	0.00274927	0.00478534	-0.00698658	0.0124851	Axis_5
POV	0.16424	0.954989	POVERTY:1	0	0	0	0	Axis_5
POV	0.16424	0.954989	POVERTY:2	-0.000834335	0.00336571	-0.00768192	0.00601324	Axis_5
POV	0.16424	0.954989	POVERTY:3	0.00191293	0.00461385	-0.00747402	0.0112999	Axis_5
POV	0.16424	0.954989	POVERTY:4	-0.00111993	0.00343022	-0.00809877	0.00585891	Axis_5
POV	0.16424	0.954989	POVERTY:99	0.000250023	0.0046734	-0.00925809	0.00975813	Axis_5
RES	0.589728	0.447985	takes rx for inhaled respiratory:0	0	0	0	0	Axis_5
RES	0.589728	0.447985	takes rx for inhaled respiratory:1	0.011505	0.0149817	-0.0189755	0.0419854	Axis_5
Rac	8.62018	7.05625e-05	Race/Ethnicity - Recode:1	-0.0139615	0.00344658	-0.0209737	-0.00694942	Axis_5
Rac	8.62018	7.05625e-05	Race/Ethnicity - Recode:2	-0.0142229	0.0043155	-0.0230029	-0.005443	Axis_5
Rac	8.62018	7.05625e-05	Race/Ethnicity - Recode:3	0	0	0	0	Axis_5
Rac	8.62018	7.05625e-05	Race/Ethnicity - Recode:4	-0.0136926	0.00403974	-0.0219115	-0.00547369	Axis_5
Rac	8.62018	7.05625e-05	Race/Ethnicity - Recode:5	-0.019168	0.00389161	-0.0270855	-0.0112505	Axis_5
dia	0.610684	0.440101	diabetes based on 2 lab variables and 3 diq questions:0	0	0	0	0	Axis_5
dia	0.610684	0.440101	diabetes based on 2 lab variables and 3 diq questions:1	-0.00375167	0.00480083	-0.013519	0.0060157	Axis_5
ABI	0.80234	0.376882	takes rx for antibiotic:0	0	0	0	0	Axis_6
ABI	0.80234	0.376882	takes rx for antibiotic:1	-0.00485284	0.00541772	-0.0158753	0.0061696	Axis_6
AGE	2.14965	0.0966452	SPL5AGE3	-1.26649e-05	5.09179e-06	-2.30242e-05	-2.30555e-06	Axis_6
AGE	2.14965	0.0966452	AGE	0.00116519	0.000830621	-0.000524719	0.0028551	Axis_6
AGE	2.14965	0.0966452	SPL5AGE1	-4.25533e-06	1.93792e-06	-8.19806e-06	-3.12598e-07	Axis_6
AGE	2.14965	0.0966452	SPL5AGE2	1.06121e-05	4.48278e-06	1.49178e-06	1.97324e-05	Axis_6
ALC	0.541676	0.77263	ALC_DK:0	0	0	0	0	Axis_6
ALC	0.541676	0.77263	ALC_DK:1	0.00263116	0.00451118	-0.00654691	0.0118092	Axis_6
ALC	0.541676	0.77263	ALC_DK:2	0.00511004	0.00359688	-0.00220786	0.0124279	Axis_6
ALC	0.541676	0.77263	ALC_DK:3	0.00532803	0.00376507	-0.00233206	0.0129881	Axis_6
ALC	0.541676	0.77263	ALC_DK:4	0.00215361	0.00477879	-0.0075689	0.0118761	Axis_6
ALC	0.541676	0.77263	ALC_DK:5	0.00026632	0.00569394	-0.0113181	0.0118507	Axis_6
ALC	0.541676	0.77263	ALC_DK:99	0.00200227	0.00517666	-0.00852972	0.0125343	Axis_6
ALI	0.289988	0.593842	takes rx for antihyperlipidemic:0	0	0	0	0	Axis_6
ALI	0.289988	0.593842	takes rx for antihyperlipidemic:1	0.00184881	0.00343321	-0.00513612	0.00883373	Axis_6
BMI	0.464248	0.761431	BMI2:1	-0.00317119	0.0065246	-0.0164456	0.0101032	Axis_6
BMI	0.464248	0.761431	BMI2:2	0	0	0	0	Axis_6
BMI	0.464248	0.761431	BMI2:3	0.00397511	0.00363513	-0.00342061	0.0113708	Axis_6
BMI	0.464248	0.761431	BMI2:4	0.00214662	0.00457395	-0.00715915	0.0114524	Axis_6
BMI	0.464248	0.761431	BMI2:5	0.00390846	0.00438515	-0.00501319	0.0128301	Axis_6
EDU	0.873066	0.427094	EDUCAT2:1	0	0	0	0	Axis_6
EDU	0.873066	0.427094	EDUCAT2:2	0.00140872	0.00346442	-0.00563971	0.00845714	Axis_6
EDU	0.873066	0.427094	EDUCAT2:3	-0.00215643	0.00346431	-0.00920461	0.00489176	Axis_6
GEN	5.34055	0.0272243	GENDER:0	-0.00488322	0.00211307	-0.00918229	-0.000584153	Axis_6
GEN	5.34055	0.0272243	GENDER:1	0	0	0	0	Axis_6
GER	0.764738	0.38817	takes rx for GERD:0	0	0	0	0	Axis_6
GER	0.764738	0.38817	takes rx for GERD:1	-0.00463649	0.00530191	-0.0154233	0.00615034	Axis_6
HBP	0.926753	0.34271	LABHYPERTENSION:0	0	0	0	0	Axis_6
HBP	0.926753	0.34271	LABHYPERTENSION:1	-0.0021854	0.00227012	-0.00680399	0.0024332	Axis_6
MAR	2.13883	0.133838	MARITAL2:1	0	0	0	0	Axis_6
MAR	2.13883	0.133838	MARITAL2:2	0.00561668	0.0034277	-0.00135702	0.0125904	Axis_6
MAR	2.13883	0.133838	MARITAL2:3	0.010857	0.00527169	0.000131706	0.0215824	Axis_6
NSM	1.20876	0.311445	NSMOKING2:1	0	0	0	0	Axis_6
NSM	1.20876	0.311445	NSMOKING2:2	-0.000945559	0.0025045	-0.00604101	0.00414989	Axis_6
NSM	1.20876	0.311445	NSMOKING2:3	-0.00516617	0.00344141	-0.0121678	0.00183544	Axis_6
PER	8.23193	1.74262e-05	PERIO_ALL2:1	0	0	0	0	Axis_6
PER	8.23193	1.74262e-05	PERIO_ALL2:2	0.00348792	0.00394092	-0.00452994	0.0115058	Axis_6
PER	8.23193	1.74262e-05	PERIO_ALL2:3	0.00989535	0.00324269	0.00329804	0.0164926	Axis_6
PER	8.23193	1.74262e-05	PERIO_ALL2:4	0.0229408	0.00619782	0.0103312	0.0355503	Axis_6
PER	8.23193	1.74262e-05	PERIO_ALL2:77	-8.06628e-05	0.00556761	-0.011408	0.0112467	Axis_6
PER	8.23193	1.74262e-05	PERIO_ALL2:88	-0.0261674	0.00587727	-0.0381248	-0.01421	Axis_6
PER	8.23193	1.74262e-05	PERIO_ALL2:99	0.00368681	0.00605036	-0.00862274	0.0159964	Axis_6
POV	5.3466	0.00196913	POVERTY:1	0	0	0	0	Axis_6
POV	5.3466	0.00196913	POVERTY:2	0.0041494	0.00253334	-0.00100472	0.00930353	Axis_6
POV	5.3466	0.00196913	POVERTY:3	-0.00668256	0.00448879	-0.0158151	0.00244994	Axis_6
POV	5.3466	0.00196913	POVERTY:4	-0.00777657	0.00302475	-0.0139305	-0.00162267	Axis_6
POV	5.3466	0.00196913	POVERTY:99	-0.000346304	0.00397797	-0.00843955	0.00774694	Axis_6
RES	0.0997903	0.754071	takes rx for inhaled respiratory:0	0	0	0	0	Axis_6
RES	0.0997903	0.754071	takes rx for inhaled respiratory:1	-0.00404195	0.0127952	-0.0300739	0.02199	Axis_6
Rac	2.44713	0.065693	Race/Ethnicity - Recode:1	0.00296953	0.00265214	-0.00242629	0.00836535	Axis_6
Rac	2.44713	0.065693	Race/Ethnicity - Recode:2	0.00190279	0.00374849	-0.00572358	0.00952916	Axis_6
Rac	2.44713	0.065693	Race/Ethnicity - Recode:3	0	0	0	0	Axis_6
Rac	2.44713	0.065693	Race/Ethnicity - Recode:4	0.00644719	0.00266944	0.00101617	0.0118782	Axis_6
Rac	2.44713	0.065693	Race/Ethnicity - Recode:5	0.00973169	0.00380584	0.00198866	0.0174747	Axis_6
dia	0.11331	0.738538	diabetes based on 2 lab variables and 3 diq questions:0	0	0	0	0	Axis_6
dia	0.11331	0.738538	diabetes based on 2 lab variables and 3 diq questions:1	0.00148535	0.00441258	-0.00749212	0.0104628	Axis_6
ABI	0.910521	0.346914	takes rx for antibiotic:0	0	0	0	0	Axis_7
ABI	0.910521	0.346914	takes rx for antibiotic:1	-0.0053633	0.00562066	-0.0167986	0.00607202	Axis_7
AGE	1.13338	0.357818	SPL5AGE3	1.02814e-05	5.94411e-06	-1.81202e-06	2.23747e-05	Axis_7
AGE	1.13338	0.357818	AGE	-0.000634201	0.000722251	-0.00210363	0.00083523	Axis_7
AGE	1.13338	0.357818	SPL5AGE1	2.46218e-06	1.9911e-06	-1.58875e-06	6.5131e-06	Axis_7
AGE	1.13338	0.357818	SPL5AGE2	-6.90459e-06	4.89086e-06	-1.68551e-05	3.04594e-06	Axis_7
ALC	2.17395	0.0708328	ALC_DK:0	0	0	0	0	Axis_7
ALC	2.17395	0.0708328	ALC_DK:1	0.0114529	0.00446817	0.00236236	0.0205435	Axis_7
ALC	2.17395	0.0708328	ALC_DK:2	0.00222099	0.00447039	-0.00687409	0.0113161	Axis_7
ALC	2.17395	0.0708328	ALC_DK:3	0.00448838	0.00443125	-0.00452707	0.0135038	Axis_7
ALC	2.17395	0.0708328	ALC_DK:4	0.00264486	0.00609738	-0.00976035	0.0150501	Axis_7
ALC	2.17395	0.0708328	ALC_DK:5	0.00234017	0.00762118	-0.0131652	0.0178456	Axis_7
ALC	2.17395	0.0708328	ALC_DK:99	-0.00089336	0.00589665	-0.0128902	0.0111035	Axis_7
ALI	0.000353045	0.985122	takes rx for antihyperlipidemic:0	0	0	0	0	Axis_7
ALI	0.000353045	0.985122	takes rx for antihyperlipidemic:1	-8.61057e-05	0.00458266	-0.00940959	0.00923738	Axis_7
BMI	0.936902	0.454751	BMI2:1	-0.00196084	0.00692516	-0.0160502	0.0121285	Axis_7
BMI	0.936902	0.454751	BMI2:2	0	0	0	0	Axis_7
BMI	0.936902	0.454751	BMI2:3	0.00151837	0.00324712	-0.00508794	0.00812467	Axis_7
BMI	0.936902	0.454751	BMI2:4	0.000150945	0.00371045	-0.00739803	0.00769992	Axis_7
BMI	0.936902	0.454751	BMI2:5	0.00524595	0.00412882	-0.00315419	0.0136461	Axis_7
EDU	0.737201	0.486165	EDUCAT2:1	0	0	0	0	Axis_7
EDU	0.737201	0.486165	EDUCAT2:2	9.52708e-05	0.00279062	-0.00558229	0.00577283	Axis_7
EDU	0.737201	0.486165	EDUCAT2:3	0.00337896	0.00348946	-0.0037204	0.0104783	Axis_7
GEN	1.46512	0.234716	GENDER:0	0.00261968	0.00216427	-0.00178357	0.00702293	Axis_7
GEN	1.46512	0.234716	GENDER:1	0	0	0	0	Axis_7
GER	0.629072	0.433362	takes rx for GERD:0	0	0	0	0	Axis_7
GER	0.629072	0.433362	takes rx for GERD:1	0.00387059	0.00488008	-0.00605801	0.0137992	Axis_7
HBP	0.0108284	0.917752	LABHYPERTENSION:0	0	0	0	0	Axis_7
HBP	0.0108284	0.917752	LABHYPERTENSION:1	0.000255752	0.00245774	-0.00474456	0.00525607	Axis_7
MAR	3.10381	0.0581927	MARITAL2:1	0	0	0	0	Axis_7
MAR	3.10381	0.0581927	MARITAL2:2	0.00193454	0.00351627	-0.00521936	0.00908845	Axis_7
MAR	3.10381	0.0581927	MARITAL2:3	-0.00606041	0.00438041	-0.0149724	0.0028516	Axis_7
NSM	50.5461	8.98084e-11	NSMOKING2:1	0	0	0	0	Axis_7
NSM	50.5461	8.98084e-11	NSMOKING2:2	0.00415615	0.00409397	-0.0041731	0.0124854	Axis_7
NSM	50.5461	8.98084e-11	NSMOKING2:3	-0.0263698	0.00293387	-0.0323388	-0.0204009	Axis_7
PER	2.07455	0.0831939	PERIO_ALL2:1	0	0	0	0	Axis_7
PER	2.07455	0.0831939	PERIO_ALL2:2	-0.00683294	0.00521119	-0.0174352	0.0037693	Axis_7
PER	2.07455	0.0831939	PERIO_ALL2:3	-0.00995431	0.00402794	-0.0181492	-0.00175941	Axis_7
PER	2.07455	0.0831939	PERIO_ALL2:4	-0.0123234	0.00543456	-0.0233801	-0.0012667	Axis_7
PER	2.07455	0.0831939	PERIO_ALL2:77	-0.00123265	0.00589198	-0.01322	0.0107547	Axis_7
PER	2.07455	0.0831939	PERIO_ALL2:88	0.00588727	0.00731554	-0.00899631	0.0207709	Axis_7
PER	2.07455	0.0831939	PERIO_ALL2:99	-0.00873708	0.00475734	-0.018416	0.00094181	Axis_7
POV	1.00558	0.418645	POVERTY:1	0	0	0	0	Axis_7
POV	1.00558	0.418645	POVERTY:2	0.000678961	0.00439506	-0.00826285	0.00962077	Axis_7
POV	1.00558	0.418645	POVERTY:3	0.00376444	0.00441535	-0.00521866	0.0127475	Axis_7
POV	1.00558	0.418645	POVERTY:4	0.00398885	0.0037565	-0.00365381	0.0116315	Axis_7
POV	1.00558	0.418645	POVERTY:99	0.00896501	0.00630663	-0.00386592	0.0217959	Axis_7
RES	1.04741	0.313549	takes rx for inhaled respiratory:0	0	0	0	0	Axis_7
RES	1.04741	0.313549	takes rx for inhaled respiratory:1	0.0163663	0.0159916	-0.0161689	0.0489015	Axis_7
Rac	2.41451	0.0685254	Race/Ethnicity - Recode:1	-0.00376369	0.00339356	-0.0106679	0.00314056	Axis_7
Rac	2.41451	0.0685254	Race/Ethnicity - Recode:2	-0.00875648	0.00355247	-0.015984	-0.00152892	Axis_7
Rac	2.41451	0.0685254	Race/Ethnicity - Recode:3	0	0	0	0	Axis_7
Rac	2.41451	0.0685254	Race/Ethnicity - Recode:4	-0.00639843	0.00377751	-0.0140838	0.00128697	Axis_7
Rac	2.41451	0.0685254	Race/Ethnicity - Recode:5	-0.00349579	0.00351054	-0.010638	0.00364645	Axis_7
dia	0.0536678	0.81823	diabetes based on 2 lab variables and 3 diq questions:0	0	0	0	0	Axis_7
dia	0.0536678	0.81823	diabetes based on 2 lab variables and 3 diq questions:1	-0.000887321	0.00383022	-0.00867997	0.00690533	Axis_7
ABI	0.435167	0.514042	takes rx for antibiotic:0	0	0	0	0	Axis_8
ABI	0.435167	0.514042	takes rx for antibiotic:1	-0.00354562	0.00537482	-0.0144808	0.00738954	Axis_8
AGE	2.32189	0.0772641	SPL5AGE3	-1.53418e-06	5.77038e-06	-1.32741e-05	1.02057e-05	Axis_8
AGE	2.32189	0.0772641	AGE	-0.000704436	0.000781973	-0.00229537	0.0008865	Axis_8
AGE	2.32189	0.0772641	SPL5AGE1	-2.84637e-07	1.95053e-06	-4.25303e-06	3.68375e-06	Axis_8
AGE	2.32189	0.0772641	SPL5AGE2	1.39084e-06	4.78862e-06	-8.35168e-06	1.11334e-05	Axis_8
ALC	0.976297	0.456641	ALC_DK:0	0	0	0	0	Axis_8
ALC	0.976297	0.456641	ALC_DK:1	-0.00619513	0.00298852	-0.0122753	-0.000114939	Axis_8
ALC	0.976297	0.456641	ALC_DK:2	-0.00233988	0.00299989	-0.00844319	0.00376343	Axis_8
ALC	0.976297	0.456641	ALC_DK:3	-0.00377985	0.00386755	-0.0116484	0.00408874	Axis_8
ALC	0.976297	0.456641	ALC_DK:4	-0.00502578	0.00409266	-0.0133524	0.00330081	Axis_8
ALC	0.976297	0.456641	ALC_DK:5	-0.00507907	0.00390566	-0.0130252	0.00286706	Axis_8
ALC	0.976297	0.456641	ALC_DK:99	-0.00206297	0.00328694	-0.0087503	0.00462437	Axis_8
ALI	0.0086493	0.926465	takes rx for antihyperlipidemic:0	0	0	0	0	Axis_8
ALI	0.0086493	0.926465	takes rx for antihyperlipidemic:1	-0.00030414	0.00327026	-0.00695754	0.00634926	Axis_8
BMI	2.288	0.0807387	BMI2:1	-0.00364796	0.00710816	-0.0181096	0.0108137	Axis_8
BMI	2.288	0.0807387	BMI2:2	0	0	0	0	Axis_8
BMI	2.288	0.0807387	BMI2:3	-0.00104916	0.00314542	-0.00744856	0.00535024	Axis_8
BMI	2.288	0.0807387	BMI2:4	-0.00533521	0.00201045	-0.00942551	-0.00124492	Axis_8
BMI	2.288	0.0807387	BMI2:5	-0.00338579	0.00363085	-0.0107728	0.00400123	Axis_8
EDU	3.63103	0.0375573	EDUCAT2:1	0	0	0	0	Axis_8
EDU	3.63103	0.0375573	EDUCAT2:2	0.0061877	0.00299628	9.17216e-05	0.0122837	Axis_8
EDU	3.63103	0.0375573	EDUCAT2:3	0.00815468	0.00308614	0.00187587	0.0144335	Axis_8
GEN	0.466468	0.499384	GENDER:0	0.0012576	0.00184133	-0.00248862	0.00500383	Axis_8
GEN	0.466468	0.499384	GENDER:1	0	0	0	0	Axis_8
GER	5.04181	0.0315611	takes rx for GERD:0	0	0	0	0	Axis_8
GER	5.04181	0.0315611	takes rx for GERD:1	-0.00890627	0.00396646	-0.0169761	-0.000836456	Axis_8
HBP	1.25776	0.27017	LABHYPERTENSION:0	0	0	0	0	Axis_8
HBP	1.25776	0.27017	LABHYPERTENSION:1	0.00227978	0.00203279	-0.00185597	0.00641553	Axis_8
MAR	2.0097	0.150105	MARITAL2:1	0	0	0	0	Axis_8
MAR	2.0097	0.150105	MARITAL2:2	0.0049397	0.00287411	-0.000907719	0.0107871	Axis_8
MAR	2.0097	0.150105	MARITAL2:3	0.00583784	0.00330082	-0.000877729	0.0125534	Axis_8
NSM	7.10898	0.00270839	NSMOKING2:1	0	0	0	0	Axis_8
NSM	7.10898	0.00270839	NSMOKING2:2	0.00675375	0.00323823	0.000165525	0.013342	Axis_8
NSM	7.10898	0.00270839	NSMOKING2:3	-0.00726821	0.00257961	-0.0125165	-0.00201995	Axis_8
PER	25.2468	5.20097e-11	PERIO_ALL2:1	0	0	0	0	Axis_8
PER	25.2468	5.20097e-11	PERIO_ALL2:2	-0.0109409	0.00271779	-0.0164702	-0.00541147	Axis_8
PER	25.2468	5.20097e-11	PERIO_ALL2:3	-0.0114858	0.00411888	-0.0198657	-0.00310586	Axis_8
PER	25.2468	5.20097e-11	PERIO_ALL2:4	-0.0272143	0.00385396	-0.0350552	-0.0193734	Axis_8
PER	25.2468	5.20097e-11	PERIO_ALL2:77	-0.00832763	0.00646463	-0.02148	0.00482477	Axis_8
PER	25.2468	5.20097e-11	PERIO_ALL2:88	-0.0632872	0.00628284	-0.0760697	-0.0505047	Axis_8
PER	25.2468	5.20097e-11	PERIO_ALL2:99	-0.0175383	0.00585491	-0.0294502	-0.00562641	Axis_8
POV	1.19571	0.331049	POVERTY:1	0	0	0	0	Axis_8
POV	1.19571	0.331049	POVERTY:2	-0.00296839	0.00236392	-0.00777783	0.00184104	Axis_8
POV	1.19571	0.331049	POVERTY:3	-0.00405489	0.00355046	-0.0112784	0.00316859	Axis_8
POV	1.19571	0.331049	POVERTY:4	-0.000162256	0.0026863	-0.00562757	0.00530306	Axis_8
POV	1.19571	0.331049	POVERTY:99	-0.00608131	0.00588549	-0.0180554	0.00589281	Axis_8
RES	0.000123319	0.991207	takes rx for inhaled respiratory:0	0	0	0	0	Axis_8
RES	0.000123319	0.991207	takes rx for inhaled respiratory:1	-0.000123397	0.0111119	-0.0227308	0.022484	Axis_8
Rac	1.8792	0.137451	Race/Ethnicity - Recode:1	0.00151907	0.00306286	-0.00471235	0.0077505	Axis_8
Rac	1.8792	0.137451	Race/Ethnicity - Recode:2	0.0046451	0.00249671	-0.000434499	0.0097247	Axis_8
Rac	1.8792	0.137451	Race/Ethnicity - Recode:3	0	0	0	0	Axis_8
Rac	1.8792	0.137451	Race/Ethnicity - Recode:4	-0.00293209	0.00235068	-0.00771458	0.0018504	Axis_8
Rac	1.8792	0.137451	Race/Ethnicity - Recode:5	0.00114655	0.00448419	-0.00797659	0.0102697	Axis_8
dia	0.361768	0.551636	diabetes based on 2 lab variables and 3 diq questions:0	0	0	0	0	Axis_8
dia	0.361768	0.551636	diabetes based on 2 lab variables and 3 diq questions:1	0.00239046	0.00397436	-0.00569543	0.0104764	Axis_8
ABI	0.748175	0.393299	takes rx for antibiotic:0	0	0	0	0	Axis_9
ABI	0.748175	0.393299	takes rx for antibiotic:1	-0.00460233	0.00532079	-0.0154276	0.00622291	Axis_9
AGE	4.76345	0.00381564	SPL5AGE3	-5.95975e-06	3.644e-06	-1.33735e-05	1.45402e-06	Axis_9
AGE	4.76345	0.00381564	AGE	-0.000485029	0.000549426	-0.00160284	0.000632786	Axis_9
AGE	4.76345	0.00381564	SPL5AGE1	-2.86811e-07	1.21143e-06	-2.75148e-06	2.17785e-06	Axis_9
AGE	4.76345	0.00381564	SPL5AGE2	2.52219e-06	2.97897e-06	-3.53858e-06	8.58295e-06	Axis_9
ALC	1.73508	0.143785	ALC_DK:0	0	0	0	0	Axis_9
ALC	1.73508	0.143785	ALC_DK:1	0.00762484	0.00427273	-0.0010681	0.0163178	Axis_9
ALC	1.73508	0.143785	ALC_DK:2	-0.000146907	0.00377226	-0.00782162	0.00752781	Axis_9
ALC	1.73508	0.143785	ALC_DK:3	-0.000202031	0.00453412	-0.00942676	0.0090227	Axis_9
ALC	1.73508	0.143785	ALC_DK:4	-0.00567162	0.00529447	-0.0164433	0.00510006	Axis_9
ALC	1.73508	0.143785	ALC_DK:5	-0.00497491	0.00543522	-0.0160329	0.00608314	Axis_9
ALC	1.73508	0.143785	ALC_DK:99	0.00344286	0.004273	-0.00525063	0.0121363	Axis_9
ALI	1.14608	0.292139	takes rx for antihyperlipidemic:0	0	0	0	0	Axis_9
ALI	1.14608	0.292139	takes rx for antihyperlipidemic:1	-0.00376073	0.00351289	-0.0109078	0.00338631	Axis_9
BMI	5.34516	0.00197229	BMI2:1	0.00105078	0.0063885	-0.0119467	0.0140483	Axis_9
BMI	5.34516	0.00197229	BMI2:2	0	0	0	0	Axis_9
BMI	5.34516	0.00197229	BMI2:3	-4.20042e-05	0.00248009	-0.00508778	0.00500378	Axis_9
BMI	5.34516	0.00197229	BMI2:4	0.00365563	0.00314169	-0.00273619	0.0100475	Axis_9
BMI	5.34516	0.00197229	BMI2:5	0.0108856	0.0031691	0.00443798	0.0173332	Axis_9
EDU	1.47555	0.243348	EDUCAT2:1	0	0	0	0	Axis_9
EDU	1.47555	0.243348	EDUCAT2:2	0.00554494	0.0032278	-0.00102207	0.0121119	Axis_9
EDU	1.47555	0.243348	EDUCAT2:3	0.00405579	0.00342513	-0.0029127	0.0110243	Axis_9
GEN	4.94534	0.033119	GENDER:0	-0.00433697	0.00195024	-0.00830477	-0.000369174	Axis_9
GEN	4.94534	0.033119	GENDER:1	0	0	0	0	Axis_9
GER	1.19192	0.28285	takes rx for GERD:0	0	0	0	0	Axis_9
GER	1.19192	0.28285	takes rx for GERD:1	-0.00351392	0.00321861	-0.0100622	0.00303439	Axis_9
HBP	1.20854	0.279578	LABHYPERTENSION:0	0	0	0	0	Axis_9
HBP	1.20854	0.279578	LABHYPERTENSION:1	-0.00248153	0.0022573	-0.00707405	0.00211099	Axis_9
MAR	1.5946	0.218236	MARITAL2:1	0	0	0	0	Axis_9
MAR	1.5946	0.218236	MARITAL2:2	0.00386999	0.00276477	-0.00175499	0.00949496	Axis_9
MAR	1.5946	0.218236	MARITAL2:3	0.00582782	0.00326972	-0.000824483	0.0124801	Axis_9
NSM	2.35012	0.111122	NSMOKING2:1	0	0	0	0	Axis_9
NSM	2.35012	0.111122	NSMOKING2:2	0.00484018	0.0025077	-0.000261774	0.00994213	Axis_9
NSM	2.35012	0.111122	NSMOKING2:3	-0.00124606	0.00260852	-0.00655313	0.00406101	Axis_9
PER	6.75185	9.83018e-05	PERIO_ALL2:1	0	0	0	0	Axis_9
PER	6.75185	9.83018e-05	PERIO_ALL2:2	-0.00370039	0.00565809	-0.0152119	0.00781107	Axis_9
PER	6.75185	9.83018e-05	PERIO_ALL2:3	-0.00389842	0.00293961	-0.00987911	0.00208226	Axis_9
PER	6.75185	9.83018e-05	PERIO_ALL2:4	-0.0169556	0.00304728	-0.0231553	-0.0107558	Axis_9
PER	6.75185	9.83018e-05	PERIO_ALL2:77	0.00555544	0.00517976	-0.00498286	0.0160937	Axis_9
PER	6.75185	9.83018e-05	PERIO_ALL2:88	0.0138281	0.00563734	0.00235888	0.0252974	Axis_9
PER	6.75185	9.83018e-05	PERIO_ALL2:99	-0.00444563	0.005746	-0.016136	0.0072447	Axis_9
POV	0.871284	0.491509	POVERTY:1	0	0	0	0	Axis_9
POV	0.871284	0.491509	POVERTY:2	-0.000170325	0.00235986	-0.00497149	0.00463084	Axis_9
POV	0.871284	0.491509	POVERTY:3	0.00222683	0.00318952	-0.00426231	0.00871596	Axis_9
POV	0.871284	0.491509	POVERTY:4	-0.00378409	0.00317827	-0.0102503	0.00268216	Axis_9
POV	0.871284	0.491509	POVERTY:99	0.000958482	0.00362267	-0.0064119	0.00832886	Axis_9
RES	1.53874	0.223553	takes rx for inhaled respiratory:0	0	0	0	0	Axis_9
RES	1.53874	0.223553	takes rx for inhaled respiratory:1	0.0143321	0.0115538	-0.00917439	0.0378385	Axis_9
Rac	2.26088	0.0836326	Race/Ethnicity - Recode:1	-0.000502725	0.00341206	-0.00744462	0.00643917	Axis_9
Rac	2.26088	0.0836326	Race/Ethnicity - Recode:2	-0.00188131	0.00401758	-0.0100551	0.00629253	Axis_9
Rac	2.26088	0.0836326	Race/Ethnicity - Recode:3	0	0	0	0	Axis_9
Rac	2.26088	0.0836326	Race/Ethnicity - Recode:4	0.00324594	0.0024791	-0.00179781	0.0082897	Axis_9
Rac	2.26088	0.0836326	Race/Ethnicity - Recode:5	0.00659857	0.00274826	0.00100718	0.01219	Axis_9
dia	1.51995	0.226338	diabetes based on 2 lab variables and 3 diq questions:0	0	0	0	0	Axis_9
dia	1.51995	0.226338	diabetes based on 2 lab variables and 3 diq questions:1	-0.00523479	0.00424605	-0.0138734	0.00340385	Axis_9
ABI	0.000102268	0.991992	takes rx for antibiotic:0	0	0	0	0	Axis_10
ABI	0.000102268	0.991992	takes rx for antibiotic:1	-5.29726e-05	0.00523819	-0.0107101	0.0106042	Axis_10
AGE	1.73876	0.165008	SPL5AGE3	-3.07641e-06	5.38438e-06	-1.4031e-05	7.8782e-06	Axis_10
AGE	1.73876	0.165008	AGE	-0.00113334	0.000634987	-0.00242523	0.000158552	Axis_10
AGE	1.73876	0.165008	SPL5AGE1	4.69912e-07	1.77343e-06	-3.13815e-06	4.07797e-06	Axis_10
AGE	1.73876	0.165008	SPL5AGE2	6.16076e-07	4.45521e-06	-8.44811e-06	9.68026e-06	Axis_10
ALC	5.1491	0.000787191	ALC_DK:0	0	0	0	0	Axis_10
ALC	5.1491	0.000787191	ALC_DK:1	0.00455292	0.00288679	-0.00132029	0.0104261	Axis_10
ALC	5.1491	0.000787191	ALC_DK:2	0.00425483	0.00228315	-0.000390277	0.00889993	Axis_10
ALC	5.1491	0.000787191	ALC_DK:3	0.00624374	0.00302328	9.28241e-05	0.0123947	Axis_10
ALC	5.1491	0.000787191	ALC_DK:4	0.0137208	0.00412873	0.00532081	0.0221207	Axis_10
ALC	5.1491	0.000787191	ALC_DK:5	0.0218731	0.00436551	0.0129914	0.0307548	Axis_10
ALC	5.1491	0.000787191	ALC_DK:99	0.00302222	0.00433604	-0.00579952	0.011844	Axis_10
ALI	0.396224	0.53338	takes rx for antihyperlipidemic:0	0	0	0	0	Axis_10
ALI	0.396224	0.53338	takes rx for antihyperlipidemic:1	-0.00201517	0.0032014	-0.00852847	0.00449814	Axis_10
BMI	3.02404	0.0313793	BMI2:1	-0.0101316	0.00753972	-0.0254712	0.0052081	Axis_10
BMI	3.02404	0.0313793	BMI2:2	0	0	0	0	Axis_10
BMI	3.02404	0.0313793	BMI2:3	0.00438886	0.00247469	-0.000645934	0.00942366	Axis_10
BMI	3.02404	0.0313793	BMI2:4	0.00548483	0.00227274	0.000860916	0.0101088	Axis_10
BMI	3.02404	0.0313793	BMI2:5	0.00804963	0.00370657	0.000508556	0.0155907	Axis_10
EDU	1.36834	0.268594	EDUCAT2:1	0	0	0	0	Axis_10
EDU	1.36834	0.268594	EDUCAT2:2	-0.00397381	0.00349817	-0.0110909	0.00314326	Axis_10
EDU	1.36834	0.268594	EDUCAT2:3	-0.00470534	0.0028468	-0.0104972	0.00108652	Axis_10
GEN	0.508789	0.480678	GENDER:0	-0.00160749	0.00225362	-0.00619251	0.00297752	Axis_10
GEN	0.508789	0.480678	GENDER:1	0	0	0	0	Axis_10
GER	0.469852	0.497843	takes rx for GERD:0	0	0	0	0	Axis_10
GER	0.469852	0.497843	takes rx for GERD:1	-0.00254145	0.00370767	-0.0100848	0.00500187	Axis_10
HBP	0.103726	0.749435	LABHYPERTENSION:0	0	0	0	0	Axis_10
HBP	0.103726	0.749435	LABHYPERTENSION:1	0.000557548	0.00173117	-0.00296454	0.00407963	Axis_10
MAR	0.414521	0.664048	MARITAL2:1	0	0	0	0	Axis_10
MAR	0.414521	0.664048	MARITAL2:2	-0.00186565	0.00245521	-0.0068608	0.00312951	Axis_10
MAR	0.414521	0.664048	MARITAL2:3	0.000152633	0.00344871	-0.00686383	0.0071691	Axis_10
NSM	15.1076	2.19753e-05	NSMOKING2:1	0	0	0	0	Axis_10
NSM	15.1076	2.19753e-05	NSMOKING2:2	0.00119325	0.00252084	-0.00393543	0.00632193	Axis_10
NSM	15.1076	2.19753e-05	NSMOKING2:3	0.0176404	0.00325619	0.0110156	0.0242651	Axis_10
PER	4.28136	0.00268708	PERIO_ALL2:1	0	0	0	0	Axis_10
PER	4.28136	0.00268708	PERIO_ALL2:2	0.000980969	0.00500154	-0.00919474	0.0111567	Axis_10
PER	4.28136	0.00268708	PERIO_ALL2:3	0.00360935	0.00341869	-0.00334603	0.0105647	Axis_10
PER	4.28136	0.00268708	PERIO_ALL2:4	0.00782012	0.0041589	-0.000641214	0.0162815	Axis_10
PER	4.28136	0.00268708	PERIO_ALL2:77	-0.010124	0.00592398	-0.0221764	0.00192842	Axis_10
PER	4.28136	0.00268708	PERIO_ALL2:88	-0.0350646	0.0124197	-0.0603325	-0.00979657	Axis_10
PER	4.28136	0.00268708	PERIO_ALL2:99	0.000837127	0.00406764	-0.00743854	0.0091128	Axis_10
POV	2.6043	0.0536348	POVERTY:1	0	0	0	0	Axis_10
POV	2.6043	0.0536348	POVERTY:2	-0.00380588	0.00244439	-0.00877904	0.00116728	Axis_10
POV	2.6043	0.0536348	POVERTY:3	-0.00253799	0.00307805	-0.00880033	0.00372434	Axis_10
POV	2.6043	0.0536348	POVERTY:4	-0.00675412	0.00218199	-0.0111934	-0.00231484	Axis_10
POV	2.6043	0.0536348	POVERTY:99	-0.00752354	0.00396556	-0.0155915	0.000544464	Axis_10
RES	0.159744	0.691968	takes rx for inhaled respiratory:0	0	0	0	0	Axis_10
RES	0.159744	0.691968	takes rx for inhaled respiratory:1	0.00388281	0.00971481	-0.0158821	0.0236477	Axis_10
Rac	3.91185	0.0104432	Race/Ethnicity - Recode:1	-0.008859	0.00276336	-0.0144811	-0.00323689	Axis_10
Rac	3.91185	0.0104432	Race/Ethnicity - Recode:2	-0.00364287	0.00340318	-0.0105667	0.00328096	Axis_10
Rac	3.91185	0.0104432	Race/Ethnicity - Recode:3	0	0	0	0	Axis_10
Rac	3.91185	0.0104432	Race/Ethnicity - Recode:4	6.04183e-05	0.00193284	-0.00387198	0.00399281	Axis_10
Rac	3.91185	0.0104432	Race/Ethnicity - Recode:5	-0.00657857	0.00409476	-0.0149094	0.00175228	Axis_10
dia	0.329255	0.569988	diabetes based on 2 lab variables and 3 diq questions:0	0	0	0	0	Axis_10
dia	0.329255	0.569988	diabetes based on 2 lab variables and 3 diq questions:1	-0.00178294	0.0031072	-0.00810459	0.00453871	Axis_10
ABI	0.000727416	0.978646	takes rx for antibiotic:0	0	0	0	0	Axis_11
ABI	0.000727416	0.978646	takes rx for antibiotic:1	9.7803e-05	0.00362627	-0.00727991	0.00747551	Axis_11
AGE	8.17327	0.000107333	SPL5AGE3	9.6681e-06	3.35838e-06	2.83543e-06	1.65008e-05	Axis_11
AGE	8.17327	0.000107333	AGE	-0.00226648	0.000500723	-0.00328521	-0.00124775	Axis_11
AGE	8.17327	0.000107333	SPL5AGE1	4.92809e-06	1.05009e-06	2.79166e-06	7.06452e-06	Axis_11
AGE	8.17327	0.000107333	SPL5AGE2	-1.04469e-05	2.57969e-06	-1.56954e-05	-5.1985e-06	Axis_11
ALC	0.569662	0.751399	ALC_DK:0	0	0	0	0	Axis_11
ALC	0.569662	0.751399	ALC_DK:1	0.0029824	0.00467687	-0.00653277	0.0124976	Axis_11
ALC	0.569662	0.751399	ALC_DK:2	-0.000103822	0.00350743	-0.00723974	0.00703209	Axis_11
ALC	0.569662	0.751399	ALC_DK:3	-0.000826444	0.00364853	-0.00824943	0.00659654	Axis_11
ALC	0.569662	0.751399	ALC_DK:4	0.00102594	0.00532353	-0.00980488	0.0118568	Axis_11
ALC	0.569662	0.751399	ALC_DK:5	-0.00479143	0.00617194	-0.0173483	0.00776549	Axis_11
ALC	0.569662	0.751399	ALC_DK:99	0.00122623	0.00458743	-0.00810696	0.0105594	Axis_11
ALI	0.0192113	0.890605	takes rx for antihyperlipidemic:0	0	0	0	0	Axis_11
ALI	0.0192113	0.890605	takes rx for antihyperlipidemic:1	-0.00049554	0.0035752	-0.00776933	0.00677825	Axis_11
BMI	1.25089	0.308862	BMI2:1	0.00314667	0.00684352	-0.0107766	0.0170699	Axis_11
BMI	1.25089	0.308862	BMI2:2	0	0	0	0	Axis_11
BMI	1.25089	0.308862	BMI2:3	-0.00353307	0.00198326	-0.00756804	0.000501904	Axis_11
BMI	1.25089	0.308862	BMI2:4	-0.00242346	0.00292839	-0.00838132	0.0035344	Axis_11
BMI	1.25089	0.308862	BMI2:5	-0.000300677	0.00334097	-0.00709792	0.00649657	Axis_11
EDU	0.599911	0.554736	EDUCAT2:1	0	0	0	0	Axis_11
EDU	0.599911	0.554736	EDUCAT2:2	-0.00212572	0.00246021	-0.00713105	0.00287961	Axis_11
EDU	0.599911	0.554736	EDUCAT2:3	0.000478794	0.0020213	-0.00363358	0.00459117	Axis_11
GEN	7.51998	0.0097808	GENDER:0	-0.00546299	0.00199215	-0.00951605	-0.00140993	Axis_11
GEN	7.51998	0.0097808	GENDER:1	0	0	0	0	Axis_11
GER	0.0560224	0.81436	takes rx for GERD:0	0	0	0	0	Axis_11
GER	0.0560224	0.81436	takes rx for GERD:1	0.000860784	0.00363675	-0.00653824	0.0082598	Axis_11
HBP	0.822963	0.370892	LABHYPERTENSION:0	0	0	0	0	Axis_11
HBP	0.822963	0.370892	LABHYPERTENSION:1	-0.0021046	0.00231996	-0.00682459	0.00261538	Axis_11
MAR	1.99141	0.152574	MARITAL2:1	0	0	0	0	Axis_11
MAR	1.99141	0.152574	MARITAL2:2	0.00231325	0.00226687	-0.00229873	0.00692523	Axis_11
MAR	1.99141	0.152574	MARITAL2:3	0.00704606	0.0035307	-0.000137213	0.0142293	Axis_11
NSM	0.302876	0.740722	NSMOKING2:1	0	0	0	0	Axis_11
NSM	0.302876	0.740722	NSMOKING2:2	-0.000587284	0.00200463	-0.00466574	0.00349117	Axis_11
NSM	0.302876	0.740722	NSMOKING2:3	-0.00162016	0.00221135	-0.00611918	0.00287886	Axis_11
PER	3.03359	0.0178718	PERIO_ALL2:1	0	0	0	0	Axis_11
PER	3.03359	0.0178718	PERIO_ALL2:2	0.00902407	0.00624459	-0.00368064	0.0217288	Axis_11
PER	3.03359	0.0178718	PERIO_ALL2:3	-0.00200409	0.00312671	-0.00836543	0.00435725	Axis_11
PER	3.03359	0.0178718	PERIO_ALL2:4	-0.00410434	0.00426221	-0.0127759	0.00456719	Axis_11
PER	3.03359	0.0178718	PERIO_ALL2:77	-0.00313271	0.00486099	-0.0130225	0.00675706	Axis_11
PER	3.03359	0.0178718	PERIO_ALL2:88	0.0221033	0.00563882	0.010631	0.0335755	Axis_11
PER	3.03359	0.0178718	PERIO_ALL2:99	-0.000421046	0.00287741	-0.00627518	0.00543309	Axis_11
POV	1.93991	0.127001	POVERTY:1	0	0	0	0	Axis_11
POV	1.93991	0.127001	POVERTY:2	-0.00082964	0.00248264	-0.0058806	0.00422132	Axis_11
POV	1.93991	0.127001	POVERTY:3	-0.00638578	0.00277171	-0.0120249	-0.000746686	Axis_11
POV	1.93991	0.127001	POVERTY:4	-6.88408e-05	0.00259107	-0.00534041	0.00520273	Axis_11
POV	1.93991	0.127001	POVERTY:99	0.00255651	0.00264169	-0.00281806	0.00793107	Axis_11
RES	2.86414	0.0999967	takes rx for inhaled respiratory:0	0	0	0	0	Axis_11
RES	2.86414	0.0999967	takes rx for inhaled respiratory:1	0.0129812	0.0076704	-0.00262434	0.0285868	Axis_11
Rac	6.4146	0.000620538	Race/Ethnicity - Recode:1	-0.00884577	0.00241978	-0.0137688	-0.00392269	Axis_11
Rac	6.4146	0.000620538	Race/Ethnicity - Recode:2	-0.0116903	0.0024901	-0.0167565	-0.0066242	Axis_11
Rac	6.4146	0.000620538	Race/Ethnicity - Recode:3	0	0	0	0	Axis_11
Rac	6.4146	0.000620538	Race/Ethnicity - Recode:4	-0.00465924	0.0020966	-0.0089248	-0.000393677	Axis_11
Rac	6.4146	0.000620538	Race/Ethnicity - Recode:5	-0.00349982	0.00317942	-0.0099684	0.00296876	Axis_11
dia	0.00516366	0.943148	diabetes based on 2 lab variables and 3 diq questions:0	0	0	0	0	Axis_11
dia	0.00516366	0.943148	diabetes based on 2 lab variables and 3 diq questions:1	0.000171027	0.00238005	-0.00467122	0.00501328	Axis_11
ABI	0.383679	0.539894	takes rx for antibiotic:0	0	0	0	0	Axis_12
ABI	0.383679	0.539894	takes rx for antibiotic:1	-0.00277751	0.00448406	-0.0119004	0.00634537	Axis_12
AGE	1.26089	0.30499	SPL5AGE3	-1.10659e-06	4.79563e-06	-1.08634e-05	8.65019e-06	Axis_12
AGE	1.26089	0.30499	AGE	0.00107135	0.000498187	5.77758e-05	0.00208492	Axis_12
AGE	1.26089	0.30499	SPL5AGE1	-1.67474e-06	1.44879e-06	-4.62233e-06	1.27285e-06	Axis_12
AGE	1.26089	0.30499	SPL5AGE2	2.93286e-06	3.70399e-06	-4.60298e-06	1.04687e-05	Axis_12
ALC	0.842735	0.546272	ALC_DK:0	0	0	0	0	Axis_12
ALC	0.842735	0.546272	ALC_DK:1	0.00467194	0.00317841	-0.00179459	0.0111385	Axis_12
ALC	0.842735	0.546272	ALC_DK:2	0.00244075	0.0027701	-0.00319507	0.00807657	Axis_12
ALC	0.842735	0.546272	ALC_DK:3	0.00214766	0.0026016	-0.00314533	0.00744066	Axis_12
ALC	0.842735	0.546272	ALC_DK:4	0.00145764	0.00446589	-0.00762827	0.0105436	Axis_12
ALC	0.842735	0.546272	ALC_DK:5	0.00777393	0.00396586	-0.000294665	0.0158425	Axis_12
ALC	0.842735	0.546272	ALC_DK:99	0.00245348	0.00358865	-0.00484769	0.00975464	Axis_12
ALI	1.76031	0.193694	takes rx for antihyperlipidemic:0	0	0	0	0	Axis_12
ALI	1.76031	0.193694	takes rx for antihyperlipidemic:1	0.00438984	0.00330868	-0.00234171	0.0111214	Axis_12
BMI	8.13274	0.000111551	BMI2:1	0.00294003	0.00687696	-0.0110513	0.0169313	Axis_12
BMI	8.13274	0.000111551	BMI2:2	0	0	0	0	Axis_12
BMI	8.13274	0.000111551	BMI2:3	-0.00427495	0.00219683	-0.00874442	0.000194532	Axis_12
BMI	8.13274	0.000111551	BMI2:4	-0.0107629	0.00293213	-0.0167284	-0.00479747	Axis_12
BMI	8.13274	0.000111551	BMI2:5	-0.013851	0.00339404	-0.0207562	-0.00694579	Axis_12
EDU	2.97727	0.0647546	EDUCAT2:1	0	0	0	0	Axis_12
EDU	2.97727	0.0647546	EDUCAT2:2	-0.00269142	0.00245399	-0.00768411	0.00230126	Axis_12
EDU	2.97727	0.0647546	EDUCAT2:3	-0.00528874	0.002238	-0.00984199	-0.000735501	Axis_12
GEN	10.1212	0.00318555	GENDER:0	-0.00647043	0.00203384	-0.0106083	-0.00233256	Axis_12
GEN	10.1212	0.00318555	GENDER:1	0	0	0	0	Axis_12
GER	14.5169	0.000574846	takes rx for GERD:0	0	0	0	0	Axis_12
GER	14.5169	0.000574846	takes rx for GERD:1	-0.0130889	0.0034353	-0.020078	-0.00609969	Axis_12
HBP	0.0411745	0.840447	LABHYPERTENSION:0	0	0	0	0	Axis_12
HBP	0.0411745	0.840447	LABHYPERTENSION:1	-0.000380023	0.00187282	-0.0041903	0.00343026	Axis_12
MAR	6.99446	0.00293464	MARITAL2:1	0	0	0	0	Axis_12
MAR	6.99446	0.00293464	MARITAL2:2	0.000537325	0.00289016	-0.00534276	0.00641741	Axis_12
MAR	6.99446	0.00293464	MARITAL2:3	-0.00704979	0.00284709	-0.0128422	-0.00125734	Axis_12
NSM	4.63314	0.0168491	NSMOKING2:1	0	0	0	0	Axis_12
NSM	4.63314	0.0168491	NSMOKING2:2	-0.00283911	0.00257547	-0.00807894	0.00240072	Axis_12
NSM	4.63314	0.0168491	NSMOKING2:3	0.00380256	0.00251928	-0.00132295	0.00892808	Axis_12
PER	3.42525	0.00970627	PERIO_ALL2:1	0	0	0	0	Axis_12
PER	3.42525	0.00970627	PERIO_ALL2:2	-0.00540168	0.00445781	-0.0144712	0.00366781	Axis_12
PER	3.42525	0.00970627	PERIO_ALL2:3	0.000297321	0.00264987	-0.00509387	0.00568851	Axis_12
PER	3.42525	0.00970627	PERIO_ALL2:4	0.00862335	0.00321153	0.00208943	0.0151573	Axis_12
PER	3.42525	0.00970627	PERIO_ALL2:77	0.00166755	0.00483784	-0.00817511	0.0115102	Axis_12
PER	3.42525	0.00970627	PERIO_ALL2:88	0.0218002	0.00590893	0.00977838	0.033822	Axis_12
PER	3.42525	0.00970627	PERIO_ALL2:99	0.00315678	0.00291331	-0.0027704	0.00908396	Axis_12
POV	1.1433	0.353436	POVERTY:1	0	0	0	0	Axis_12
POV	1.1433	0.353436	POVERTY:2	0.000500461	0.00253111	-0.00464911	0.00565003	Axis_12
POV	1.1433	0.353436	POVERTY:3	-0.00100811	0.00380417	-0.00874776	0.00673153	Axis_12
POV	1.1433	0.353436	POVERTY:4	-0.00413348	0.00255383	-0.00932928	0.00106232	Axis_12
POV	1.1433	0.353436	POVERTY:99	-0.00343268	0.00366072	-0.0108805	0.00401512	Axis_12
RES	0.214614	0.646216	takes rx for inhaled respiratory:0	0	0	0	0	Axis_12
RES	0.214614	0.646216	takes rx for inhaled respiratory:1	-0.00511641	0.0110443	-0.0275861	0.0173533	Axis_12
Rac	4.8415	0.00348776	Race/Ethnicity - Recode:1	0.00378286	0.00268166	-0.00167302	0.00923874	Axis_12
Rac	4.8415	0.00348776	Race/Ethnicity - Recode:2	0.00811151	0.00300481	0.00199818	0.0142248	Axis_12
Rac	4.8415	0.00348776	Race/Ethnicity - Recode:3	0	0	0	0	Axis_12
Rac	4.8415	0.00348776	Race/Ethnicity - Recode:4	0.00358836	0.00215362	-0.000793208	0.00796993	Axis_12
Rac	4.8415	0.00348776	Race/Ethnicity - Recode:5	-0.00422699	0.00324797	-0.010835	0.00238106	Axis_12
dia	0.159273	0.692398	diabetes based on 2 lab variables and 3 diq questions:0	0	0	0	0	Axis_12
dia	0.159273	0.692398	diabetes based on 2 lab variables and 3 diq questions:1	-0.00142536	0.00357153	-0.0086917	0.00584098	Axis_12
ABI	5.50419	0.0251284	takes rx for antibiotic:0	0	0	0	0	Axis_13
ABI	5.50419	0.0251284	takes rx for antibiotic:1	0.0114128	0.0048646	0.00151574	0.0213099	Axis_13
AGE	3.66456	0.014117	SPL5AGE3	2.88234e-06	3.56633e-06	-4.37342e-06	1.01381e-05	Axis_13
AGE	3.66456	0.014117	AGE	-0.000766086	0.000480328	-0.00174332	0.000211148	Axis_13
AGE	3.66456	0.014117	SPL5AGE1	1.12837e-06	1.10004e-06	-1.10968e-06	3.36642e-06	Axis_13
AGE	3.66456	0.014117	SPL5AGE2	-2.67886e-06	2.66709e-06	-8.1051e-06	2.74738e-06	Axis_13
ALC	4.73178	0.00140757	ALC_DK:0	0	0	0	0	Axis_13
ALC	4.73178	0.00140757	ALC_DK:1	0.00860736	0.00396476	0.000540996	0.0166737	Axis_13
ALC	4.73178	0.00140757	ALC_DK:2	0.00176279	0.0026656	-0.00366041	0.007186	Axis_13
ALC	4.73178	0.00140757	ALC_DK:3	-0.00252105	0.0023869	-0.00737724	0.00233513	Axis_13
ALC	4.73178	0.00140757	ALC_DK:4	-0.00260939	0.0036123	-0.00995866	0.00473988	Axis_13
ALC	4.73178	0.00140757	ALC_DK:5	0.00685169	0.004055	-0.00139827	0.0151016	Axis_13
ALC	4.73178	0.00140757	ALC_DK:99	-0.00064588	0.00373025	-0.00823512	0.00694336	Axis_13
ALI	1.64571	0.208481	takes rx for antihyperlipidemic:0	0	0	0	0	Axis_13
ALI	1.64571	0.208481	takes rx for antihyperlipidemic:1	0.00373579	0.0029121	-0.00218892	0.0096605	Axis_13
BMI	1.87519	0.138171	BMI2:1	-0.000850245	0.00635282	-0.0137751	0.0120747	Axis_13
BMI	1.87519	0.138171	BMI2:2	0	0	0	0	Axis_13
BMI	1.87519	0.138171	BMI2:3	0.00169584	0.00239019	-0.00316703	0.00655872	Axis_13
BMI	1.87519	0.138171	BMI2:4	0.0025785	0.00293317	-0.00338908	0.00854607	Axis_13
BMI	1.87519	0.138171	BMI2:5	0.00680123	0.00265734	0.00139482	0.0122076	Axis_13
EDU	1.10507	0.343132	EDUCAT2:1	0	0	0	0	Axis_13
EDU	1.10507	0.343132	EDUCAT2:2	-0.00116473	0.00240389	-0.00605548	0.00372603	Axis_13
EDU	1.10507	0.343132	EDUCAT2:3	-0.00287509	0.00223737	-0.00742705	0.00167687	Axis_13
GEN	0.185592	0.669412	GENDER:0	0.000804584	0.00186763	-0.00299514	0.00460431	Axis_13
GEN	0.185592	0.669412	GENDER:1	0	0	0	0	Axis_13
GER	0.848101	0.363774	takes rx for GERD:0	0	0	0	0	Axis_13
GER	0.848101	0.363774	takes rx for GERD:1	-0.00211851	0.00230042	-0.00679876	0.00256173	Axis_13
HBP	2.88121	0.0990319	LABHYPERTENSION:0	0	0	0	0	Axis_13
HBP	2.88121	0.0990319	LABHYPERTENSION:1	0.00447619	0.00263706	-0.000888962	0.00984134	Axis_13
MAR	1.41971	0.256168	MARITAL2:1	0	0	0	0	Axis_13
MAR	1.41971	0.256168	MARITAL2:2	0.00142249	0.00218259	-0.00301802	0.00586299	Axis_13
MAR	1.41971	0.256168	MARITAL2:3	0.00372805	0.00230421	-0.000959898	0.008416	Axis_13
NSM	22.275	7.54029e-07	NSMOKING2:1	0	0	0	0	Axis_13
NSM	22.275	7.54029e-07	NSMOKING2:2	0.00181476	0.00251137	-0.00329465	0.00692418	Axis_13
NSM	22.275	7.54029e-07	NSMOKING2:3	0.0108823	0.00164416	0.00753722	0.0142274	Axis_13
PER	8.23039	1.74561e-05	PERIO_ALL2:1	0	0	0	0	Axis_13
PER	8.23039	1.74561e-05	PERIO_ALL2:2	0.00364045	0.00476495	-0.00605391	0.0133348	Axis_13
PER	8.23039	1.74561e-05	PERIO_ALL2:3	0.00357339	0.00281103	-0.00214569	0.00929247	Axis_13
PER	8.23039	1.74561e-05	PERIO_ALL2:4	0.00482493	0.00444837	-0.00422536	0.0138752	Axis_13
PER	8.23039	1.74561e-05	PERIO_ALL2:77	0.000910397	0.00344364	-0.00609574	0.00791654	Axis_13
PER	8.23039	1.74561e-05	PERIO_ALL2:88	0.019916	0.00384599	0.0120912	0.0277407	Axis_13
PER	8.23039	1.74561e-05	PERIO_ALL2:99	0.00883868	0.00325349	0.00221941	0.0154579	Axis_13
POV	2.42175	0.0678859	POVERTY:1	0	0	0	0	Axis_13
POV	2.42175	0.0678859	POVERTY:2	-0.00338622	0.00165335	-0.00674998	-2.24492e-05	Axis_13
POV	2.42175	0.0678859	POVERTY:3	-0.00643482	0.00286267	-0.012259	-0.000610675	Axis_13
POV	2.42175	0.0678859	POVERTY:4	-0.00724273	0.00249779	-0.0123245	-0.00216095	Axis_13
POV	2.42175	0.0678859	POVERTY:99	-0.00808719	0.00390495	-0.0160319	-0.000142501	Axis_13
RES	2.44881	0.127154	takes rx for inhaled respiratory:0	0	0	0	0	Axis_13
RES	2.44881	0.127154	takes rx for inhaled respiratory:1	-0.0179929	0.011498	-0.0413859	0.00540003	Axis_13
Rac	9.48467	3.22265e-05	Race/Ethnicity - Recode:1	0.00613904	0.00208518	0.0018967	0.0103814	Axis_13
Rac	9.48467	3.22265e-05	Race/Ethnicity - Recode:2	-0.000173354	0.00263149	-0.00552717	0.00518046	Axis_13
Rac	9.48467	3.22265e-05	Race/Ethnicity - Recode:3	0	0	0	0	Axis_13
Rac	9.48467	3.22265e-05	Race/Ethnicity - Recode:4	0.00438538	0.00203767	0.000239715	0.00853105	Axis_13
Rac	9.48467	3.22265e-05	Race/Ethnicity - Recode:5	-0.00909557	0.00309871	-0.0154	-0.00279119	Axis_13
dia	3.58192	0.0672112	diabetes based on 2 lab variables and 3 diq questions:0	0	0	0	0	Axis_13
dia	3.58192	0.0672112	diabetes based on 2 lab variables and 3 diq questions:1	-0.00444434	0.00234828	-0.00922196	0.000333268	Axis_13
ABI	47.9349	6.54924e-08	takes rx for antibiotic:0	0	0	0	0	Axis_14
ABI	47.9349	6.54924e-08	takes rx for antibiotic:1	0.0257195	0.0037148	0.0181616	0.0332773	Axis_14
AGE	13.4932	1.27765e-06	SPL5AGE3	3.98907e-06	3.41966e-06	-2.96828e-06	1.09464e-05	Axis_14
AGE	13.4932	1.27765e-06	AGE	-0.00167366	0.000424193	-0.00253669	-0.000810635	Axis_14
AGE	13.4932	1.27765e-06	SPL5AGE1	4.41843e-06	1.17562e-06	2.02661e-06	6.81025e-06	Axis_14
AGE	13.4932	1.27765e-06	SPL5AGE2	-8.28662e-06	2.79062e-06	-1.39642e-05	-2.60907e-06	Axis_14
ALC	2.10055	0.0797657	ALC_DK:0	0	0	0	0	Axis_14
ALC	2.10055	0.0797657	ALC_DK:1	0.00122154	0.00242327	-0.00370865	0.00615172	Axis_14
ALC	2.10055	0.0797657	ALC_DK:2	0.000936712	0.00225847	-0.00365818	0.00553161	Axis_14
ALC	2.10055	0.0797657	ALC_DK:3	0.000852677	0.00210807	-0.00343622	0.00514157	Axis_14
ALC	2.10055	0.0797657	ALC_DK:4	-0.00399688	0.00373283	-0.0115914	0.00359761	Axis_14
ALC	2.10055	0.0797657	ALC_DK:5	0.00352176	0.00327891	-0.00314923	0.0101928	Axis_14
ALC	2.10055	0.0797657	ALC_DK:99	-0.00601261	0.00309177	-0.0123029	0.000277651	Axis_14
ALI	1.6662	0.205739	takes rx for antihyperlipidemic:0	0	0	0	0	Axis_14
ALI	1.6662	0.205739	takes rx for antihyperlipidemic:1	0.00329111	0.00254964	-0.00189617	0.00847838	Axis_14
BMI	4.03737	0.00897551	BMI2:1	0.007233	0.00743233	-0.00788819	0.0223542	Axis_14
BMI	4.03737	0.00897551	BMI2:2	0	0	0	0	Axis_14
BMI	4.03737	0.00897551	BMI2:3	-0.00373934	0.00169386	-0.00718552	-0.000293158	Axis_14
BMI	4.03737	0.00897551	BMI2:4	-0.00541087	0.00169957	-0.00886868	-0.00195306	Axis_14
BMI	4.03737	0.00897551	BMI2:5	-0.00476789	0.00250727	-0.00986896	0.00033318	Axis_14
EDU	8.05471	0.00141664	EDUCAT2:1	0	0	0	0	Axis_14
EDU	8.05471	0.00141664	EDUCAT2:2	0.00247313	0.00226083	-0.00212657	0.00707284	Axis_14
EDU	8.05471	0.00141664	EDUCAT2:3	0.00796063	0.00203956	0.00381111	0.0121102	Axis_14
GEN	0.781654	0.383032	GENDER:0	0.00134801	0.00152471	-0.00175403	0.00445005	Axis_14
GEN	0.781654	0.383032	GENDER:1	0	0	0	0	Axis_14
GER	0.057592	0.811828	takes rx for GERD:0	0	0	0	0	Axis_14
GER	0.057592	0.811828	takes rx for GERD:1	0.000545842	0.0022745	-0.00408166	0.00517334	Axis_14
HBP	4.8085	0.0354754	LABHYPERTENSION:0	0	0	0	0	Axis_14
HBP	4.8085	0.0354754	LABHYPERTENSION:1	-0.00342375	0.00156134	-0.00660031	-0.00024718	Axis_14
MAR	2.11081	0.137202	MARITAL2:1	0	0	0	0	Axis_14
MAR	2.11081	0.137202	MARITAL2:2	-0.0036742	0.00207458	-0.00789497	0.000546575	Axis_14
MAR	2.11081	0.137202	MARITAL2:3	-0.00618264	0.00317484	-0.0126419	0.000276612	Axis_14
NSM	4.67962	0.0162493	NSMOKING2:1	0	0	0	0	Axis_14
NSM	4.67962	0.0162493	NSMOKING2:2	-0.00112191	0.00182525	-0.00483541	0.0025916	Axis_14
NSM	4.67962	0.0162493	NSMOKING2:3	-0.0069576	0.00227487	-0.0115859	-0.00232934	Axis_14
PER	7.11023	6.36529e-05	PERIO_ALL2:1	0	0	0	0	Axis_14
PER	7.11023	6.36529e-05	PERIO_ALL2:2	-0.0113373	0.00378012	-0.019028	-0.00364661	Axis_14
PER	7.11023	6.36529e-05	PERIO_ALL2:3	-0.00426239	0.00287121	-0.0101039	0.00157913	Axis_14
PER	7.11023	6.36529e-05	PERIO_ALL2:4	-0.0157703	0.00344847	-0.0227862	-0.00875429	Axis_14
PER	7.11023	6.36529e-05	PERIO_ALL2:77	-0.00722281	0.00365725	-0.0146635	0.000217916	Axis_14
PER	7.11023	6.36529e-05	PERIO_ALL2:88	-0.02505	0.00899519	-0.0433509	-0.00674919	Axis_14
PER	7.11023	6.36529e-05	PERIO_ALL2:99	0.0027637	0.00358779	-0.00453571	0.0100631	Axis_14
POV	0.804114	0.531397	POVERTY:1	0	0	0	0	Axis_14
POV	0.804114	0.531397	POVERTY:2	0.000776912	0.00197335	-0.0032379	0.00479173	Axis_14
POV	0.804114	0.531397	POVERTY:3	0.00195168	0.00336026	-0.00488482	0.00878819	Axis_14
POV	0.804114	0.531397	POVERTY:4	0.00371817	0.00241052	-0.00118607	0.00862241	Axis_14
POV	0.804114	0.531397	POVERTY:99	0.00133646	0.00327078	-0.005318	0.00799091	Axis_14
RES	1.32007	0.25884	takes rx for inhaled respiratory:0	0	0	0	0	Axis_14
RES	1.32007	0.25884	takes rx for inhaled respiratory:1	-0.0088257	0.00768159	-0.024454	0.00680261	Axis_14
Rac	23.1613	3.45967e-09	Race/Ethnicity - Recode:1	-0.0100388	0.00203835	-0.0141858	-0.0058917	Axis_14
Rac	23.1613	3.45967e-09	Race/Ethnicity - Recode:2	-0.00936074	0.00204575	-0.0135228	-0.00519864	Axis_14
Rac	23.1613	3.45967e-09	Race/Ethnicity - Recode:3	0	0	0	0	Axis_14
Rac	23.1613	3.45967e-09	Race/Ethnicity - Recode:4	-0.00545898	0.00150503	-0.00852099	-0.00239697	Axis_14
Rac	23.1613	3.45967e-09	Race/Ethnicity - Recode:5	0.00924248	0.00242213	0.00431462	0.0141703	Axis_14
dia	7.41908	0.0102363	diabetes based on 2 lab variables and 3 diq questions:0	0	0	0	0	Axis_14
dia	7.41908	0.0102363	diabetes based on 2 lab variables and 3 diq questions:1	0.00711853	0.00261346	0.00180141	0.0124356	Axis_14
ABI	3.11647	0.0867573	takes rx for antibiotic:0	0	0	0	0	Axis_15
ABI	3.11647	0.0867573	takes rx for antibiotic:1	-0.00631915	0.00357954	-0.0136018	0.000963474	Axis_15
AGE	1.05157	0.395816	SPL5AGE3	-2.70678e-06	3.48984e-06	-9.80692e-06	4.39335e-06	Axis_15
AGE	1.05157	0.395816	AGE	-3.73028e-05	0.000486462	-0.00102702	0.000952411	Axis_15
AGE	1.05157	0.395816	SPL5AGE1	-1.00785e-06	1.17242e-06	-3.39316e-06	1.37747e-06	Axis_15
AGE	1.05157	0.395816	SPL5AGE2	2.7476e-06	2.88135e-06	-3.11454e-06	8.60975e-06	Axis_15
ALC	3.24852	0.0127633	ALC_DK:0	0	0	0	0	Axis_15
ALC	3.24852	0.0127633	ALC_DK:1	-0.00449574	0.00315394	-0.0109125	0.001921	Axis_15
ALC	3.24852	0.0127633	ALC_DK:2	-0.00464013	0.00318626	-0.0111226	0.00184237	Axis_15
ALC	3.24852	0.0127633	ALC_DK:3	3.24714e-05	0.00355315	-0.00719647	0.00726141	Axis_15
ALC	3.24852	0.0127633	ALC_DK:4	-0.00258746	0.0034107	-0.00952659	0.00435167	Axis_15
ALC	3.24852	0.0127633	ALC_DK:5	-0.000308313	0.00403621	-0.00852004	0.00790341	Axis_15
ALC	3.24852	0.0127633	ALC_DK:99	-0.00397793	0.00257604	-0.00921892	0.00126305	Axis_15
ALI	0.346788	0.559947	takes rx for antihyperlipidemic:0	0	0	0	0	Axis_15
ALI	0.346788	0.559947	takes rx for antihyperlipidemic:1	-0.0018156	0.00308311	-0.00808823	0.00445703	Axis_15
BMI	3.86291	0.0110816	BMI2:1	-0.0046978	0.00417675	-0.0131955	0.00379986	Axis_15
BMI	3.86291	0.0110816	BMI2:2	0	0	0	0	Axis_15
BMI	3.86291	0.0110816	BMI2:3	0.00394716	0.00211278	-0.000351315	0.00824564	Axis_15
BMI	3.86291	0.0110816	BMI2:4	0.00057422	0.00287354	-0.00527204	0.00642048	Axis_15
BMI	3.86291	0.0110816	BMI2:5	-0.00181892	0.00213648	-0.00616563	0.00252778	Axis_15
EDU	0.335041	0.717714	EDUCAT2:1	0	0	0	0	Axis_15
EDU	0.335041	0.717714	EDUCAT2:2	0.00158822	0.00281	-0.00412877	0.00730521	Axis_15
EDU	0.335041	0.717714	EDUCAT2:3	3.23342e-05	0.00224712	-0.00453947	0.00460414	Axis_15
GEN	5.61868	0.023767	GENDER:0	-0.00246712	0.00104081	-0.00458467	-0.000349567	Axis_15
GEN	5.61868	0.023767	GENDER:1	0	0	0	0	Axis_15
GER	0.725941	0.400343	takes rx for GERD:0	0	0	0	0	Axis_15
GER	0.725941	0.400343	takes rx for GERD:1	0.00226164	0.00265445	-0.00313887	0.00766216	Axis_15
HBP	0.0270834	0.870286	LABHYPERTENSION:0	0	0	0	0	Axis_15
HBP	0.0270834	0.870286	LABHYPERTENSION:1	0.000284121	0.00172644	-0.00322835	0.00379659	Axis_15
MAR	0.805033	0.455659	MARITAL2:1	0	0	0	0	Axis_15
MAR	0.805033	0.455659	MARITAL2:2	0.00313429	0.00247244	-0.00189592	0.0081645	Axis_15
MAR	0.805033	0.455659	MARITAL2:3	0.00287039	0.0030246	-0.0032832	0.00902399	Axis_15
NSM	0.622042	0.543023	NSMOKING2:1	0	0	0	0	Axis_15
NSM	0.622042	0.543023	NSMOKING2:2	-0.00137542	0.00205137	-0.00554897	0.00279813	Axis_15
NSM	0.622042	0.543023	NSMOKING2:3	0.000997466	0.00174305	-0.0025488	0.00454373	Axis_15
PER	13.2718	1.3542e-07	PERIO_ALL2:1	0	0	0	0	Axis_15
PER	13.2718	1.3542e-07	PERIO_ALL2:2	-0.000336239	0.00245114	-0.00532313	0.00465065	Axis_15
PER	13.2718	1.3542e-07	PERIO_ALL2:3	-0.00604355	0.00232141	-0.0107665	-0.00132061	Axis_15
PER	13.2718	1.3542e-07	PERIO_ALL2:4	-0.00926261	0.00264985	-0.0146538	-0.00387146	Axis_15
PER	13.2718	1.3542e-07	PERIO_ALL2:77	-0.00841071	0.00437783	-0.0173175	0.000496038	Axis_15
PER	13.2718	1.3542e-07	PERIO_ALL2:88	0.0132798	0.00698063	-0.000922451	0.027482	Axis_15
PER	13.2718	1.3542e-07	PERIO_ALL2:99	-0.00491158	0.00303195	-0.0110801	0.00125696	Axis_15
POV	1.5758	0.203825	POVERTY:1	0	0	0	0	Axis_15
POV	1.5758	0.203825	POVERTY:2	0.00142169	0.0015519	-0.00173568	0.00457906	Axis_15
POV	1.5758	0.203825	POVERTY:3	0.00131088	0.00221306	-0.00319163	0.00581339	Axis_15
POV	1.5758	0.203825	POVERTY:4	0.00329005	0.00225934	-0.00130661	0.0078867	Axis_15
POV	1.5758	0.203825	POVERTY:99	0.00580922	0.00281764	7.66839e-05	0.0115418	Axis_15
RES	0.746873	0.393707	takes rx for inhaled respiratory:0	0	0	0	0	Axis_15
RES	0.746873	0.393707	takes rx for inhaled respiratory:1	-0.00695319	0.00804564	-0.0233222	0.00941579	Axis_15
Rac	5.97183	0.000992919	Race/Ethnicity - Recode:1	0.00129715	0.0023869	-0.00355904	0.00615334	Axis_15
Rac	5.97183	0.000992919	Race/Ethnicity - Recode:2	0.00571421	0.00256499	0.000495692	0.0109327	Axis_15
Rac	5.97183	0.000992919	Race/Ethnicity - Recode:3	0	0	0	0	Axis_15
Rac	5.97183	0.000992919	Race/Ethnicity - Recode:4	0.0052115	0.00189074	0.00136476	0.00905823	Axis_15
Rac	5.97183	0.000992919	Race/Ethnicity - Recode:5	-0.00632955	0.00243186	-0.0112772	-0.00138189	Axis_15
dia	4.21906	0.0479638	diabetes based on 2 lab variables and 3 diq questions:0	0	0	0	0	Axis_15
dia	4.21906	0.0479638	diabetes based on 2 lab variables and 3 diq questions:1	-0.00553045	0.00269248	-0.0110083	-5.25587e-05	Axis_15
ABI	2.96938	0.0942139	takes rx for antibiotic:0	0	0	0	0	Axis_16
ABI	2.96938	0.0942139	takes rx for antibiotic:1	-0.00594921	0.00345244	-0.0129732	0.00107483	Axis_16
AGE	0.675534	0.613732	SPL5AGE3	5.53593e-07	3.66248e-06	-6.89777e-06	8.00496e-06	Axis_16
AGE	0.675534	0.613732	AGE	-0.000832822	0.000534835	-0.00192095	0.000255307	Axis_16
AGE	0.675534	0.613732	SPL5AGE1	1.21962e-06	1.28236e-06	-1.38935e-06	3.8286e-06	Axis_16
AGE	0.675534	0.613732	SPL5AGE2	-2.01702e-06	3.10469e-06	-8.33355e-06	4.29952e-06	Axis_16
ALC	1.94004	0.1034	ALC_DK:0	0	0	0	0	Axis_16
ALC	1.94004	0.1034	ALC_DK:1	0.00705217	0.00292139	0.00110857	0.0129958	Axis_16
ALC	1.94004	0.1034	ALC_DK:2	0.0034325	0.00231105	-0.00126938	0.00813437	Axis_16
ALC	1.94004	0.1034	ALC_DK:3	0.00541753	0.00218848	0.00096504	0.00987003	Axis_16
ALC	1.94004	0.1034	ALC_DK:4	0.00345728	0.0029616	-0.00256815	0.0094827	Axis_16
ALC	1.94004	0.1034	ALC_DK:5	0.00215209	0.0038348	-0.00564986	0.00995405	Axis_16
ALC	1.94004	0.1034	ALC_DK:99	-0.000219013	0.00266218	-0.00563526	0.00519723	Axis_16
ALI	1.73615	0.196703	takes rx for antihyperlipidemic:0	0	0	0	0	Axis_16
ALI	1.73615	0.196703	takes rx for antihyperlipidemic:1	-0.00274853	0.00208597	-0.00699246	0.0014954	Axis_16
BMI	0.60871	0.659211	BMI2:1	-0.00211904	0.00568774	-0.0136908	0.00945275	Axis_16
BMI	0.60871	0.659211	BMI2:2	0	0	0	0	Axis_16
BMI	0.60871	0.659211	BMI2:3	0.00147442	0.00155873	-0.00169685	0.00464569	Axis_16
BMI	0.60871	0.659211	BMI2:4	0.00255651	0.00222551	-0.00197133	0.00708435	Axis_16
BMI	0.60871	0.659211	BMI2:5	-4.53001e-05	0.00290158	-0.00594861	0.00585801	Axis_16
EDU	1.4533	0.248372	EDUCAT2:1	0	0	0	0	Axis_16
EDU	1.4533	0.248372	EDUCAT2:2	0.00116878	0.00207981	-0.00306262	0.00540018	Axis_16
EDU	1.4533	0.248372	EDUCAT2:3	0.0035235	0.00228848	-0.00113244	0.00817945	Axis_16
GEN	0.0608098	0.806748	GENDER:0	-0.000367548	0.00149048	-0.00339996	0.00266486	Axis_16
GEN	0.0608098	0.806748	GENDER:1	0	0	0	0	Axis_16
GER	1.06799	0.308915	takes rx for GERD:0	0	0	0	0	Axis_16
GER	1.06799	0.308915	takes rx for GERD:1	0.0032968	0.00319013	-0.00319358	0.00978717	Axis_16
HBP	0.0257847	0.873406	LABHYPERTENSION:0	0	0	0	0	Axis_16
HBP	0.0257847	0.873406	LABHYPERTENSION:1	-0.000279907	0.00174314	-0.00382636	0.00326655	Axis_16
MAR	0.0953445	0.909309	MARITAL2:1	0	0	0	0	Axis_16
MAR	0.0953445	0.909309	MARITAL2:2	0.000955054	0.00223076	-0.00358347	0.00549357	Axis_16
MAR	0.0953445	0.909309	MARITAL2:3	0.000481663	0.00294558	-0.00551116	0.00647448	Axis_16
NSM	11.8651	0.000131083	NSMOKING2:1	0	0	0	0	Axis_16
NSM	11.8651	0.000131083	NSMOKING2:2	-0.00298611	0.00226539	-0.00759508	0.00162287	Axis_16
NSM	11.8651	0.000131083	NSMOKING2:3	-0.00840244	0.00172549	-0.011913	-0.0048919	Axis_16
PER	6.17601	0.000202141	PERIO_ALL2:1	0	0	0	0	Axis_16
PER	6.17601	0.000202141	PERIO_ALL2:2	-0.00364361	0.00469141	-0.0131883	0.00590113	Axis_16
PER	6.17601	0.000202141	PERIO_ALL2:3	-0.000436847	0.00225066	-0.00501586	0.00414216	Axis_16
PER	6.17601	0.000202141	PERIO_ALL2:4	-0.0143772	0.00323964	-0.0209683	-0.00778606	Axis_16
PER	6.17601	0.000202141	PERIO_ALL2:77	0.000625373	0.00386238	-0.0072327	0.00848344	Axis_16
PER	6.17601	0.000202141	PERIO_ALL2:88	0.00674435	0.00557676	-0.00460165	0.0180903	Axis_16
PER	6.17601	0.000202141	PERIO_ALL2:99	-0.00770914	0.00317142	-0.0141615	-0.00125683	Axis_16
POV	2.70119	0.0473556	POVERTY:1	0	0	0	0	Axis_16
POV	2.70119	0.0473556	POVERTY:2	0.00433819	0.0024969	-0.000741787	0.00941817	Axis_16
POV	2.70119	0.0473556	POVERTY:3	0.003795	0.00230176	-0.000887958	0.00847795	Axis_16
POV	2.70119	0.0473556	POVERTY:4	0.00638901	0.00202047	0.00227833	0.0104997	Axis_16
POV	2.70119	0.0473556	POVERTY:99	0.00455358	0.00348988	-0.00254663	0.0116538	Axis_16
RES	2.16349	0.150795	takes rx for inhaled respiratory:0	0	0	0	0	Axis_16
RES	2.16349	0.150795	takes rx for inhaled respiratory:1	-0.0126647	0.00861025	-0.0301823	0.00485303	Axis_16
Rac	5.6542	0.00140161	Race/Ethnicity - Recode:1	0.00718521	0.00215052	0.00280995	0.0115605	Axis_16
Rac	5.6542	0.00140161	Race/Ethnicity - Recode:2	0.00390047	0.00243033	-0.00104407	0.008845	Axis_16
Rac	5.6542	0.00140161	Race/Ethnicity - Recode:3	0	0	0	0	Axis_16
Rac	5.6542	0.00140161	Race/Ethnicity - Recode:4	0.00135671	0.00129939	-0.00128692	0.00400033	Axis_16
Rac	5.6542	0.00140161	Race/Ethnicity - Recode:5	-0.00367891	0.00242227	-0.00860707	0.00124924	Axis_16
dia	0.0291503	0.865475	diabetes based on 2 lab variables and 3 diq questions:0	0	0	0	0	Axis_16
dia	0.0291503	0.865475	diabetes based on 2 lab variables and 3 diq questions:1	-0.000375931	0.00220184	-0.00485561	0.00410375	Axis_16
ABI	6.16314e-06	1	takes rx for antibiotic:0	0	0	0	0	Axis_17
ABI	6.16314e-06	1	takes rx for antibiotic:1	8.96432e-06	0.00361091	-0.00733748	0.00735541	Axis_17
AGE	3.81753	0.01171	SPL5AGE3	-1.07064e-06	2.90189e-06	-6.97458e-06	4.83331e-06	Axis_17
AGE	3.81753	0.01171	AGE	-0.00119592	0.000461531	-0.00213491	-0.000256925	Axis_17
AGE	3.81753	0.01171	SPL5AGE1	1.18846e-06	1.0738e-06	-9.96199e-07	3.37312e-06	Axis_17
AGE	3.81753	0.01171	SPL5AGE2	-1.47044e-06	2.53456e-06	-6.62703e-06	3.68616e-06	Axis_17
ALC	0.274015	0.945165	ALC_DK:0	0	0	0	0	Axis_17
ALC	0.274015	0.945165	ALC_DK:1	-0.00103634	0.0033106	-0.0077718	0.00569912	Axis_17
ALC	0.274015	0.945165	ALC_DK:2	-0.00118622	0.00247816	-0.00622808	0.00385564	Axis_17
ALC	0.274015	0.945165	ALC_DK:3	-0.00134725	0.00289783	-0.00724293	0.00454843	Axis_17
ALC	0.274015	0.945165	ALC_DK:4	0.00110779	0.00289584	-0.00478384	0.00699941	Axis_17
ALC	0.274015	0.945165	ALC_DK:5	0.000574196	0.00324798	-0.00603387	0.00718226	Axis_17
ALC	0.274015	0.945165	ALC_DK:99	0.000944192	0.00292911	-0.00501513	0.00690352	Axis_17
ALI	0.0324826	0.858075	takes rx for antihyperlipidemic:0	0	0	0	0	Axis_17
ALI	0.0324826	0.858075	takes rx for antihyperlipidemic:1	0.00038629	0.00214333	-0.00397434	0.00474692	Axis_17
BMI	1.22247	0.320118	BMI2:1	-0.00847863	0.00452424	-0.0176833	0.000726012	Axis_17
BMI	1.22247	0.320118	BMI2:2	0	0	0	0	Axis_17
BMI	1.22247	0.320118	BMI2:3	-0.000488722	0.0019652	-0.00448694	0.0035095	Axis_17
BMI	1.22247	0.320118	BMI2:4	-0.000339294	0.00209484	-0.00460127	0.00392268	Axis_17
BMI	1.22247	0.320118	BMI2:5	-0.000978692	0.00209021	-0.00523125	0.00327387	Axis_17
EDU	0.752219	0.479229	EDUCAT2:1	0	0	0	0	Axis_17
EDU	0.752219	0.479229	EDUCAT2:2	-0.000350239	0.00228965	-0.00500856	0.00430808	Axis_17
EDU	0.752219	0.479229	EDUCAT2:3	0.00229146	0.00234302	-0.00247545	0.00705837	Axis_17
GEN	2.14456	0.152538	GENDER:0	-0.00197565	0.00134909	-0.0047204	0.000769095	Axis_17
GEN	2.14456	0.152538	GENDER:1	0	0	0	0	Axis_17
GER	2.76938	0.105552	takes rx for GERD:0	0	0	0	0	Axis_17
GER	2.76938	0.105552	takes rx for GERD:1	0.00496108	0.00298116	-0.00110413	0.0110263	Axis_17
HBP	0.00198656	0.964718	LABHYPERTENSION:0	0	0	0	0	Axis_17
HBP	0.00198656	0.964718	LABHYPERTENSION:1	4.93066e-05	0.00110625	-0.00220138	0.00229999	Axis_17
MAR	0.046055	0.955051	MARITAL2:1	0	0	0	0	Axis_17
MAR	0.046055	0.955051	MARITAL2:2	0.000609108	0.00201823	-0.00349701	0.00471523	Axis_17
MAR	0.046055	0.955051	MARITAL2:3	0.000427986	0.00251573	-0.00469031	0.00554628	Axis_17
NSM	2.57399	0.0914532	NSMOKING2:1	0	0	0	0	Axis_17
NSM	2.57399	0.0914532	NSMOKING2:2	-0.0037614	0.00183316	-0.00749099	-3.17998e-05	Axis_17
NSM	2.57399	0.0914532	NSMOKING2:3	0.00173789	0.0019559	-0.00224141	0.0057172	Axis_17
PER	3.58995	0.00753963	PERIO_ALL2:1	0	0	0	0	Axis_17
PER	3.58995	0.00753963	PERIO_ALL2:2	0.00166182	0.00246562	-0.00335452	0.00667816	Axis_17
PER	3.58995	0.00753963	PERIO_ALL2:3	0.000496585	0.00201951	-0.00361213	0.0046053	Axis_17
PER	3.58995	0.00753963	PERIO_ALL2:4	-0.00930337	0.00237862	-0.0141427	-0.00446404	Axis_17
PER	3.58995	0.00753963	PERIO_ALL2:77	0.00136446	0.00266939	-0.00406646	0.00679538	Axis_17
PER	3.58995	0.00753963	PERIO_ALL2:88	-0.00796746	0.00695208	-0.0221116	0.00617665	Axis_17
PER	3.58995	0.00753963	PERIO_ALL2:99	0.00125102	0.00334423	-0.00555286	0.0080549	Axis_17
POV	0.298867	0.876568	POVERTY:1	0	0	0	0	Axis_17
POV	0.298867	0.876568	POVERTY:2	0.00180574	0.00219401	-0.00265801	0.00626949	Axis_17
POV	0.298867	0.876568	POVERTY:3	-3.00174e-05	0.00250451	-0.00512547	0.00506544	Axis_17
POV	0.298867	0.876568	POVERTY:4	0.000205507	0.0021506	-0.00416992	0.00458094	Axis_17
POV	0.298867	0.876568	POVERTY:99	0.00159697	0.00262126	-0.00373602	0.00692997	Axis_17
RES	0.136873	0.713774	takes rx for inhaled respiratory:0	0	0	0	0	Axis_17
RES	0.136873	0.713774	takes rx for inhaled respiratory:1	0.0031101	0.00840652	-0.0139931	0.0202133	Axis_17
Rac	1.85599	0.141669	Race/Ethnicity - Recode:1	0.000411623	0.00197291	-0.0036023	0.00442555	Axis_17
Rac	1.85599	0.141669	Race/Ethnicity - Recode:2	-0.00082454	0.00170775	-0.00429898	0.0026499	Axis_17
Rac	1.85599	0.141669	Race/Ethnicity - Recode:3	0	0	0	0	Axis_17
Rac	1.85599	0.141669	Race/Ethnicity - Recode:4	0.00237017	0.00174662	-0.00118336	0.00592371	Axis_17
Rac	1.85599	0.141669	Race/Ethnicity - Recode:5	-0.00464108	0.00263786	-0.0100078	0.000725681	Axis_17
dia	0.0810967	0.777596	diabetes based on 2 lab variables and 3 diq questions:0	0	0	0	0	Axis_17
dia	0.0810967	0.777596	diabetes based on 2 lab variables and 3 diq questions:1	0.000633945	0.00222613	-0.00389515	0.00516304	Axis_17
ABI	0.0241504	0.87745	takes rx for antibiotic:0	0	0	0	0	Axis_18
ABI	0.0241504	0.87745	takes rx for antibiotic:1	0.000676398	0.00435251	-0.00817886	0.00953165	Axis_18
AGE	1.88154	0.137032	SPL5AGE3	3.45201e-06	3.95197e-06	-4.58833e-06	1.14923e-05	Axis_18
AGE	1.88154	0.137032	AGE	-0.000970671	0.000515557	-0.00201958	7.82366e-05	Axis_18
AGE	1.88154	0.137032	SPL5AGE1	2.13378e-06	1.30583e-06	-5.22955e-07	4.79051e-06	Axis_18
AGE	1.88154	0.137032	SPL5AGE2	-4.62698e-06	3.21613e-06	-1.11702e-05	1.91629e-06	Axis_18
ALC	1.8911	0.111895	ALC_DK:0	0	0	0	0	Axis_18
ALC	1.8911	0.111895	ALC_DK:1	0.0012712	0.0026274	-0.00407428	0.00661668	Axis_18
ALC	1.8911	0.111895	ALC_DK:2	0.00181668	0.00288544	-0.00405379	0.00768716	Axis_18
ALC	1.8911	0.111895	ALC_DK:3	0.00185956	0.00240826	-0.00304008	0.00675921	Axis_18
ALC	1.8911	0.111895	ALC_DK:4	0.00660873	0.00262742	0.0012632	0.0119543	Axis_18
ALC	1.8911	0.111895	ALC_DK:5	0.00534485	0.00418118	-0.00316182	0.0138515	Axis_18
ALC	1.8911	0.111895	ALC_DK:99	-0.000350828	0.00352792	-0.00752843	0.00682677	Axis_18
ALI	7.20157	0.011298	takes rx for antihyperlipidemic:0	0	0	0	0	Axis_18
ALI	7.20157	0.011298	takes rx for antihyperlipidemic:1	0.00537326	0.00200228	0.0012996	0.00944693	Axis_18
BMI	0.536083	0.710167	BMI2:1	0.00419798	0.00489583	-0.00576266	0.0141586	Axis_18
BMI	0.536083	0.710167	BMI2:2	0	0	0	0	Axis_18
BMI	0.536083	0.710167	BMI2:3	0.000818103	0.00215584	-0.00356799	0.0052042	Axis_18
BMI	0.536083	0.710167	BMI2:4	-0.00102673	0.00214082	-0.00538226	0.00332881	Axis_18
BMI	0.536083	0.710167	BMI2:5	0.000170989	0.00258799	-0.00509432	0.0054363	Axis_18
EDU	4.21775	0.0233794	EDUCAT2:1	0	0	0	0	Axis_18
EDU	4.21775	0.0233794	EDUCAT2:2	0.00631129	0.00237139	0.00148665	0.0111359	Axis_18
EDU	4.21775	0.0233794	EDUCAT2:3	0.00212117	0.0021682	-0.00229006	0.0065324	Axis_18
GEN	0.0266948	0.871212	GENDER:0	0.000267835	0.00163928	-0.00306731	0.00360298	Axis_18
GEN	0.0266948	0.871212	GENDER:1	0	0	0	0	Axis_18
GER	0.363777	0.550539	takes rx for GERD:0	0	0	0	0	Axis_18
GER	0.363777	0.550539	takes rx for GERD:1	-0.00152507	0.00252855	-0.00666943	0.0036193	Axis_18
HBP	0.340851	0.563308	LABHYPERTENSION:0	0	0	0	0	Axis_18
HBP	0.340851	0.563308	LABHYPERTENSION:1	-0.00093223	0.00159677	-0.00418087	0.00231641	Axis_18
MAR	0.0404735	0.960382	MARITAL2:1	0	0	0	0	Axis_18
MAR	0.0404735	0.960382	MARITAL2:2	-0.000324398	0.0019247	-0.00424024	0.00359144	Axis_18
MAR	0.0404735	0.960382	MARITAL2:3	0.000187074	0.00292183	-0.00575744	0.00613158	Axis_18
NSM	5.50506	0.00864692	NSMOKING2:1	0	0	0	0	Axis_18
NSM	5.50506	0.00864692	NSMOKING2:2	-0.00527799	0.00200357	-0.00935428	-0.0012017	Axis_18
NSM	5.50506	0.00864692	NSMOKING2:3	0.00256896	0.00170856	-0.000907133	0.00604505	Axis_18
PER	2.2247	0.0652485	PERIO_ALL2:1	0	0	0	0	Axis_18
PER	2.2247	0.0652485	PERIO_ALL2:2	0.00422852	0.00348698	-0.0028658	0.0113228	Axis_18
PER	2.2247	0.0652485	PERIO_ALL2:3	-0.00657099	0.00218379	-0.0110139	-0.00212805	Axis_18
PER	2.2247	0.0652485	PERIO_ALL2:4	-0.00779851	0.00329997	-0.0145123	-0.00108467	Axis_18
PER	2.2247	0.0652485	PERIO_ALL2:77	-0.00329972	0.0040871	-0.011615	0.00501554	Axis_18
PER	2.2247	0.0652485	PERIO_ALL2:88	-0.0133072	0.00755413	-0.0286762	0.00206181	Axis_18
PER	2.2247	0.0652485	PERIO_ALL2:99	-0.00128506	0.00325147	-0.00790023	0.00533011	Axis_18
POV	2.1456	0.0971559	POVERTY:1	0	0	0	0	Axis_18
POV	2.1456	0.0971559	POVERTY:2	0.00012126	0.00176996	-0.00347976	0.00372228	Axis_18
POV	2.1456	0.0971559	POVERTY:3	-0.00338934	0.00259227	-0.00866335	0.00188467	Axis_18
POV	2.1456	0.0971559	POVERTY:4	-0.00439038	0.00217535	-0.00881617	3.5409e-05	Axis_18
POV	2.1456	0.0971559	POVERTY:99	0.000251224	0.00206304	-0.00394605	0.0044485	Axis_18
RES	0.294384	0.591071	takes rx for inhaled respiratory:0	0	0	0	0	Axis_18
RES	0.294384	0.591071	takes rx for inhaled respiratory:1	0.00425598	0.00784408	-0.0117029	0.0202149	Axis_18
Rac	4.36716	0.00605925	Race/Ethnicity - Recode:1	0.00137278	0.00182562	-0.00234147	0.00508703	Axis_18
Rac	4.36716	0.00605925	Race/Ethnicity - Recode:2	0.001808	0.00250735	-0.00329324	0.00690924	Axis_18
Rac	4.36716	0.00605925	Race/Ethnicity - Recode:3	0	0	0	0	Axis_18
Rac	4.36716	0.00605925	Race/Ethnicity - Recode:4	0.0038128	0.00144602	0.000870847	0.00675476	Axis_18
Rac	4.36716	0.00605925	Race/Ethnicity - Recode:5	-0.00968314	0.00313507	-0.0160615	-0.00330479	Axis_18
dia	0.204295	0.654233	diabetes based on 2 lab variables and 3 diq questions:0	0	0	0	0	Axis_18
dia	0.204295	0.654233	diabetes based on 2 lab variables and 3 diq questions:1	0.000800932	0.00177201	-0.00280425	0.00440612	Axis_18
ABI	1.77121	0.192355	takes rx for antibiotic:0	0	0	0	0	Axis_19
ABI	1.77121	0.192355	takes rx for antibiotic:1	0.00561473	0.00421885	-0.00296857	0.014198	Axis_19
AGE	0.995938	0.42357	SPL5AGE3	3.12523e-06	3.43704e-06	-3.86748e-06	1.01179e-05	Axis_19
AGE	0.995938	0.42357	AGE	-0.000669107	0.000383195	-0.00144872	0.000110509	Axis_19
AGE	0.995938	0.42357	SPL5AGE1	1.80559e-06	1.10221e-06	-4.36882e-07	4.04806e-06	Axis_19
AGE	0.995938	0.42357	SPL5AGE2	-3.92448e-06	2.74566e-06	-9.51057e-06	1.66161e-06	Axis_19
ALC	1.88944	0.112194	ALC_DK:0	0	0	0	0	Axis_19
ALC	1.88944	0.112194	ALC_DK:1	0.00236686	0.00238986	-0.00249534	0.00722906	Axis_19
ALC	1.88944	0.112194	ALC_DK:2	0.00474202	0.00225569	0.000152783	0.00933125	Axis_19
ALC	1.88944	0.112194	ALC_DK:3	0.00584234	0.00206083	0.00164955	0.0100351	Axis_19
ALC	1.88944	0.112194	ALC_DK:4	0.00515525	0.0030418	-0.00103335	0.0113438	Axis_19
ALC	1.88944	0.112194	ALC_DK:5	0.00392041	0.00324636	-0.00268436	0.0105252	Axis_19
ALC	1.88944	0.112194	ALC_DK:99	0.000263539	0.00254989	-0.00492426	0.00545134	Axis_19
ALI	0.0425978	0.837752	takes rx for antihyperlipidemic:0	0	0	0	0	Axis_19
ALI	0.0425978	0.837752	takes rx for antihyperlipidemic:1	0.000396341	0.00192033	-0.00351059	0.00430327	Axis_19
BMI	1.5324	0.215572	BMI2:1	0.00543797	0.00459869	-0.00391813	0.0147941	Axis_19
BMI	1.5324	0.215572	BMI2:2	0	0	0	0	Axis_19
BMI	1.5324	0.215572	BMI2:3	0.00102788	0.0018343	-0.00270402	0.00475978	Axis_19
BMI	1.5324	0.215572	BMI2:4	0.00277511	0.00197739	-0.00124792	0.00679813	Axis_19
BMI	1.5324	0.215572	BMI2:5	0.00319827	0.00227213	-0.00142441	0.00782094	Axis_19
EDU	0.894189	0.418616	EDUCAT2:1	0	0	0	0	Axis_19
EDU	0.894189	0.418616	EDUCAT2:2	0.00068372	0.00227313	-0.00394099	0.00530843	Axis_19
EDU	0.894189	0.418616	EDUCAT2:3	-0.0017611	0.00194783	-0.00572399	0.00220179	Axis_19
GEN	2.27754	0.140776	GENDER:0	0.00229021	0.00151755	-0.000797267	0.00537769	Axis_19
GEN	2.27754	0.140776	GENDER:1	0	0	0	0	Axis_19
GER	5.41255	0.0262795	takes rx for GERD:0	0	0	0	0	Axis_19
GER	5.41255	0.0262795	takes rx for GERD:1	-0.00442578	0.00190234	-0.00829613	-0.000555433	Axis_19
HBP	0.736737	0.3969	LABHYPERTENSION:0	0	0	0	0	Axis_19
HBP	0.736737	0.3969	LABHYPERTENSION:1	0.00166332	0.00193784	-0.00227925	0.00560589	Axis_19
MAR	5.53117	0.00847938	MARITAL2:1	0	0	0	0	Axis_19
MAR	5.53117	0.00847938	MARITAL2:2	-0.00422054	0.00138141	-0.00703105	-0.00141003	Axis_19
MAR	5.53117	0.00847938	MARITAL2:3	0.000252097	0.00208784	-0.00399564	0.00449984	Axis_19
NSM	8.7287	0.00090619	NSMOKING2:1	0	0	0	0	Axis_19
NSM	8.7287	0.00090619	NSMOKING2:2	0.000383074	0.00188702	-0.0034561	0.00422225	Axis_19
NSM	8.7287	0.00090619	NSMOKING2:3	0.00619304	0.00178327	0.00256496	0.00982112	Axis_19
PER	1.88268	0.113425	PERIO_ALL2:1	0	0	0	0	Axis_19
PER	1.88268	0.113425	PERIO_ALL2:2	-0.00347508	0.00285279	-0.00927912	0.00232897	Axis_19
PER	1.88268	0.113425	PERIO_ALL2:3	0.00023349	0.00168047	-0.00318546	0.00365244	Axis_19
PER	1.88268	0.113425	PERIO_ALL2:4	0.00375221	0.00231176	-0.000951104	0.00845553	Axis_19
PER	1.88268	0.113425	PERIO_ALL2:77	0.00184674	0.00331303	-0.00489368	0.00858715	Axis_19
PER	1.88268	0.113425	PERIO_ALL2:88	-0.00136356	0.00545567	-0.0124632	0.00973609	Axis_19
PER	1.88268	0.113425	PERIO_ALL2:99	-0.00163125	0.00336559	-0.0084786	0.0052161	Axis_19
POV	0.41338	0.797716	POVERTY:1	0	0	0	0	Axis_19
POV	0.41338	0.797716	POVERTY:2	0.000908425	0.00132678	-0.00179092	0.00360777	Axis_19
POV	0.41338	0.797716	POVERTY:3	-0.00125111	0.00226919	-0.00586782	0.0033656	Axis_19
POV	0.41338	0.797716	POVERTY:4	0.000260527	0.00190137	-0.00360783	0.00412889	Axis_19
POV	0.41338	0.797716	POVERTY:99	-0.000217686	0.00264036	-0.00558953	0.00515416	Axis_19
RES	0.0330339	0.856889	takes rx for inhaled respiratory:0	0	0	0	0	Axis_19
RES	0.0330339	0.856889	takes rx for inhaled respiratory:1	-0.00107517	0.0059156	-0.0131106	0.0109602	Axis_19
Rac	5.65564	0.00139939	Race/Ethnicity - Recode:1	-0.000959416	0.00151054	-0.00403264	0.00211381	Axis_19
Rac	5.65564	0.00139939	Race/Ethnicity - Recode:2	0.000884124	0.00168821	-0.00255056	0.0043188	Axis_19
Rac	5.65564	0.00139939	Race/Ethnicity - Recode:3	0	0	0	0	Axis_19
Rac	5.65564	0.00139939	Race/Ethnicity - Recode:4	0.00693225	0.00158695	0.00370357	0.0101609	Axis_19
Rac	5.65564	0.00139939	Race/Ethnicity - Recode:5	-0.00160954	0.00227057	-0.00622905	0.00300996	Axis_19
dia	0.882144	0.354439	diabetes based on 2 lab variables and 3 diq questions:0	0	0	0	0	Axis_19
dia	0.882144	0.354439	diabetes based on 2 lab variables and 3 diq questions:1	-0.00188377	0.00200566	-0.00596432	0.00219678	Axis_19
ABI	3.01048	0.0920596	takes rx for antibiotic:0	0	0	0	0	Axis_20
ABI	3.01048	0.0920596	takes rx for antibiotic:1	0.00489514	0.00282128	-0.000844809	0.0106351	Axis_20
AGE	1.61009	0.194983	SPL5AGE3	1.27444e-06	3.29133e-06	-5.42182e-06	7.97071e-06	Axis_20
AGE	1.61009	0.194983	AGE	3.41662e-05	0.000407422	-0.000794739	0.000863072	Axis_20
AGE	1.61009	0.194983	SPL5AGE1	5.61399e-07	1.03372e-06	-1.54172e-06	2.66452e-06	Axis_20
AGE	1.61009	0.194983	SPL5AGE2	-1.5398e-06	2.56765e-06	-6.76373e-06	3.68412e-06	Axis_20
ALC	1.05238	0.41032	ALC_DK:0	0	0	0	0	Axis_20
ALC	1.05238	0.41032	ALC_DK:1	2.84548e-05	0.00229812	-0.0046471	0.00470401	Axis_20
ALC	1.05238	0.41032	ALC_DK:2	0.000796171	0.00177705	-0.00281927	0.00441161	Axis_20
ALC	1.05238	0.41032	ALC_DK:3	0.00385703	0.00236195	-0.000948393	0.00866246	Axis_20
ALC	1.05238	0.41032	ALC_DK:4	0.00626945	0.0031719	-0.000183822	0.0127227	Axis_20
ALC	1.05238	0.41032	ALC_DK:5	0.00427522	0.00314685	-0.00212708	0.0106775	Axis_20
ALC	1.05238	0.41032	ALC_DK:99	0.00214033	0.00292603	-0.00381272	0.00809337	Axis_20
ALI	0.324997	0.572481	takes rx for antihyperlipidemic:0	0	0	0	0	Axis_20
ALI	0.324997	0.572481	takes rx for antihyperlipidemic:1	0.00114221	0.00200358	-0.0029341	0.00521852	Axis_20
BMI	4.13818	0.00795353	BMI2:1	-0.000514341	0.00322451	-0.00707465	0.00604597	Axis_20
BMI	4.13818	0.00795353	BMI2:2	0	0	0	0	Axis_20
BMI	4.13818	0.00795353	BMI2:3	-0.000472279	0.00191776	-0.00437399	0.00342943	Axis_20
BMI	4.13818	0.00795353	BMI2:4	-0.00472828	0.00157514	-0.00793293	-0.00152363	Axis_20
BMI	4.13818	0.00795353	BMI2:5	-0.0061579	0.00178597	-0.00979148	-0.00252432	Axis_20
EDU	0.691978	0.507702	EDUCAT2:1	0	0	0	0	Axis_20
EDU	0.691978	0.507702	EDUCAT2:2	0.00257567	0.00230312	-0.00211007	0.0072614	Axis_20
EDU	0.691978	0.507702	EDUCAT2:3	0.00218846	0.002033	-0.00194771	0.00632463	Axis_20
GEN	3.12123	0.0865274	GENDER:0	-0.00196943	0.00111475	-0.00423739	0.000298544	Axis_20
GEN	3.12123	0.0865274	GENDER:1	0	0	0	0	Axis_20
GER	0.00464289	0.946086	takes rx for GERD:0	0	0	0	0	Axis_20
GER	0.00464289	0.946086	takes rx for GERD:1	-0.000184568	0.00270871	-0.00569549	0.00532635	Axis_20
HBP	0.0240267	0.877761	LABHYPERTENSION:0	0	0	0	0	Axis_20
HBP	0.0240267	0.877761	LABHYPERTENSION:1	-0.000195081	0.00125854	-0.0027556	0.00236544	Axis_20
MAR	7.52721	0.00202713	MARITAL2:1	0	0	0	0	Axis_20
MAR	7.52721	0.00202713	MARITAL2:2	-0.00578719	0.00158732	-0.00901661	-0.00255777	Axis_20
MAR	7.52721	0.00202713	MARITAL2:3	-0.00252903	0.00193982	-0.00647562	0.00141756	Axis_20
NSM	15.6439	1.66481e-05	NSMOKING2:1	0	0	0	0	Axis_20
NSM	15.6439	1.66481e-05	NSMOKING2:2	-0.000764737	0.00182807	-0.00448397	0.0029545	Axis_20
NSM	15.6439	1.66481e-05	NSMOKING2:3	-0.00851108	0.00152546	-0.0116147	-0.0054075	Axis_20
PER	5.43305	0.000535229	PERIO_ALL2:1	0	0	0	0	Axis_20
PER	5.43305	0.000535229	PERIO_ALL2:2	-0.00176119	0.0029383	-0.0077392	0.00421682	Axis_20
PER	5.43305	0.000535229	PERIO_ALL2:3	0.00300737	0.0018054	-0.000665736	0.00668048	Axis_20
PER	5.43305	0.000535229	PERIO_ALL2:4	0.0143639	0.00342721	0.00739119	0.0213366	Axis_20
PER	5.43305	0.000535229	PERIO_ALL2:77	-0.00367193	0.00332069	-0.0104279	0.00308406	Axis_20
PER	5.43305	0.000535229	PERIO_ALL2:88	-0.00337134	0.00441711	-0.012358	0.00561534	Axis_20
PER	5.43305	0.000535229	PERIO_ALL2:99	0.000512805	0.00258724	-0.00475097	0.00577658	Axis_20
POV	0.904509	0.472621	POVERTY:1	0	0	0	0	Axis_20
POV	0.904509	0.472621	POVERTY:2	-0.00278062	0.00227365	-0.0074064	0.00184517	Axis_20
POV	0.904509	0.472621	POVERTY:3	-0.00231185	0.00200774	-0.00639664	0.00177294	Axis_20
POV	0.904509	0.472621	POVERTY:4	0.000128723	0.00231437	-0.0045799	0.00483734	Axis_20
POV	0.904509	0.472621	POVERTY:99	-0.00143599	0.0030568	-0.00765509	0.00478312	Axis_20
RES	0.242055	0.625983	takes rx for inhaled respiratory:0	0	0	0	0	Axis_20
RES	0.242055	0.625983	takes rx for inhaled respiratory:1	-0.00304588	0.00619094	-0.0156414	0.00954967	Axis_20
Rac	17.7863	7.13419e-08	Race/Ethnicity - Recode:1	0.0152621	0.00182731	0.0115444	0.0189798	Axis_20
Rac	17.7863	7.13419e-08	Race/Ethnicity - Recode:2	0.0126326	0.00198817	0.00858765	0.0166776	Axis_20
Rac	17.7863	7.13419e-08	Race/Ethnicity - Recode:3	0	0	0	0	Axis_20
Rac	17.7863	7.13419e-08	Race/Ethnicity - Recode:4	0.00174753	0.00169998	-0.0017111	0.00520616	Axis_20
Rac	17.7863	7.13419e-08	Race/Ethnicity - Recode:5	0.00985056	0.00224323	0.00528667	0.0144144	Axis_20
dia	0.525176	0.473749	diabetes based on 2 lab variables and 3 diq questions:0	0	0	0	0	Axis_20
dia	0.525176	0.473749	diabetes based on 2 lab variables and 3 diq questions:1	-0.00151807	0.00209478	-0.00577993	0.00274379	Axis_20
ABI	0.0012912	0.971552	takes rx for antibiotic:0	0	0	0	0	Axis_21
ABI	0.0012912	0.971552	takes rx for antibiotic:1	-9.61148e-05	0.00267481	-0.00553806	0.00534583	Axis_21
AGE	3.88462	0.0107936	SPL5AGE3	2.44607e-06	3.54461e-06	-4.7655e-06	9.65764e-06	Axis_21
AGE	3.88462	0.0107936	AGE	-0.000425739	0.000368696	-0.00117586	0.000324379	Axis_21
AGE	3.88462	0.0107936	SPL5AGE1	7.6666e-07	1.09401e-06	-1.45911e-06	2.99243e-06	Axis_21
AGE	3.88462	0.0107936	SPL5AGE2	-2.01598e-06	2.79008e-06	-7.69243e-06	3.66048e-06	Axis_21
ALC	1.27204	0.296882	ALC_DK:0	0	0	0	0	Axis_21
ALC	1.27204	0.296882	ALC_DK:1	0.0016293	0.00241042	-0.00327473	0.00653333	Axis_21
ALC	1.27204	0.296882	ALC_DK:2	0.00280218	0.00217445	-0.00162177	0.00722612	Axis_21
ALC	1.27204	0.296882	ALC_DK:3	0.00280781	0.00176473	-0.000782554	0.00639817	Axis_21
ALC	1.27204	0.296882	ALC_DK:4	0.00273099	0.0031962	-0.00377174	0.00923371	Axis_21
ALC	1.27204	0.296882	ALC_DK:5	0.000864033	0.00287035	-0.00497573	0.0067038	Axis_21
ALC	1.27204	0.296882	ALC_DK:99	-0.00148679	0.00286478	-0.00731524	0.00434165	Axis_21
ALI	1.7581	0.193967	takes rx for antihyperlipidemic:0	0	0	0	0	Axis_21
ALI	1.7581	0.193967	takes rx for antihyperlipidemic:1	0.00275025	0.0020742	-0.00146974	0.00697025	Axis_21
BMI	1.00333	0.419792	BMI2:1	-0.00280966	0.00462129	-0.0122117	0.00659242	Axis_21
BMI	1.00333	0.419792	BMI2:2	0	0	0	0	Axis_21
BMI	1.00333	0.419792	BMI2:3	-0.00195345	0.00194068	-0.0059018	0.00199489	Axis_21
BMI	1.00333	0.419792	BMI2:4	-0.00150295	0.00173792	-0.00503878	0.00203288	Axis_21
BMI	1.00333	0.419792	BMI2:5	0.0010455	0.00168802	-0.00238881	0.00447981	Axis_21
EDU	2.34117	0.111997	EDUCAT2:1	0	0	0	0	Axis_21
EDU	2.34117	0.111997	EDUCAT2:2	-0.00213285	0.00191621	-0.00603141	0.00176571	Axis_21
EDU	2.34117	0.111997	EDUCAT2:3	0.00231237	0.00208081	-0.00192107	0.00654581	Axis_21
GEN	2.1665	0.150521	GENDER:0	-0.00168219	0.00114287	-0.00400736	0.000642991	Axis_21
GEN	2.1665	0.150521	GENDER:1	0	0	0	0	Axis_21
GER	2.4391	0.127884	takes rx for GERD:0	0	0	0	0	Axis_21
GER	2.4391	0.127884	takes rx for GERD:1	-0.00374444	0.00239757	-0.00862234	0.00113346	Axis_21
HBP	0.275333	0.603284	LABHYPERTENSION:0	0	0	0	0	Axis_21
HBP	0.275333	0.603284	LABHYPERTENSION:1	-0.000868965	0.00165605	-0.00423822	0.00250029	Axis_21
MAR	0.399168	0.674074	MARITAL2:1	0	0	0	0	Axis_21
MAR	0.399168	0.674074	MARITAL2:2	0.00143202	0.0017047	-0.00203623	0.00490026	Axis_21
MAR	0.399168	0.674074	MARITAL2:3	0.00135307	0.00180054	-0.00231015	0.00501628	Axis_21
NSM	3.31384	0.0488092	NSMOKING2:1	0	0	0	0	Axis_21
NSM	3.31384	0.0488092	NSMOKING2:2	-0.00031407	0.00114486	-0.0026433	0.00201516	Axis_21
NSM	3.31384	0.0488092	NSMOKING2:3	-0.0042641	0.00166232	-0.00764611	-0.000882086	Axis_21
PER	3.77176	0.00572214	PERIO_ALL2:1	0	0	0	0	Axis_21
PER	3.77176	0.00572214	PERIO_ALL2:2	0.000140726	0.00385392	-0.00770013	0.00798158	Axis_21
PER	3.77176	0.00572214	PERIO_ALL2:3	-0.00142535	0.00143076	-0.00433626	0.00148555	Axis_21
PER	3.77176	0.00572214	PERIO_ALL2:4	0.00502884	0.00240317	0.000139543	0.00991813	Axis_21
PER	3.77176	0.00572214	PERIO_ALL2:77	-0.000730905	0.00311643	-0.00707132	0.00560951	Axis_21
PER	3.77176	0.00572214	PERIO_ALL2:88	0.0101772	0.00411806	0.00179891	0.0185554	Axis_21
PER	3.77176	0.00572214	PERIO_ALL2:99	-0.00242909	0.00256853	-0.0076548	0.00279662	Axis_21
POV	1.49196	0.227104	POVERTY:1	0	0	0	0	Axis_21
POV	1.49196	0.227104	POVERTY:2	0.00114578	0.00198612	-0.00289501	0.00518657	Axis_21
POV	1.49196	0.227104	POVERTY:3	-0.000103991	0.00190551	-0.00398077	0.00377279	Axis_21
POV	1.49196	0.227104	POVERTY:4	-0.00281708	0.00169611	-0.00626783	0.000633674	Axis_21
POV	1.49196	0.227104	POVERTY:99	-0.00132325	0.00210422	-0.00560432	0.00295782	Axis_21
RES	0.498581	0.48508	takes rx for inhaled respiratory:0	0	0	0	0	Axis_21
RES	0.498581	0.48508	takes rx for inhaled respiratory:1	-0.00613195	0.00868422	-0.0238001	0.0115362	Axis_21
Rac	1.30675	0.28779	Race/Ethnicity - Recode:1	-0.00319806	0.0019595	-0.00718469	0.00078858	Axis_21
Rac	1.30675	0.28779	Race/Ethnicity - Recode:2	-0.0002704	0.00192091	-0.00417852	0.00363772	Axis_21
Rac	1.30675	0.28779	Race/Ethnicity - Recode:3	0	0	0	0	Axis_21
Rac	1.30675	0.28779	Race/Ethnicity - Recode:4	0.000514966	0.00169351	-0.00293051	0.00396044	Axis_21
Rac	1.30675	0.28779	Race/Ethnicity - Recode:5	-0.00202291	0.00212715	-0.00635063	0.00230481	Axis_21
dia	0.0130837	0.909627	diabetes based on 2 lab variables and 3 diq questions:0	0	0	0	0	Axis_21
dia	0.0130837	0.909627	diabetes based on 2 lab variables and 3 diq questions:1	-0.000195663	0.00171058	-0.00367586	0.00328454	Axis_21
ABI	0.140033	0.710642	takes rx for antibiotic:0	0	0	0	0	Axis_22
ABI	0.140033	0.710642	takes rx for antibiotic:1	-0.00081343	0.00217373	-0.00523591	0.00360905	Axis_22
AGE	1.64304	0.186836	SPL5AGE3	-9.28726e-07	2.38384e-06	-5.77869e-06	3.92123e-06	Axis_22
AGE	1.64304	0.186836	AGE	0.000787876	0.000328712	0.000119107	0.00145665	Axis_22
AGE	1.64304	0.186836	SPL5AGE1	-1.21426e-06	8.62913e-07	-2.96987e-06	5.41346e-07	Axis_22
AGE	1.64304	0.186836	SPL5AGE2	2.11166e-06	2.06165e-06	-2.0828e-06	6.30613e-06	Axis_22
ALC	0.898715	0.507486	ALC_DK:0	0	0	0	0	Axis_22
ALC	0.898715	0.507486	ALC_DK:1	0.000889519	0.00250686	-0.00421072	0.00598976	Axis_22
ALC	0.898715	0.507486	ALC_DK:2	-0.000713937	0.00249201	-0.00578396	0.00435609	Axis_22
ALC	0.898715	0.507486	ALC_DK:3	0.00150607	0.00296961	-0.00453566	0.00754779	Axis_22
ALC	0.898715	0.507486	ALC_DK:4	0.00316992	0.00282024	-0.0025679	0.00890774	Axis_22
ALC	0.898715	0.507486	ALC_DK:5	0.0012364	0.00321358	-0.00530169	0.00777448	Axis_22
ALC	0.898715	0.507486	ALC_DK:99	0.0013312	0.00278574	-0.00433643	0.00699883	Axis_22
ALI	0.00582967	0.9396	takes rx for antihyperlipidemic:0	0	0	0	0	Axis_22
ALI	0.00582967	0.9396	takes rx for antihyperlipidemic:1	-0.000181293	0.00237443	-0.00501211	0.00464953	Axis_22
BMI	1.43237	0.245171	BMI2:1	0.00167621	0.00483027	-0.00815106	0.0115035	Axis_22
BMI	1.43237	0.245171	BMI2:2	0	0	0	0	Axis_22
BMI	1.43237	0.245171	BMI2:3	-0.00263585	0.00143055	-0.00554632	0.000274622	Axis_22
BMI	1.43237	0.245171	BMI2:4	-0.00359882	0.00192942	-0.00752425	0.000326617	Axis_22
BMI	1.43237	0.245171	BMI2:5	-0.00224811	0.00216187	-0.00664647	0.00215025	Axis_22
EDU	2.33303	0.112798	EDUCAT2:1	0	0	0	0	Axis_22
EDU	2.33303	0.112798	EDUCAT2:2	0.0014396	0.002261	-0.00316043	0.00603963	Axis_22
EDU	2.33303	0.112798	EDUCAT2:3	-0.00207611	0.00158084	-0.00529235	0.00114014	Axis_22
GEN	0.436248	0.513524	GENDER:0	-0.000715702	0.00108359	-0.00292029	0.00148888	Axis_22
GEN	0.436248	0.513524	GENDER:1	0	0	0	0	Axis_22
GER	0.432537	0.515309	takes rx for GERD:0	0	0	0	0	Axis_22
GER	0.432537	0.515309	takes rx for GERD:1	-0.00119693	0.00181994	-0.00489963	0.00250577	Axis_22
HBP	3.52908	0.0691597	LABHYPERTENSION:0	0	0	0	0	Axis_22
HBP	3.52908	0.0691597	LABHYPERTENSION:1	0.00306843	0.00163337	-0.000254695	0.00639155	Axis_22
MAR	0.50519	0.607982	MARITAL2:1	0	0	0	0	Axis_22
MAR	0.50519	0.607982	MARITAL2:2	0.000939851	0.00161149	-0.00233875	0.00421845	Axis_22
MAR	0.50519	0.607982	MARITAL2:3	-0.000386841	0.00208743	-0.00463376	0.00386008	Axis_22
NSM	0.24866	0.781293	NSMOKING2:1	0	0	0	0	Axis_22
NSM	0.24866	0.781293	NSMOKING2:2	0.000561609	0.00179276	-0.00308578	0.004209	Axis_22
NSM	0.24866	0.781293	NSMOKING2:3	-0.000939346	0.00183854	-0.00467989	0.0028012	Axis_22
PER	5.81425	0.000322715	PERIO_ALL2:1	0	0	0	0	Axis_22
PER	5.81425	0.000322715	PERIO_ALL2:2	0.00251341	0.00242372	-0.00241769	0.00744452	Axis_22
PER	5.81425	0.000322715	PERIO_ALL2:3	0.00122725	0.00166143	-0.00215295	0.00460744	Axis_22
PER	5.81425	0.000322715	PERIO_ALL2:4	-0.00558813	0.0026711	-0.0110225	-0.000153745	Axis_22
PER	5.81425	0.000322715	PERIO_ALL2:77	0.00408785	0.0027598	-0.00152701	0.00970271	Axis_22
PER	5.81425	0.000322715	PERIO_ALL2:88	-0.0233623	0.00472104	-0.0329674	-0.0137573	Axis_22
PER	5.81425	0.000322715	PERIO_ALL2:99	-0.00559845	0.00368557	-0.0130968	0.0018999	Axis_22
POV	0.722354	0.582896	POVERTY:1	0	0	0	0	Axis_22
POV	0.722354	0.582896	POVERTY:2	-0.00116789	0.00149342	-0.00420628	0.0018705	Axis_22
POV	0.722354	0.582896	POVERTY:3	0.00153856	0.00211327	-0.00276092	0.00583803	Axis_22
POV	0.722354	0.582896	POVERTY:4	0.0014573	0.001641	-0.00188134	0.00479593	Axis_22
POV	0.722354	0.582896	POVERTY:99	0.0018255	0.00214294	-0.00253434	0.00618535	Axis_22
RES	1.44081	0.238554	takes rx for inhaled respiratory:0	0	0	0	0	Axis_22
RES	1.44081	0.238554	takes rx for inhaled respiratory:1	0.00855339	0.00712581	-0.00594418	0.023051	Axis_22
Rac	2.73519	0.0453363	Race/Ethnicity - Recode:1	-0.00351791	0.00189019	-0.00736352	0.000327705	Axis_22
Rac	2.73519	0.0453363	Race/Ethnicity - Recode:2	0.00225465	0.00183083	-0.00147021	0.00597951	Axis_22
Rac	2.73519	0.0453363	Race/Ethnicity - Recode:3	0	0	0	0	Axis_22
Rac	2.73519	0.0453363	Race/Ethnicity - Recode:4	0.0012891	0.00142229	-0.00160458	0.00418278	Axis_22
Rac	2.73519	0.0453363	Race/Ethnicity - Recode:5	0.00252981	0.0025693	-0.00269747	0.00775709	Axis_22
dia	1.65642	0.207043	diabetes based on 2 lab variables and 3 diq questions:0	0	0	0	0	Axis_22
dia	1.65642	0.207043	diabetes based on 2 lab variables and 3 diq questions:1	0.00392061	0.00304627	-0.00227708	0.0101183	Axis_22
ABI	1.99216	0.167474	takes rx for antibiotic:0	0	0	0	0	Axis_23
ABI	1.99216	0.167474	takes rx for antibiotic:1	-0.0044935	0.00318363	-0.0109706	0.00198364	Axis_23
AGE	5.04648	0.00276001	SPL5AGE3	6.72664e-06	3.33688e-06	-6.23063e-08	1.35156e-05	Axis_23
AGE	5.04648	0.00276001	AGE	-0.000752599	0.000457069	-0.00168251	0.000177316	Axis_23
AGE	5.04648	0.00276001	SPL5AGE1	2.16466e-06	1.11692e-06	-1.0773e-07	4.43705e-06	Axis_23
AGE	5.04648	0.00276001	SPL5AGE2	-5.57956e-06	2.71045e-06	-1.1094e-05	-6.51112e-08	Axis_23
ALC	6.68144	0.000107198	ALC_DK:0	0	0	0	0	Axis_23
ALC	6.68144	0.000107198	ALC_DK:1	0.000427565	0.00264286	-0.00494937	0.0058045	Axis_23
ALC	6.68144	0.000107198	ALC_DK:2	0.000434992	0.00188991	-0.00341007	0.00428005	Axis_23
ALC	6.68144	0.000107198	ALC_DK:3	-0.00286501	0.00305289	-0.00907616	0.00334614	Axis_23
ALC	6.68144	0.000107198	ALC_DK:4	-0.00436554	0.00247372	-0.00939837	0.000667286	Axis_23
ALC	6.68144	0.000107198	ALC_DK:5	-0.00798996	0.00234031	-0.0127514	-0.00322856	Axis_23
ALC	6.68144	0.000107198	ALC_DK:99	-0.00385096	0.00292287	-0.00979758	0.00209565	Axis_23
ALI	0.793195	0.379583	takes rx for antihyperlipidemic:0	0	0	0	0	Axis_23
ALI	0.793195	0.379583	takes rx for antihyperlipidemic:1	0.00221212	0.00248381	-0.00284123	0.00726547	Axis_23
BMI	1.11841	0.364524	BMI2:1	-0.00806849	0.00465187	-0.0175328	0.00139581	Axis_23
BMI	1.11841	0.364524	BMI2:2	0	0	0	0	Axis_23
BMI	1.11841	0.364524	BMI2:3	-0.000629692	0.00124414	-0.00316091	0.00190152	Axis_23
BMI	1.11841	0.364524	BMI2:4	-0.00107227	0.00117839	-0.00346973	0.00132519	Axis_23
BMI	1.11841	0.364524	BMI2:5	-0.00203841	0.00166804	-0.00543207	0.00135524	Axis_23
EDU	0.348901	0.708034	EDUCAT2:1	0	0	0	0	Axis_23
EDU	0.348901	0.708034	EDUCAT2:2	-0.000422341	0.00167683	-0.00383387	0.00298919	Axis_23
EDU	0.348901	0.708034	EDUCAT2:3	0.000831248	0.00125736	-0.00172688	0.00338938	Axis_23
GEN	2.2365	0.144289	GENDER:0	-0.00157165	0.00105093	-0.00370978	0.000566474	Axis_23
GEN	2.2365	0.144289	GENDER:1	0	0	0	0	Axis_23
GER	0.39868	0.532122	takes rx for GERD:0	0	0	0	0	Axis_23
GER	0.39868	0.532122	takes rx for GERD:1	0.00174108	0.00275744	-0.00386898	0.00735114	Axis_23
HBP	0.489342	0.489123	LABHYPERTENSION:0	0	0	0	0	Axis_23
HBP	0.489342	0.489123	LABHYPERTENSION:1	0.000879904	0.00125785	-0.00167921	0.00343902	Axis_23
MAR	2.04257	0.145774	MARITAL2:1	0	0	0	0	Axis_23
MAR	2.04257	0.145774	MARITAL2:2	0.00267233	0.00199813	-0.0013929	0.00673757	Axis_23
MAR	2.04257	0.145774	MARITAL2:3	0.00428778	0.00213082	-4.74034e-05	0.00862295	Axis_23
NSM	0.197001	0.822148	NSMOKING2:1	0	0	0	0	Axis_23
NSM	0.197001	0.822148	NSMOKING2:2	-0.000825467	0.00149391	-0.00386484	0.00221391	Axis_23
NSM	0.197001	0.822148	NSMOKING2:3	0.00018619	0.00142286	-0.00270864	0.00308102	Axis_23
PER	7.0903	6.51918e-05	PERIO_ALL2:1	0	0	0	0	Axis_23
PER	7.0903	6.51918e-05	PERIO_ALL2:2	0.00206735	0.00224873	-0.00250772	0.00664242	Axis_23
PER	7.0903	6.51918e-05	PERIO_ALL2:3	-0.00316241	0.00111662	-0.00543418	-0.000890631	Axis_23
PER	7.0903	6.51918e-05	PERIO_ALL2:4	-0.0128313	0.0030676	-0.0190724	-0.00659026	Axis_23
PER	7.0903	6.51918e-05	PERIO_ALL2:77	0.00255884	0.00351626	-0.00459505	0.00971273	Axis_23
PER	7.0903	6.51918e-05	PERIO_ALL2:88	-1.42624e-05	0.00195079	-0.00398318	0.00395465	Axis_23
PER	7.0903	6.51918e-05	PERIO_ALL2:99	-0.000952695	0.00184994	-0.00471644	0.00281105	Axis_23
POV	3.68304	0.0138006	POVERTY:1	0	0	0	0	Axis_23
POV	3.68304	0.0138006	POVERTY:2	-0.00360803	0.00133814	-0.0063305	-0.000885563	Axis_23
POV	3.68304	0.0138006	POVERTY:3	0.000898668	0.00259971	-0.00439048	0.00618782	Axis_23
POV	3.68304	0.0138006	POVERTY:4	0.00106811	0.00146357	-0.00190954	0.00404575	Axis_23
POV	3.68304	0.0138006	POVERTY:99	-0.0030118	0.00190514	-0.00688783	0.000864234	Axis_23
RES	0.0784055	0.781218	takes rx for inhaled respiratory:0	0	0	0	0	Axis_23
RES	0.0784055	0.781218	takes rx for inhaled respiratory:1	0.0011925	0.00425877	-0.00747203	0.00985702	Axis_23
Rac	13.1217	1.68136e-06	Race/Ethnicity - Recode:1	-0.0093607	0.00158045	-0.0125762	-0.00614524	Axis_23
Rac	13.1217	1.68136e-06	Race/Ethnicity - Recode:2	-0.00534422	0.00139687	-0.00818618	-0.00250226	Axis_23
Rac	13.1217	1.68136e-06	Race/Ethnicity - Recode:3	0	0	0	0	Axis_23
Rac	13.1217	1.68136e-06	Race/Ethnicity - Recode:4	-0.0039184	0.00124861	-0.00645872	-0.00137807	Axis_23
Rac	13.1217	1.68136e-06	Race/Ethnicity - Recode:5	-0.00289493	0.00214391	-0.00725675	0.00146689	Axis_23
dia	0.417658	0.522577	diabetes based on 2 lab variables and 3 diq questions:0	0	0	0	0	Axis_23
dia	0.417658	0.522577	diabetes based on 2 lab variables and 3 diq questions:1	-0.00153275	0.00237171	-0.00635802	0.00329252	Axis_23
ABI	0.00621857	0.937622	takes rx for antibiotic:0	0	0	0	0	Axis_24
ABI	0.00621857	0.937622	takes rx for antibiotic:1	0.000255763	0.00324334	-0.00634285	0.00685438	Axis_24
AGE	2.19995	0.0905243	SPL5AGE3	9.27227e-07	2.47352e-06	-4.10518e-06	5.95963e-06	Axis_24
AGE	2.19995	0.0905243	AGE	0.000497418	0.000339032	-0.000192347	0.00118718	Axis_24
AGE	2.19995	0.0905243	SPL5AGE1	-8.81766e-07	1.02611e-06	-2.96939e-06	1.20586e-06	Axis_24
AGE	2.19995	0.0905243	SPL5AGE2	1.22002e-06	2.42561e-06	-3.71492e-06	6.15497e-06	Axis_24
ALC	3.40711	0.00998151	ALC_DK:0	0	0	0	0	Axis_24
ALC	3.40711	0.00998151	ALC_DK:1	-0.000298827	0.00173771	-0.00383423	0.00323658	Axis_24
ALC	3.40711	0.00998151	ALC_DK:2	-0.00126296	0.00190721	-0.00514322	0.0026173	Axis_24
ALC	3.40711	0.00998151	ALC_DK:3	0.00111711	0.0017917	-0.00252813	0.00476235	Axis_24
ALC	3.40711	0.00998151	ALC_DK:4	0.00540337	0.00226372	0.000797794	0.0100089	Axis_24
ALC	3.40711	0.00998151	ALC_DK:5	0.00332318	0.00353733	-0.00387357	0.0105199	Axis_24
ALC	3.40711	0.00998151	ALC_DK:99	0.000806052	0.00193818	-0.0031372	0.0047493	Axis_24
ALI	4.55385	0.0403664	takes rx for antihyperlipidemic:0	0	0	0	0	Axis_24
ALI	4.55385	0.0403664	takes rx for antihyperlipidemic:1	0.00387954	0.00181799	0.000180818	0.00757826	Axis_24
BMI	1.32033	0.282871	BMI2:1	0.00184379	0.00478922	-0.00789996	0.0115875	Axis_24
BMI	1.32033	0.282871	BMI2:2	0	0	0	0	Axis_24
BMI	1.32033	0.282871	BMI2:3	-0.00118546	0.00130715	-0.00384488	0.00147396	Axis_24
BMI	1.32033	0.282871	BMI2:4	-0.00319218	0.00167463	-0.00659925	0.000214882	Axis_24
BMI	1.32033	0.282871	BMI2:5	0.000359863	0.001943	-0.00359321	0.00431293	Axis_24
EDU	1.99638	0.151899	EDUCAT2:1	0	0	0	0	Axis_24
EDU	1.99638	0.151899	EDUCAT2:2	0.000755598	0.00150525	-0.00230686	0.00381805	Axis_24
EDU	1.99638	0.151899	EDUCAT2:3	-0.00243478	0.00147008	-0.00542567	0.00055612	Axis_24
GEN	3.63837	0.0651971	GENDER:0	-0.00218023	0.00114301	-0.0045057	0.000145236	Axis_24
GEN	3.63837	0.0651971	GENDER:1	0	0	0	0	Axis_24
GER	0.0792696	0.780048	takes rx for GERD:0	0	0	0	0	Axis_24
GER	0.0792696	0.780048	takes rx for GERD:1	0.00054612	0.0019397	-0.00340023	0.00449247	Axis_24
HBP	0.348374	0.559055	LABHYPERTENSION:0	0	0	0	0	Axis_24
HBP	0.348374	0.559055	LABHYPERTENSION:1	0.000879289	0.00148973	-0.0021516	0.00391018	Axis_24
MAR	0.506604	0.607148	MARITAL2:1	0	0	0	0	Axis_24
MAR	0.506604	0.607148	MARITAL2:2	0.000576686	0.00164648	-0.00277311	0.00392648	Axis_24
MAR	0.506604	0.607148	MARITAL2:3	-0.00070287	0.00223658	-0.00525323	0.00384749	Axis_24
NSM	0.114867	0.891839	NSMOKING2:1	0	0	0	0	Axis_24
NSM	0.114867	0.891839	NSMOKING2:2	0.000262078	0.00148821	-0.0027657	0.00328986	Axis_24
NSM	0.114867	0.891839	NSMOKING2:3	0.000810872	0.00169269	-0.00263293	0.00425468	Axis_24
PER	3.40525	0.0100103	PERIO_ALL2:1	0	0	0	0	Axis_24
PER	3.40525	0.0100103	PERIO_ALL2:2	-0.00292261	0.0022862	-0.00757392	0.0017287	Axis_24
PER	3.40525	0.0100103	PERIO_ALL2:3	-2.27162e-05	0.00174642	-0.00357583	0.00353039	Axis_24
PER	3.40525	0.0100103	PERIO_ALL2:4	-0.000749819	0.00256397	-0.00596626	0.00446662	Axis_24
PER	3.40525	0.0100103	PERIO_ALL2:77	0.00344392	0.00261526	-0.00187686	0.0087647	Axis_24
PER	3.40525	0.0100103	PERIO_ALL2:88	-0.00574354	0.00332697	-0.0125123	0.00102523	Axis_24
PER	3.40525	0.0100103	PERIO_ALL2:99	-0.00454214	0.00242628	-0.00947844	0.000394171	Axis_24
POV	0.758413	0.559799	POVERTY:1	0	0	0	0	Axis_24
POV	0.758413	0.559799	POVERTY:2	0.00110069	0.00167498	-0.00230709	0.00450847	Axis_24
POV	0.758413	0.559799	POVERTY:3	-0.000480004	0.00219592	-0.00494763	0.00398763	Axis_24
POV	0.758413	0.559799	POVERTY:4	0.0019798	0.00157629	-0.00122717	0.00518678	Axis_24
POV	0.758413	0.559799	POVERTY:99	0.00192964	0.00243936	-0.00303328	0.00689256	Axis_24
RES	0.16183	0.690071	takes rx for inhaled respiratory:0	0	0	0	0	Axis_24
RES	0.16183	0.690071	takes rx for inhaled respiratory:1	-0.00201372	0.00500576	-0.012198	0.00817057	Axis_24
Rac	0.866705	0.494156	Race/Ethnicity - Recode:1	-0.00036376	0.00135368	-0.00311784	0.00239032	Axis_24
Rac	0.866705	0.494156	Race/Ethnicity - Recode:2	-0.00212313	0.00171243	-0.0056071	0.00136084	Axis_24
Rac	0.866705	0.494156	Race/Ethnicity - Recode:3	0	0	0	0	Axis_24
Rac	0.866705	0.494156	Race/Ethnicity - Recode:4	0.000962103	0.00154995	-0.0021913	0.00411551	Axis_24
Rac	0.866705	0.494156	Race/Ethnicity - Recode:5	0.00154638	0.0019452	-0.00241115	0.00550391	Axis_24
dia	0.664049	0.420976	diabetes based on 2 lab variables and 3 diq questions:0	0	0	0	0	Axis_24
dia	0.664049	0.420976	diabetes based on 2 lab variables and 3 diq questions:1	-0.0017797	0.00218397	-0.00622303	0.00266363	Axis_24
ABI	1.72294	0.198371	takes rx for antibiotic:0	0	0	0	0	Axis_25
ABI	1.72294	0.198371	takes rx for antibiotic:1	-0.00440934	0.00335922	-0.0112437	0.00242504	Axis_25
AGE	0.734106	0.575305	SPL5AGE3	-2.53063e-06	3.17336e-06	-8.98688e-06	3.92561e-06	Axis_25
AGE	0.734106	0.575305	AGE	0.000514056	0.000397127	-0.000293904	0.00132202	Axis_25
AGE	0.734106	0.575305	SPL5AGE1	-1.23599e-06	9.02074e-07	-3.07127e-06	5.99294e-07	Axis_25
AGE	0.734106	0.575305	SPL5AGE2	2.73578e-06	2.26214e-06	-1.86658e-06	7.33814e-06	Axis_25
ALC	1.18814	0.336688	ALC_DK:0	0	0	0	0	Axis_25
ALC	1.18814	0.336688	ALC_DK:1	-0.00387423	0.00219832	-0.00834675	0.000598294	Axis_25
ALC	1.18814	0.336688	ALC_DK:2	-0.00226905	0.00193411	-0.00620402	0.00166592	Axis_25
ALC	1.18814	0.336688	ALC_DK:3	-0.00166105	0.0019356	-0.00559906	0.00227695	Axis_25
ALC	1.18814	0.336688	ALC_DK:4	0.00291573	0.00229427	-0.001752	0.00758345	Axis_25
ALC	1.18814	0.336688	ALC_DK:5	-0.000487348	0.00283322	-0.00625157	0.00527688	Axis_25
ALC	1.18814	0.336688	ALC_DK:99	-0.000686443	0.00247255	-0.00571688	0.004344	Axis_25
ALI	0.779698	0.383621	takes rx for antihyperlipidemic:0	0	0	0	0	Axis_25
ALI	0.779698	0.383621	takes rx for antihyperlipidemic:1	-0.00174063	0.00197126	-0.00575118	0.00226992	Axis_25
BMI	0.906585	0.47146	BMI2:1	0.00303417	0.00335875	-0.00379926	0.0098676	Axis_25
BMI	0.906585	0.47146	BMI2:2	0	0	0	0	Axis_25
BMI	0.906585	0.47146	BMI2:3	-0.00126011	0.00159085	-0.00449671	0.00197649	Axis_25
BMI	0.906585	0.47146	BMI2:4	-0.000752235	0.00156079	-0.00392769	0.00242322	Axis_25
BMI	0.906585	0.47146	BMI2:5	-0.00209722	0.00150309	-0.00515527	0.000960834	Axis_25
EDU	0.54223	0.586542	EDUCAT2:1	0	0	0	0	Axis_25
EDU	0.54223	0.586542	EDUCAT2:2	-0.00185358	0.00178206	-0.00547921	0.00177205	Axis_25
EDU	0.54223	0.586542	EDUCAT2:3	-0.000258651	0.00137757	-0.00306134	0.00254404	Axis_25
GEN	5.48578	0.0253551	GENDER:0	-0.00256005	0.00109302	-0.00478381	-0.000336278	Axis_25
GEN	5.48578	0.0253551	GENDER:1	0	0	0	0	Axis_25
GER	0.228529	0.635768	takes rx for GERD:0	0	0	0	0	Axis_25
GER	0.228529	0.635768	takes rx for GERD:1	0.00124007	0.00259403	-0.00403753	0.00651766	Axis_25
HBP	0.000607991	0.980477	LABHYPERTENSION:0	0	0	0	0	Axis_25
HBP	0.000607991	0.980477	LABHYPERTENSION:1	3.46859e-05	0.00140671	-0.00282729	0.00289666	Axis_25
MAR	0.622636	0.542712	MARITAL2:1	0	0	0	0	Axis_25
MAR	0.622636	0.542712	MARITAL2:2	0.000560043	0.00139442	-0.00227692	0.00339701	Axis_25
MAR	0.622636	0.542712	MARITAL2:3	-0.000799531	0.00220706	-0.00528982	0.00369076	Axis_25
NSM	2.02516	0.148052	NSMOKING2:1	0	0	0	0	Axis_25
NSM	2.02516	0.148052	NSMOKING2:2	-6.77563e-05	0.00152624	-0.00317292	0.00303741	Axis_25
NSM	2.02516	0.148052	NSMOKING2:3	0.00308677	0.00153377	-3.3709e-05	0.00620726	Axis_25
PER	0.190814	0.977269	PERIO_ALL2:1	0	0	0	0	Axis_25
PER	0.190814	0.977269	PERIO_ALL2:2	0.00101801	0.00296036	-0.00500488	0.0070409	Axis_25
PER	0.190814	0.977269	PERIO_ALL2:3	0.000181615	0.00168419	-0.0032449	0.00360813	Axis_25
PER	0.190814	0.977269	PERIO_ALL2:4	0.000101449	0.00215951	-0.00429211	0.00449501	Axis_25
PER	0.190814	0.977269	PERIO_ALL2:77	0.00067927	0.00335977	-0.00615624	0.00751478	Axis_25
PER	0.190814	0.977269	PERIO_ALL2:88	0.000619185	0.00427903	-0.00808657	0.00932494	Axis_25
PER	0.190814	0.977269	PERIO_ALL2:99	0.00269103	0.0033982	-0.00422266	0.00960471	Axis_25
POV	0.192759	0.940464	POVERTY:1	0	0	0	0	Axis_25
POV	0.192759	0.940464	POVERTY:2	0.00109352	0.00178137	-0.0025307	0.00471774	Axis_25
POV	0.192759	0.940464	POVERTY:3	0.000647778	0.00198636	-0.00339349	0.00468905	Axis_25
POV	0.192759	0.940464	POVERTY:4	0.00116897	0.00156436	-0.00201375	0.00435168	Axis_25
POV	0.192759	0.940464	POVERTY:99	0.000200716	0.00197512	-0.0038177	0.00421913	Axis_25
RES	0.000144559	0.990479	takes rx for inhaled respiratory:0	0	0	0	0	Axis_25
RES	0.000144559	0.990479	takes rx for inhaled respiratory:1	-8.68765e-05	0.00722569	-0.0147877	0.0146139	Axis_25
Rac	3.95026	0.0099691	Race/Ethnicity - Recode:1	-0.00468915	0.00193421	-0.00862433	-0.000753959	Axis_25
Rac	3.95026	0.0099691	Race/Ethnicity - Recode:2	-0.00454298	0.00154171	-0.00767962	-0.00140634	Axis_25
Rac	3.95026	0.0099691	Race/Ethnicity - Recode:3	0	0	0	0	Axis_25
Rac	3.95026	0.0099691	Race/Ethnicity - Recode:4	-0.00458878	0.0014125	-0.00746253	-0.00171503	Axis_25
Rac	3.95026	0.0099691	Race/Ethnicity - Recode:5	-0.00275584	0.00156956	-0.00594913	0.000437453	Axis_25
dia	1.06713	0.309107	diabetes based on 2 lab variables and 3 diq questions:0	0	0	0	0	Axis_25
dia	1.06713	0.309107	diabetes based on 2 lab variables and 3 diq questions:1	0.00200805	0.00194386	-0.00194677	0.00596286	Axis_25
ABI	3.68225	0.063678	takes rx for antibiotic:0	0	0	0	0	Axis_26
ABI	3.68225	0.063678	takes rx for antibiotic:1	0.00819542	0.00427085	-0.000493692	0.0168845	Axis_26
AGE	2.65662	0.0501445	SPL5AGE3	3.70078e-06	3.05318e-06	-2.51096e-06	9.91252e-06	Axis_26
AGE	2.65662	0.0501445	AGE	-0.000213706	0.000324952	-0.000874825	0.000447413	Axis_26
AGE	2.65662	0.0501445	SPL5AGE1	8.18304e-07	9.72444e-07	-1.16015e-06	2.79676e-06	Axis_26
AGE	2.65662	0.0501445	SPL5AGE2	-2.28141e-06	2.43501e-06	-7.23547e-06	2.67266e-06	Axis_26
ALC	1.0312	0.42285	ALC_DK:0	0	0	0	0	Axis_26
ALC	1.0312	0.42285	ALC_DK:1	-0.00603876	0.00256817	-0.0112637	-0.000813782	Axis_26
ALC	1.0312	0.42285	ALC_DK:2	-0.00315716	0.002022	-0.00727096	0.000956633	Axis_26
ALC	1.0312	0.42285	ALC_DK:3	-0.00304155	0.00166815	-0.00643542	0.000352321	Axis_26
ALC	1.0312	0.42285	ALC_DK:4	-0.00419998	0.00285209	-0.0100026	0.00160264	Axis_26
ALC	1.0312	0.42285	ALC_DK:5	-0.00102704	0.00299132	-0.00711292	0.00505884	Axis_26
ALC	1.0312	0.42285	ALC_DK:99	-0.00161771	0.00165547	-0.0049858	0.00175038	Axis_26
ALI	0.250617	0.619964	takes rx for antihyperlipidemic:0	0	0	0	0	Axis_26
ALI	0.250617	0.619964	takes rx for antihyperlipidemic:1	-0.00094504	0.00188775	-0.0047857	0.00289562	Axis_26
BMI	0.341316	0.848082	BMI2:1	0.00316359	0.00355698	-0.00407315	0.0104003	Axis_26
BMI	0.341316	0.848082	BMI2:2	0	0	0	0	Axis_26
BMI	0.341316	0.848082	BMI2:3	0.000277593	0.00129758	-0.00236236	0.00291755	Axis_26
BMI	0.341316	0.848082	BMI2:4	-0.000147682	0.00150111	-0.00320171	0.00290634	Axis_26
BMI	0.341316	0.848082	BMI2:5	-0.000104739	0.00190297	-0.00397635	0.00376688	Axis_26
EDU	2.07924	0.141099	EDUCAT2:1	0	0	0	0	Axis_26
EDU	2.07924	0.141099	EDUCAT2:2	0.000378518	0.00192581	-0.00353958	0.00429662	Axis_26
EDU	2.07924	0.141099	EDUCAT2:3	-0.0021235	0.0013625	-0.00489553	0.000648537	Axis_26
GEN	1.93937	0.17305	GENDER:0	-0.00179445	0.00128855	-0.00441603	0.000827127	Axis_26
GEN	1.93937	0.17305	GENDER:1	0	0	0	0	Axis_26
GER	0.105375	0.747522	takes rx for GERD:0	0	0	0	0	Axis_26
GER	0.105375	0.747522	takes rx for GERD:1	-0.000759718	0.00234037	-0.00552123	0.0040018	Axis_26
HBP	1.57046	0.218947	LABHYPERTENSION:0	0	0	0	0	Axis_26
HBP	1.57046	0.218947	LABHYPERTENSION:1	0.00156371	0.00124779	-0.000974943	0.00410236	Axis_26
MAR	3.89936	0.0301865	MARITAL2:1	0	0	0	0	Axis_26
MAR	3.89936	0.0301865	MARITAL2:2	-0.00111788	0.00146608	-0.00410064	0.00186488	Axis_26
MAR	3.89936	0.0301865	MARITAL2:3	0.00300919	0.00170182	-0.000453181	0.00647156	Axis_26
NSM	0.363551	0.697953	NSMOKING2:1	0	0	0	0	Axis_26
NSM	0.363551	0.697953	NSMOKING2:2	0.000687833	0.00107596	-0.00150123	0.0028769	Axis_26
NSM	0.363551	0.697953	NSMOKING2:3	0.00097151	0.00146665	-0.00201242	0.00395544	Axis_26
PER	3.38638	0.0103062	PERIO_ALL2:1	0	0	0	0	Axis_26
PER	3.38638	0.0103062	PERIO_ALL2:2	0.00163633	0.00304386	-0.00455645	0.00782911	Axis_26
PER	3.38638	0.0103062	PERIO_ALL2:3	-6.27454e-05	0.00205466	-0.00424298	0.00411749	Axis_26
PER	3.38638	0.0103062	PERIO_ALL2:4	0.00442098	0.00297067	-0.0016229	0.0104649	Axis_26
PER	3.38638	0.0103062	PERIO_ALL2:77	0.00126632	0.0027497	-0.00432799	0.00686064	Axis_26
PER	3.38638	0.0103062	PERIO_ALL2:88	-0.0119672	0.00419846	-0.0205091	-0.00342541	Axis_26
PER	3.38638	0.0103062	PERIO_ALL2:99	0.00578858	0.00257158	0.000556649	0.0110205	Axis_26
POV	0.377438	0.823068	POVERTY:1	0	0	0	0	Axis_26
POV	0.377438	0.823068	POVERTY:2	0.000935895	0.00165947	-0.00244033	0.00431212	Axis_26
POV	0.377438	0.823068	POVERTY:3	0.00091636	0.00210841	-0.00337323	0.00520595	Axis_26
POV	0.377438	0.823068	POVERTY:4	0.00190575	0.00183978	-0.0018373	0.00564881	Axis_26
POV	0.377438	0.823068	POVERTY:99	0.00156622	0.00161273	-0.00171489	0.00484734	Axis_26
RES	0.315261	0.578263	takes rx for inhaled respiratory:0	0	0	0	0	Axis_26
RES	0.315261	0.578263	takes rx for inhaled respiratory:1	0.00355444	0.00633046	-0.00932498	0.0164339	Axis_26
Rac	4.39675	0.00585145	Race/Ethnicity - Recode:1	-0.00501502	0.00153955	-0.00814727	-0.00188278	Axis_26
Rac	4.39675	0.00585145	Race/Ethnicity - Recode:2	-0.00305539	0.00224359	-0.00762001	0.00150924	Axis_26
Rac	4.39675	0.00585145	Race/Ethnicity - Recode:3	0	0	0	0	Axis_26
Rac	4.39675	0.00585145	Race/Ethnicity - Recode:4	-0.00311564	0.00115403	-0.00546352	-0.000767757	Axis_26
Rac	4.39675	0.00585145	Race/Ethnicity - Recode:5	-0.00486673	0.00215302	-0.00924708	-0.000486382	Axis_26
dia	1.60406	0.214196	diabetes based on 2 lab variables and 3 diq questions:0	0	0	0	0	Axis_26
dia	1.60406	0.214196	diabetes based on 2 lab variables and 3 diq questions:1	0.00270534	0.00213605	-0.00164049	0.00705116	Axis_26
ABI	0.130318	0.720404	takes rx for antibiotic:0	0	0	0	0	Axis_27
ABI	0.130318	0.720404	takes rx for antibiotic:1	-0.0011497	0.0031848	-0.00762922	0.00532982	Axis_27
AGE	0.778792	0.547011	SPL5AGE3	3.86545e-07	2.82858e-06	-5.36824e-06	6.14133e-06	Axis_27
AGE	0.778792	0.547011	AGE	-0.000328916	0.000265562	-0.000869207	0.000211374	Axis_27
AGE	0.778792	0.547011	SPL5AGE1	6.75963e-07	9.23442e-07	-1.20279e-06	2.55472e-06	Axis_27
AGE	0.778792	0.547011	SPL5AGE2	-1.21097e-06	2.35816e-06	-6.00867e-06	3.58673e-06	Axis_27
ALC	2.43436	0.0465014	ALC_DK:0	0	0	0	0	Axis_27
ALC	2.43436	0.0465014	ALC_DK:1	-0.00118347	0.00214154	-0.00554048	0.00317353	Axis_27
ALC	2.43436	0.0465014	ALC_DK:2	0.00223305	0.00212802	-0.00209644	0.00656253	Axis_27
ALC	2.43436	0.0465014	ALC_DK:3	-0.000709261	0.00176852	-0.00430735	0.00288882	Axis_27
ALC	2.43436	0.0465014	ALC_DK:4	0.00326346	0.00208862	-0.000985874	0.0075128	Axis_27
ALC	2.43436	0.0465014	ALC_DK:5	0.00044216	0.00252773	-0.00470055	0.00558487	Axis_27
ALC	2.43436	0.0465014	ALC_DK:99	0.00342346	0.00242963	-0.00151966	0.00836658	Axis_27
ALI	2.58845	0.117172	takes rx for antihyperlipidemic:0	0	0	0	0	Axis_27
ALI	2.58845	0.117172	takes rx for antihyperlipidemic:1	0.00288118	0.00179082	-0.000762259	0.00652462	Axis_27
BMI	1.80988	0.150432	BMI2:1	-0.00138248	0.00485811	-0.0112664	0.00850142	Axis_27
BMI	1.80988	0.150432	BMI2:2	0	0	0	0	Axis_27
BMI	1.80988	0.150432	BMI2:3	0.000942551	0.00126541	-0.00163195	0.00351705	Axis_27
BMI	1.80988	0.150432	BMI2:4	-0.0019428	0.0015303	-0.00505623	0.00117062	Axis_27
BMI	1.80988	0.150432	BMI2:5	6.51873e-06	0.00183981	-0.0037366	0.00374964	Axis_27
EDU	0.613776	0.547367	EDUCAT2:1	0	0	0	0	Axis_27
EDU	0.613776	0.547367	EDUCAT2:2	-0.000347079	0.00167932	-0.00376369	0.00306953	Axis_27
EDU	0.613776	0.547367	EDUCAT2:3	-0.0015922	0.0016752	-0.00500041	0.00181602	Axis_27
GEN	3.27085	0.0796415	GENDER:0	0.0019622	0.00108496	-0.000245166	0.00416958	Axis_27
GEN	3.27085	0.0796415	GENDER:1	0	0	0	0	Axis_27
GER	0.791444	0.380104	takes rx for GERD:0	0	0	0	0	Axis_27
GER	0.791444	0.380104	takes rx for GERD:1	0.00136167	0.0015306	-0.00175236	0.0044757	Axis_27
HBP	6.70112	0.0142213	LABHYPERTENSION:0	0	0	0	0	Axis_27
HBP	6.70112	0.0142213	LABHYPERTENSION:1	0.00277136	0.00107058	0.000593247	0.00494947	Axis_27
MAR	0.0147154	0.985399	MARITAL2:1	0	0	0	0	Axis_27
MAR	0.0147154	0.985399	MARITAL2:2	0.000257016	0.00154646	-0.00288928	0.00340331	Axis_27
MAR	0.0147154	0.985399	MARITAL2:3	0.000314809	0.00190429	-0.00355949	0.00418911	Axis_27
NSM	11.2166	0.000191986	NSMOKING2:1	0	0	0	0	Axis_27
NSM	11.2166	0.000191986	NSMOKING2:2	-0.00130798	0.00190945	-0.00519278	0.00257681	Axis_27
NSM	11.2166	0.000191986	NSMOKING2:3	-0.00660433	0.00139894	-0.00945048	-0.00375817	Axis_27
PER	0.823954	0.559643	PERIO_ALL2:1	0	0	0	0	Axis_27
PER	0.823954	0.559643	PERIO_ALL2:2	-0.00277798	0.00351457	-0.00992843	0.00437247	Axis_27
PER	0.823954	0.559643	PERIO_ALL2:3	-0.000871736	0.00161512	-0.00415772	0.00241425	Axis_27
PER	0.823954	0.559643	PERIO_ALL2:4	-0.000988176	0.00192757	-0.00490985	0.0029335	Axis_27
PER	0.823954	0.559643	PERIO_ALL2:77	0.00123045	0.00232356	-0.00349688	0.00595777	Axis_27
PER	0.823954	0.559643	PERIO_ALL2:88	0.0043541	0.00528181	-0.00639182	0.0151	Axis_27
PER	0.823954	0.559643	PERIO_ALL2:99	-0.00268223	0.00273739	-0.0082515	0.00288703	Axis_27
POV	1.99534	0.118153	POVERTY:1	0	0	0	0	Axis_27
POV	1.99534	0.118153	POVERTY:2	0.002081	0.00140407	-0.000775594	0.00493759	Axis_27
POV	1.99534	0.118153	POVERTY:3	-0.00166679	0.0013208	-0.00435398	0.0010204	Axis_27
POV	1.99534	0.118153	POVERTY:4	-0.00153212	0.00108177	-0.00373299	0.000668762	Axis_27
POV	1.99534	0.118153	POVERTY:99	-0.00225828	0.00207524	-0.00648038	0.00196382	Axis_27
RES	0.0511331	0.822498	takes rx for inhaled respiratory:0	0	0	0	0	Axis_27
RES	0.0511331	0.822498	takes rx for inhaled respiratory:1	0.00126113	0.00557712	-0.0100856	0.0126079	Axis_27
Rac	6.70139	0.000460564	Race/Ethnicity - Recode:1	0.000416221	0.00177099	-0.00318688	0.00401932	Axis_27
Rac	6.70139	0.000460564	Race/Ethnicity - Recode:2	-0.00390659	0.00173171	-0.00742977	-0.0003834	Axis_27
Rac	6.70139	0.000460564	Race/Ethnicity - Recode:3	0	0	0	0	Axis_27
Rac	6.70139	0.000460564	Race/Ethnicity - Recode:4	-0.00532422	0.00124107	-0.00784921	-0.00279924	Axis_27
Rac	6.70139	0.000460564	Race/Ethnicity - Recode:5	-0.00281365	0.00187879	-0.00663608	0.00100878	Axis_27
dia	3.29627	0.0785338	diabetes based on 2 lab variables and 3 diq questions:0	0	0	0	0	Axis_27
dia	3.29627	0.0785338	diabetes based on 2 lab variables and 3 diq questions:1	0.00291921	0.00160788	-0.000352047	0.00619046	Axis_27
ABI	6.65444	0.014533	takes rx for antibiotic:0	0	0	0	0	Axis_28
ABI	6.65444	0.014533	takes rx for antibiotic:1	0.0074728	0.00289686	0.00157909	0.0133665	Axis_28
AGE	4.88998	0.00329915	SPL5AGE3	3.40177e-06	2.38055e-06	-1.44151e-06	8.24504e-06	Axis_28
AGE	4.88998	0.00329915	AGE	-0.000603971	0.00032597	-0.00126716	5.9219e-05	Axis_28
AGE	4.88998	0.00329915	SPL5AGE1	1.62998e-06	8.17076e-07	-3.2377e-08	3.29233e-06	Axis_28
AGE	4.88998	0.00329915	SPL5AGE2	-3.81847e-06	1.95367e-06	-7.79324e-06	1.56308e-07	Axis_28
ALC	2.05176	0.0863181	ALC_DK:0	0	0	0	0	Axis_28
ALC	2.05176	0.0863181	ALC_DK:1	0.00209227	0.00263787	-0.00327452	0.00745906	Axis_28
ALC	2.05176	0.0863181	ALC_DK:2	0.00129236	0.00182859	-0.00242793	0.00501266	Axis_28
ALC	2.05176	0.0863181	ALC_DK:3	0.000248036	0.00185166	-0.0035192	0.00401527	Axis_28
ALC	2.05176	0.0863181	ALC_DK:4	-0.00289994	0.00181519	-0.00659298	0.000793102	Axis_28
ALC	2.05176	0.0863181	ALC_DK:5	-0.00221948	0.0024204	-0.00714382	0.00270486	Axis_28
ALC	2.05176	0.0863181	ALC_DK:99	-0.00212171	0.00203649	-0.00626498	0.00202156	Axis_28
ALI	0.12862	0.722152	takes rx for antihyperlipidemic:0	0	0	0	0	Axis_28
ALI	0.12862	0.722152	takes rx for antihyperlipidemic:1	-0.000710636	0.00198149	-0.00474202	0.00332075	Axis_28
BMI	0.370543	0.827885	BMI2:1	-0.00154652	0.00429173	-0.0102781	0.00718507	Axis_28
BMI	0.370543	0.827885	BMI2:2	0	0	0	0	Axis_28
BMI	0.370543	0.827885	BMI2:3	0.000977509	0.00126327	-0.00159263	0.00354765	Axis_28
BMI	0.370543	0.827885	BMI2:4	0.00030592	0.00133553	-0.00241123	0.00302307	Axis_28
BMI	0.370543	0.827885	BMI2:5	0.00116336	0.0016597	-0.00221332	0.00454003	Axis_28
EDU	0.135662	0.873622	EDUCAT2:1	0	0	0	0	Axis_28
EDU	0.135662	0.873622	EDUCAT2:2	-0.000766197	0.00173944	-0.00430511	0.00277272	Axis_28
EDU	0.135662	0.873622	EDUCAT2:3	-0.00022341	0.00173099	-0.00374513	0.00329831	Axis_28
GEN	0.286706	0.59593	GENDER:0	0.0005648	0.00105481	-0.00158124	0.00271084	Axis_28
GEN	0.286706	0.59593	GENDER:1	0	0	0	0	Axis_28
GER	0.159179	0.692483	takes rx for GERD:0	0	0	0	0	Axis_28
GER	0.159179	0.692483	takes rx for GERD:1	0.000787658	0.00197421	-0.00322891	0.00480423	Axis_28
HBP	0.067756	0.79625	LABHYPERTENSION:0	0	0	0	0	Axis_28
HBP	0.067756	0.79625	LABHYPERTENSION:1	0.000316592	0.00121626	-0.00215791	0.00279109	Axis_28
MAR	0.533246	0.591667	MARITAL2:1	0	0	0	0	Axis_28
MAR	0.533246	0.591667	MARITAL2:2	-0.00138326	0.00148	-0.00439434	0.00162781	Axis_28
MAR	0.533246	0.591667	MARITAL2:3	-0.0015545	0.00173072	-0.00507568	0.00196667	Axis_28
NSM	0.635516	0.536021	NSMOKING2:1	0	0	0	0	Axis_28
NSM	0.635516	0.536021	NSMOKING2:2	-0.000235164	0.0017531	-0.00380187	0.00333154	Axis_28
NSM	0.635516	0.536021	NSMOKING2:3	0.00153562	0.00150197	-0.00152016	0.0045914	Axis_28
PER	5.65644	0.000397252	PERIO_ALL2:1	0	0	0	0	Axis_28
PER	5.65644	0.000397252	PERIO_ALL2:2	-0.00721946	0.00213391	-0.0115609	-0.00287799	Axis_28
PER	5.65644	0.000397252	PERIO_ALL2:3	-0.00587314	0.00159028	-0.00910859	-0.00263768	Axis_28
PER	5.65644	0.000397252	PERIO_ALL2:4	-0.00543956	0.00274124	-0.0110167	0.000137544	Axis_28
PER	5.65644	0.000397252	PERIO_ALL2:77	-0.000176227	0.00282827	-0.00593039	0.00557793	Axis_28
PER	5.65644	0.000397252	PERIO_ALL2:88	-0.00589363	0.00362969	-0.0132783	0.00149104	Axis_28
PER	5.65644	0.000397252	PERIO_ALL2:99	-0.00031676	0.0020732	-0.00453473	0.00390121	Axis_28
POV	1.63632	0.188469	POVERTY:1	0	0	0	0	Axis_28
POV	1.63632	0.188469	POVERTY:2	0.0013929	0.00192708	-0.00252778	0.00531358	Axis_28
POV	1.63632	0.188469	POVERTY:3	0.00019393	0.00207825	-0.0040343	0.00442216	Axis_28
POV	1.63632	0.188469	POVERTY:4	0.0033862	0.00188224	-0.000443239	0.00721563	Axis_28
POV	1.63632	0.188469	POVERTY:99	-0.000951044	0.00164903	-0.00430603	0.00240394	Axis_28
RES	0.957755	0.334874	takes rx for inhaled respiratory:0	0	0	0	0	Axis_28
RES	0.957755	0.334874	takes rx for inhaled respiratory:1	-0.00485374	0.00495963	-0.0149442	0.0052367	Axis_28
Rac	5.9317	0.00103675	Race/Ethnicity - Recode:1	-0.00292534	0.00154172	-0.00606199	0.000211317	Axis_28
Rac	5.9317	0.00103675	Race/Ethnicity - Recode:2	-0.0048658	0.00143183	-0.00777887	-0.00195273	Axis_28
Rac	5.9317	0.00103675	Race/Ethnicity - Recode:3	0	0	0	0	Axis_28
Rac	5.9317	0.00103675	Race/Ethnicity - Recode:4	-0.00342198	0.00113817	-0.00573761	-0.00110635	Axis_28
Rac	5.9317	0.00103675	Race/Ethnicity - Recode:5	-0.00529737	0.00174774	-0.00885317	-0.00174156	Axis_28
dia	1.34817	0.253928	diabetes based on 2 lab variables and 3 diq questions:0	0	0	0	0	Axis_28
dia	1.34817	0.253928	diabetes based on 2 lab variables and 3 diq questions:1	-0.00242763	0.00209079	-0.00668136	0.00182611	Axis_28
ABI	8.0409	0.00775231	takes rx for antibiotic:0	0	0	0	0	Axis_29
ABI	8.0409	0.00775231	takes rx for antibiotic:1	-0.00669082	0.00235954	-0.0114913	-0.0018903	Axis_29
AGE	2.7117	0.0467216	SPL5AGE3	2.97986e-06	2.44726e-06	-1.99913e-06	7.95884e-06	Axis_29
AGE	2.7117	0.0467216	AGE	-0.00112072	0.000455258	-0.00204695	-0.000194493	Axis_29
AGE	2.7117	0.0467216	SPL5AGE1	1.94122e-06	9.57392e-07	-6.604e-09	3.88905e-06	Axis_29
AGE	2.7117	0.0467216	SPL5AGE2	-3.82858e-06	2.15891e-06	-8.22091e-06	5.63747e-07	Axis_29
ALC	3.62923	0.00710156	ALC_DK:0	0	0	0	0	Axis_29
ALC	3.62923	0.00710156	ALC_DK:1	-0.00130567	0.00168043	-0.00472453	0.00211319	Axis_29
ALC	3.62923	0.00710156	ALC_DK:2	-0.0010632	0.00127322	-0.00365359	0.00152719	Axis_29
ALC	3.62923	0.00710156	ALC_DK:3	0.00221769	0.00157567	-0.000988041	0.00542343	Axis_29
ALC	3.62923	0.00710156	ALC_DK:4	0.0040441	0.00263442	-0.00131567	0.00940387	Axis_29
ALC	3.62923	0.00710156	ALC_DK:5	0.00456306	0.00277736	-0.00108752	0.0102136	Axis_29
ALC	3.62923	0.00710156	ALC_DK:99	0.00223292	0.00224823	-0.00234113	0.00680698	Axis_29
ALI	0.0420391	0.838805	takes rx for antihyperlipidemic:0	0	0	0	0	Axis_29
ALI	0.0420391	0.838805	takes rx for antihyperlipidemic:1	0.000416188	0.00202984	-0.00371356	0.00454594	Axis_29
BMI	1.69873	0.173816	BMI2:1	0.000293367	0.00325878	-0.00633667	0.0069234	Axis_29
BMI	1.69873	0.173816	BMI2:2	0	0	0	0	Axis_29
BMI	1.69873	0.173816	BMI2:3	0.00230765	0.00139459	-0.000529655	0.00514496	Axis_29
BMI	1.69873	0.173816	BMI2:4	0.00253578	0.00100245	0.000496291	0.00457528	Axis_29
BMI	1.69873	0.173816	BMI2:5	0.00240166	0.001713	-0.00108346	0.00588679	Axis_29
EDU	1.17419	0.321651	EDUCAT2:1	0	0	0	0	Axis_29
EDU	1.17419	0.321651	EDUCAT2:2	-0.00262577	0.00175834	-0.00620313	0.000951594	Axis_29
EDU	1.17419	0.321651	EDUCAT2:3	-0.00196166	0.00153079	-0.00507607	0.00115275	Axis_29
GEN	0.255793	0.616387	GENDER:0	-0.000636613	0.00125872	-0.00319751	0.00192428	Axis_29
GEN	0.255793	0.616387	GENDER:1	0	0	0	0	Axis_29
GER	8.39334	0.0066398	takes rx for GERD:0	0	0	0	0	Axis_29
GER	8.39334	0.0066398	takes rx for GERD:1	-0.00611213	0.00210972	-0.0104044	-0.00181987	Axis_29
HBP	0.00623838	0.937523	LABHYPERTENSION:0	0	0	0	0	Axis_29
HBP	0.00623838	0.937523	LABHYPERTENSION:1	-0.000101405	0.00128388	-0.00271348	0.00251067	Axis_29
MAR	0.196154	0.822837	MARITAL2:1	0	0	0	0	Axis_29
MAR	0.196154	0.822837	MARITAL2:2	-0.000121986	0.00178576	-0.00375514	0.00351117	Axis_29
MAR	0.196154	0.822837	MARITAL2:3	0.000998876	0.00209103	-0.00325535	0.0052531	Axis_29
NSM	0.204865	0.815785	NSMOKING2:1	0	0	0	0	Axis_29
NSM	0.204865	0.815785	NSMOKING2:2	0.00077952	0.00136022	-0.00198787	0.00354691	Axis_29
NSM	0.204865	0.815785	NSMOKING2:3	-0.000147075	0.00145634	-0.00311003	0.00281588	Axis_29
PER	1.9633	0.0995883	PERIO_ALL2:1	0	0	0	0	Axis_29
PER	1.9633	0.0995883	PERIO_ALL2:2	-0.00639712	0.0029823	-0.0124646	-0.000329591	Axis_29
PER	1.9633	0.0995883	PERIO_ALL2:3	-0.00159483	0.00162843	-0.00490789	0.00171824	Axis_29
PER	1.9633	0.0995883	PERIO_ALL2:4	-0.0021771	0.00224587	-0.00674637	0.00239217	Axis_29
PER	1.9633	0.0995883	PERIO_ALL2:77	-0.00692724	0.00311193	-0.0132585	-0.000595967	Axis_29
PER	1.9633	0.0995883	PERIO_ALL2:88	-0.00343085	0.00487792	-0.013355	0.00649335	Axis_29
PER	1.9633	0.0995883	PERIO_ALL2:99	-0.000710256	0.00265273	-0.00610728	0.00468677	Axis_29
POV	2.64455	0.0509281	POVERTY:1	0	0	0	0	Axis_29
POV	2.64455	0.0509281	POVERTY:2	0.00044162	0.00149432	-0.0025986	0.00348184	Axis_29
POV	2.64455	0.0509281	POVERTY:3	0.00459704	0.00208075	0.000363713	0.00883036	Axis_29
POV	2.64455	0.0509281	POVERTY:4	0.00310945	0.00161486	-0.000175999	0.0063949	Axis_29
POV	2.64455	0.0509281	POVERTY:99	0.00429701	0.0019746	0.000279644	0.00831437	Axis_29
RES	1.55674	0.220924	takes rx for inhaled respiratory:0	0	0	0	0	Axis_29
RES	1.55674	0.220924	takes rx for inhaled respiratory:1	0.0131068	0.0105048	-0.00826538	0.0344789	Axis_29
Rac	2.23971	0.085964	Race/Ethnicity - Recode:1	-0.00024501	0.00173836	-0.00378174	0.00329172	Axis_29
Rac	2.23971	0.085964	Race/Ethnicity - Recode:2	-0.00177029	0.00134046	-0.00449748	0.0009569	Axis_29
Rac	2.23971	0.085964	Race/Ethnicity - Recode:3	0	0	0	0	Axis_29
Rac	2.23971	0.085964	Race/Ethnicity - Recode:4	-0.00213505	0.00118087	-0.00453755	0.000267461	Axis_29
Rac	2.23971	0.085964	Race/Ethnicity - Recode:5	0.00105536	0.00164504	-0.0022915	0.00440222	Axis_29
dia	0.0532287	0.818962	diabetes based on 2 lab variables and 3 diq questions:0	0	0	0	0	Axis_29
dia	0.0532287	0.818962	diabetes based on 2 lab variables and 3 diq questions:1	-0.000435571	0.00188793	-0.00427659	0.00340545	Axis_29
ABI	11.653	0.00171368	takes rx for antibiotic:0	0	0	0	0	Axis_30
ABI	11.653	0.00171368	takes rx for antibiotic:1	-0.00795762	0.00233112	-0.0127003	-0.00321493	Axis_30
AGE	8.29419	9.57225e-05	SPL5AGE3	-3.03526e-06	2.36605e-06	-7.84903e-06	1.77851e-06	Axis_30
AGE	8.29419	9.57225e-05	AGE	0.000747449	0.000327265	8.16225e-05	0.00141328	Axis_30
AGE	8.29419	9.57225e-05	SPL5AGE1	-1.11486e-06	7.38991e-07	-2.61835e-06	3.88626e-07	Axis_30
AGE	8.29419	9.57225e-05	SPL5AGE2	2.71329e-06	1.82061e-06	-9.90767e-07	6.41735e-06	Axis_30
ALC	2.02039	0.0908107	ALC_DK:0	0	0	0	0	Axis_30
ALC	2.02039	0.0908107	ALC_DK:1	-0.00050025	0.00226586	-0.00511017	0.00410967	Axis_30
ALC	2.02039	0.0908107	ALC_DK:2	-0.00152496	0.00210432	-0.00580623	0.00275631	Axis_30
ALC	2.02039	0.0908107	ALC_DK:3	-0.00214221	0.0021672	-0.00655141	0.00226699	Axis_30
ALC	2.02039	0.0908107	ALC_DK:4	-0.00555282	0.00238027	-0.0103955	-0.000710125	Axis_30
ALC	2.02039	0.0908107	ALC_DK:5	-0.00193349	0.00237943	-0.00677447	0.00290749	Axis_30
ALC	2.02039	0.0908107	ALC_DK:99	-0.00219403	0.00199351	-0.00624984	0.00186179	Axis_30
ALI	0.0146295	0.904462	takes rx for antihyperlipidemic:0	0	0	0	0	Axis_30
ALI	0.0146295	0.904462	takes rx for antihyperlipidemic:1	-0.000219577	0.0018154	-0.00391304	0.00347388	Axis_30
BMI	0.537779	0.708964	BMI2:1	-0.00212513	0.00515746	-0.0126181	0.0083678	Axis_30
BMI	0.537779	0.708964	BMI2:2	0	0	0	0	Axis_30
BMI	0.537779	0.708964	BMI2:3	0.00106061	0.00143947	-0.00186801	0.00398924	Axis_30
BMI	0.537779	0.708964	BMI2:4	-0.000962164	0.00169159	-0.00440373	0.00247941	Axis_30
BMI	0.537779	0.708964	BMI2:5	-0.00111394	0.00165655	-0.00448422	0.00225633	Axis_30
EDU	1.88569	0.167713	EDUCAT2:1	0	0	0	0	Axis_30
EDU	1.88569	0.167713	EDUCAT2:2	-0.00182539	0.00139487	-0.00466327	0.00101249	Axis_30
EDU	1.88569	0.167713	EDUCAT2:3	-0.00275385	0.00141983	-0.00564251	0.000134817	Axis_30
GEN	0.0688226	0.79469	GENDER:0	-0.00030799	0.00117401	-0.00269653	0.00208055	Axis_30
GEN	0.0688226	0.79469	GENDER:1	0	0	0	0	Axis_30
GER	1.93565	0.173451	takes rx for GERD:0	0	0	0	0	Axis_30
GER	1.93565	0.173451	takes rx for GERD:1	-0.00253049	0.00181883	-0.00623093	0.00116994	Axis_30
HBP	0.231239	0.63378	LABHYPERTENSION:0	0	0	0	0	Axis_30
HBP	0.231239	0.63378	LABHYPERTENSION:1	0.00059904	0.00124573	-0.00193542	0.0031335	Axis_30
MAR	1.13939	0.332281	MARITAL2:1	0	0	0	0	Axis_30
MAR	1.13939	0.332281	MARITAL2:2	-0.00135934	0.00128993	-0.00398372	0.00126504	Axis_30
MAR	1.13939	0.332281	MARITAL2:3	0.000778878	0.00180713	-0.00289775	0.00445551	Axis_30
NSM	3.34117	0.0477117	NSMOKING2:1	0	0	0	0	Axis_30
NSM	3.34117	0.0477117	NSMOKING2:2	-0.00256908	0.00112924	-0.00486652	-0.000271628	Axis_30
NSM	3.34117	0.0477117	NSMOKING2:3	-0.00153232	0.00103451	-0.00363705	0.000572419	Axis_30
PER	1.95952	0.100197	PERIO_ALL2:1	0	0	0	0	Axis_30
PER	1.95952	0.100197	PERIO_ALL2:2	0.000612747	0.0026606	-0.00480028	0.00602577	Axis_30
PER	1.95952	0.100197	PERIO_ALL2:3	0.000961622	0.00118268	-0.00144456	0.00336781	Axis_30
PER	1.95952	0.100197	PERIO_ALL2:4	0.000593139	0.00235874	-0.00420574	0.00539202	Axis_30
PER	1.95952	0.100197	PERIO_ALL2:77	0.00122002	0.00282599	-0.00452949	0.00696954	Axis_30
PER	1.95952	0.100197	PERIO_ALL2:88	-0.0119651	0.00412205	-0.0203514	-0.0035787	Axis_30
PER	1.95952	0.100197	PERIO_ALL2:99	-0.00151908	0.00227825	-0.00615421	0.00311605	Axis_30
POV	1.62289	0.191776	POVERTY:1	0	0	0	0	Axis_30
POV	1.62289	0.191776	POVERTY:2	-0.000917595	0.00132293	-0.00360911	0.00177392	Axis_30
POV	1.62289	0.191776	POVERTY:3	-0.000232961	0.00180206	-0.00389928	0.00343335	Axis_30
POV	1.62289	0.191776	POVERTY:4	0.00168877	0.00156383	-0.00149287	0.0048704	Axis_30
POV	1.62289	0.191776	POVERTY:99	-0.00173265	0.00173278	-0.00525802	0.00179272	Axis_30
RES	1.1614	0.28899	takes rx for inhaled respiratory:0	0	0	0	0	Axis_30
RES	1.1614	0.28899	takes rx for inhaled respiratory:1	0.00661453	0.00613773	-0.00587277	0.0191018	Axis_30
Rac	4.73653	0.0039361	Race/Ethnicity - Recode:1	0.00503403	0.00184479	0.00128077	0.00878729	Axis_30
Rac	4.73653	0.0039361	Race/Ethnicity - Recode:2	0.00584856	0.00145142	0.00289563	0.00880148	Axis_30
Rac	4.73653	0.0039361	Race/Ethnicity - Recode:3	0	0	0	0	Axis_30
Rac	4.73653	0.0039361	Race/Ethnicity - Recode:4	0.00202296	0.00106726	-0.000148396	0.00419431	Axis_30
Rac	4.73653	0.0039361	Race/Ethnicity - Recode:5	0.00296063	0.00166323	-0.000423245	0.0063445	Axis_30
dia	0.00848724	0.927155	diabetes based on 2 lab variables and 3 diq questions:0	0	0	0	0	Axis_30
dia	0.00848724	0.927155	diabetes based on 2 lab variables and 3 diq questions:1	0.000143539	0.00155807	-0.00302639	0.00331347	Axis_30
ABI	0.965974	0.332838	takes rx for antibiotic:0	0	0	0	0	Axis_31
ABI	0.965974	0.332838	takes rx for antibiotic:1	-0.00332316	0.00338118	-0.0102022	0.0035559	Axis_31
AGE	1.76443	0.159592	SPL5AGE3	1.32088e-06	2.39557e-06	-3.55294e-06	6.19471e-06	Axis_31
AGE	1.76443	0.159592	AGE	-0.000544157	0.000365687	-0.00128815	0.00019984	Axis_31
AGE	1.76443	0.159592	SPL5AGE1	1.21762e-06	9.31752e-07	-6.78049e-07	3.11328e-06	Axis_31
AGE	1.76443	0.159592	SPL5AGE2	-2.3111e-06	2.15965e-06	-6.70494e-06	2.08274e-06	Axis_31
ALC	1.44753	0.22666	ALC_DK:0	0	0	0	0	Axis_31
ALC	1.44753	0.22666	ALC_DK:1	-0.00194014	0.00186734	-0.00573927	0.00185899	Axis_31
ALC	1.44753	0.22666	ALC_DK:2	-0.00189841	0.00136326	-0.00467198	0.00087515	Axis_31
ALC	1.44753	0.22666	ALC_DK:3	-0.00237381	0.00169279	-0.00581781	0.00107018	Axis_31
ALC	1.44753	0.22666	ALC_DK:4	-0.00519304	0.00295323	-0.0112014	0.000815359	Axis_31
ALC	1.44753	0.22666	ALC_DK:5	-0.0059985	0.00234222	-0.0107638	-0.00123321	Axis_31
ALC	1.44753	0.22666	ALC_DK:99	-0.00424607	0.00212089	-0.00856104	6.89106e-05	Axis_31
ALI	0.20318	0.655114	takes rx for antihyperlipidemic:0	0	0	0	0	Axis_31
ALI	0.20318	0.655114	takes rx for antihyperlipidemic:1	0.000844511	0.00187355	-0.00296725	0.00465627	Axis_31
BMI	0.457702	0.766113	BMI2:1	-0.00125244	0.00339827	-0.00816628	0.0056614	Axis_31
BMI	0.457702	0.766113	BMI2:2	0	0	0	0	Axis_31
BMI	0.457702	0.766113	BMI2:3	4.15671e-05	0.0015115	-0.0030336	0.00311673	Axis_31
BMI	0.457702	0.766113	BMI2:4	0.0010155	0.00142331	-0.00188024	0.00391125	Axis_31
BMI	0.457702	0.766113	BMI2:5	0.00166775	0.00208579	-0.00257582	0.00591132	Axis_31
EDU	0.289169	0.750763	EDUCAT2:1	0	0	0	0	Axis_31
EDU	0.289169	0.750763	EDUCAT2:2	0.00119151	0.00199272	-0.00286271	0.00524573	Axis_31
EDU	0.289169	0.750763	EDUCAT2:3	0.000353231	0.00171681	-0.00313964	0.0038461	Axis_31
GEN	1.96671	0.170136	GENDER:0	-0.00109209	0.000778731	-0.00267643	0.000492253	Axis_31
GEN	1.96671	0.170136	GENDER:1	0	0	0	0	Axis_31
GER	0.395191	0.533911	takes rx for GERD:0	0	0	0	0	Axis_31
GER	0.395191	0.533911	takes rx for GERD:1	-0.00111189	0.00176872	-0.00471038	0.0024866	Axis_31
HBP	0.718688	0.402682	LABHYPERTENSION:0	0	0	0	0	Axis_31
HBP	0.718688	0.402682	LABHYPERTENSION:1	-0.000893835	0.00105436	-0.00303894	0.00125127	Axis_31
MAR	1.00219	0.377971	MARITAL2:1	0	0	0	0	Axis_31
MAR	1.00219	0.377971	MARITAL2:2	0.00108007	0.00173561	-0.00245106	0.0046112	Axis_31
MAR	1.00219	0.377971	MARITAL2:3	-0.000804383	0.00194431	-0.00476012	0.00315135	Axis_31
NSM	1.00685	0.376317	NSMOKING2:1	0	0	0	0	Axis_31
NSM	1.00685	0.376317	NSMOKING2:2	0.00187549	0.00132773	-0.0008258	0.00457679	Axis_31
NSM	1.00685	0.376317	NSMOKING2:3	0.00048768	0.00169981	-0.00297061	0.00394597	Axis_31
PER	2.54242	0.0390754	PERIO_ALL2:1	0	0	0	0	Axis_31
PER	2.54242	0.0390754	PERIO_ALL2:2	0.000744179	0.00229395	-0.0039229	0.00541126	Axis_31
PER	2.54242	0.0390754	PERIO_ALL2:3	-0.000739732	0.000933393	-0.00263873	0.00115927	Axis_31
PER	2.54242	0.0390754	PERIO_ALL2:4	-0.00514842	0.00191662	-0.00904781	-0.00124904	Axis_31
PER	2.54242	0.0390754	PERIO_ALL2:77	-0.00283514	0.00268202	-0.00829175	0.00262148	Axis_31
PER	2.54242	0.0390754	PERIO_ALL2:88	-0.00723015	0.00431911	-0.0160174	0.00155714	Axis_31
PER	2.54242	0.0390754	PERIO_ALL2:99	-0.00449487	0.00169737	-0.0079482	-0.00104154	Axis_31
POV	3.15815	0.0264921	POVERTY:1	0	0	0	0	Axis_31
POV	3.15815	0.0264921	POVERTY:2	0.00278405	0.00134606	4.54649e-05	0.00552264	Axis_31
POV	3.15815	0.0264921	POVERTY:3	0.00206274	0.00163456	-0.0012628	0.00538829	Axis_31
POV	3.15815	0.0264921	POVERTY:4	0.00352158	0.00112844	0.00122575	0.00581741	Axis_31
POV	3.15815	0.0264921	POVERTY:99	0.00310713	0.00150993	3.51524e-05	0.0061791	Axis_31
RES	3.49535	0.0704363	takes rx for inhaled respiratory:0	0	0	0	0	Axis_31
RES	3.49535	0.0704363	takes rx for inhaled respiratory:1	0.00765041	0.00409204	-0.000674897	0.0159757	Axis_31
Rac	9.25059	3.97067e-05	Race/Ethnicity - Recode:1	-0.00437084	0.00118823	-0.00678831	-0.00195336	Axis_31
Rac	9.25059	3.97067e-05	Race/Ethnicity - Recode:2	-0.00265978	0.00137976	-0.00546693	0.000147372	Axis_31
Rac	9.25059	3.97067e-05	Race/Ethnicity - Recode:3	0	0	0	0	Axis_31
Rac	9.25059	3.97067e-05	Race/Ethnicity - Recode:4	0.00210808	0.00119725	-0.000327749	0.00454391	Axis_31
Rac	9.25059	3.97067e-05	Race/Ethnicity - Recode:5	-0.000299862	0.00160863	-0.00357265	0.00297293	Axis_31
dia	2.86068	0.100194	diabetes based on 2 lab variables and 3 diq questions:0	0	0	0	0	Axis_31
dia	2.86068	0.100194	diabetes based on 2 lab variables and 3 diq questions:1	-0.00279709	0.00165376	-0.00616168	0.000567504	Axis_31
ABI	0.0388588	0.844938	takes rx for antibiotic:0	0	0	0	0	Axis_32
ABI	0.0388588	0.844938	takes rx for antibiotic:1	0.000589555	0.00299075	-0.00549517	0.00667428	Axis_32
AGE	3.65733	0.0142428	SPL5AGE3	8.37879e-07	2.05614e-06	-3.34537e-06	5.02113e-06	Axis_32
AGE	3.65733	0.0142428	AGE	-0.00012287	0.000278382	-0.000689244	0.000443503	Axis_32
AGE	3.65733	0.0142428	SPL5AGE1	3.90584e-07	7.51028e-07	-1.13739e-06	1.91856e-06	Axis_32
AGE	3.65733	0.0142428	SPL5AGE2	-7.20468e-07	1.80145e-06	-4.38555e-06	2.94461e-06	Axis_32
ALC	0.704256	0.648275	ALC_DK:0	0	0	0	0	Axis_32
ALC	0.704256	0.648275	ALC_DK:1	0.0027735	0.00186531	-0.0010215	0.00656849	Axis_32
ALC	0.704256	0.648275	ALC_DK:2	0.00126475	0.00169263	-0.00217893	0.00470842	Axis_32
ALC	0.704256	0.648275	ALC_DK:3	0.000522387	0.00201099	-0.003569	0.00461377	Axis_32
ALC	0.704256	0.648275	ALC_DK:4	0.00172899	0.00211986	-0.0025839	0.00604189	Axis_32
ALC	0.704256	0.648275	ALC_DK:5	0.00176743	0.00231378	-0.00293998	0.00647484	Axis_32
ALC	0.704256	0.648275	ALC_DK:99	0.00355072	0.00245302	-0.00143999	0.00854142	Axis_32
ALI	6.31294	0.0170527	takes rx for antihyperlipidemic:0	0	0	0	0	Axis_32
ALI	6.31294	0.0170527	takes rx for antihyperlipidemic:1	-0.00583627	0.00232284	-0.0105621	-0.00111041	Axis_32
BMI	0.983908	0.429778	BMI2:1	0.000891496	0.00340897	-0.0060441	0.00782709	Axis_32
BMI	0.983908	0.429778	BMI2:2	0	0	0	0	Axis_32
BMI	0.983908	0.429778	BMI2:3	-0.000666419	0.00151648	-0.00375171	0.00241888	Axis_32
BMI	0.983908	0.429778	BMI2:4	0.000707413	0.00174561	-0.00284405	0.00425887	Axis_32
BMI	0.983908	0.429778	BMI2:5	0.00168487	0.00149904	-0.00136494	0.00473468	Axis_32
EDU	11.0616	0.000210606	EDUCAT2:1	0	0	0	0	Axis_32
EDU	11.0616	0.000210606	EDUCAT2:2	-0.00450074	0.0011839	-0.0069094	-0.00209208	Axis_32
EDU	11.0616	0.000210606	EDUCAT2:3	-0.00433905	0.0010578	-0.00649115	-0.00218694	Axis_32
GEN	3.46691	0.0715336	GENDER:0	-0.00174864	0.000939138	-0.00365933	0.000162049	Axis_32
GEN	3.46691	0.0715336	GENDER:1	0	0	0	0	Axis_32
GER	0.0174019	0.895852	takes rx for GERD:0	0	0	0	0	Axis_32
GER	0.0174019	0.895852	takes rx for GERD:1	-0.000215914	0.00163675	-0.00354591	0.00311408	Axis_32
HBP	1.0199	0.31989	LABHYPERTENSION:0	0	0	0	0	Axis_32
HBP	1.0199	0.31989	LABHYPERTENSION:1	0.00112832	0.00111726	-0.00114476	0.0034014	Axis_32
MAR	0.49779	0.612364	MARITAL2:1	0	0	0	0	Axis_32
MAR	0.49779	0.612364	MARITAL2:2	0.00150866	0.00152396	-0.00159186	0.00460918	Axis_32
MAR	0.49779	0.612364	MARITAL2:3	0.000805559	0.0019305	-0.00312208	0.00473319	Axis_32
NSM	5.94836	0.00622212	NSMOKING2:1	0	0	0	0	Axis_32
NSM	5.94836	0.00622212	NSMOKING2:2	0.002213	0.00132056	-0.000473696	0.00489969	Axis_32
NSM	5.94836	0.00622212	NSMOKING2:3	0.00417099	0.00121168	0.00170581	0.00663616	Axis_32
PER	7.43382	4.33756e-05	PERIO_ALL2:1	0	0	0	0	Axis_32
PER	7.43382	4.33756e-05	PERIO_ALL2:2	0.00134405	0.00184142	-0.00240236	0.00509046	Axis_32
PER	7.43382	4.33756e-05	PERIO_ALL2:3	0.0029327	0.00176811	-0.000664556	0.00652996	Axis_32
PER	7.43382	4.33756e-05	PERIO_ALL2:4	0.00634931	0.00213939	0.00199668	0.0107019	Axis_32
PER	7.43382	4.33756e-05	PERIO_ALL2:77	0.00289744	0.0030357	-0.00327874	0.00907361	Axis_32
PER	7.43382	4.33756e-05	PERIO_ALL2:88	0.0243595	0.00428055	0.0156507	0.0330684	Axis_32
PER	7.43382	4.33756e-05	PERIO_ALL2:99	0.00145723	0.00265457	-0.00394353	0.00685799	Axis_32
POV	2.24696	0.0851583	POVERTY:1	0	0	0	0	Axis_32
POV	2.24696	0.0851583	POVERTY:2	-0.00289584	0.00127438	-0.00548857	-0.0003031	Axis_32
POV	2.24696	0.0851583	POVERTY:3	-0.00216219	0.0016394	-0.00549758	0.0011732	Axis_32
POV	2.24696	0.0851583	POVERTY:4	-0.00239068	0.00104458	-0.00451589	-0.000265469	Axis_32
POV	2.24696	0.0851583	POVERTY:99	-0.00304622	0.00143645	-0.00596869	-0.000123748	Axis_32
RES	0.70578	0.406894	takes rx for inhaled respiratory:0	0	0	0	0	Axis_32
RES	0.70578	0.406894	takes rx for inhaled respiratory:1	0.00395338	0.00470581	-0.00562065	0.0135274	Axis_32
Rac	4.79814	0.0036661	Race/Ethnicity - Recode:1	0.00449901	0.0014486	0.00155181	0.00744622	Axis_32
Rac	4.79814	0.0036661	Race/Ethnicity - Recode:2	-0.00172433	0.00187348	-0.00553595	0.00208728	Axis_32
Rac	4.79814	0.0036661	Race/Ethnicity - Recode:3	0	0	0	0	Axis_32
Rac	4.79814	0.0036661	Race/Ethnicity - Recode:4	0.00110393	0.00135361	-0.00165001	0.00385786	Axis_32
Rac	4.79814	0.0036661	Race/Ethnicity - Recode:5	0.00233548	0.00177157	-0.00126879	0.00593976	Axis_32
dia	0.128085	0.722705	diabetes based on 2 lab variables and 3 diq questions:0	0	0	0	0	Axis_32
dia	0.128085	0.722705	diabetes based on 2 lab variables and 3 diq questions:1	0.000579788	0.00162002	-0.00271616	0.00387574	Axis_32
ABI	0.595125	0.445933	takes rx for antibiotic:0	0	0	0	0	Axis_33
ABI	0.595125	0.445933	takes rx for antibiotic:1	0.00247737	0.00321134	-0.00405616	0.0090109	Axis_33
AGE	3.17436	0.0259575	SPL5AGE3	-3.01699e-06	2.20151e-06	-7.49598e-06	1.46201e-06	Axis_33
AGE	3.17436	0.0259575	AGE	5.35278e-05	0.000311646	-0.000580522	0.000687577	Axis_33
AGE	3.17436	0.0259575	SPL5AGE1	-2.76143e-07	8.55209e-07	-2.01608e-06	1.46379e-06	Axis_33
AGE	3.17436	0.0259575	SPL5AGE2	1.31374e-06	2.00122e-06	-2.75777e-06	5.38525e-06	Axis_33
ALC	1.63101	0.169761	ALC_DK:0	0	0	0	0	Axis_33
ALC	1.63101	0.169761	ALC_DK:1	0.00159951	0.00185124	-0.00216687	0.00536589	Axis_33
ALC	1.63101	0.169761	ALC_DK:2	-0.0011675	0.00146423	-0.0041465	0.00181151	Axis_33
ALC	1.63101	0.169761	ALC_DK:3	0.000839901	0.00152878	-0.00227043	0.00395023	Axis_33
ALC	1.63101	0.169761	ALC_DK:4	0.00317703	0.00204112	-0.00097565	0.00732972	Axis_33
ALC	1.63101	0.169761	ALC_DK:5	0.000377972	0.00253333	-0.00477613	0.00553208	Axis_33
ALC	1.63101	0.169761	ALC_DK:99	-0.0020355	0.00225796	-0.00662935	0.00255835	Axis_33
ALI	0.666576	0.420103	takes rx for antihyperlipidemic:0	0	0	0	0	Axis_33
ALI	0.666576	0.420103	takes rx for antihyperlipidemic:1	0.00134854	0.00165173	-0.00201193	0.004709	Axis_33
BMI	0.832919	0.514016	BMI2:1	0.00213743	0.00392141	-0.00584075	0.0101156	Axis_33
BMI	0.832919	0.514016	BMI2:2	0	0	0	0	Axis_33
BMI	0.832919	0.514016	BMI2:3	-0.000102552	0.00139776	-0.00294631	0.0027412	Axis_33
BMI	0.832919	0.514016	BMI2:4	0.000158007	0.00170525	-0.00331134	0.00362735	Axis_33
BMI	0.832919	0.514016	BMI2:5	0.00207208	0.00178575	-0.00156106	0.00570521	Axis_33
EDU	0.406243	0.669434	EDUCAT2:1	0	0	0	0	Axis_33
EDU	0.406243	0.669434	EDUCAT2:2	0.000707337	0.00172258	-0.00279728	0.00421195	Axis_33
EDU	0.406243	0.669434	EDUCAT2:3	0.00132132	0.00147178	-0.00167304	0.00431567	Axis_33
GEN	2.7142	0.10895	GENDER:0	-0.00187868	0.00114033	-0.00419871	0.000441347	Axis_33
GEN	2.7142	0.10895	GENDER:1	0	0	0	0	Axis_33
GER	0.325273	0.572319	takes rx for GERD:0	0	0	0	0	Axis_33
GER	0.325273	0.572319	takes rx for GERD:1	0.00136921	0.00240074	-0.00351514	0.00625355	Axis_33
HBP	0.605084	0.442186	LABHYPERTENSION:0	0	0	0	0	Axis_33
HBP	0.605084	0.442186	LABHYPERTENSION:1	0.000834153	0.00107235	-0.00134757	0.00301587	Axis_33
MAR	0.222521	0.801689	MARITAL2:1	0	0	0	0	Axis_33
MAR	0.222521	0.801689	MARITAL2:2	0.000374214	0.00115969	-0.00198519	0.00273362	Axis_33
MAR	0.222521	0.801689	MARITAL2:3	0.00114087	0.00171036	-0.00233889	0.00462062	Axis_33
NSM	2.79696	0.0754949	NSMOKING2:1	0	0	0	0	Axis_33
NSM	2.79696	0.0754949	NSMOKING2:2	-6.23711e-05	0.00135851	-0.00282628	0.00270154	Axis_33
NSM	2.79696	0.0754949	NSMOKING2:3	-0.00301405	0.00136031	-0.00578162	-0.00024648	Axis_33
PER	0.624817	0.709118	PERIO_ALL2:1	0	0	0	0	Axis_33
PER	0.624817	0.709118	PERIO_ALL2:2	0.00171596	0.00217337	-0.00270581	0.00613772	Axis_33
PER	0.624817	0.709118	PERIO_ALL2:3	-0.00100117	0.00155465	-0.00416412	0.00216178	Axis_33
PER	0.624817	0.709118	PERIO_ALL2:4	-0.00122717	0.00227808	-0.00586196	0.00340761	Axis_33
PER	0.624817	0.709118	PERIO_ALL2:77	-0.00220387	0.00231564	-0.00691508	0.00250734	Axis_33
PER	0.624817	0.709118	PERIO_ALL2:88	-0.00190288	0.00525425	-0.0125927	0.00878696	Axis_33
PER	0.624817	0.709118	PERIO_ALL2:99	0.000133609	0.00177001	-0.00346749	0.00373471	Axis_33
POV	0.448884	0.772417	POVERTY:1	0	0	0	0	Axis_33
POV	0.448884	0.772417	POVERTY:2	-0.000231026	0.0014933	-0.00326918	0.00280712	Axis_33
POV	0.448884	0.772417	POVERTY:3	-0.0017503	0.00190182	-0.00561957	0.00211897	Axis_33
POV	0.448884	0.772417	POVERTY:4	-0.000178767	0.00140219	-0.00303155	0.00267401	Axis_33
POV	0.448884	0.772417	POVERTY:99	-0.0019251	0.00225307	-0.00650901	0.00265881	Axis_33
RES	1.90737	0.176537	takes rx for inhaled respiratory:0	0	0	0	0	Axis_33
RES	1.90737	0.176537	takes rx for inhaled respiratory:1	0.00721489	0.00522411	-0.00341364	0.0178434	Axis_33
Rac	7.30044	0.000250931	Race/Ethnicity - Recode:1	-0.000162077	0.00136427	-0.00293771	0.00261356	Axis_33
Rac	7.30044	0.000250931	Race/Ethnicity - Recode:2	-0.00367803	0.0016021	-0.00693753	-0.000418521	Axis_33
Rac	7.30044	0.000250931	Race/Ethnicity - Recode:3	0	0	0	0	Axis_33
Rac	7.30044	0.000250931	Race/Ethnicity - Recode:4	-0.00472449	0.00102726	-0.00681446	-0.00263451	Axis_33
Rac	7.30044	0.000250931	Race/Ethnicity - Recode:5	-0.00441914	0.00137015	-0.00720674	-0.00163154	Axis_33
dia	0.501324	0.48389	diabetes based on 2 lab variables and 3 diq questions:0	0	0	0	0	Axis_33
dia	0.501324	0.48389	diabetes based on 2 lab variables and 3 diq questions:1	0.00105009	0.00148309	-0.00196728	0.00406746	Axis_33
ABI	9.39538	0.00431597	takes rx for antibiotic:0	0	0	0	0	Axis_34
ABI	9.39538	0.00431597	takes rx for antibiotic:1	-0.00955819	0.0031183	-0.0159024	-0.00321395	Axis_34
AGE	3.28479	0.0225999	SPL5AGE3	-3.32743e-06	2.69989e-06	-8.82041e-06	2.16554e-06	Axis_34
AGE	3.28479	0.0225999	AGE	-0.000590548	0.000374646	-0.00135277	0.000171674	Axis_34
AGE	3.28479	0.0225999	SPL5AGE1	4.68201e-07	9.6559e-07	-1.49631e-06	2.43271e-06	Axis_34
AGE	3.28479	0.0225999	SPL5AGE2	2.79591e-07	2.29447e-06	-4.38853e-06	4.94772e-06	Axis_34
ALC	3.10838	0.0158893	ALC_DK:0	0	0	0	0	Axis_34
ALC	3.10838	0.0158893	ALC_DK:1	-3.78209e-05	0.00197852	-0.00406316	0.00398752	Axis_34
ALC	3.10838	0.0158893	ALC_DK:2	-0.00413543	0.00155177	-0.00729252	-0.000978338	Axis_34
ALC	3.10838	0.0158893	ALC_DK:3	-0.00308881	0.00155611	-0.00625474	7.71113e-05	Axis_34
ALC	3.10838	0.0158893	ALC_DK:4	0.000782203	0.00241897	-0.00413922	0.00570362	Axis_34
ALC	3.10838	0.0158893	ALC_DK:5	-0.00339576	0.00232369	-0.00812335	0.00133183	Axis_34
ALC	3.10838	0.0158893	ALC_DK:99	-0.00452387	0.00195934	-0.00851018	-0.000537561	Axis_34
ALI	2.10725	0.156044	takes rx for antihyperlipidemic:0	0	0	0	0	Axis_34
ALI	2.10725	0.156044	takes rx for antihyperlipidemic:1	-0.00210787	0.00145206	-0.00506211	0.000846375	Axis_34
BMI	0.377026	0.823356	BMI2:1	0.0027273	0.0045065	-0.00644125	0.0118958	Axis_34
BMI	0.377026	0.823356	BMI2:2	0	0	0	0	Axis_34
BMI	0.377026	0.823356	BMI2:3	0.000566513	0.00161924	-0.00272786	0.00386089	Axis_34
BMI	0.377026	0.823356	BMI2:4	-0.000744591	0.00135564	-0.00350266	0.00201348	Axis_34
BMI	0.377026	0.823356	BMI2:5	0.000494603	0.0018764	-0.00332296	0.00431217	Axis_34
EDU	1.09132	0.347586	EDUCAT2:1	0	0	0	0	Axis_34
EDU	1.09132	0.347586	EDUCAT2:2	-0.00075538	0.00136683	-0.00353622	0.00202546	Axis_34
EDU	1.09132	0.347586	EDUCAT2:3	-0.00221653	0.00152116	-0.00531135	0.000878302	Axis_34
GEN	1.10882	0.299987	GENDER:0	-0.00136542	0.00129669	-0.00400356	0.00127271	Axis_34
GEN	1.10882	0.299987	GENDER:1	0	0	0	0	Axis_34
GER	2.79394	0.104079	takes rx for GERD:0	0	0	0	0	Axis_34
GER	2.79394	0.104079	takes rx for GERD:1	0.00308107	0.00184329	-0.000669128	0.00683126	Axis_34
HBP	0.336554	0.565765	LABHYPERTENSION:0	0	0	0	0	Axis_34
HBP	0.336554	0.565765	LABHYPERTENSION:1	-0.000599147	0.00103278	-0.00270035	0.00150205	Axis_34
MAR	0.82851	0.445579	MARITAL2:1	0	0	0	0	Axis_34
MAR	0.82851	0.445579	MARITAL2:2	0.00190291	0.00159309	-0.00133825	0.00514407	Axis_34
MAR	0.82851	0.445579	MARITAL2:3	0.0021369	0.00177267	-0.00146962	0.00574343	Axis_34
NSM	0.610757	0.548963	NSMOKING2:1	0	0	0	0	Axis_34
NSM	0.610757	0.548963	NSMOKING2:2	0.000529342	0.00115976	-0.00183022	0.0028889	Axis_34
NSM	0.610757	0.548963	NSMOKING2:3	-0.00139351	0.00141303	-0.00426835	0.00148132	Axis_34
PER	2.03513	0.0886704	PERIO_ALL2:1	0	0	0	0	Axis_34
PER	2.03513	0.0886704	PERIO_ALL2:2	0.00259906	0.00195237	-0.00137306	0.00657117	Axis_34
PER	2.03513	0.0886704	PERIO_ALL2:3	0.00101629	0.00157924	-0.0021967	0.00422928	Axis_34
PER	2.03513	0.0886704	PERIO_ALL2:4	-0.00426146	0.00188102	-0.00808842	-0.000434495	Axis_34
PER	2.03513	0.0886704	PERIO_ALL2:77	-0.00200855	0.00197393	-0.00602455	0.00200744	Axis_34
PER	2.03513	0.0886704	PERIO_ALL2:88	0.00546528	0.00503254	-0.00477351	0.0157041	Axis_34
PER	2.03513	0.0886704	PERIO_ALL2:99	0.00178896	0.0023383	-0.00296834	0.00654626	Axis_34
POV	2.21877	0.0883357	POVERTY:1	0	0	0	0	Axis_34
POV	2.21877	0.0883357	POVERTY:2	0.00164692	0.00130287	-0.00100379	0.00429763	Axis_34
POV	2.21877	0.0883357	POVERTY:3	0.00357215	0.00206644	-0.000632053	0.00777635	Axis_34
POV	2.21877	0.0883357	POVERTY:4	0.00122805	0.00136756	-0.00155427	0.00401037	Axis_34
POV	2.21877	0.0883357	POVERTY:99	-0.00163538	0.00230392	-0.00632273	0.00305197	Axis_34
RES	1.45712	0.23597	takes rx for inhaled respiratory:0	0	0	0	0	Axis_34
RES	1.45712	0.23597	takes rx for inhaled respiratory:1	0.0086927	0.00720123	-0.00595832	0.0233437	Axis_34
Rac	2.16115	0.0952102	Race/Ethnicity - Recode:1	0.00317347	0.0013483	0.000430345	0.0059166	Axis_34
Rac	2.16115	0.0952102	Race/Ethnicity - Recode:2	0.00140943	0.0012746	-0.00118375	0.00400262	Axis_34
Rac	2.16115	0.0952102	Race/Ethnicity - Recode:3	0	0	0	0	Axis_34
Rac	2.16115	0.0952102	Race/Ethnicity - Recode:4	-0.000659194	0.0010642	-0.00282432	0.00150593	Axis_34
Rac	2.16115	0.0952102	Race/Ethnicity - Recode:5	0.000151604	0.00142599	-0.00274959	0.0030528	Axis_34
dia	0.0938463	0.761268	diabetes based on 2 lab variables and 3 diq questions:0	0	0	0	0	Axis_34
dia	0.0938463	0.761268	diabetes based on 2 lab variables and 3 diq questions:1	0.000492725	0.00160841	-0.00277961	0.00376506	Axis_34
ABI	1.09984	0.301922	takes rx for antibiotic:0	0	0	0	0	Axis_35
ABI	1.09984	0.301922	takes rx for antibiotic:1	0.00378496	0.00360909	-0.00355778	0.0111277	Axis_35
AGE	0.46638	0.759906	SPL5AGE3	-1.45304e-06	3.04912e-06	-7.65652e-06	4.75043e-06	Axis_35
AGE	0.46638	0.759906	AGE	3.15445e-05	0.00031643	-0.000612237	0.000675326	Axis_35
AGE	0.46638	0.759906	SPL5AGE1	-1.37004e-07	9.46552e-07	-2.06278e-06	1.78877e-06	Axis_35
AGE	0.46638	0.759906	SPL5AGE2	5.42352e-07	2.39001e-06	-4.32017e-06	5.40487e-06	Axis_35
ALC	0.695926	0.654611	ALC_DK:0	0	0	0	0	Axis_35
ALC	0.695926	0.654611	ALC_DK:1	0.000245544	0.00205039	-0.00392601	0.0044171	Axis_35
ALC	0.695926	0.654611	ALC_DK:2	-0.0015841	0.00154994	-0.00473748	0.00156928	Axis_35
ALC	0.695926	0.654611	ALC_DK:3	-0.00196166	0.0016672	-0.0053536	0.00143029	Axis_35
ALC	0.695926	0.654611	ALC_DK:4	-0.0017086	0.00257251	-0.0069424	0.00352521	Axis_35
ALC	0.695926	0.654611	ALC_DK:5	-0.00373877	0.00264259	-0.00911516	0.00163762	Axis_35
ALC	0.695926	0.654611	ALC_DK:99	-0.00125359	0.00222714	-0.00578474	0.00327756	Axis_35
ALI	0.00641913	0.936626	takes rx for antihyperlipidemic:0	0	0	0	0	Axis_35
ALI	0.00641913	0.936626	takes rx for antihyperlipidemic:1	0.000151153	0.0018866	-0.00368716	0.00398947	Axis_35
BMI	3.78259	0.0122193	BMI2:1	0.00184891	0.00334658	-0.00495977	0.00865758	Axis_35
BMI	3.78259	0.0122193	BMI2:2	0	0	0	0	Axis_35
BMI	3.78259	0.0122193	BMI2:3	0.000729003	0.000993469	-0.00129222	0.00275023	Axis_35
BMI	3.78259	0.0122193	BMI2:4	0.00360209	0.00112238	0.00131859	0.00588559	Axis_35
BMI	3.78259	0.0122193	BMI2:5	0.00401679	0.00167949	0.000599835	0.00743375	Axis_35
EDU	3.44585	0.0437438	EDUCAT2:1	0	0	0	0	Axis_35
EDU	3.44585	0.0437438	EDUCAT2:2	0.000543066	0.00122735	-0.00195399	0.00304012	Axis_35
EDU	3.44585	0.0437438	EDUCAT2:3	-0.00208492	0.00149661	-0.00512979	0.000959949	Axis_35
GEN	1.96376	0.170447	GENDER:0	0.00122851	0.000876667	-0.000555082	0.0030121	Axis_35
GEN	1.96376	0.170447	GENDER:1	0	0	0	0	Axis_35
GER	0.221626	0.640901	takes rx for GERD:0	0	0	0	0	Axis_35
GER	0.221626	0.640901	takes rx for GERD:1	-0.000862724	0.00183257	-0.00459112	0.00286567	Axis_35
HBP	0.000165004	0.989828	LABHYPERTENSION:0	0	0	0	0	Axis_35
HBP	0.000165004	0.989828	LABHYPERTENSION:1	-1.08308e-05	0.000843163	-0.00172626	0.0017046	Axis_35
MAR	0.101014	0.904199	MARITAL2:1	0	0	0	0	Axis_35
MAR	0.101014	0.904199	MARITAL2:2	-0.000473455	0.00151117	-0.00354795	0.00260104	Axis_35
MAR	0.101014	0.904199	MARITAL2:3	-0.00083946	0.00186897	-0.00464191	0.00296299	Axis_35
NSM	10.2857	0.000337364	NSMOKING2:1	0	0	0	0	Axis_35
NSM	10.2857	0.000337364	NSMOKING2:2	0.000834158	0.00124637	-0.0017016	0.00336992	Axis_35
NSM	10.2857	0.000337364	NSMOKING2:3	0.00499079	0.00114431	0.00266267	0.00731891	Axis_35
PER	1.0328	0.421895	PERIO_ALL2:1	0	0	0	0	Axis_35
PER	1.0328	0.421895	PERIO_ALL2:2	0.000996549	0.0017001	-0.00246233	0.00445543	Axis_35
PER	1.0328	0.421895	PERIO_ALL2:3	-0.00123103	0.00158593	-0.00445764	0.00199557	Axis_35
PER	1.0328	0.421895	PERIO_ALL2:4	0.00193319	0.00168071	-0.00148624	0.00535262	Axis_35
PER	1.0328	0.421895	PERIO_ALL2:77	0.00251605	0.00236174	-0.00228894	0.00732105	Axis_35
PER	1.0328	0.421895	PERIO_ALL2:88	-0.000277181	0.00462459	-0.00968598	0.00913161	Axis_35
PER	1.0328	0.421895	PERIO_ALL2:99	-0.00211967	0.0021048	-0.00640192	0.00216258	Axis_35
POV	1.21639	0.322572	POVERTY:1	0	0	0	0	Axis_35
POV	1.21639	0.322572	POVERTY:2	0.00104893	0.00148145	-0.00196511	0.00406296	Axis_35
POV	1.21639	0.322572	POVERTY:3	0.00116423	0.00106328	-0.000999035	0.00332748	Axis_35
POV	1.21639	0.322572	POVERTY:4	-0.000111006	0.00132996	-0.00281683	0.00259481	Axis_35
POV	1.21639	0.322572	POVERTY:99	-0.00220025	0.00220658	-0.00668958	0.00228908	Axis_35
RES	0.0176203	0.895204	takes rx for inhaled respiratory:0	0	0	0	0	Axis_35
RES	0.0176203	0.895204	takes rx for inhaled respiratory:1	-0.000888632	0.00669445	-0.0145086	0.0127313	Axis_35
Rac	2.5833	0.0551048	Race/Ethnicity - Recode:1	-0.00289697	0.00155041	-0.00605131	0.000257377	Axis_35
Rac	2.5833	0.0551048	Race/Ethnicity - Recode:2	-0.00271889	0.00132723	-0.00541916	-1.86184e-05	Axis_35
Rac	2.5833	0.0551048	Race/Ethnicity - Recode:3	0	0	0	0	Axis_35
Rac	2.5833	0.0551048	Race/Ethnicity - Recode:4	0.00133874	0.00137309	-0.00145484	0.00413231	Axis_35
Rac	2.5833	0.0551048	Race/Ethnicity - Recode:5	-0.00155242	0.00146464	-0.00453226	0.00142742	Axis_35
dia	0.309223	0.581909	diabetes based on 2 lab variables and 3 diq questions:0	0	0	0	0	Axis_35
dia	0.309223	0.581909	diabetes based on 2 lab variables and 3 diq questions:1	0.00107871	0.00193985	-0.00286795	0.00502537	Axis_35
ABI	28.3476	7.08597e-06	takes rx for antibiotic:0	0	0	0	0	Axis_36
ABI	28.3476	7.08597e-06	takes rx for antibiotic:1	-0.0111856	0.00210089	-0.0154599	-0.00691135	Axis_36
AGE	1.90372	0.13313	SPL5AGE3	-2.08549e-07	2.72531e-06	-5.75323e-06	5.33613e-06	Axis_36
AGE	1.90372	0.13313	AGE	0.000118061	0.000296865	-0.000485916	0.000722039	Axis_36
AGE	1.90372	0.13313	SPL5AGE1	2.77388e-07	8.33433e-07	-1.41824e-06	1.97302e-06	Axis_36
AGE	1.90372	0.13313	SPL5AGE2	-5.63412e-07	2.11012e-06	-4.85649e-06	3.72967e-06	Axis_36
ALC	0.4978	0.805324	ALC_DK:0	0	0	0	0	Axis_36
ALC	0.4978	0.805324	ALC_DK:1	0.00091657	0.00241282	-0.00399235	0.00582549	Axis_36
ALC	0.4978	0.805324	ALC_DK:2	-0.000404223	0.00164759	-0.00375626	0.00294782	Axis_36
ALC	0.4978	0.805324	ALC_DK:3	-0.000740671	0.00110225	-0.00298322	0.00150187	Axis_36
ALC	0.4978	0.805324	ALC_DK:4	-0.00121235	0.00218827	-0.00566442	0.00323973	Axis_36
ALC	0.4978	0.805324	ALC_DK:5	-0.00226229	0.0020054	-0.0063423	0.00181772	Axis_36
ALC	0.4978	0.805324	ALC_DK:99	0.000119282	0.0019548	-0.0038578	0.00409636	Axis_36
ALI	1.08352	0.305477	takes rx for antihyperlipidemic:0	0	0	0	0	Axis_36
ALI	1.08352	0.305477	takes rx for antihyperlipidemic:1	-0.00184131	0.00176892	-0.00544021	0.00175758	Axis_36
BMI	3.89891	0.0106081	BMI2:1	0.00152858	0.00308298	-0.0047438	0.00780096	Axis_36
BMI	3.89891	0.0106081	BMI2:2	0	0	0	0	Axis_36
BMI	3.89891	0.0106081	BMI2:3	-0.000334594	0.00103458	-0.00243946	0.00177027	Axis_36
BMI	3.89891	0.0106081	BMI2:4	-0.00188954	0.00133511	-0.00460585	0.000826774	Axis_36
BMI	3.89891	0.0106081	BMI2:5	-0.00486947	0.00136904	-0.0076548	-0.00208414	Axis_36
EDU	0.0369683	0.963747	EDUCAT2:1	0	0	0	0	Axis_36
EDU	0.0369683	0.963747	EDUCAT2:2	-0.000336983	0.00149864	-0.00338599	0.00271203	Axis_36
EDU	0.0369683	0.963747	EDUCAT2:3	-0.00033711	0.00129051	-0.00296267	0.00228845	Axis_36
GEN	0.0532072	0.818998	GENDER:0	0.00021419	0.000928569	-0.001675	0.00210338	Axis_36
GEN	0.0532072	0.818998	GENDER:1	0	0	0	0	Axis_36
GER	0.0230461	0.880262	takes rx for GERD:0	0	0	0	0	Axis_36
GER	0.0230461	0.880262	takes rx for GERD:1	0.000280653	0.00184872	-0.00348059	0.0040419	Axis_36
HBP	2.91618	0.0970882	LABHYPERTENSION:0	0	0	0	0	Axis_36
HBP	2.91618	0.0970882	LABHYPERTENSION:1	0.00178502	0.00104528	-0.000341633	0.00391166	Axis_36
MAR	0.099295	0.905745	MARITAL2:1	0	0	0	0	Axis_36
MAR	0.099295	0.905745	MARITAL2:2	-0.000167131	0.00135019	-0.0029141	0.00257984	Axis_36
MAR	0.099295	0.905745	MARITAL2:3	0.000562809	0.00162452	-0.00274231	0.00386792	Axis_36
NSM	5.81018	0.00688946	NSMOKING2:1	0	0	0	0	Axis_36
NSM	5.81018	0.00688946	NSMOKING2:2	0.000309985	0.00107224	-0.00187151	0.00249148	Axis_36
NSM	5.81018	0.00688946	NSMOKING2:3	0.00342582	0.00102233	0.00134588	0.00550577	Axis_36
PER	5.35223	0.00059688	PERIO_ALL2:1	0	0	0	0	Axis_36
PER	5.35223	0.00059688	PERIO_ALL2:2	0.00552604	0.00314081	-0.000863982	0.0119161	Axis_36
PER	5.35223	0.00059688	PERIO_ALL2:3	0.00173498	0.0011217	-0.000547125	0.00401709	Axis_36
PER	5.35223	0.00059688	PERIO_ALL2:4	-0.00130175	0.00234972	-0.00608229	0.00347879	Axis_36
[truncated: 3,601 more rows]
