# Supplementary material for: The mouth of America: the oral microbiome profile of the US population
Source: medRxiv. 2024 Dec 7:2024.12.03.24318415. Preprint. [Version 2] doi: 10.1101/2024.12.03.24318415 (PMC11643230; doi:10.1101/2024.12.03.24318415)
Supplement: Supplement 10 [file media-10.xlsx]

## Sheet: Sheet1
cov	WALDF	WALDP	MODELRHS	BETA	SEBETA	LOWBETA	UPBETA	depvar
ABI	65.6506	2.36928e-09	takes rx for antibiotic:0	0	0	0	0	Axis_1
ABI	65.6506	2.36928e-09	takes rx for antibiotic:1	0.0579599	0.00715333	0.0434063	0.0725135	Axis_1
AGE	73.7089	5.58318e-16	SPL5AGE3	1.86062e-05	1.04385e-05	-2.63102e-06	3.98434e-05	Axis_1
AGE	73.7089	5.58318e-16	AGE	-0.0067994	0.00141676	-0.00968183	-0.00391698	Axis_1
AGE	73.7089	5.58318e-16	SPL5AGE1	1.78509e-05	3.62532e-06	1.04751e-05	2.52266e-05	Axis_1
AGE	73.7089	5.58318e-16	SPL5AGE2	-3.41195e-05	8.80969e-06	-5.2043e-05	-1.6196e-05	Axis_1
ALC	6.11485	0.000218597	ALC_DK:0	0	0	0	0	Axis_1
ALC	6.11485	0.000218597	ALC_DK:1	0.0129394	0.00896553	-0.00530112	0.0311799	Axis_1
ALC	6.11485	0.000218597	ALC_DK:2	-0.00907775	0.00593805	-0.0211588	0.0030033	Axis_1
ALC	6.11485	0.000218597	ALC_DK:3	-0.00909644	0.00560614	-0.0205022	0.00230935	Axis_1
ALC	6.11485	0.000218597	ALC_DK:4	-0.0274288	0.00992315	-0.0476176	-0.00724001	Axis_1
ALC	6.11485	0.000218597	ALC_DK:5	-0.0270072	0.0099667	-0.0472846	-0.00672976	Axis_1
ALC	6.11485	0.000218597	ALC_DK:99	-0.010513	0.00705861	-0.0248739	0.00384785	Axis_1
ALI	4.88139	0.034198	takes rx for antihyperlipidemic:0	0	0	0	0	Axis_1
ALI	4.88139	0.034198	takes rx for antihyperlipidemic:1	0.00905349	0.00409774	0.000716577	0.0173904	Axis_1
BMI	2.00802	0.116217	BMI2:1	0.00621204	0.0127268	-0.0196807	0.0321048	Axis_1
BMI	2.00802	0.116217	BMI2:2	0	0	0	0	Axis_1
BMI	2.00802	0.116217	BMI2:3	-0.0131828	0.00550061	-0.0243738	-0.0019917	Axis_1
BMI	2.00802	0.116217	BMI2:4	-0.00855911	0.00510031	-0.0189358	0.00181754	Axis_1
BMI	2.00802	0.116217	BMI2:5	-0.0103972	0.00517219	-0.0209201	0.000125695	Axis_1
EDU	17.0502	8.21329e-06	EDUCAT2:1	0	0	0	0	Axis_1
EDU	17.0502	8.21329e-06	EDUCAT2:2	0.00923797	0.00587158	-0.00270784	0.0211838	Axis_1
EDU	17.0502	8.21329e-06	EDUCAT2:3	0.0268966	0.0047091	0.0173159	0.0364773	Axis_1
GEN	8.22674	0.00714262	GENDER:0	0.00894407	0.00311833	0.00259979	0.0152884	Axis_1
GEN	8.22674	0.00714262	GENDER:1	0	0	0	0	Axis_1
GER	8.28504	0.00696214	takes rx for GERD:0	0	0	0	0	Axis_1
GER	8.28504	0.00696214	takes rx for GERD:1	0.0197323	0.00685535	0.00578495	0.0336796	Axis_1
HBP	10.8002	0.00241199	LABHYPERTENSION:0	0	0	0	0	Axis_1
HBP	10.8002	0.00241199	LABHYPERTENSION:1	0.0120785	0.00367533	0.00460097	0.019556	Axis_1
MAR	3.0806	0.0593411	MARITAL2:1	0	0	0	0	Axis_1
MAR	3.0806	0.0593411	MARITAL2:2	-0.00403378	0.0060903	-0.0164246	0.00835703	Axis_1
MAR	3.0806	0.0593411	MARITAL2:3	-0.0153608	0.00753571	-0.0306923	-2.92892e-05	Axis_1
NSM	8.74252	0.000898042	NSMOKING2:1	0	0	0	0	Axis_1
NSM	8.74252	0.000898042	NSMOKING2:2	0.00395247	0.00482872	-0.00587163	0.0137766	Axis_1
NSM	8.74252	0.000898042	NSMOKING2:3	-0.0154778	0.00457274	-0.0247811	-0.00617446	Axis_1
PER	278.438	8.53044e-27	PERIO_ALL2:1	0	0	0	0	Axis_1
PER	278.438	8.53044e-27	PERIO_ALL2:2	-0.0682474	0.00810067	-0.0847283	-0.0517665	Axis_1
PER	278.438	8.53044e-27	PERIO_ALL2:3	-0.0707057	0.00591609	-0.0827421	-0.0586694	Axis_1
PER	278.438	8.53044e-27	PERIO_ALL2:4	-0.148584	0.00760954	-0.164065	-0.133102	Axis_1
PER	278.438	8.53044e-27	PERIO_ALL2:77	-0.0346433	0.0104538	-0.0559118	-0.0133749	Axis_1
PER	278.438	8.53044e-27	PERIO_ALL2:88	0.146624	0.0110554	0.124132	0.169117	Axis_1
PER	278.438	8.53044e-27	PERIO_ALL2:99	-0.032914	0.00974125	-0.0527327	-0.0130953	Axis_1
POV	4.47257	0.00535236	POVERTY:1	0	0	0	0	Axis_1
POV	4.47257	0.00535236	POVERTY:2	0.00643486	0.00454415	-0.00281027	0.01568	Axis_1
POV	4.47257	0.00535236	POVERTY:3	0.0121995	0.00811211	-0.00430474	0.0287037	Axis_1
POV	4.47257	0.00535236	POVERTY:4	0.0236883	0.00637506	0.0107182	0.0366585	Axis_1
POV	4.47257	0.00535236	POVERTY:99	0.0157885	0.00638779	0.00279248	0.0287846	Axis_1
RES	0.92025	0.344385	takes rx for inhaled respiratory:0	0	0	0	0	Axis_1
RES	0.92025	0.344385	takes rx for inhaled respiratory:1	0.016485	0.0171845	-0.018477	0.051447	Axis_1
Rac	19.9433	1.9812e-08	Race/Ethnicity - Recode:1	-0.044091	0.00614887	-0.056601	-0.031581	Axis_1
Rac	19.9433	1.9812e-08	Race/Ethnicity - Recode:2	-0.0396982	0.00651217	-0.0529473	-0.0264491	Axis_1
Rac	19.9433	1.9812e-08	Race/Ethnicity - Recode:3	0	0	0	0	Axis_1
Rac	19.9433	1.9812e-08	Race/Ethnicity - Recode:4	-0.0359963	0.00524681	-0.046671	-0.0253216	Axis_1
Rac	19.9433	1.9812e-08	Race/Ethnicity - Recode:5	-0.0254902	0.00706111	-0.0398561	-0.0111242	Axis_1
dia	0.640031	0.429421	diabetes based on 2 lab variables and 3 diq questions:0	0	0	0	0	Axis_1
dia	0.640031	0.429421	diabetes based on 2 lab variables and 3 diq questions:1	0.00458399	0.00572985	-0.00707348	0.0162415	Axis_1
ABI	18.4617	0.000143881	takes rx for antibiotic:0	0	0	0	0	Axis_2
ABI	18.4617	0.000143881	takes rx for antibiotic:1	0.0260997	0.00607435	0.0137413	0.0384581	Axis_2
AGE	9.81448	2.41171e-05	SPL5AGE3	-6.9979e-07	4.42896e-06	-9.71058e-06	8.31101e-06	Axis_2
AGE	9.81448	2.41171e-05	AGE	0.00346019	0.000670092	0.00209688	0.0048235	Axis_2
AGE	9.81448	2.41171e-05	SPL5AGE1	-4.44237e-06	1.68035e-06	-7.86107e-06	-1.02366e-06	Axis_2
AGE	9.81448	2.41171e-05	SPL5AGE2	6.8041e-06	3.93331e-06	-1.19829e-06	1.48065e-05	Axis_2
ALC	5.89463	0.000290556	ALC_DK:0	0	0	0	0	Axis_2
ALC	5.89463	0.000290556	ALC_DK:1	0.011325	0.00493218	0.00129045	0.0213596	Axis_2
ALC	5.89463	0.000290556	ALC_DK:2	-0.00288417	0.00344971	-0.00990267	0.00413433	Axis_2
ALC	5.89463	0.000290556	ALC_DK:3	-0.00829342	0.00370464	-0.0158306	-0.000756271	Axis_2
ALC	5.89463	0.000290556	ALC_DK:4	-0.00704959	0.00475228	-0.0167182	0.002619	Axis_2
ALC	5.89463	0.000290556	ALC_DK:5	-0.00439261	0.00534968	-0.0152766	0.0064914	Axis_2
ALC	5.89463	0.000290556	ALC_DK:99	-0.00136271	0.00485896	-0.0112483	0.00852291	Axis_2
ALI	0.61255	0.43941	takes rx for antihyperlipidemic:0	0	0	0	0	Axis_2
ALI	0.61255	0.43941	takes rx for antihyperlipidemic:1	-0.00350866	0.00448302	-0.0126294	0.00561211	Axis_2
BMI	1.29927	0.290534	BMI2:1	0.019185	0.00882981	0.00122059	0.0371494	Axis_2
BMI	1.29927	0.290534	BMI2:2	0	0	0	0	Axis_2
BMI	1.29927	0.290534	BMI2:3	-0.00077925	0.00254642	-0.00595998	0.00440148	Axis_2
BMI	1.29927	0.290534	BMI2:4	-0.00064342	0.00268321	-0.00610246	0.00481562	Axis_2
BMI	1.29927	0.290534	BMI2:5	0.00125199	0.00376794	-0.00641395	0.00891793	Axis_2
EDU	4.54855	0.018002	EDUCAT2:1	0	0	0	0	Axis_2
EDU	4.54855	0.018002	EDUCAT2:2	-0.00885221	0.00319166	-0.0153457	-0.00235874	Axis_2
EDU	4.54855	0.018002	EDUCAT2:3	-0.0129512	0.00463258	-0.0223762	-0.00352611	Axis_2
GEN	0.525491	0.473618	GENDER:0	-0.00179047	0.00246993	-0.00681559	0.00323465	Axis_2
GEN	0.525491	0.473618	GENDER:1	0	0	0	0	Axis_2
GER	11.5178	0.00180811	takes rx for GERD:0	0	0	0	0	Axis_2
GER	11.5178	0.00180811	takes rx for GERD:1	0.0157317	0.00463542	0.00630083	0.0251625	Axis_2
HBP	1.99203	0.167488	LABHYPERTENSION:0	0	0	0	0	Axis_2
HBP	1.99203	0.167488	LABHYPERTENSION:1	0.00309433	0.00219239	-0.00136613	0.00755478	Axis_2
MAR	0.927404	0.405645	MARITAL2:1	0	0	0	0	Axis_2
MAR	0.927404	0.405645	MARITAL2:2	-0.00387653	0.00304464	-0.0100709	0.00231783	Axis_2
MAR	0.927404	0.405645	MARITAL2:3	-0.00149196	0.00480312	-0.011264	0.00828005	Axis_2
NSM	126.389	3.39611e-16	NSMOKING2:1	0	0	0	0	Axis_2
NSM	126.389	3.39611e-16	NSMOKING2:2	0.016723	0.00328607	0.0100374	0.0234085	Axis_2
NSM	126.389	3.39611e-16	NSMOKING2:3	0.0624001	0.00396836	0.0543264	0.0704738	Axis_2
PER	18.8928	2.12745e-09	PERIO_ALL2:1	0	0	0	0	Axis_2
PER	18.8928	2.12745e-09	PERIO_ALL2:2	0.00569621	0.00642362	-0.00737274	0.0187652	Axis_2
PER	18.8928	2.12745e-09	PERIO_ALL2:3	0.0161583	0.00468054	0.00663572	0.025681	Axis_2
PER	18.8928	2.12745e-09	PERIO_ALL2:4	0.0247179	0.0047344	0.0150857	0.0343501	Axis_2
PER	18.8928	2.12745e-09	PERIO_ALL2:77	0.00978238	0.00463946	0.000343338	0.0192214	Axis_2
PER	18.8928	2.12745e-09	PERIO_ALL2:88	0.0974115	0.0121815	0.0726281	0.122195	Axis_2
PER	18.8928	2.12745e-09	PERIO_ALL2:99	0.0286516	0.00503404	0.0184098	0.0388934	Axis_2
POV	6.03834	0.000924508	POVERTY:1	0	0	0	0	Axis_2
POV	6.03834	0.000924508	POVERTY:2	0.00198158	0.0035375	-0.00521551	0.00917867	Axis_2
POV	6.03834	0.000924508	POVERTY:3	-0.00488341	0.00377083	-0.0125552	0.00278839	Axis_2
POV	6.03834	0.000924508	POVERTY:4	-0.0114637	0.00339225	-0.0183653	-0.00456213	Axis_2
POV	6.03834	0.000924508	POVERTY:99	-0.00515708	0.00510344	-0.0155401	0.00522595	Axis_2
RES	3.36605	0.0755822	takes rx for inhaled respiratory:0	0	0	0	0	Axis_2
RES	3.36605	0.0755822	takes rx for inhaled respiratory:1	-0.0401539	0.021886	-0.0846814	0.00437362	Axis_2
Rac	29.318	1.90229e-10	Race/Ethnicity - Recode:1	-0.0114483	0.00310707	-0.0177697	-0.00512694	Axis_2
Rac	29.318	1.90229e-10	Race/Ethnicity - Recode:2	-0.0162917	0.00384528	-0.024115	-0.0084684	Axis_2
Rac	29.318	1.90229e-10	Race/Ethnicity - Recode:3	0	0	0	0	Axis_2
Rac	29.318	1.90229e-10	Race/Ethnicity - Recode:4	0.01432	0.00350967	0.00717952	0.0214605	Axis_2
Rac	29.318	1.90229e-10	Race/Ethnicity - Recode:5	-0.0111903	0.00402888	-0.0193872	-0.00299352	Axis_2
dia	0.616787	0.437846	diabetes based on 2 lab variables and 3 diq questions:0	0	0	0	0	Axis_2
dia	0.616787	0.437846	diabetes based on 2 lab variables and 3 diq questions:1	0.00469403	0.00597693	-0.00746612	0.0168542	Axis_2
ABI	1.57475	0.218334	takes rx for antibiotic:0	0	0	0	0	Axis_3
ABI	1.57475	0.218334	takes rx for antibiotic:1	0.00674321	0.00537355	-0.00418936	0.0176758	Axis_3
AGE	5.87581	0.00110124	SPL5AGE3	-7.17706e-06	4.95713e-06	-1.72624e-05	2.90829e-06	Axis_3
AGE	5.87581	0.00110124	AGE	0.00120409	0.000564242	5.61278e-05	0.00235205	Axis_3
AGE	5.87581	0.00110124	SPL5AGE1	-1.96844e-06	1.56654e-06	-5.15559e-06	1.2187e-06	Axis_3
AGE	5.87581	0.00110124	SPL5AGE2	5.07605e-06	3.91165e-06	-2.88225e-06	1.30344e-05	Axis_3
ALC	0.926218	0.48906	ALC_DK:0	0	0	0	0	Axis_3
ALC	0.926218	0.48906	ALC_DK:1	-0.00333373	0.00372768	-0.0109177	0.00425028	Axis_3
ALC	0.926218	0.48906	ALC_DK:2	0.000333565	0.00289783	-0.00556211	0.00622924	Axis_3
ALC	0.926218	0.48906	ALC_DK:3	-0.000191403	0.00378512	-0.00789229	0.00750949	Axis_3
ALC	0.926218	0.48906	ALC_DK:4	-0.000204867	0.00500667	-0.010391	0.00998127	Axis_3
ALC	0.926218	0.48906	ALC_DK:5	1.73164e-06	0.00408325	-0.0083057	0.00830916	Axis_3
ALC	0.926218	0.48906	ALC_DK:99	0.00583808	0.00434763	-0.00300725	0.0146834	Axis_3
ALI	6.69963	0.0142311	takes rx for antihyperlipidemic:0	0	0	0	0	Axis_3
ALI	6.69963	0.0142311	takes rx for antihyperlipidemic:1	0.00770478	0.0029767	0.00164864	0.0137609	Axis_3
BMI	3.74627	0.012773	BMI2:1	-0.00734465	0.00735139	-0.0223012	0.00761186	Axis_3
BMI	3.74627	0.012773	BMI2:2	0	0	0	0	Axis_3
BMI	3.74627	0.012773	BMI2:3	-0.000404958	0.00260813	-0.00571124	0.00490132	Axis_3
BMI	3.74627	0.012773	BMI2:4	0.00549663	0.00297849	-0.000563157	0.0115564	Axis_3
BMI	3.74627	0.012773	BMI2:5	0.00355902	0.00422368	-0.00503412	0.0121522	Axis_3
EDU	2.63373	0.086854	EDUCAT2:1	0	0	0	0	Axis_3
EDU	2.63373	0.086854	EDUCAT2:2	0.00267559	0.00298133	-0.00338997	0.00874116	Axis_3
EDU	2.63373	0.086854	EDUCAT2:3	-0.00176489	0.00299165	-0.00785145	0.00432167	Axis_3
GEN	6.21939	0.0178229	GENDER:0	-0.00475497	0.00190666	-0.0086341	-0.000875834	Axis_3
GEN	6.21939	0.0178229	GENDER:1	0	0	0	0	Axis_3
GER	0.110798	0.741343	takes rx for GERD:0	0	0	0	0	Axis_3
GER	0.110798	0.741343	takes rx for GERD:1	0.00131593	0.00395337	-0.00672727	0.00935913	Axis_3
HBP	5.95057	0.0202546	LABHYPERTENSION:0	0	0	0	0	Axis_3
HBP	5.95057	0.0202546	LABHYPERTENSION:1	0.00543488	0.00222798	0.000902026	0.00996773	Axis_3
MAR	0.060547	0.941354	MARITAL2:1	0	0	0	0	Axis_3
MAR	0.060547	0.941354	MARITAL2:2	0.00076807	0.00270871	-0.00474285	0.00627899	Axis_3
MAR	0.060547	0.941354	MARITAL2:3	1.01106e-05	0.00382005	-0.00776185	0.00778207	Axis_3
NSM	76.6992	3.91906e-13	NSMOKING2:1	0	0	0	0	Axis_3
NSM	76.6992	3.91906e-13	NSMOKING2:2	0.00392751	0.00318143	-0.00254517	0.0104002	Axis_3
NSM	76.6992	3.91906e-13	NSMOKING2:3	0.0273702	0.00221019	0.0228735	0.0318669	Axis_3
PER	28.8916	8.54642e-12	PERIO_ALL2:1	0	0	0	0	Axis_3
PER	28.8916	8.54642e-12	PERIO_ALL2:2	-0.00274224	0.00475447	-0.0124153	0.00693081	Axis_3
PER	28.8916	8.54642e-12	PERIO_ALL2:3	0.00309061	0.0034321	-0.00389205	0.0100733	Axis_3
PER	28.8916	8.54642e-12	PERIO_ALL2:4	-0.00793355	0.0050578	-0.0182237	0.00235663	Axis_3
PER	28.8916	8.54642e-12	PERIO_ALL2:77	-0.00201393	0.00508288	-0.0123551	0.00832728	Axis_3
PER	28.8916	8.54642e-12	PERIO_ALL2:88	-0.0881863	0.00737012	-0.103181	-0.0731917	Axis_3
PER	28.8916	8.54642e-12	PERIO_ALL2:99	-0.00257674	0.00593877	-0.0146593	0.00950577	Axis_3
POV	6.10664	0.000859415	POVERTY:1	0	0	0	0	Axis_3
POV	6.10664	0.000859415	POVERTY:2	0.00153422	0.00281447	-0.00419186	0.0072603	Axis_3
POV	6.10664	0.000859415	POVERTY:3	0.00132336	0.00356657	-0.00593288	0.0085796	Axis_3
POV	6.10664	0.000859415	POVERTY:4	-0.00903531	0.00334861	-0.0158481	-0.00222251	Axis_3
POV	6.10664	0.000859415	POVERTY:99	-0.00109502	0.0053265	-0.0119319	0.00974182	Axis_3
RES	3.99287	0.0539885	takes rx for inhaled respiratory:0	0	0	0	0	Axis_3
RES	3.99287	0.0539885	takes rx for inhaled respiratory:1	-0.0196311	0.00982429	-0.0396187	0.000356605	Axis_3
Rac	7.74434	0.000162093	Race/Ethnicity - Recode:1	-0.0137182	0.00372637	-0.0212996	-0.00613684	Axis_3
Rac	7.74434	0.000162093	Race/Ethnicity - Recode:2	-0.00400601	0.00335319	-0.0108281	0.00281611	Axis_3
Rac	7.74434	0.000162093	Race/Ethnicity - Recode:3	0	0	0	0	Axis_3
Rac	7.74434	0.000162093	Race/Ethnicity - Recode:4	0.00242147	0.00346734	-0.00463288	0.00947583	Axis_3
Rac	7.74434	0.000162093	Race/Ethnicity - Recode:5	-0.0106969	0.00435962	-0.0195666	-0.00182719	Axis_3
dia	0.30384	0.585198	diabetes based on 2 lab variables and 3 diq questions:0	0	0	0	0	Axis_3
dia	0.30384	0.585198	diabetes based on 2 lab variables and 3 diq questions:1	-0.00202843	0.0036799	-0.00951524	0.00545839	Axis_3
ABI	0.173675	0.679564	takes rx for antibiotic:0	0	0	0	0	Axis_4
ABI	0.173675	0.679564	takes rx for antibiotic:1	-0.00207445	0.00497776	-0.0122018	0.00805289	Axis_4
AGE	10.412	1.44385e-05	SPL5AGE3	-3.84263e-06	4.43319e-06	-1.2862e-05	5.17677e-06	Axis_4
AGE	10.412	1.44385e-05	AGE	0.002171	0.000664662	0.000818737	0.00352327	Axis_4
AGE	10.412	1.44385e-05	SPL5AGE1	-3.73285e-06	1.55341e-06	-6.89327e-06	-5.72418e-07	Axis_4
AGE	10.412	1.44385e-05	SPL5AGE2	6.58566e-06	3.62896e-06	-7.9751e-07	1.39688e-05	Axis_4
ALC	1.16507	0.348389	ALC_DK:0	0	0	0	0	Axis_4
ALC	1.16507	0.348389	ALC_DK:1	0.0098912	0.00425996	0.00122425	0.0185582	Axis_4
ALC	1.16507	0.348389	ALC_DK:2	0.00502125	0.00342111	-0.00193904	0.0119815	Axis_4
ALC	1.16507	0.348389	ALC_DK:3	0.00445614	0.00276007	-0.00115927	0.0100715	Axis_4
ALC	1.16507	0.348389	ALC_DK:4	0.00688587	0.00379674	-0.000838658	0.0146104	Axis_4
ALC	1.16507	0.348389	ALC_DK:5	0.00736774	0.00421525	-0.00120824	0.0159437	Axis_4
ALC	1.16507	0.348389	ALC_DK:99	0.00596752	0.00377566	-0.00171413	0.0136492	Axis_4
ALI	1.06257	0.310127	takes rx for antihyperlipidemic:0	0	0	0	0	Axis_4
ALI	1.06257	0.310127	takes rx for antihyperlipidemic:1	-0.00346255	0.00335907	-0.0102966	0.00337152	Axis_4
BMI	1.26735	0.302512	BMI2:1	0.00364485	0.00694604	-0.010487	0.0177767	Axis_4
BMI	1.26735	0.302512	BMI2:2	0	0	0	0	Axis_4
BMI	1.26735	0.302512	BMI2:3	0.00201664	0.00250873	-0.00308742	0.00712069	Axis_4
BMI	1.26735	0.302512	BMI2:4	-0.00400735	0.00322955	-0.0105779	0.00256323	Axis_4
BMI	1.26735	0.302512	BMI2:5	-0.00142062	0.00316538	-0.00786064	0.0050194	Axis_4
EDU	4.50343	0.0186508	EDUCAT2:1	0	0	0	0	Axis_4
EDU	4.50343	0.0186508	EDUCAT2:2	-0.00230715	0.00305056	-0.00851357	0.00389926	Axis_4
EDU	4.50343	0.0186508	EDUCAT2:3	-0.00766563	0.0026687	-0.0130951	-0.00223612	Axis_4
GEN	0.00749422	0.931537	GENDER:0	-0.000138456	0.00159937	-0.0033924	0.00311549	Axis_4
GEN	0.00749422	0.931537	GENDER:1	0	0	0	0	Axis_4
GER	2.56542	0.118754	takes rx for GERD:0	0	0	0	0	Axis_4
GER	2.56542	0.118754	takes rx for GERD:1	-0.00588312	0.00367307	-0.013356	0.00158979	Axis_4
HBP	7.47827	0.00996639	LABHYPERTENSION:0	0	0	0	0	Axis_4
HBP	7.47827	0.00996639	LABHYPERTENSION:1	0.0062084	0.00227028	0.00158948	0.0108273	Axis_4
MAR	6.16121	0.00532493	MARITAL2:1	0	0	0	0	Axis_4
MAR	6.16121	0.00532493	MARITAL2:2	-0.0108101	0.00309461	-0.0171061	-0.00451405	Axis_4
MAR	6.16121	0.00532493	MARITAL2:3	-0.00688752	0.00345288	-0.0139125	0.000137418	Axis_4
NSM	0.259867	0.772717	NSMOKING2:1	0	0	0	0	Axis_4
NSM	0.259867	0.772717	NSMOKING2:2	-0.00180614	0.00250822	-0.00690916	0.00329688	Axis_4
NSM	0.259867	0.772717	NSMOKING2:3	-0.000506949	0.00251059	-0.00561478	0.00460089	Axis_4
PER	14.7979	3.9458e-08	PERIO_ALL2:1	0	0	0	0	Axis_4
PER	14.7979	3.9458e-08	PERIO_ALL2:2	0.00748566	0.00502588	-0.00273958	0.0177109	Axis_4
PER	14.7979	3.9458e-08	PERIO_ALL2:3	0.0134553	0.00365449	0.00602019	0.0208904	Axis_4
PER	14.7979	3.9458e-08	PERIO_ALL2:4	0.0267946	0.00470081	0.0172307	0.0363584	Axis_4
PER	14.7979	3.9458e-08	PERIO_ALL2:77	0.00862955	0.00490307	-0.00134582	0.0186049	Axis_4
PER	14.7979	3.9458e-08	PERIO_ALL2:88	0.0765207	0.00916693	0.0578705	0.095171	Axis_4
PER	14.7979	3.9458e-08	PERIO_ALL2:99	0.0101462	0.00420374	0.00159365	0.0186988	Axis_4
POV	1.69069	0.175639	POVERTY:1	0	0	0	0	Axis_4
POV	1.69069	0.175639	POVERTY:2	-0.00363403	0.00243118	-0.0085803	0.00131224	Axis_4
POV	1.69069	0.175639	POVERTY:3	-0.00699306	0.00384742	-0.0148207	0.000834572	Axis_4
POV	1.69069	0.175639	POVERTY:4	-0.00852027	0.00335347	-0.015343	-0.00169759	Axis_4
POV	1.69069	0.175639	POVERTY:99	-0.00924257	0.00578422	-0.0210107	0.00252552	Axis_4
RES	0.00370939	0.951802	takes rx for inhaled respiratory:0	0	0	0	0	Axis_4
RES	0.00370939	0.951802	takes rx for inhaled respiratory:1	-0.000558571	0.00917121	-0.0192175	0.0181004	Axis_4
Rac	41.3943	2.03553e-12	Race/Ethnicity - Recode:1	0.0266891	0.00245425	0.0216959	0.0316823	Axis_4
Rac	41.3943	2.03553e-12	Race/Ethnicity - Recode:2	0.020587	0.00342093	0.013627	0.0275469	Axis_4
Rac	41.3943	2.03553e-12	Race/Ethnicity - Recode:3	0	0	0	0	Axis_4
Rac	41.3943	2.03553e-12	Race/Ethnicity - Recode:4	0.00286588	0.00295718	-0.00315055	0.00888231	Axis_4
Rac	41.3943	2.03553e-12	Race/Ethnicity - Recode:5	0.00963504	0.00323418	0.00305505	0.016215	Axis_4
dia	3.86843	0.0576581	diabetes based on 2 lab variables and 3 diq questions:0	0	0	0	0	Axis_4
dia	3.86843	0.0576581	diabetes based on 2 lab variables and 3 diq questions:1	-0.00768967	0.00390967	-0.015644	0.000264619	Axis_4
ABI	1.08575	0.304989	takes rx for antibiotic:0	0	0	0	0	Axis_5
ABI	1.08575	0.304989	takes rx for antibiotic:1	0.00416413	0.00399631	-0.00396642	0.0122947	Axis_5
AGE	3.13316	0.027339	SPL5AGE3	5.56172e-06	4.53945e-06	-3.67386e-06	1.47973e-05	Axis_5
AGE	3.13316	0.027339	AGE	0.000798294	0.000568052	-0.000357416	0.001954	Axis_5
AGE	3.13316	0.027339	SPL5AGE1	-3.20986e-07	1.52684e-06	-3.42737e-06	2.78539e-06	Axis_5
AGE	3.13316	0.027339	SPL5AGE2	-1.04849e-06	3.79729e-06	-8.77414e-06	6.67715e-06	Axis_5
ALC	2.35329	0.0530011	ALC_DK:0	0	0	0	0	Axis_5
ALC	2.35329	0.0530011	ALC_DK:1	-0.00302605	0.00379848	-0.0107541	0.00470201	Axis_5
ALC	2.35329	0.0530011	ALC_DK:2	0.00235714	0.00264359	-0.00302129	0.00773556	Axis_5
ALC	2.35329	0.0530011	ALC_DK:3	-0.00231413	0.00271159	-0.00783089	0.00320263	Axis_5
ALC	2.35329	0.0530011	ALC_DK:4	0.00296625	0.00419205	-0.00556253	0.011495	Axis_5
ALC	2.35329	0.0530011	ALC_DK:5	0.00510836	0.00340977	-0.00182886	0.0120456	Axis_5
ALC	2.35329	0.0530011	ALC_DK:99	-0.00573874	0.00383648	-0.0135441	0.00206664	Axis_5
ALI	0.687336	0.413029	takes rx for antihyperlipidemic:0	0	0	0	0	Axis_5
ALI	0.687336	0.413029	takes rx for antihyperlipidemic:1	-0.00235476	0.00284029	-0.00813338	0.00342385	Axis_5
BMI	1.51314	0.220993	BMI2:1	0.00368053	0.0061026	-0.0087353	0.0160964	Axis_5
BMI	1.51314	0.220993	BMI2:2	0	0	0	0	Axis_5
BMI	1.51314	0.220993	BMI2:3	-0.000780556	0.00243173	-0.00572795	0.00416683	Axis_5
BMI	1.51314	0.220993	BMI2:4	0.00394503	0.00234816	-0.000832341	0.00872241	Axis_5
BMI	1.51314	0.220993	BMI2:5	-0.00118028	0.00236751	-0.00599701	0.00363645	Axis_5
EDU	1.60025	0.217116	EDUCAT2:1	0	0	0	0	Axis_5
EDU	1.60025	0.217116	EDUCAT2:2	-0.000280499	0.00235674	-0.00507533	0.00451433	Axis_5
EDU	1.60025	0.217116	EDUCAT2:3	-0.00334828	0.00245607	-0.00834519	0.00164864	Axis_5
GEN	0.856577	0.361418	GENDER:0	0.00174957	0.00189038	-0.00209643	0.00559558	Axis_5
GEN	0.856577	0.361418	GENDER:1	0	0	0	0	Axis_5
GER	0.632278	0.432203	takes rx for GERD:0	0	0	0	0	Axis_5
GER	0.632278	0.432203	takes rx for GERD:1	0.00303798	0.0038206	-0.00473508	0.010811	Axis_5
HBP	0.0837698	0.774063	LABHYPERTENSION:0	0	0	0	0	Axis_5
HBP	0.0837698	0.774063	LABHYPERTENSION:1	0.000531792	0.00183738	-0.00320638	0.00426996	Axis_5
MAR	6.44636	0.00433218	MARITAL2:1	0	0	0	0	Axis_5
MAR	6.44636	0.00433218	MARITAL2:2	-0.00382411	0.00215873	-0.00821607	0.000567855	Axis_5
MAR	6.44636	0.00433218	MARITAL2:3	-0.0102477	0.00293959	-0.0162283	-0.00426707	Axis_5
NSM	0.604808	0.552121	NSMOKING2:1	0	0	0	0	Axis_5
NSM	0.604808	0.552121	NSMOKING2:2	-0.00138245	0.00208693	-0.00562833	0.00286344	Axis_5
NSM	0.604808	0.552121	NSMOKING2:3	-0.00229363	0.00213248	-0.0066322	0.00204495	Axis_5
PER	6.56503	0.000123819	PERIO_ALL2:1	0	0	0	0	Axis_5
PER	6.56503	0.000123819	PERIO_ALL2:2	-0.0173635	0.00328175	-0.0240403	-0.0106868	Axis_5
PER	6.56503	0.000123819	PERIO_ALL2:3	-0.00709221	0.00250432	-0.0121873	-0.00199714	Axis_5
PER	6.56503	0.000123819	PERIO_ALL2:4	-0.000412362	0.00336921	-0.00726708	0.00644236	Axis_5
PER	6.56503	0.000123819	PERIO_ALL2:77	-0.00214321	0.00540461	-0.013139	0.00885256	Axis_5
PER	6.56503	0.000123819	PERIO_ALL2:88	0.0155809	0.00629367	0.00277629	0.0283854	Axis_5
PER	6.56503	0.000123819	PERIO_ALL2:99	0.00349673	0.00455301	-0.00576643	0.0127599	Axis_5
POV	2.14319	0.0974609	POVERTY:1	0	0	0	0	Axis_5
POV	2.14319	0.0974609	POVERTY:2	0.00270119	0.00285178	-0.00310081	0.00850318	Axis_5
POV	2.14319	0.0974609	POVERTY:3	0.0054137	0.00350837	-0.00172414	0.0125515	Axis_5
POV	2.14319	0.0974609	POVERTY:4	0.0054928	0.00337427	-0.00137219	0.0123578	Axis_5
POV	2.14319	0.0974609	POVERTY:99	0.0065156	0.00301617	0.000379153	0.0126521	Axis_5
RES	0.124451	0.726499	takes rx for inhaled respiratory:0	0	0	0	0	Axis_5
RES	0.124451	0.726499	takes rx for inhaled respiratory:1	0.0038559	0.0109301	-0.0183817	0.0260935	Axis_5
Rac	6.62226	0.000499809	Race/Ethnicity - Recode:1	-0.00706709	0.00370656	-0.0146081	0.000473956	Axis_5
Rac	6.62226	0.000499809	Race/Ethnicity - Recode:2	-0.0113914	0.00333416	-0.0181748	-0.004608	Axis_5
Rac	6.62226	0.000499809	Race/Ethnicity - Recode:3	0	0	0	0	Axis_5
Rac	6.62226	0.000499809	Race/Ethnicity - Recode:4	-0.000387931	0.00302139	-0.00653499	0.00575912	Axis_5
Rac	6.62226	0.000499809	Race/Ethnicity - Recode:5	-0.00325184	0.00321074	-0.00978415	0.00328047	Axis_5
dia	2.98161	0.0935671	diabetes based on 2 lab variables and 3 diq questions:0	0	0	0	0	Axis_5
dia	2.98161	0.0935671	diabetes based on 2 lab variables and 3 diq questions:1	-0.00502746	0.00291154	-0.010951	0.000896119	Axis_5
ABI	1.05332	0.312208	takes rx for antibiotic:0	0	0	0	0	Axis_6
ABI	1.05332	0.312208	takes rx for antibiotic:1	-0.00295758	0.00288175	-0.00882055	0.00290538	Axis_6
AGE	6.22411	0.0007585	SPL5AGE3	6.05062e-06	4.01421e-06	-2.11635e-06	1.42176e-05	Axis_6
AGE	6.22411	0.0007585	AGE	-0.00131119	0.00040555	-0.00213628	-0.00048609	Axis_6
AGE	6.22411	0.0007585	SPL5AGE1	3.98725e-06	1.03416e-06	1.88324e-06	6.09126e-06	Axis_6
AGE	6.22411	0.0007585	SPL5AGE2	-8.55846e-06	2.7741e-06	-1.42024e-05	-2.91452e-06	Axis_6
ALC	7.77889	2.9073e-05	ALC_DK:0	0	0	0	0	Axis_6
ALC	7.77889	2.9073e-05	ALC_DK:1	0.00620718	0.00305047	9.51935e-07	0.0124134	Axis_6
ALC	7.77889	2.9073e-05	ALC_DK:2	0.00175828	0.0030594	-0.00446613	0.00798268	Axis_6
ALC	7.77889	2.9073e-05	ALC_DK:3	-0.00449902	0.00301978	-0.0106428	0.00164477	Axis_6
ALC	7.77889	2.9073e-05	ALC_DK:4	-0.00883863	0.00357445	-0.0161109	-0.00156636	Axis_6
ALC	7.77889	2.9073e-05	ALC_DK:5	-0.00750184	0.00391599	-0.015469	0.000465304	Axis_6
ALC	7.77889	2.9073e-05	ALC_DK:99	0.000599714	0.00526095	-0.0101038	0.0113032	Axis_6
ALI	1.12036	0.297527	takes rx for antihyperlipidemic:0	0	0	0	0	Axis_6
ALI	1.12036	0.297527	takes rx for antihyperlipidemic:1	-0.00288724	0.00272775	-0.00843688	0.0026624	Axis_6
BMI	2.9501	0.0344641	BMI2:1	0.00123002	0.00540138	-0.00975918	0.0122192	Axis_6
BMI	2.9501	0.0344641	BMI2:2	0	0	0	0	Axis_6
BMI	2.9501	0.0344641	BMI2:3	0.00307495	0.00201942	-0.00103359	0.00718348	Axis_6
BMI	2.9501	0.0344641	BMI2:4	0.00192241	0.0021113	-0.00237305	0.00621788	Axis_6
BMI	2.9501	0.0344641	BMI2:5	0.00551934	0.00234092	0.000756699	0.010282	Axis_6
EDU	0.682728	0.51223	EDUCAT2:1	0	0	0	0	Axis_6
EDU	0.682728	0.51223	EDUCAT2:2	-0.000157091	0.00269875	-0.00564773	0.00533355	Axis_6
EDU	0.682728	0.51223	EDUCAT2:3	0.00198597	0.00263808	-0.00338124	0.00735318	Axis_6
GEN	1.15268	0.290777	GENDER:0	0.00156541	0.00145805	-0.00140102	0.00453183	Axis_6
GEN	1.15268	0.290777	GENDER:1	0	0	0	0	Axis_6
GER	0.715034	0.403867	takes rx for GERD:0	0	0	0	0	Axis_6
GER	0.715034	0.403867	takes rx for GERD:1	0.00247444	0.00292626	-0.00347909	0.00842796	Axis_6
HBP	1.86964	0.180758	LABHYPERTENSION:0	0	0	0	0	Axis_6
HBP	1.86964	0.180758	LABHYPERTENSION:1	-0.00230563	0.00168621	-0.00573625	0.00112498	Axis_6
MAR	1.44283	0.250776	MARITAL2:1	0	0	0	0	Axis_6
MAR	1.44283	0.250776	MARITAL2:2	0.000205802	0.00192191	-0.00370435	0.00411595	Axis_6
MAR	1.44283	0.250776	MARITAL2:3	0.00397826	0.00265206	-0.0014174	0.00937392	Axis_6
NSM	0.824921	0.447105	NSMOKING2:1	0	0	0	0	Axis_6
NSM	0.824921	0.447105	NSMOKING2:2	0.000359266	0.00224382	-0.00420582	0.00492435	Axis_6
NSM	0.824921	0.447105	NSMOKING2:3	0.00230118	0.00183245	-0.00142696	0.00602933	Axis_6
PER	6.0511	0.000237261	PERIO_ALL2:1	0	0	0	0	Axis_6
PER	6.0511	0.000237261	PERIO_ALL2:2	0.00314683	0.00472596	-0.0064682	0.0127619	Axis_6
PER	6.0511	0.000237261	PERIO_ALL2:3	-0.00069097	0.00207029	-0.004903	0.00352106	Axis_6
PER	6.0511	0.000237261	PERIO_ALL2:4	-0.0103744	0.00216757	-0.0147843	-0.00596443	Axis_6
PER	6.0511	0.000237261	PERIO_ALL2:77	0.00344521	0.00372285	-0.00412899	0.0110194	Axis_6
PER	6.0511	0.000237261	PERIO_ALL2:88	-0.0174932	0.00501815	-0.0277027	-0.00728369	Axis_6
PER	6.0511	0.000237261	PERIO_ALL2:99	0.00156561	0.00372973	-0.00602259	0.00915381	Axis_6
POV	1.36839	0.266079	POVERTY:1	0	0	0	0	Axis_6
POV	1.36839	0.266079	POVERTY:2	-0.00136765	0.00216854	-0.00577959	0.00304428	Axis_6
POV	1.36839	0.266079	POVERTY:3	0.00285022	0.00323648	-0.00373444	0.00943488	Axis_6
POV	1.36839	0.266079	POVERTY:4	-0.00144562	0.00235451	-0.00623592	0.00334467	Axis_6
POV	1.36839	0.266079	POVERTY:99	-0.00141668	0.00338568	-0.0083049	0.00547154	Axis_6
RES	0.086442	0.770592	takes rx for inhaled respiratory:0	0	0	0	0	Axis_6
RES	0.086442	0.770592	takes rx for inhaled respiratory:1	-0.00341812	0.0116258	-0.0270711	0.0202348	Axis_6
Rac	6.52164	0.000554875	Race/Ethnicity - Recode:1	-0.00764838	0.00236739	-0.0124649	-0.00283188	Axis_6
Rac	6.52164	0.000554875	Race/Ethnicity - Recode:2	-0.00837914	0.00249174	-0.0134486	-0.00330966	Axis_6
Rac	6.52164	0.000554875	Race/Ethnicity - Recode:3	0	0	0	0	Axis_6
Rac	6.52164	0.000554875	Race/Ethnicity - Recode:4	-0.00925207	0.00208659	-0.0134973	-0.00500686	Axis_6
Rac	6.52164	0.000554875	Race/Ethnicity - Recode:5	-0.001956	0.0025064	-0.00705532	0.00314331	Axis_6
dia	0.295819	0.590172	diabetes based on 2 lab variables and 3 diq questions:0	0	0	0	0	Axis_6
dia	0.295819	0.590172	diabetes based on 2 lab variables and 3 diq questions:1	0.00131972	0.00242643	-0.00361689	0.00625633	Axis_6
ABI	7.87363	0.00834918	takes rx for antibiotic:0	0	0	0	0	Axis_7
ABI	7.87363	0.00834918	takes rx for antibiotic:1	0.0126493	0.00450796	0.00347782	0.0218208	Axis_7
AGE	0.540405	0.707102	SPL5AGE3	-5.01609e-06	4.31066e-06	-1.37862e-05	3.75402e-06	Axis_7
AGE	0.540405	0.707102	AGE	2.05861e-05	0.000426792	-0.000847728	0.0008889	Axis_7
AGE	0.540405	0.707102	SPL5AGE1	-1.20758e-06	1.0801e-06	-3.40505e-06	9.899e-07	Axis_7
AGE	0.540405	0.707102	SPL5AGE2	3.57951e-06	2.86275e-06	-2.2448e-06	9.40382e-06	Axis_7
ALC	0.877668	0.521873	ALC_DK:0	0	0	0	0	Axis_7
ALC	0.877668	0.521873	ALC_DK:1	0.00058967	0.00388827	-0.00732107	0.00850041	Axis_7
ALC	0.877668	0.521873	ALC_DK:2	0.000225464	0.0023268	-0.00450844	0.00495937	Axis_7
ALC	0.877668	0.521873	ALC_DK:3	0.000434866	0.0028087	-0.00527947	0.0061492	Axis_7
ALC	0.877668	0.521873	ALC_DK:4	0.00416192	0.00417011	-0.00432223	0.0126461	Axis_7
ALC	0.877668	0.521873	ALC_DK:5	0.00211466	0.00355032	-0.00510853	0.00933784	Axis_7
ALC	0.877668	0.521873	ALC_DK:99	-0.00123043	0.00312184	-0.00758186	0.00512101	Axis_7
ALI	1.51813	0.22661	takes rx for antihyperlipidemic:0	0	0	0	0	Axis_7
ALI	1.51813	0.22661	takes rx for antihyperlipidemic:1	-0.00259269	0.00210425	-0.00687382	0.00168843	Axis_7
BMI	0.973609	0.435153	BMI2:1	-0.00186735	0.00585798	-0.0137855	0.0100508	Axis_7
BMI	0.973609	0.435153	BMI2:2	0	0	0	0	Axis_7
BMI	0.973609	0.435153	BMI2:3	0.00211281	0.0014181	-0.000772334	0.00499796	Axis_7
BMI	0.973609	0.435153	BMI2:4	0.00187231	0.00168157	-0.00154887	0.00529349	Axis_7
BMI	0.973609	0.435153	BMI2:5	0.00211423	0.00281106	-0.00360492	0.00783338	Axis_7
EDU	0.271341	0.764041	EDUCAT2:1	0	0	0	0	Axis_7
EDU	0.271341	0.764041	EDUCAT2:2	-0.00160207	0.00246364	-0.00661438	0.00341023	Axis_7
EDU	0.271341	0.764041	EDUCAT2:3	-0.000710125	0.0028263	-0.00646027	0.00504002	Axis_7
GEN	3.55162	0.0683207	GENDER:0	0.00264601	0.00140403	-0.000210522	0.00550254	Axis_7
GEN	3.55162	0.0683207	GENDER:1	0	0	0	0	Axis_7
GER	0.266271	0.609285	takes rx for GERD:0	0	0	0	0	Axis_7
GER	0.266271	0.609285	takes rx for GERD:1	0.00157384	0.00305	-0.00463143	0.00777912	Axis_7
HBP	1.00407	0.323618	LABHYPERTENSION:0	0	0	0	0	Axis_7
HBP	1.00407	0.323618	LABHYPERTENSION:1	-0.00157901	0.0015758	-0.004785	0.00162698	Axis_7
MAR	2.34901	0.111231	MARITAL2:1	0	0	0	0	Axis_7
MAR	2.34901	0.111231	MARITAL2:2	0.00116348	0.00184567	-0.00259155	0.00491852	Axis_7
MAR	2.34901	0.111231	MARITAL2:3	-0.0031649	0.00290714	-0.00907953	0.00274973	Axis_7
NSM	3.27825	0.0502789	NSMOKING2:1	0	0	0	0	Axis_7
NSM	3.27825	0.0502789	NSMOKING2:2	0.00366938	0.00184117	-7.65189e-05	0.00741528	Axis_7
NSM	3.27825	0.0502789	NSMOKING2:3	-0.00272553	0.00183942	-0.00646786	0.00101681	Axis_7
PER	16.2158	1.35368e-08	PERIO_ALL2:1	0	0	0	0	Axis_7
PER	16.2158	1.35368e-08	PERIO_ALL2:2	-0.00622708	0.00290744	-0.0121423	-0.00031185	Axis_7
PER	16.2158	1.35368e-08	PERIO_ALL2:3	-0.00161292	0.00213406	-0.0059547	0.00272886	Axis_7
PER	16.2158	1.35368e-08	PERIO_ALL2:4	-0.0102681	0.00321927	-0.0168177	-0.00371845	Axis_7
PER	16.2158	1.35368e-08	PERIO_ALL2:77	-0.00402628	0.00427372	-0.0127212	0.00466868	Axis_7
PER	16.2158	1.35368e-08	PERIO_ALL2:88	-0.0519338	0.0069281	-0.0660291	-0.0378384	Axis_7
PER	16.2158	1.35368e-08	PERIO_ALL2:99	-0.00672122	0.00343539	-0.0137106	0.000268139	Axis_7
POV	0.400974	0.806506	POVERTY:1	0	0	0	0	Axis_7
POV	0.400974	0.806506	POVERTY:2	0.000520479	0.00285375	-0.00528551	0.00632647	Axis_7
POV	0.400974	0.806506	POVERTY:3	0.000454798	0.00344997	-0.00656422	0.00747381	Axis_7
POV	0.400974	0.806506	POVERTY:4	0.00260996	0.00293711	-0.00336564	0.00858555	Axis_7
POV	0.400974	0.806506	POVERTY:99	0.00147603	0.00300108	-0.00462971	0.00758178	Axis_7
RES	0.119466	0.731808	takes rx for inhaled respiratory:0	0	0	0	0	Axis_7
RES	0.119466	0.731808	takes rx for inhaled respiratory:1	-0.00268792	0.00777666	-0.0185096	0.0131338	Axis_7
Rac	2.34899	0.074596	Race/Ethnicity - Recode:1	0.00384032	0.00324879	-0.00276939	0.01045	Axis_7
Rac	2.34899	0.074596	Race/Ethnicity - Recode:2	-0.00111708	0.00242247	-0.00604563	0.00381147	Axis_7
Rac	2.34899	0.074596	Race/Ethnicity - Recode:3	0	0	0	0	Axis_7
Rac	2.34899	0.074596	Race/Ethnicity - Recode:4	-0.00511709	0.00193703	-0.00905801	-0.00117617	Axis_7
Rac	2.34899	0.074596	Race/Ethnicity - Recode:5	-0.000674947	0.00271978	-0.00620837	0.00485848	Axis_7
dia	1.87332	0.180341	diabetes based on 2 lab variables and 3 diq questions:0	0	0	0	0	Axis_7
dia	1.87332	0.180341	diabetes based on 2 lab variables and 3 diq questions:1	0.00396889	0.00289976	-0.00193072	0.0098685	Axis_7
ABI	10.4691	0.00276049	takes rx for antibiotic:0	0	0	0	0	Axis_8
ABI	10.4691	0.00276049	takes rx for antibiotic:1	-0.00959955	0.00296685	-0.0156357	-0.00356345	Axis_8
AGE	3.17991	0.0257768	SPL5AGE3	3.23918e-06	3.13579e-06	-3.14064e-06	9.619e-06	Axis_8
AGE	3.17991	0.0257768	AGE	-0.000557919	0.000546816	-0.00167042	0.000554585	Axis_8
AGE	3.17991	0.0257768	SPL5AGE1	7.48548e-07	1.19278e-06	-1.67819e-06	3.17528e-06	Axis_8
AGE	3.17991	0.0257768	SPL5AGE2	-2.12529e-06	2.72173e-06	-7.6627e-06	3.41211e-06	Axis_8
ALC	1.00781	0.437019	ALC_DK:0	0	0	0	0	Axis_8
ALC	1.00781	0.437019	ALC_DK:1	0.00617708	0.00311614	-0.000162759	0.0125169	Axis_8
ALC	1.00781	0.437019	ALC_DK:2	0.00367658	0.00275407	-0.00192662	0.00927979	Axis_8
ALC	1.00781	0.437019	ALC_DK:3	0.00182036	0.00291519	-0.00411063	0.00775135	Axis_8
ALC	1.00781	0.437019	ALC_DK:4	0.00305482	0.00390967	-0.00489947	0.0110091	Axis_8
ALC	1.00781	0.437019	ALC_DK:5	0.00171808	0.00263911	-0.00365123	0.00708739	Axis_8
ALC	1.00781	0.437019	ALC_DK:99	0.000419521	0.00286887	-0.00541724	0.00625628	Axis_8
ALI	0.403386	0.529725	takes rx for antihyperlipidemic:0	0	0	0	0	Axis_8
ALI	0.403386	0.529725	takes rx for antihyperlipidemic:1	0.00133828	0.0021071	-0.00294865	0.00562521	Axis_8
BMI	0.959922	0.44238	BMI2:1	-0.00354156	0.00462539	-0.012952	0.00586886	Axis_8
BMI	0.959922	0.44238	BMI2:2	0	0	0	0	Axis_8
BMI	0.959922	0.44238	BMI2:3	-0.00238145	0.00168346	-0.00580649	0.00104358	Axis_8
BMI	0.959922	0.44238	BMI2:4	-8.82079e-05	0.00237939	-0.00492911	0.0047527	Axis_8
BMI	0.959922	0.44238	BMI2:5	-0.000889583	0.00258377	-0.0061463	0.00436714	Axis_8
EDU	2.00266	0.15105	EDUCAT2:1	0	0	0	0	Axis_8
EDU	2.00266	0.15105	EDUCAT2:2	0.000755474	0.00178515	-0.00287643	0.00438738	Axis_8
EDU	2.00266	0.15105	EDUCAT2:3	-0.00235192	0.00194102	-0.00630096	0.00159711	Axis_8
GEN	1.27341	0.267266	GENDER:0	-0.00160658	0.0014237	-0.00450311	0.00128996	Axis_8
GEN	1.27341	0.267266	GENDER:1	0	0	0	0	Axis_8
GER	0.685818	0.41354	takes rx for GERD:0	0	0	0	0	Axis_8
GER	0.685818	0.41354	takes rx for GERD:1	0.00232813	0.00281127	-0.00339144	0.0080477	Axis_8
HBP	0.0227757	0.880961	LABHYPERTENSION:0	0	0	0	0	Axis_8
HBP	0.0227757	0.880961	LABHYPERTENSION:1	0.000281519	0.0018654	-0.00351366	0.0040767	Axis_8
MAR	2.04492	0.14547	MARITAL2:1	0	0	0	0	Axis_8
MAR	2.04492	0.14547	MARITAL2:2	0.00143759	0.00227986	-0.00320083	0.006076	Axis_8
MAR	2.04492	0.14547	MARITAL2:3	-0.00303753	0.00322607	-0.00960103	0.00352596	Axis_8
NSM	21.8385	9.08896e-07	NSMOKING2:1	0	0	0	0	Axis_8
NSM	21.8385	9.08896e-07	NSMOKING2:2	-0.00253533	0.00187176	-0.00634345	0.00127279	Axis_8
NSM	21.8385	9.08896e-07	NSMOKING2:3	0.0103881	0.00169324	0.00694313	0.013833	Axis_8
PER	10.9487	1.07234e-06	PERIO_ALL2:1	0	0	0	0	Axis_8
PER	10.9487	1.07234e-06	PERIO_ALL2:2	-0.00334529	0.00230951	-0.00804402	0.00135345	Axis_8
PER	10.9487	1.07234e-06	PERIO_ALL2:3	-0.000790456	0.00240703	-0.0056876	0.00410669	Axis_8
PER	10.9487	1.07234e-06	PERIO_ALL2:4	-0.00633693	0.00376635	-0.0139996	0.00132577	Axis_8
PER	10.9487	1.07234e-06	PERIO_ALL2:77	0.00257961	0.00384214	-0.00523728	0.0103965	Axis_8
PER	10.9487	1.07234e-06	PERIO_ALL2:88	0.0245054	0.00403182	0.0163026	0.0327083	Axis_8
PER	10.9487	1.07234e-06	PERIO_ALL2:99	0.00197537	0.0031437	-0.00442053	0.00837128	Axis_8
POV	3.19323	0.025349	POVERTY:1	0	0	0	0	Axis_8
POV	3.19323	0.025349	POVERTY:2	0.00111684	0.0018918	-0.00273206	0.00496574	Axis_8
POV	3.19323	0.025349	POVERTY:3	-0.00387698	0.0025805	-0.00912705	0.0013731	Axis_8
POV	3.19323	0.025349	POVERTY:4	-0.00493544	0.00204761	-0.00910134	-0.00076954	Axis_8
POV	3.19323	0.025349	POVERTY:99	-0.000507438	0.00287059	-0.00634771	0.00533283	Axis_8
RES	0.809409	0.374813	takes rx for inhaled respiratory:0	0	0	0	0	Axis_8
RES	0.809409	0.374813	takes rx for inhaled respiratory:1	0.00653734	0.00726636	-0.00824618	0.0213208	Axis_8
Rac	16.8381	1.29456e-07	Race/Ethnicity - Recode:1	-0.00848801	0.00180158	-0.0121533	-0.00482267	Axis_8
Rac	16.8381	1.29456e-07	Race/Ethnicity - Recode:2	-0.00508945	0.00291038	-0.0110107	0.000831759	Axis_8
Rac	16.8381	1.29456e-07	Race/Ethnicity - Recode:3	0	0	0	0	Axis_8
Rac	16.8381	1.29456e-07	Race/Ethnicity - Recode:4	0.00375188	0.00144194	0.000818231	0.00668554	Axis_8
Rac	16.8381	1.29456e-07	Race/Ethnicity - Recode:5	-0.00910996	0.00234552	-0.013882	-0.00433795	Axis_8
dia	0.372892	0.545615	diabetes based on 2 lab variables and 3 diq questions:0	0	0	0	0	Axis_8
dia	0.372892	0.545615	diabetes based on 2 lab variables and 3 diq questions:1	0.00140174	0.0022955	-0.00326848	0.00607197	Axis_8
ABI	4.15043	0.0497092	takes rx for antibiotic:0	0	0	0	0	Axis_9
ABI	4.15043	0.0497092	takes rx for antibiotic:1	0.00848248	0.00416367	1.14261e-05	0.0169535	Axis_9
AGE	1.78119	0.156152	SPL5AGE3	1.35708e-06	3.52349e-06	-5.81152e-06	8.52568e-06	Axis_9
AGE	1.78119	0.156152	AGE	0.000362567	0.000317748	-0.000283895	0.00100903	Axis_9
AGE	1.78119	0.156152	SPL5AGE1	-2.5729e-07	1.02307e-06	-2.33875e-06	1.82417e-06	Axis_9
AGE	1.78119	0.156152	SPL5AGE2	7.53413e-08	2.65745e-06	-5.33128e-06	5.48196e-06	Axis_9
ALC	1.45496	0.224049	ALC_DK:0	0	0	0	0	Axis_9
ALC	1.45496	0.224049	ALC_DK:1	0.000604517	0.00286824	-0.00523095	0.00643999	Axis_9
ALC	1.45496	0.224049	ALC_DK:2	0.000835836	0.0023068	-0.00385738	0.00552905	Axis_9
ALC	1.45496	0.224049	ALC_DK:3	0.00450534	0.00224324	-5.85765e-05	0.00906925	Axis_9
ALC	1.45496	0.224049	ALC_DK:4	0.00112083	0.00313572	-0.00525884	0.00750051	Axis_9
ALC	1.45496	0.224049	ALC_DK:5	0.00430843	0.00278666	-0.00136108	0.00997794	Axis_9
ALC	1.45496	0.224049	ALC_DK:99	0.00127092	0.0026745	-0.00417039	0.00671222	Axis_9
ALI	2.08902	0.157791	takes rx for antihyperlipidemic:0	0	0	0	0	Axis_9
ALI	2.08902	0.157791	takes rx for antihyperlipidemic:1	0.00296076	0.00204848	-0.0012069	0.00712842	Axis_9
BMI	4.44616	0.00552093	BMI2:1	-0.000419783	0.0049409	-0.0104721	0.00963255	Axis_9
BMI	4.44616	0.00552093	BMI2:2	0	0	0	0	Axis_9
BMI	4.44616	0.00552093	BMI2:3	-0.00132265	0.00237965	-0.00616409	0.00351879	Axis_9
BMI	4.44616	0.00552093	BMI2:4	0.00307923	0.0021313	-0.00125694	0.00741539	Axis_9
BMI	4.44616	0.00552093	BMI2:5	0.00545286	0.00179138	0.00180827	0.00909744	Axis_9
EDU	0.442412	0.64624	EDUCAT2:1	0	0	0	0	Axis_9
EDU	0.442412	0.64624	EDUCAT2:2	-0.00200438	0.00230366	-0.00669122	0.00268246	Axis_9
EDU	0.442412	0.64624	EDUCAT2:3	-0.00195328	0.00218741	-0.00640361	0.00249704	Axis_9
GEN	2.28396	0.140235	GENDER:0	-0.00263129	0.0017411	-0.00617359	0.000911009	Axis_9
GEN	2.28396	0.140235	GENDER:1	0	0	0	0	Axis_9
GER	2.37617	0.132735	takes rx for GERD:0	0	0	0	0	Axis_9
GER	2.37617	0.132735	takes rx for GERD:1	-0.00379	0.00245868	-0.00879222	0.00121221	Axis_9
HBP	0.25867	0.614419	LABHYPERTENSION:0	0	0	0	0	Axis_9
HBP	0.25867	0.614419	LABHYPERTENSION:1	-0.00067759	0.00133228	-0.00338813	0.00203295	Axis_9
MAR	1.84485	0.173981	MARITAL2:1	0	0	0	0	Axis_9
MAR	1.84485	0.173981	MARITAL2:2	0.00280166	0.00208708	-0.00144454	0.00704786	Axis_9
MAR	1.84485	0.173981	MARITAL2:3	-0.000268624	0.00272518	-0.00581305	0.0052758	Axis_9
NSM	9.00851	0.000755405	NSMOKING2:1	0	0	0	0	Axis_9
NSM	9.00851	0.000755405	NSMOKING2:2	-0.00362823	0.00214873	-0.00799985	0.000743386	Axis_9
NSM	9.00851	0.000755405	NSMOKING2:3	-0.00866156	0.00204525	-0.0128227	-0.00450045	Axis_9
PER	3.88212	0.0048475	PERIO_ALL2:1	0	0	0	0	Axis_9
PER	3.88212	0.0048475	PERIO_ALL2:2	-0.00408448	0.00279353	-0.00976796	0.00159901	Axis_9
PER	3.88212	0.0048475	PERIO_ALL2:3	-0.00215169	0.00276737	-0.00778195	0.00347856	Axis_9
PER	3.88212	0.0048475	PERIO_ALL2:4	0.0015566	0.00299114	-0.00452893	0.00764213	Axis_9
PER	3.88212	0.0048475	PERIO_ALL2:77	0.00600676	0.00303668	-0.000171407	0.0121849	Axis_9
PER	3.88212	0.0048475	PERIO_ALL2:88	0.00467708	0.00281827	-0.00105673	0.0104109	Axis_9
PER	3.88212	0.0048475	PERIO_ALL2:99	-0.00290704	0.00316259	-0.00934137	0.0035273	Axis_9
POV	1.0917	0.376766	POVERTY:1	0	0	0	0	Axis_9
POV	1.0917	0.376766	POVERTY:2	-0.00149998	0.00141143	-0.00437155	0.00137158	Axis_9
POV	1.0917	0.376766	POVERTY:3	-0.00481844	0.00262382	-0.0101566	0.000519758	Axis_9
POV	1.0917	0.376766	POVERTY:4	-0.000658508	0.00195889	-0.00464391	0.00332689	Axis_9
POV	1.0917	0.376766	POVERTY:99	-0.00136416	0.00266921	-0.00679471	0.00406639	Axis_9
RES	0.0842601	0.773422	takes rx for inhaled respiratory:0	0	0	0	0	Axis_9
RES	0.0842601	0.773422	takes rx for inhaled respiratory:1	-0.00214835	0.00740107	-0.0172059	0.0129092	Axis_9
Rac	13.8075	1.01624e-06	Race/Ethnicity - Recode:1	0.00911597	0.0014589	0.00614781	0.0120841	Axis_9
Rac	13.8075	1.01624e-06	Race/Ethnicity - Recode:2	6.16164e-05	0.00182491	-0.00365119	0.00377443	Axis_9
Rac	13.8075	1.01624e-06	Race/Ethnicity - Recode:3	0	0	0	0	Axis_9
Rac	13.8075	1.01624e-06	Race/Ethnicity - Recode:4	8.75367e-05	0.001971	-0.0039225	0.00409757	Axis_9
Rac	13.8075	1.01624e-06	Race/Ethnicity - Recode:5	-0.00375027	0.00291546	-0.00968181	0.00218127	Axis_9
dia	0.0393768	0.843922	diabetes based on 2 lab variables and 3 diq questions:0	0	0	0	0	Axis_9
dia	0.0393768	0.843922	diabetes based on 2 lab variables and 3 diq questions:1	-0.000440181	0.00221825	-0.00495325	0.00407289	Axis_9
ABI	0.737001	0.396816	takes rx for antibiotic:0	0	0	0	0	Axis_10
ABI	0.737001	0.396816	takes rx for antibiotic:1	-0.00332525	0.00387338	-0.0112057	0.0045552	Axis_10
AGE	1.60385	0.196562	SPL5AGE3	3.40819e-06	4.2868e-06	-5.31336e-06	1.21297e-05	Axis_10
AGE	1.60385	0.196562	AGE	0.000410643	0.000437501	-0.00047946	0.00130075	Axis_10
AGE	1.60385	0.196562	SPL5AGE1	1.95985e-07	1.27214e-06	-2.39221e-06	2.78417e-06	Axis_10
AGE	1.60385	0.196562	SPL5AGE2	-1.52346e-06	3.26205e-06	-8.16015e-06	5.11322e-06	Axis_10
ALC	1.08513	0.391496	ALC_DK:0	0	0	0	0	Axis_10
ALC	1.08513	0.391496	ALC_DK:1	0.00116631	0.00255648	-0.00403489	0.00636751	Axis_10
ALC	1.08513	0.391496	ALC_DK:2	-0.000215869	0.00206371	-0.00441451	0.00398277	Axis_10
ALC	1.08513	0.391496	ALC_DK:3	-0.00212879	0.00220779	-0.00662057	0.002363	Axis_10
ALC	1.08513	0.391496	ALC_DK:4	-0.000119301	0.00267537	-0.00556238	0.00532378	Axis_10
ALC	1.08513	0.391496	ALC_DK:5	0.00224857	0.00347017	-0.00481155	0.00930869	Axis_10
ALC	1.08513	0.391496	ALC_DK:99	0.00035187	0.00287044	-0.00548808	0.00619182	Axis_10
ALI	0.467245	0.499029	takes rx for antihyperlipidemic:0	0	0	0	0	Axis_10
ALI	0.467245	0.499029	takes rx for antihyperlipidemic:1	-0.00135886	0.00198793	-0.00540334	0.00268562	Axis_10
BMI	0.659057	0.624795	BMI2:1	0.00275924	0.00534257	-0.00811031	0.0136288	Axis_10
BMI	0.659057	0.624795	BMI2:2	0	0	0	0	Axis_10
BMI	0.659057	0.624795	BMI2:3	0.00178546	0.00193133	-0.00214386	0.00571478	Axis_10
BMI	0.659057	0.624795	BMI2:4	-0.000395828	0.00243516	-0.00535019	0.00455854	Axis_10
BMI	0.659057	0.624795	BMI2:5	0.000159501	0.00297305	-0.00588922	0.00620823	Axis_10
EDU	1.3038	0.285119	EDUCAT2:1	0	0	0	0	Axis_10
EDU	1.3038	0.285119	EDUCAT2:2	0.000433279	0.0021023	-0.00384389	0.00471045	Axis_10
EDU	1.3038	0.285119	EDUCAT2:3	0.00263894	0.00196237	-0.00135353	0.00663142	Axis_10
GEN	0.026218	0.872356	GENDER:0	0.000244443	0.00150965	-0.00282697	0.00331586	Axis_10
GEN	0.026218	0.872356	GENDER:1	0	0	0	0	Axis_10
GER	0.393235	0.534919	takes rx for GERD:0	0	0	0	0	Axis_10
GER	0.393235	0.534919	takes rx for GERD:1	0.00172186	0.00274582	-0.00386455	0.00730828	Axis_10
HBP	0.431218	0.515945	LABHYPERTENSION:0	0	0	0	0	Axis_10
HBP	0.431218	0.515945	LABHYPERTENSION:1	-0.0014863	0.00226339	-0.0060912	0.00311859	Axis_10
MAR	1.60607	0.215967	MARITAL2:1	0	0	0	0	Axis_10
MAR	1.60607	0.215967	MARITAL2:2	-0.000153877	0.00202208	-0.00426783	0.00396008	Axis_10
MAR	1.60607	0.215967	MARITAL2:3	0.00305443	0.00223545	-0.00149362	0.00760248	Axis_10
NSM	0.0105484	0.98951	NSMOKING2:1	0	0	0	0	Axis_10
NSM	0.0105484	0.98951	NSMOKING2:2	-0.000164691	0.00170458	-0.00363269	0.00330331	Axis_10
NSM	0.0105484	0.98951	NSMOKING2:3	5.03571e-05	0.0015014	-0.00300427	0.00310498	Axis_10
PER	3.57174	0.00775224	PERIO_ALL2:1	0	0	0	0	Axis_10
PER	3.57174	0.00775224	PERIO_ALL2:2	0.0080574	0.00248296	0.00300578	0.013109	Axis_10
PER	3.57174	0.00775224	PERIO_ALL2:3	0.0056794	0.0021663	0.00127202	0.0100868	Axis_10
PER	3.57174	0.00775224	PERIO_ALL2:4	-0.000639555	0.00298186	-0.00670619	0.00542708	Axis_10
PER	3.57174	0.00775224	PERIO_ALL2:77	0.00791023	0.00444115	-0.00112536	0.0169458	Axis_10
PER	3.57174	0.00775224	PERIO_ALL2:88	-0.00819953	0.00510656	-0.0185889	0.00218984	Axis_10
PER	3.57174	0.00775224	PERIO_ALL2:99	0.00569978	0.0030887	-0.000584222	0.0119838	Axis_10
POV	1.26186	0.304617	POVERTY:1	0	0	0	0	Axis_10
POV	1.26186	0.304617	POVERTY:2	0.000900194	0.00222235	-0.00362122	0.0054216	Axis_10
POV	1.26186	0.304617	POVERTY:3	0.00333349	0.00267203	-0.0021028	0.00876979	Axis_10
POV	1.26186	0.304617	POVERTY:4	0.00319511	0.00222499	-0.00133168	0.00772189	Axis_10
POV	1.26186	0.304617	POVERTY:99	0.00549378	0.00296346	-0.00053541	0.011523	Axis_10
RES	1.64894	0.208046	takes rx for inhaled respiratory:0	0	0	0	0	Axis_10
RES	1.64894	0.208046	takes rx for inhaled respiratory:1	0.00699222	0.00544518	-0.00408609	0.0180705	Axis_10
Rac	4.55798	0.0048432	Race/Ethnicity - Recode:1	0.000478729	0.00242219	-0.00444926	0.00540672	Axis_10
Rac	4.55798	0.0048432	Race/Ethnicity - Recode:2	0.000868379	0.00249214	-0.00420191	0.00593867	Axis_10
Rac	4.55798	0.0048432	Race/Ethnicity - Recode:3	0	0	0	0	Axis_10
Rac	4.55798	0.0048432	Race/Ethnicity - Recode:4	-0.000883196	0.00194715	-0.0048447	0.00307831	Axis_10
Rac	4.55798	0.0048432	Race/Ethnicity - Recode:5	0.00712878	0.00242575	0.00219355	0.012064	Axis_10
dia	3.33381	0.0769303	diabetes based on 2 lab variables and 3 diq questions:0	0	0	0	0	Axis_10
dia	3.33381	0.0769303	diabetes based on 2 lab variables and 3 diq questions:1	0.00361758	0.00198129	-0.000413385	0.00764855	Axis_10
ABI	0.13551	0.715137	takes rx for antibiotic:0	0	0	0	0	Axis_11
ABI	0.13551	0.715137	takes rx for antibiotic:1	0.00164135	0.00445879	-0.00743011	0.0107128	Axis_11
AGE	0.396564	0.809621	SPL5AGE3	-1.39679e-06	3.45222e-06	-8.42038e-06	5.6268e-06	Axis_11
AGE	0.396564	0.809621	AGE	0.000129656	0.000476859	-0.000840521	0.00109983	Axis_11
AGE	0.396564	0.809621	SPL5AGE1	-4.81931e-07	1.31902e-06	-3.1655e-06	2.20164e-06	Axis_11
AGE	0.396564	0.809621	SPL5AGE2	1.2626e-06	3.11081e-06	-5.0664e-06	7.59159e-06	Axis_11
ALC	0.964545	0.464114	ALC_DK:0	0	0	0	0	Axis_11
ALC	0.964545	0.464114	ALC_DK:1	0.00289385	0.00263129	-0.00245956	0.00824725	Axis_11
ALC	0.964545	0.464114	ALC_DK:2	-0.000254971	0.00224332	-0.00481904	0.00430909	Axis_11
ALC	0.964545	0.464114	ALC_DK:3	0.000198739	0.00262509	-0.00514205	0.00553953	Axis_11
ALC	0.964545	0.464114	ALC_DK:4	-0.0011818	0.0031206	-0.0075307	0.0051671	Axis_11
ALC	0.964545	0.464114	ALC_DK:5	-0.00231837	0.002674	-0.00775865	0.00312192	Axis_11
ALC	0.964545	0.464114	ALC_DK:99	-0.000847676	0.00280752	-0.00655963	0.00486428	Axis_11
ALI	1.57589	0.21817	takes rx for antihyperlipidemic:0	0	0	0	0	Axis_11
ALI	1.57589	0.21817	takes rx for antihyperlipidemic:1	0.00302442	0.00240924	-0.00187721	0.00792605	Axis_11
BMI	1.16537	0.34385	BMI2:1	0.00913157	0.00681454	-0.00473273	0.0229959	Axis_11
BMI	1.16537	0.34385	BMI2:2	0	0	0	0	Axis_11
BMI	1.16537	0.34385	BMI2:3	-0.000437595	0.00179559	-0.00409076	0.00321557	Axis_11
BMI	1.16537	0.34385	BMI2:4	2.93064e-05	0.00220732	-0.00446152	0.00452013	Axis_11
BMI	1.16537	0.34385	BMI2:5	-0.00292935	0.00204611	-0.00709218	0.00123349	Axis_11
EDU	1.79781	0.181509	EDUCAT2:1	0	0	0	0	Axis_11
EDU	1.79781	0.181509	EDUCAT2:2	0.00232526	0.00145989	-0.000644905	0.00529542	Axis_11
EDU	1.79781	0.181509	EDUCAT2:3	0.00207364	0.00140441	-0.000783652	0.00493094	Axis_11
GEN	0.721216	0.401864	GENDER:0	0.00139957	0.00164802	-0.00195335	0.00475248	Axis_11
GEN	0.721216	0.401864	GENDER:1	0	0	0	0	Axis_11
GER	0.000349921	0.985188	takes rx for GERD:0	0	0	0	0	Axis_11
GER	0.000349921	0.985188	takes rx for GERD:1	-4.3955e-05	0.00234976	-0.00482457	0.00473667	Axis_11
HBP	0.46678	0.499241	LABHYPERTENSION:0	0	0	0	0	Axis_11
HBP	0.46678	0.499241	LABHYPERTENSION:1	-0.00101046	0.00147899	-0.00401949	0.00199856	Axis_11
MAR	4.99166	0.0127653	MARITAL2:1	0	0	0	0	Axis_11
MAR	4.99166	0.0127653	MARITAL2:2	-0.00669465	0.00212146	-0.0110108	-0.0023785	Axis_11
MAR	4.99166	0.0127653	MARITAL2:3	-0.00626536	0.00254547	-0.0114442	-0.00108656	Axis_11
NSM	17.4931	6.61501e-06	NSMOKING2:1	0	0	0	0	Axis_11
NSM	17.4931	6.61501e-06	NSMOKING2:2	-0.00621646	0.00148798	-0.00924377	-0.00318915	Axis_11
NSM	17.4931	6.61501e-06	NSMOKING2:3	-0.00665422	0.00159096	-0.00989104	-0.00341739	Axis_11
PER	2.63037	0.0339298	PERIO_ALL2:1	0	0	0	0	Axis_11
PER	2.63037	0.0339298	PERIO_ALL2:2	-0.00275186	0.00290641	-0.008665	0.00316128	Axis_11
PER	2.63037	0.0339298	PERIO_ALL2:3	-0.00196157	0.00184765	-0.00572065	0.00179751	Axis_11
PER	2.63037	0.0339298	PERIO_ALL2:4	-0.00157279	0.0030163	-0.00770949	0.00456391	Axis_11
PER	2.63037	0.0339298	PERIO_ALL2:77	-0.00441791	0.00331631	-0.011165	0.00232918	Axis_11
PER	2.63037	0.0339298	PERIO_ALL2:88	-0.0130981	0.0043883	-0.0220262	-0.00417007	Axis_11
PER	2.63037	0.0339298	PERIO_ALL2:99	0.00214845	0.00205286	-0.00202813	0.00632502	Axis_11
POV	1.79764	0.152847	POVERTY:1	0	0	0	0	Axis_11
POV	1.79764	0.152847	POVERTY:2	-0.000196613	0.00163818	-0.00352951	0.00313628	Axis_11
POV	1.79764	0.152847	POVERTY:3	0.0014513	0.00234164	-0.0033128	0.00621539	Axis_11
POV	1.79764	0.152847	POVERTY:4	0.00389491	0.00172711	0.00038108	0.00740873	Axis_11
POV	1.79764	0.152847	POVERTY:99	0.00113231	0.00277917	-0.00452194	0.00678657	Axis_11
RES	2.23739	0.144211	takes rx for inhaled respiratory:0	0	0	0	0	Axis_11
RES	2.23739	0.144211	takes rx for inhaled respiratory:1	0.0112741	0.00753724	-0.00406049	0.0266088	Axis_11
Rac	1.06583	0.388952	Race/Ethnicity - Recode:1	-0.000922174	0.0017112	-0.00440364	0.00255929	Axis_11
Rac	1.06583	0.388952	Race/Ethnicity - Recode:2	-0.00392869	0.0019649	-0.00792631	6.89235e-05	Axis_11
Rac	1.06583	0.388952	Race/Ethnicity - Recode:3	0	0	0	0	Axis_11
Rac	1.06583	0.388952	Race/Ethnicity - Recode:4	-0.00107904	0.00184257	-0.00482778	0.00266971	Axis_11
Rac	1.06583	0.388952	Race/Ethnicity - Recode:5	-0.000746309	0.00280394	-0.00645097	0.00495836	Axis_11
dia	2.01425	0.165206	diabetes based on 2 lab variables and 3 diq questions:0	0	0	0	0	Axis_11
dia	2.01425	0.165206	diabetes based on 2 lab variables and 3 diq questions:1	0.00280619	0.00197725	-0.00121655	0.00682893	Axis_11
ABI	1.23796	0.273903	takes rx for antibiotic:0	0	0	0	0	Axis_12
ABI	1.23796	0.273903	takes rx for antibiotic:1	-0.00468225	0.00420824	-0.013244	0.00387948	Axis_12
AGE	6.37198	0.000648921	SPL5AGE3	1.72671e-06	3.48911e-06	-5.37194e-06	8.82535e-06	Axis_12
AGE	6.37198	0.000648921	AGE	-0.000463543	0.000454148	-0.00138751	0.000460427	Axis_12
AGE	6.37198	0.000648921	SPL5AGE1	-1.37986e-07	1.08457e-06	-2.34457e-06	2.0686e-06	Axis_12
AGE	6.37198	0.000648921	SPL5AGE2	5.98139e-08	2.68032e-06	-5.39334e-06	5.51297e-06	Axis_12
ALC	1.95407	0.101084	ALC_DK:0	0	0	0	0	Axis_12
ALC	1.95407	0.101084	ALC_DK:1	-0.00120056	0.00303765	-0.0073807	0.00497958	Axis_12
ALC	1.95407	0.101084	ALC_DK:2	0.00274099	0.00260385	-0.00255659	0.00803857	Axis_12
ALC	1.95407	0.101084	ALC_DK:3	0.00248536	0.00238837	-0.0023738	0.00734453	Axis_12
ALC	1.95407	0.101084	ALC_DK:4	0.0057921	0.002937	-0.000183263	0.0117675	Axis_12
ALC	1.95407	0.101084	ALC_DK:5	0.00681728	0.00322674	0.000252432	0.0133821	Axis_12
ALC	1.95407	0.101084	ALC_DK:99	0.00431294	0.00250338	-0.000780232	0.00940612	Axis_12
ALI	0.0792676	0.78005	takes rx for antihyperlipidemic:0	0	0	0	0	Axis_12
ALI	0.0792676	0.78005	takes rx for antihyperlipidemic:1	0.000519192	0.00184408	-0.00323262	0.004271	Axis_12
BMI	0.831471	0.51488	BMI2:1	0.00320396	0.0061547	-0.00931788	0.0157258	Axis_12
BMI	0.831471	0.51488	BMI2:2	0	0	0	0	Axis_12
BMI	0.831471	0.51488	BMI2:3	0.00247869	0.00159661	-0.000769638	0.00572701	Axis_12
BMI	0.831471	0.51488	BMI2:4	0.000755937	0.00164205	-0.00258484	0.00409671	Axis_12
BMI	0.831471	0.51488	BMI2:5	0.00169708	0.00264029	-0.00367462	0.00706879	Axis_12
EDU	9.59365	0.000519588	EDUCAT2:1	0	0	0	0	Axis_12
EDU	9.59365	0.000519588	EDUCAT2:2	-0.00385272	0.0017224	-0.00735697	-0.000348475	Axis_12
EDU	9.59365	0.000519588	EDUCAT2:3	-0.00686227	0.00157382	-0.0100642	-0.00366032	Axis_12
GEN	3.87669	0.057406	GENDER:0	0.00205047	0.00104141	-6.82992e-05	0.00416925	Axis_12
GEN	3.87669	0.057406	GENDER:1	0	0	0	0	Axis_12
GER	2.81592	0.102781	takes rx for GERD:0	0	0	0	0	Axis_12
GER	2.81592	0.102781	takes rx for GERD:1	-0.00322761	0.0019234	-0.0071408	0.000685584	Axis_12
HBP	0.050228	0.824049	LABHYPERTENSION:0	0	0	0	0	Axis_12
HBP	0.050228	0.824049	LABHYPERTENSION:1	0.000350222	0.00156268	-0.00282908	0.00352952	Axis_12
MAR	2.92897	0.0674627	MARITAL2:1	0	0	0	0	Axis_12
MAR	2.92897	0.0674627	MARITAL2:2	-0.00311015	0.00142242	-0.00600408	-0.000216215	Axis_12
MAR	2.92897	0.0674627	MARITAL2:3	-0.000777917	0.00227428	-0.00540497	0.00384914	Axis_12
NSM	14.4754	3.06696e-05	NSMOKING2:1	0	0	0	0	Axis_12
NSM	14.4754	3.06696e-05	NSMOKING2:2	0.00197348	0.00205667	-0.00221084	0.0061578	Axis_12
NSM	14.4754	3.06696e-05	NSMOKING2:3	0.00592835	0.00131138	0.00326033	0.00859638	Axis_12
PER	7.49157	4.05408e-05	PERIO_ALL2:1	0	0	0	0	Axis_12
PER	7.49157	4.05408e-05	PERIO_ALL2:2	0.00155039	0.00220757	-0.00294093	0.00604172	Axis_12
PER	7.49157	4.05408e-05	PERIO_ALL2:3	-0.000839481	0.00236343	-0.00564791	0.00396894	Axis_12
PER	7.49157	4.05408e-05	PERIO_ALL2:4	-0.00497158	0.00328179	-0.0116484	0.00170528	Axis_12
PER	7.49157	4.05408e-05	PERIO_ALL2:77	0.000282361	0.00372552	-0.00729727	0.00786199	Axis_12
PER	7.49157	4.05408e-05	PERIO_ALL2:88	-0.00254241	0.00445028	-0.0115966	0.00651176	Axis_12
PER	7.49157	4.05408e-05	PERIO_ALL2:99	-0.0086713	0.00241071	-0.0135759	-0.00376668	Axis_12
POV	1.80869	0.150664	POVERTY:1	0	0	0	0	Axis_12
POV	1.80869	0.150664	POVERTY:2	-0.00124973	0.0018559	-0.00502559	0.00252613	Axis_12
POV	1.80869	0.150664	POVERTY:3	-0.00273877	0.00192665	-0.00665856	0.00118102	Axis_12
POV	1.80869	0.150664	POVERTY:4	-0.00439987	0.00191372	-0.00829336	-0.000506384	Axis_12
POV	1.80869	0.150664	POVERTY:99	-0.00394423	0.0020813	-0.00817867	0.00029021	Axis_12
RES	0.60223	0.443255	takes rx for inhaled respiratory:0	0	0	0	0	Axis_12
RES	0.60223	0.443255	takes rx for inhaled respiratory:1	0.00513716	0.00661976	-0.00833084	0.0186052	Axis_12
Rac	0.289746	0.882522	Race/Ethnicity - Recode:1	0.000831905	0.0017838	-0.00279726	0.00446107	Axis_12
Rac	0.289746	0.882522	Race/Ethnicity - Recode:2	0.00101454	0.00156541	-0.00217032	0.0041994	Axis_12
Rac	0.289746	0.882522	Race/Ethnicity - Recode:3	0	0	0	0	Axis_12
Rac	0.289746	0.882522	Race/Ethnicity - Recode:4	0.00117982	0.00150333	-0.00187872	0.00423837	Axis_12
Rac	0.289746	0.882522	Race/Ethnicity - Recode:5	-0.00038429	0.00190231	-0.00425458	0.003486	Axis_12
dia	0.175204	0.678239	diabetes based on 2 lab variables and 3 diq questions:0	0	0	0	0	Axis_12
dia	0.175204	0.678239	diabetes based on 2 lab variables and 3 diq questions:1	-0.000902042	0.00215504	-0.0052865	0.00348242	Axis_12
ABI	0.535956	0.469281	takes rx for antibiotic:0	0	0	0	0	Axis_13
ABI	0.535956	0.469281	takes rx for antibiotic:1	-0.00245714	0.00335633	-0.00928564	0.00437137	Axis_13
AGE	16.4946	1.61511e-07	SPL5AGE3	1.93384e-06	2.89781e-06	-3.96179e-06	7.82948e-06	Axis_13
AGE	16.4946	1.61511e-07	AGE	-2.22911e-05	0.000419752	-0.000876284	0.000831701	Axis_13
AGE	16.4946	1.61511e-07	SPL5AGE1	1.03776e-06	9.90828e-07	-9.78099e-07	3.05361e-06	Axis_13
AGE	16.4946	1.61511e-07	SPL5AGE2	-2.1452e-06	2.3796e-06	-6.98655e-06	2.69614e-06	Axis_13
ALC	2.43296	0.0466063	ALC_DK:0	0	0	0	0	Axis_13
ALC	2.43296	0.0466063	ALC_DK:1	-0.00246593	0.00302931	-0.00862909	0.00369724	Axis_13
ALC	2.43296	0.0466063	ALC_DK:2	-0.00506839	0.00231585	-0.00978003	-0.000356746	Axis_13
ALC	2.43296	0.0466063	ALC_DK:3	-0.00575523	0.00207179	-0.00997033	-0.00154014	Axis_13
ALC	2.43296	0.0466063	ALC_DK:4	-0.00655532	0.00300293	-0.0126648	-0.000445801	Axis_13
ALC	2.43296	0.0466063	ALC_DK:5	-0.00691807	0.00356492	-0.014171	0.000334816	Axis_13
ALC	2.43296	0.0466063	ALC_DK:99	-0.00505916	0.00311121	-0.011389	0.00127064	Axis_13
ALI	0.0229038	0.880629	takes rx for antihyperlipidemic:0	0	0	0	0	Axis_13
ALI	0.0229038	0.880629	takes rx for antihyperlipidemic:1	-0.000492352	0.00325329	-0.00711121	0.00612651	Axis_13
BMI	0.52843	0.715603	BMI2:1	-0.00369507	0.00602515	-0.0159533	0.00856318	Axis_13
BMI	0.52843	0.715603	BMI2:2	0	0	0	0	Axis_13
BMI	0.52843	0.715603	BMI2:3	0.00147143	0.0013359	-0.00124648	0.00418934	Axis_13
BMI	0.52843	0.715603	BMI2:4	0.00149907	0.00203099	-0.00263301	0.00563115	Axis_13
BMI	0.52843	0.715603	BMI2:5	0.00245415	0.00234914	-0.00232521	0.00723352	Axis_13
EDU	3.51224	0.04141	EDUCAT2:1	0	0	0	0	Axis_13
EDU	3.51224	0.04141	EDUCAT2:2	-0.00318073	0.00171378	-0.00666743	0.000305979	Axis_13
EDU	3.51224	0.04141	EDUCAT2:3	-0.00324299	0.00139394	-0.00607898	-0.000406993	Axis_13
GEN	3.13221	0.0859999	GENDER:0	0.00243893	0.00137808	-0.000364791	0.00524266	Axis_13
GEN	3.13221	0.0859999	GENDER:1	0	0	0	0	Axis_13
GER	1.74928	0.195061	takes rx for GERD:0	0	0	0	0	Axis_13
GER	1.74928	0.195061	takes rx for GERD:1	0.002509	0.00189702	-0.00135051	0.00636852	Axis_13
HBP	0.000742194	0.97843	LABHYPERTENSION:0	0	0	0	0	Axis_13
HBP	0.000742194	0.97843	LABHYPERTENSION:1	-3.45858e-05	0.00126952	-0.00261744	0.00254827	Axis_13
MAR	1.81925	0.178037	MARITAL2:1	0	0	0	0	Axis_13
MAR	1.81925	0.178037	MARITAL2:2	-0.00253247	0.00153142	-0.00564816	0.000583218	Axis_13
MAR	1.81925	0.178037	MARITAL2:3	-0.00327658	0.00197463	-0.007294	0.000740839	Axis_13
NSM	7.14101	0.00264848	NSMOKING2:1	0	0	0	0	Axis_13
NSM	7.14101	0.00264848	NSMOKING2:2	0.00142657	0.00158351	-0.00179511	0.00464824	Axis_13
NSM	7.14101	0.00264848	NSMOKING2:3	-0.00525898	0.0017671	-0.00885417	-0.00166379	Axis_13
PER	21.5335	4.1102e-10	PERIO_ALL2:1	0	0	0	0	Axis_13
PER	21.5335	4.1102e-10	PERIO_ALL2:2	-0.00227633	0.00218493	-0.0067216	0.00216894	Axis_13
PER	21.5335	4.1102e-10	PERIO_ALL2:3	0.00299653	0.0022245	-0.00152924	0.0075223	Axis_13
PER	21.5335	4.1102e-10	PERIO_ALL2:4	0.0119956	0.00231525	0.00728522	0.016706	Axis_13
PER	21.5335	4.1102e-10	PERIO_ALL2:77	-0.00129711	0.00258675	-0.00655989	0.00396568	Axis_13
PER	21.5335	4.1102e-10	PERIO_ALL2:88	-0.0307939	0.00506657	-0.0411019	-0.0204859	Axis_13
PER	21.5335	4.1102e-10	PERIO_ALL2:99	0.00622361	0.00255359	0.00102829	0.0114189	Axis_13
POV	1.92132	0.130113	POVERTY:1	0	0	0	0	Axis_13
POV	1.92132	0.130113	POVERTY:2	-0.000493112	0.00174381	-0.00404091	0.00305469	Axis_13
POV	1.92132	0.130113	POVERTY:3	-0.00190151	0.00214776	-0.00627117	0.00246815	Axis_13
POV	1.92132	0.130113	POVERTY:4	0.00315837	0.00160986	-0.000116926	0.00643366	Axis_13
POV	1.92132	0.130113	POVERTY:99	-0.00123704	0.00204277	-0.00539309	0.00291901	Axis_13
RES	0.731885	0.398442	takes rx for inhaled respiratory:0	0	0	0	0	Axis_13
RES	0.731885	0.398442	takes rx for inhaled respiratory:1	0.00416771	0.00487165	-0.00574373	0.0140791	Axis_13
Rac	5.20878	0.00229769	Race/Ethnicity - Recode:1	0.00302551	0.00132953	0.000320561	0.00573046	Axis_13
Rac	5.20878	0.00229769	Race/Ethnicity - Recode:2	0.00172836	0.00138556	-0.00109058	0.00454729	Axis_13
Rac	5.20878	0.00229769	Race/Ethnicity - Recode:3	0	0	0	0	Axis_13
Rac	5.20878	0.00229769	Race/Ethnicity - Recode:4	0.00310577	0.00144525	0.0001654	0.00604615	Axis_13
Rac	5.20878	0.00229769	Race/Ethnicity - Recode:5	0.00795704	0.00187574	0.00414082	0.0117733	Axis_13
dia	1.647	0.208307	diabetes based on 2 lab variables and 3 diq questions:0	0	0	0	0	Axis_13
dia	1.647	0.208307	diabetes based on 2 lab variables and 3 diq questions:1	0.00304169	0.00237011	-0.00178033	0.00786371	Axis_13
ABI	7.29269	0.0108394	takes rx for antibiotic:0	0	0	0	0	Axis_14
ABI	7.29269	0.0108394	takes rx for antibiotic:1	-0.00836623	0.00309803	-0.0146692	-0.00206323	Axis_14
AGE	25.2174	1.23989e-09	SPL5AGE3	-1.86111e-06	2.7707e-06	-7.49813e-06	3.77592e-06	Axis_14
AGE	25.2174	1.23989e-09	AGE	0.00148552	0.000316848	0.00084089	0.00213015	Axis_14
AGE	25.2174	1.23989e-09	SPL5AGE1	-1.51917e-06	7.37635e-07	-3.0199e-06	-1.84425e-08	Axis_14
AGE	25.2174	1.23989e-09	SPL5AGE2	2.93149e-06	1.93632e-06	-1.00799e-06	6.87097e-06	Axis_14
ALC	0.973231	0.458582	ALC_DK:0	0	0	0	0	Axis_14
ALC	0.973231	0.458582	ALC_DK:1	0.00252062	0.00215491	-0.00186358	0.00690482	Axis_14
ALC	0.973231	0.458582	ALC_DK:2	0.000255119	0.00241026	-0.0046486	0.00515883	Axis_14
ALC	0.973231	0.458582	ALC_DK:3	0.00232044	0.00240355	-0.00256961	0.00721049	Axis_14
ALC	0.973231	0.458582	ALC_DK:4	0.00306065	0.00281162	-0.00265963	0.00878094	Axis_14
ALC	0.973231	0.458582	ALC_DK:5	0.00252008	0.00225395	-0.00206562	0.00710578	Axis_14
ALC	0.973231	0.458582	ALC_DK:99	0.00278642	0.0024801	-0.0022594	0.00783223	Axis_14
ALI	0.121109	0.730045	takes rx for antihyperlipidemic:0	0	0	0	0	Axis_14
ALI	0.121109	0.730045	takes rx for antihyperlipidemic:1	-0.000769918	0.00221236	-0.005271	0.00373116	Axis_14
BMI	2.83734	0.0397848	BMI2:1	0.000920739	0.00413887	-0.00749985	0.00934133	Axis_14
BMI	2.83734	0.0397848	BMI2:2	0	0	0	0	Axis_14
BMI	2.83734	0.0397848	BMI2:3	-0.00127338	0.00171588	-0.00476436	0.00221761	Axis_14
BMI	2.83734	0.0397848	BMI2:4	-0.00427789	0.00187128	-0.00808503	-0.000470747	Axis_14
BMI	2.83734	0.0397848	BMI2:5	-0.00478228	0.00209224	-0.00903897	-0.000525585	Axis_14
EDU	0.0990332	0.905981	EDUCAT2:1	0	0	0	0	Axis_14
EDU	0.0990332	0.905981	EDUCAT2:2	0.000432221	0.00141916	-0.00245507	0.00331952	Axis_14
EDU	0.0990332	0.905981	EDUCAT2:3	-0.000145214	0.00143523	-0.00306521	0.00277478	Axis_14
GEN	1.39764	0.245568	GENDER:0	-0.0012199	0.00103187	-0.00331926	0.000879463	Axis_14
GEN	1.39764	0.245568	GENDER:1	0	0	0	0	Axis_14
GER	0.242401	0.625737	takes rx for GERD:0	0	0	0	0	Axis_14
GER	0.242401	0.625737	takes rx for GERD:1	-0.00108816	0.00221017	-0.00558479	0.00340847	Axis_14
HBP	0.0345489	0.853682	LABHYPERTENSION:0	0	0	0	0	Axis_14
HBP	0.0345489	0.853682	LABHYPERTENSION:1	0.000198898	0.00107007	-0.00197818	0.00237598	Axis_14
MAR	0.816628	0.450651	MARITAL2:1	0	0	0	0	Axis_14
MAR	0.816628	0.450651	MARITAL2:2	0.000966879	0.00155855	-0.00220402	0.00413777	Axis_14
MAR	0.816628	0.450651	MARITAL2:3	-0.00118268	0.00187288	-0.00499309	0.00262772	Axis_14
NSM	1.82038	0.177856	NSMOKING2:1	0	0	0	0	Axis_14
NSM	1.82038	0.177856	NSMOKING2:2	0.00179435	0.00181732	-0.00190301	0.00549172	Axis_14
NSM	1.82038	0.177856	NSMOKING2:3	0.00207158	0.0012279	-0.000426595	0.00456975	Axis_14
PER	3.46926	0.00907047	PERIO_ALL2:1	0	0	0	0	Axis_14
PER	3.46926	0.00907047	PERIO_ALL2:2	-0.00168657	0.00242288	-0.00661596	0.00324281	Axis_14
PER	3.46926	0.00907047	PERIO_ALL2:3	0.00125167	0.00131836	-0.00143054	0.00393389	Axis_14
PER	3.46926	0.00907047	PERIO_ALL2:4	0.00576037	0.00236591	0.000946884	0.0105738	Axis_14
PER	3.46926	0.00907047	PERIO_ALL2:77	-0.00110975	0.00277427	-0.00675406	0.00453455	Axis_14
PER	3.46926	0.00907047	PERIO_ALL2:88	0.00950051	0.00309914	0.00319526	0.0158058	Axis_14
PER	3.46926	0.00907047	PERIO_ALL2:99	-0.0035943	0.00258751	-0.00885862	0.00167002	Axis_14
POV	3.23802	0.0239633	POVERTY:1	0	0	0	0	Axis_14
POV	3.23802	0.0239633	POVERTY:2	-0.00207476	0.00159534	-0.0053205	0.00117098	Axis_14
POV	3.23802	0.0239633	POVERTY:3	0.00443316	0.0020823	0.000196694	0.00866962	Axis_14
POV	3.23802	0.0239633	POVERTY:4	0.000688498	0.00147165	-0.00230559	0.00368258	Axis_14
POV	3.23802	0.0239633	POVERTY:99	0.000528749	0.00177697	-0.00308652	0.00414402	Axis_14
RES	0.0378753	0.846887	takes rx for inhaled respiratory:0	0	0	0	0	Axis_14
RES	0.0378753	0.846887	takes rx for inhaled respiratory:1	-0.00117734	0.00604957	-0.0134853	0.0111306	Axis_14
Rac	7.26256	0.000260598	Race/Ethnicity - Recode:1	0.00423264	0.0013805	0.00142399	0.00704128	Axis_14
Rac	7.26256	0.000260598	Race/Ethnicity - Recode:2	0.00533885	0.00156451	0.00215582	0.00852187	Axis_14
Rac	7.26256	0.000260598	Race/Ethnicity - Recode:3	0	0	0	0	Axis_14
Rac	7.26256	0.000260598	Race/Ethnicity - Recode:4	0.00745462	0.001483	0.00443744	0.0104718	Axis_14
Rac	7.26256	0.000260598	Race/Ethnicity - Recode:5	0.00639574	0.00219095	0.00193823	0.0108533	Axis_14
dia	0.0855025	0.771805	diabetes based on 2 lab variables and 3 diq questions:0	0	0	0	0	Axis_14
dia	0.0855025	0.771805	diabetes based on 2 lab variables and 3 diq questions:1	0.000478526	0.0016365	-0.00285096	0.00380801	Axis_14
ABI	2.42889	0.128657	takes rx for antibiotic:0	0	0	0	0	Axis_15
ABI	2.42889	0.128657	takes rx for antibiotic:1	-0.00435696	0.00279563	-0.0100447	0.00133079	Axis_15
AGE	1.98917	0.119107	SPL5AGE3	4.46836e-06	2.29412e-06	-1.99068e-07	9.13579e-06	Axis_15
AGE	1.98917	0.119107	AGE	-0.00043804	0.00031566	-0.00108026	0.000204175	Axis_15
AGE	1.98917	0.119107	SPL5AGE1	1.29583e-06	7.8521e-07	-3.01693e-07	2.89335e-06	Axis_15
AGE	1.98917	0.119107	SPL5AGE2	-3.2679e-06	1.90894e-06	-7.15167e-06	6.15879e-07	Axis_15
ALC	1.15531	0.353434	ALC_DK:0	0	0	0	0	Axis_15
ALC	1.15531	0.353434	ALC_DK:1	-0.00194289	0.00251748	-0.00706474	0.00317897	Axis_15
ALC	1.15531	0.353434	ALC_DK:2	-0.00320751	0.00193304	-0.00714032	0.000725294	Axis_15
ALC	1.15531	0.353434	ALC_DK:3	-2.82241e-05	0.00217438	-0.00445203	0.00439558	Axis_15
ALC	1.15531	0.353434	ALC_DK:4	-0.000157189	0.002683	-0.00561579	0.00530141	Axis_15
ALC	1.15531	0.353434	ALC_DK:5	-0.00255375	0.00351493	-0.00970493	0.00459744	Axis_15
ALC	1.15531	0.353434	ALC_DK:99	-0.000321042	0.00198935	-0.0043684	0.00372631	Axis_15
ALI	0.0150467	0.903116	takes rx for antihyperlipidemic:0	0	0	0	0	Axis_15
ALI	0.0150467	0.903116	takes rx for antihyperlipidemic:1	0.000224794	0.00183258	-0.00350362	0.0039532	Axis_15
BMI	2.76453	0.0436642	BMI2:1	-0.00737833	0.00361792	-0.014739	-1.76162e-05	Axis_15
BMI	2.76453	0.0436642	BMI2:2	0	0	0	0	Axis_15
BMI	2.76453	0.0436642	BMI2:3	-0.000454367	0.00130707	-0.00311361	0.00220488	Axis_15
BMI	2.76453	0.0436642	BMI2:4	-0.00176585	0.00141799	-0.00465079	0.00111908	Axis_15
BMI	2.76453	0.0436642	BMI2:5	-0.00400199	0.00171408	-0.0074893	-0.000514674	Axis_15
EDU	2.32762	0.113334	EDUCAT2:1	0	0	0	0	Axis_15
EDU	2.32762	0.113334	EDUCAT2:2	-0.000362562	0.00154776	-0.00351149	0.00278637	Axis_15
EDU	2.32762	0.113334	EDUCAT2:3	0.00182354	0.00129462	-0.000810388	0.00445747	Axis_15
GEN	0.116152	0.735407	GENDER:0	0.000430068	0.0012619	-0.00213728	0.00299742	Axis_15
GEN	0.116152	0.735407	GENDER:1	0	0	0	0	Axis_15
GER	0.349142	0.558625	takes rx for GERD:0	0	0	0	0	Axis_15
GER	0.349142	0.558625	takes rx for GERD:1	0.000803424	0.0013597	-0.00196291	0.00356976	Axis_15
HBP	5.07186	0.0310924	LABHYPERTENSION:0	0	0	0	0	Axis_15
HBP	5.07186	0.0310924	LABHYPERTENSION:1	-0.0024146	0.00107216	-0.00459593	-0.000233263	Axis_15
MAR	0.826558	0.446408	MARITAL2:1	0	0	0	0	Axis_15
MAR	0.826558	0.446408	MARITAL2:2	-0.00118527	0.0017481	-0.00474181	0.00237127	Axis_15
MAR	0.826558	0.446408	MARITAL2:3	-0.00259722	0.00202112	-0.00670921	0.00151478	Axis_15
NSM	11.7645	0.000138994	NSMOKING2:1	0	0	0	0	Axis_15
NSM	11.7645	0.000138994	NSMOKING2:2	-0.00297004	0.00150421	-0.00603038	9.03115e-05	Axis_15
NSM	11.7645	0.000138994	NSMOKING2:3	-0.00703099	0.00147409	-0.01003	-0.00403193	Axis_15
PER	2.6695	0.0318684	PERIO_ALL2:1	0	0	0	0	Axis_15
PER	2.6695	0.0318684	PERIO_ALL2:2	0.00334885	0.00254267	-0.00182426	0.00852196	Axis_15
PER	2.6695	0.0318684	PERIO_ALL2:3	-0.00119385	0.0017832	-0.0048218	0.0024341	Axis_15
PER	2.6695	0.0318684	PERIO_ALL2:4	0.000458008	0.00277211	-0.00518189	0.00609791	Axis_15
PER	2.6695	0.0318684	PERIO_ALL2:77	0.00232855	0.00282921	-0.00342752	0.00808462	Axis_15
PER	2.6695	0.0318684	PERIO_ALL2:88	0.00968958	0.00409394	0.00136039	0.0180188	Axis_15
PER	2.6695	0.0318684	PERIO_ALL2:99	-0.0028153	0.00225391	-0.00740091	0.00177032	Axis_15
POV	1.87122	0.138886	POVERTY:1	0	0	0	0	Axis_15
POV	1.87122	0.138886	POVERTY:2	0.00227709	0.00113491	-3.18979e-05	0.00458607	Axis_15
POV	1.87122	0.138886	POVERTY:3	0.00294555	0.00171474	-0.000543102	0.00643421	Axis_15
POV	1.87122	0.138886	POVERTY:4	0.00439979	0.00166738	0.00100749	0.0077921	Axis_15
POV	1.87122	0.138886	POVERTY:99	0.00543473	0.00339334	-0.00146908	0.0123385	Axis_15
RES	0.0947781	0.760123	takes rx for inhaled respiratory:0	0	0	0	0	Axis_15
RES	0.0947781	0.760123	takes rx for inhaled respiratory:1	-0.00144415	0.00469091	-0.0109879	0.00809958	Axis_15
Rac	8.90503	5.42897e-05	Race/Ethnicity - Recode:1	0.00314709	0.00182758	-0.000571159	0.00686533	Axis_15
Rac	8.90503	5.42897e-05	Race/Ethnicity - Recode:2	-0.00522139	0.00171468	-0.00870994	-0.00173284	Axis_15
Rac	8.90503	5.42897e-05	Race/Ethnicity - Recode:3	0	0	0	0	Axis_15
Rac	8.90503	5.42897e-05	Race/Ethnicity - Recode:4	-0.00534643	0.00143179	-0.00825942	-0.00243343	Axis_15
Rac	8.90503	5.42897e-05	Race/Ethnicity - Recode:5	0.00217468	0.00156619	-0.00101176	0.00536112	Axis_15
dia	0.984036	0.328423	diabetes based on 2 lab variables and 3 diq questions:0	0	0	0	0	Axis_15
dia	0.984036	0.328423	diabetes based on 2 lab variables and 3 diq questions:1	0.00125934	0.00126952	-0.00132351	0.0038422	Axis_15
ABI	0.00780063	0.930155	takes rx for antibiotic:0	0	0	0	0	Axis_16
ABI	0.00780063	0.930155	takes rx for antibiotic:1	0.000282609	0.00319978	-0.0062274	0.00679262	Axis_16
AGE	3.3882	0.0198642	SPL5AGE3	-6.32977e-06	2.36041e-06	-1.11321e-05	-1.52749e-06	Axis_16
AGE	3.3882	0.0198642	AGE	6.38645e-05	0.000314336	-0.000575656	0.000703385	Axis_16
AGE	3.3882	0.0198642	SPL5AGE1	-1.2956e-06	6.98766e-07	-2.71725e-06	1.26046e-07	Axis_16
AGE	3.3882	0.0198642	SPL5AGE2	3.93373e-06	1.76396e-06	3.44925e-07	7.52253e-06	Axis_16
ALC	0.71	0.643915	ALC_DK:0	0	0	0	0	Axis_16
ALC	0.71	0.643915	ALC_DK:1	-0.000559746	0.00223728	-0.00511153	0.00399204	Axis_16
ALC	0.71	0.643915	ALC_DK:2	-0.00226913	0.00199579	-0.0063296	0.00179133	Axis_16
ALC	0.71	0.643915	ALC_DK:3	-0.00168505	0.00185862	-0.00546643	0.00209634	Axis_16
ALC	0.71	0.643915	ALC_DK:4	-0.00167048	0.00270078	-0.00716527	0.00382431	Axis_16
ALC	0.71	0.643915	ALC_DK:5	0.000677047	0.00295584	-0.00533666	0.00669076	Axis_16
ALC	0.71	0.643915	ALC_DK:99	-0.00135568	0.00281068	-0.00707405	0.00436269	Axis_16
ALI	4.7962	0.035696	takes rx for antihyperlipidemic:0	0	0	0	0	Axis_16
ALI	4.7962	0.035696	takes rx for antihyperlipidemic:1	-0.00414529	0.00189281	-0.00799624	-0.000294344	Axis_16
BMI	1.1185	0.364487	BMI2:1	0.0032077	0.00412424	-0.00518314	0.0115985	Axis_16
BMI	1.1185	0.364487	BMI2:2	0	0	0	0	Axis_16
BMI	1.1185	0.364487	BMI2:3	-0.000949834	0.00188	-0.00477472	0.00287505	Axis_16
BMI	1.1185	0.364487	BMI2:4	-0.0026316	0.00211576	-0.00693614	0.00167294	Axis_16
BMI	1.1185	0.364487	BMI2:5	-0.00279528	0.00203868	-0.006943	0.00135245	Axis_16
EDU	1.15184	0.328436	EDUCAT2:1	0	0	0	0	Axis_16
EDU	1.15184	0.328436	EDUCAT2:2	0.00249203	0.0017327	-0.00103319	0.00601724	Axis_16
EDU	1.15184	0.328436	EDUCAT2:3	0.00170399	0.00159798	-0.00154713	0.00495511	Axis_16
GEN	11.7884	0.00162437	GENDER:0	0.00350281	0.00102021	0.00142718	0.00557844	Axis_16
GEN	11.7884	0.00162437	GENDER:1	0	0	0	0	Axis_16
GER	1.60161	0.214538	takes rx for GERD:0	0	0	0	0	Axis_16
GER	1.60161	0.214538	takes rx for GERD:1	0.00296658	0.00234411	-0.00180254	0.00773569	Axis_16
HBP	2.73128	0.107885	LABHYPERTENSION:0	0	0	0	0	Axis_16
HBP	2.73128	0.107885	LABHYPERTENSION:1	0.00199498	0.00120713	-0.000460953	0.00445092	Axis_16
MAR	0.105456	0.900216	MARITAL2:1	0	0	0	0	Axis_16
MAR	0.105456	0.900216	MARITAL2:2	-0.000898661	0.00197601	-0.00491889	0.00312157	Axis_16
MAR	0.105456	0.900216	MARITAL2:3	-0.000444929	0.00200948	-0.00453324	0.00364338	Axis_16
NSM	1.81671	0.178443	NSMOKING2:1	0	0	0	0	Axis_16
NSM	1.81671	0.178443	NSMOKING2:2	0.000989193	0.0016763	-0.00242127	0.00439966	Axis_16
NSM	1.81671	0.178443	NSMOKING2:3	-0.0020968	0.00118065	-0.00449885	0.000305257	Axis_16
PER	0.970539	0.460292	PERIO_ALL2:1	0	0	0	0	Axis_16
PER	0.970539	0.460292	PERIO_ALL2:2	-0.000410964	0.00273962	-0.00598477	0.00516284	Axis_16
PER	0.970539	0.460292	PERIO_ALL2:3	-0.00136152	0.00175514	-0.00493238	0.00220935	Axis_16
PER	0.970539	0.460292	PERIO_ALL2:4	-0.00331343	0.00246339	-0.00832524	0.00169838	Axis_16
PER	0.970539	0.460292	PERIO_ALL2:77	-0.00294685	0.00332216	-0.00970584	0.00381213	Axis_16
PER	0.970539	0.460292	PERIO_ALL2:88	0.000976979	0.00402993	-0.00722198	0.00917594	Axis_16
PER	0.970539	0.460292	PERIO_ALL2:99	-0.00274293	0.00261884	-0.00807099	0.00258514	Axis_16
POV	0.481679	0.748961	POVERTY:1	0	0	0	0	Axis_16
POV	0.481679	0.748961	POVERTY:2	0.0011513	0.00167509	-0.0022567	0.00455931	Axis_16
POV	0.481679	0.748961	POVERTY:3	0.00125378	0.00192408	-0.0026608	0.00516836	Axis_16
POV	0.481679	0.748961	POVERTY:4	0.00269182	0.00195615	-0.001288	0.00667165	Axis_16
POV	0.481679	0.748961	POVERTY:99	0.000463965	0.00291255	-0.00546166	0.00638959	Axis_16
RES	0.306064	0.583834	takes rx for inhaled respiratory:0	0	0	0	0	Axis_16
RES	0.306064	0.583834	takes rx for inhaled respiratory:1	0.00339434	0.00613548	-0.00908839	0.0158771	Axis_16
Rac	3.57958	0.0156721	Race/Ethnicity - Recode:1	0.00671938	0.00210467	0.0024374	0.0110014	Axis_16
Rac	3.57958	0.0156721	Race/Ethnicity - Recode:2	0.0016089	0.00218135	-0.0028291	0.0060469	Axis_16
Rac	3.57958	0.0156721	Race/Ethnicity - Recode:3	0	0	0	0	Axis_16
Rac	3.57958	0.0156721	Race/Ethnicity - Recode:4	0.000625057	0.00246997	-0.00440013	0.00565024	Axis_16
Rac	3.57958	0.0156721	Race/Ethnicity - Recode:5	0.00348967	0.00218893	-0.000963738	0.00794307	Axis_16
dia	0.321886	0.574316	diabetes based on 2 lab variables and 3 diq questions:0	0	0	0	0	Axis_16
dia	0.321886	0.574316	diabetes based on 2 lab variables and 3 diq questions:1	0.00102406	0.00180499	-0.00264822	0.00469635	Axis_16
ABI	3.45466	0.0720121	takes rx for antibiotic:0	0	0	0	0	Axis_17
ABI	3.45466	0.0720121	takes rx for antibiotic:1	-0.00462298	0.00248725	-0.00968333	0.000437368	Axis_17
AGE	0.765815	0.555132	SPL5AGE3	-8.10614e-07	1.97385e-06	-4.82644e-06	3.20521e-06	Axis_17
AGE	0.765815	0.555132	AGE	-0.000240822	0.000255338	-0.000760311	0.000278667	Axis_17
AGE	0.765815	0.555132	SPL5AGE1	3.61073e-07	7.24871e-07	-1.11369e-06	1.83583e-06	Axis_17
AGE	0.765815	0.555132	SPL5AGE2	-3.46464e-07	1.73335e-06	-3.87299e-06	3.18006e-06	Axis_17
ALC	0.7204	0.636042	ALC_DK:0	0	0	0	0	Axis_17
ALC	0.7204	0.636042	ALC_DK:1	0.00121334	0.00196678	-0.00278811	0.00521479	Axis_17
ALC	0.7204	0.636042	ALC_DK:2	0.000706669	0.00194996	-0.00326056	0.0046739	Axis_17
ALC	0.7204	0.636042	ALC_DK:3	0.00124703	0.00184507	-0.00250678	0.00500085	Axis_17
ALC	0.7204	0.636042	ALC_DK:4	0.00511528	0.00295542	-0.000897571	0.0111281	Axis_17
ALC	0.7204	0.636042	ALC_DK:5	0.0023222	0.00297638	-0.0037333	0.0083777	Axis_17
ALC	0.7204	0.636042	ALC_DK:99	0.00187391	0.00239696	-0.00300274	0.00675056	Axis_17
ALI	2.91045	0.0974038	takes rx for antihyperlipidemic:0	0	0	0	0	Axis_17
ALI	2.91045	0.0974038	takes rx for antihyperlipidemic:1	-0.00265129	0.0015541	-0.00581312	0.000510539	Axis_17
BMI	0.951199	0.447035	BMI2:1	-0.00056236	0.00466162	-0.0100465	0.00892177	Axis_17
BMI	0.951199	0.447035	BMI2:2	0	0	0	0	Axis_17
BMI	0.951199	0.447035	BMI2:3	-0.000883213	0.00120785	-0.00334059	0.00157417	Axis_17
BMI	0.951199	0.447035	BMI2:4	0.000559451	0.00146579	-0.00242271	0.00354161	Axis_17
BMI	0.951199	0.447035	BMI2:5	0.00165468	0.00175957	-0.0019252	0.00523455	Axis_17
EDU	0.00716686	0.99286	EDUCAT2:1	0	0	0	0	Axis_17
EDU	0.00716686	0.99286	EDUCAT2:2	-0.000132128	0.00147333	-0.00312965	0.00286539	Axis_17
EDU	0.00716686	0.99286	EDUCAT2:3	-0.000176011	0.001548	-0.00332543	0.00297341	Axis_17
GEN	14.2527	0.000633689	GENDER:0	-0.00381883	0.00101154	-0.00587682	-0.00176084	Axis_17
GEN	14.2527	0.000633689	GENDER:1	0	0	0	0	Axis_17
GER	2.29866	0.139008	takes rx for GERD:0	0	0	0	0	Axis_17
GER	2.29866	0.139008	takes rx for GERD:1	-0.00250538	0.00165248	-0.00586738	0.00085662	Axis_17
HBP	1.28574	0.265004	LABHYPERTENSION:0	0	0	0	0	Axis_17
HBP	1.28574	0.265004	LABHYPERTENSION:1	-0.00140089	0.00123545	-0.00391444	0.00111266	Axis_17
MAR	1.33049	0.278158	MARITAL2:1	0	0	0	0	Axis_17
MAR	1.33049	0.278158	MARITAL2:2	0.00167891	0.00119705	-0.000756506	0.00411433	Axis_17
MAR	1.33049	0.278158	MARITAL2:3	-0.000252715	0.00196117	-0.00424275	0.00373732	Axis_17
NSM	5.70385	0.00745449	NSMOKING2:1	0	0	0	0	Axis_17
NSM	5.70385	0.00745449	NSMOKING2:2	-0.00163823	0.00118079	-0.00404056	0.000764098	Axis_17
NSM	5.70385	0.00745449	NSMOKING2:3	-0.00440025	0.00134236	-0.00713131	-0.00166919	Axis_17
PER	2.26043	0.0615838	PERIO_ALL2:1	0	0	0	0	Axis_17
PER	2.26043	0.0615838	PERIO_ALL2:2	0.00363342	0.00288072	-0.00222745	0.00949428	Axis_17
PER	2.26043	0.0615838	PERIO_ALL2:3	-0.00124522	0.00141844	-0.00413106	0.00164061	Axis_17
PER	2.26043	0.0615838	PERIO_ALL2:4	-0.00447534	0.0023791	-0.00931567	0.000364979	Axis_17
PER	2.26043	0.0615838	PERIO_ALL2:77	-0.00440847	0.00249744	-0.00948955	0.000672617	Axis_17
PER	2.26043	0.0615838	PERIO_ALL2:88	-0.00019397	0.00335678	-0.00702338	0.00663544	Axis_17
PER	2.26043	0.0615838	PERIO_ALL2:99	-0.00128488	0.00181682	-0.00498123	0.00241146	Axis_17
POV	0.728142	0.579149	POVERTY:1	0	0	0	0	Axis_17
POV	0.728142	0.579149	POVERTY:2	4.63506e-05	0.00172166	-0.0034564	0.0035491	Axis_17
POV	0.728142	0.579149	POVERTY:3	0.00181492	0.00160219	-0.00144475	0.00507459	Axis_17
POV	0.728142	0.579149	POVERTY:4	0.00131503	0.00158347	-0.00190656	0.00453663	Axis_17
POV	0.728142	0.579149	POVERTY:99	-0.000746294	0.00282488	-0.00649356	0.00500097	Axis_17
RES	0.000917658	0.976016	takes rx for inhaled respiratory:0	0	0	0	0	Axis_17
RES	0.000917658	0.976016	takes rx for inhaled respiratory:1	0.000169023	0.00557964	-0.0111828	0.0115209	Axis_17
Rac	2.69012	0.0480335	Race/Ethnicity - Recode:1	0.00434396	0.00141033	0.00147461	0.0072133	Axis_17
Rac	2.69012	0.0480335	Race/Ethnicity - Recode:2	0.00339105	0.00166671	1.07093e-07	0.00678199	Axis_17
Rac	2.69012	0.0480335	Race/Ethnicity - Recode:3	0	0	0	0	Axis_17
Rac	2.69012	0.0480335	Race/Ethnicity - Recode:4	0.000888377	0.00145857	-0.0020791	0.00385585	Axis_17
Rac	2.69012	0.0480335	Race/Ethnicity - Recode:5	0.00179814	0.00160478	-0.00146682	0.0050631	Axis_17
dia	1.25406	0.270863	diabetes based on 2 lab variables and 3 diq questions:0	0	0	0	0	Axis_17
dia	1.25406	0.270863	diabetes based on 2 lab variables and 3 diq questions:1	0.00180319	0.00161021	-0.00147281	0.00507919	Axis_17
ABI	2.28162	0.140432	takes rx for antibiotic:0	0	0	0	0	Axis_18
ABI	2.28162	0.140432	takes rx for antibiotic:1	0.00356774	0.00236196	-0.0012377	0.00837318	Axis_18
AGE	2.12326	0.100022	SPL5AGE3	1.58439e-06	2.43332e-06	-3.36624e-06	6.53502e-06	Axis_18
AGE	2.12326	0.100022	AGE	0.000527816	0.000341676	-0.000167328	0.00122296	Axis_18
AGE	2.12326	0.100022	SPL5AGE1	-5.67847e-07	8.09127e-07	-2.21403e-06	1.07833e-06	Axis_18
AGE	2.12326	0.100022	SPL5AGE2	3.49559e-07	1.93686e-06	-3.59101e-06	4.29013e-06	Axis_18
ALC	2.41617	0.0478857	ALC_DK:0	0	0	0	0	Axis_18
ALC	2.41617	0.0478857	ALC_DK:1	0.00205497	0.00230595	-0.00263652	0.00674646	Axis_18
ALC	2.41617	0.0478857	ALC_DK:2	-0.000302206	0.00235134	-0.00508605	0.00448164	Axis_18
ALC	2.41617	0.0478857	ALC_DK:3	0.00218173	0.00226349	-0.00242337	0.00678682	Axis_18
ALC	2.41617	0.0478857	ALC_DK:4	-0.00408333	0.0027128	-0.00960257	0.00143591	Axis_18
ALC	2.41617	0.0478857	ALC_DK:5	-0.000703853	0.00395912	-0.00875875	0.00735105	Axis_18
ALC	2.41617	0.0478857	ALC_DK:99	0.00246007	0.00277961	-0.00319509	0.00811522	Axis_18
ALI	0.0412373	0.840328	takes rx for antihyperlipidemic:0	0	0	0	0	Axis_18
ALI	0.0412373	0.840328	takes rx for antihyperlipidemic:1	-0.000400713	0.00197328	-0.00441538	0.00361396	Axis_18
BMI	0.249758	0.907739	BMI2:1	0.000306299	0.00415198	-0.00814097	0.00875357	Axis_18
BMI	0.249758	0.907739	BMI2:2	0	0	0	0	Axis_18
BMI	0.249758	0.907739	BMI2:3	-1.14199e-06	0.00128018	-0.00260569	0.00260341	Axis_18
BMI	0.249758	0.907739	BMI2:4	-0.000164295	0.00160248	-0.00342457	0.00309598	Axis_18
BMI	0.249758	0.907739	BMI2:5	0.000955978	0.00138518	-0.00186219	0.00377414	Axis_18
EDU	3.12838	0.0570022	EDUCAT2:1	0	0	0	0	Axis_18
EDU	3.12838	0.0570022	EDUCAT2:2	-0.0047048	0.00196073	-0.00869393	-0.000715662	Axis_18
EDU	3.12838	0.0570022	EDUCAT2:3	-0.00399352	0.00188211	-0.0078227	-0.000164347	Axis_18
GEN	0.695717	0.410224	GENDER:0	-0.000836659	0.00100307	-0.00287743	0.00120411	Axis_18
GEN	0.695717	0.410224	GENDER:1	0	0	0	0	Axis_18
GER	0.235065	0.630996	takes rx for GERD:0	0	0	0	0	Axis_18
GER	0.235065	0.630996	takes rx for GERD:1	-0.00125869	0.00259611	-0.00654052	0.00402315	Axis_18
HBP	0.26863	0.60771	LABHYPERTENSION:0	0	0	0	0	Axis_18
HBP	0.26863	0.60771	LABHYPERTENSION:1	-0.000567561	0.00109505	-0.00279546	0.00166034	Axis_18
MAR	0.192252	0.826016	MARITAL2:1	0	0	0	0	Axis_18
MAR	0.192252	0.826016	MARITAL2:2	-0.00106893	0.00172507	-0.00457861	0.00244074	Axis_18
MAR	0.192252	0.826016	MARITAL2:3	-0.000913944	0.00213357	-0.00525472	0.00342683	Axis_18
NSM	0.367409	0.695324	NSMOKING2:1	0	0	0	0	Axis_18
NSM	0.367409	0.695324	NSMOKING2:2	-0.000639461	0.0013073	-0.00329918	0.00202026	Axis_18
NSM	0.367409	0.695324	NSMOKING2:3	-0.00114916	0.00137126	-0.00393901	0.0016407	Axis_18
PER	1.69275	0.153854	PERIO_ALL2:1	0	0	0	0	Axis_18
PER	1.69275	0.153854	PERIO_ALL2:2	0.00341023	0.00302446	-0.00274307	0.00956354	Axis_18
PER	1.69275	0.153854	PERIO_ALL2:3	0.00220055	0.00144429	-0.000737873	0.00513898	Axis_18
PER	1.69275	0.153854	PERIO_ALL2:4	0.000671213	0.00213636	-0.00367525	0.00501768	Axis_18
PER	1.69275	0.153854	PERIO_ALL2:77	0.00673654	0.00267767	0.00128878	0.0121843	Axis_18
PER	1.69275	0.153854	PERIO_ALL2:88	0.00464143	0.00410208	-0.00370431	0.0129872	Axis_18
PER	1.69275	0.153854	PERIO_ALL2:99	0.0038275	0.00251649	-0.00129233	0.00894734	Axis_18
POV	0.321279	0.861674	POVERTY:1	0	0	0	0	Axis_18
POV	0.321279	0.861674	POVERTY:2	-0.000804847	0.00165085	-0.00416352	0.00255383	Axis_18
POV	0.321279	0.861674	POVERTY:3	-0.000839791	0.00234689	-0.00561457	0.00393499	Axis_18
POV	0.321279	0.861674	POVERTY:4	-0.00173761	0.00198423	-0.00577456	0.00229935	Axis_18
POV	0.321279	0.861674	POVERTY:99	-0.00116124	0.00210788	-0.00544975	0.00312727	Axis_18
RES	0.510619	0.479896	takes rx for inhaled respiratory:0	0	0	0	0	Axis_18
RES	0.510619	0.479896	takes rx for inhaled respiratory:1	0.00475632	0.00665614	-0.0087857	0.0182983	Axis_18
Rac	6.35805	0.000658497	Race/Ethnicity - Recode:1	0.00674258	0.00188701	0.00290344	0.0105817	Axis_18
Rac	6.35805	0.000658497	Race/Ethnicity - Recode:2	0.00598762	0.00127188	0.00339996	0.00857529	Axis_18
Rac	6.35805	0.000658497	Race/Ethnicity - Recode:3	0	0	0	0	Axis_18
Rac	6.35805	0.000658497	Race/Ethnicity - Recode:4	0.00531698	0.00145894	0.00234874	0.00828521	Axis_18
Rac	6.35805	0.000658497	Race/Ethnicity - Recode:5	0.00434997	0.00280903	-0.00136505	0.010065	Axis_18
dia	2.38143	0.132322	diabetes based on 2 lab variables and 3 diq questions:0	0	0	0	0	Axis_18
dia	2.38143	0.132322	diabetes based on 2 lab variables and 3 diq questions:1	0.00197074	0.00127706	-0.000627456	0.00456894	Axis_18
ABI	4.22938	0.0477074	takes rx for antibiotic:0	0	0	0	0	Axis_19
ABI	4.22938	0.0477074	takes rx for antibiotic:1	0.00519692	0.00252701	5.56701e-05	0.0103382	Axis_19
AGE	3.07726	0.0293365	SPL5AGE3	-1.81139e-06	1.84085e-06	-5.55664e-06	1.93385e-06	Axis_19
AGE	3.07726	0.0293365	AGE	2.49771e-05	0.000223508	-0.000429754	0.000479708	Axis_19
AGE	3.07726	0.0293365	SPL5AGE1	1.89352e-07	5.53863e-07	-9.3749e-07	1.31619e-06	Axis_19
AGE	3.07726	0.0293365	SPL5AGE2	8.14642e-08	1.38652e-06	-2.73943e-06	2.90236e-06	Axis_19
ALC	1.71929	0.147465	ALC_DK:0	0	0	0	0	Axis_19
ALC	1.71929	0.147465	ALC_DK:1	-0.00319117	0.00223578	-0.00773989	0.00135756	Axis_19
ALC	1.71929	0.147465	ALC_DK:2	-0.00273583	0.00180114	-0.00640028	0.000928615	Axis_19
ALC	1.71929	0.147465	ALC_DK:3	-0.00219965	0.00177171	-0.00580421	0.00140492	Axis_19
ALC	1.71929	0.147465	ALC_DK:4	-0.000506777	0.0030913	-0.00679608	0.00578252	Axis_19
ALC	1.71929	0.147465	ALC_DK:5	-0.00508175	0.00252535	-0.0102196	5.61197e-05	Axis_19
ALC	1.71929	0.147465	ALC_DK:99	0.000335293	0.00268705	-0.00513156	0.00580214	Axis_19
ALI	2.88398	0.0988766	takes rx for antihyperlipidemic:0	0	0	0	0	Axis_19
ALI	2.88398	0.0988766	takes rx for antihyperlipidemic:1	-0.00244578	0.0014402	-0.00537588	0.000484321	Axis_19
BMI	3.22241	0.0244372	BMI2:1	-0.00114786	0.00445977	-0.0102213	0.00792562	Axis_19
BMI	3.22241	0.0244372	BMI2:2	0	0	0	0	Axis_19
BMI	3.22241	0.0244372	BMI2:3	-0.00365168	0.00123491	-0.00616413	-0.00113923	Axis_19
BMI	3.22241	0.0244372	BMI2:4	0.00106419	0.00162521	-0.00224232	0.00437069	Axis_19
BMI	3.22241	0.0244372	BMI2:5	-0.00186474	0.00205749	-0.00605073	0.00232126	Axis_19
EDU	3.65759	0.0367492	EDUCAT2:1	0	0	0	0	Axis_19
EDU	3.65759	0.0367492	EDUCAT2:2	0.000541635	0.00136585	-0.00223722	0.00332048	Axis_19
EDU	3.65759	0.0367492	EDUCAT2:3	-0.00244328	0.00136267	-0.00521565	0.000329087	Axis_19
GEN	1.68231	0.203614	GENDER:0	0.00161671	0.00124646	-0.000919237	0.00415265	Axis_19
GEN	1.68231	0.203614	GENDER:1	0	0	0	0	Axis_19
GER	1.80784	0.187937	takes rx for GERD:0	0	0	0	0	Axis_19
GER	1.80784	0.187937	takes rx for GERD:1	0.0023767	0.00176764	-0.00121959	0.005973	Axis_19
HBP	3.46277	0.0716947	LABHYPERTENSION:0	0	0	0	0	Axis_19
HBP	3.46277	0.0716947	LABHYPERTENSION:1	0.00168427	0.000905106	-0.000157183	0.00352572	Axis_19
MAR	5.79883	0.00694756	MARITAL2:1	0	0	0	0	Axis_19
MAR	5.79883	0.00694756	MARITAL2:2	0.00447226	0.00147513	0.00147109	0.00747343	Axis_19
MAR	5.79883	0.00694756	MARITAL2:3	0.00198492	0.00163209	-0.00133558	0.00530543	Axis_19
NSM	0.997225	0.379747	NSMOKING2:1	0	0	0	0	Axis_19
NSM	0.997225	0.379747	NSMOKING2:2	-0.00164021	0.00128299	-0.00425047	0.000970052	Axis_19
NSM	0.997225	0.379747	NSMOKING2:3	-0.00158767	0.0014195	-0.00447566	0.00130033	Axis_19
PER	5.42064	0.000544239	PERIO_ALL2:1	0	0	0	0	Axis_19
PER	5.42064	0.000544239	PERIO_ALL2:2	0.00404031	0.00332128	-0.00271689	0.0107975	Axis_19
PER	5.42064	0.000544239	PERIO_ALL2:3	0.0043592	0.00131487	0.00168407	0.00703433	Axis_19
PER	5.42064	0.000544239	PERIO_ALL2:4	0.00966704	0.00244266	0.00469741	0.0146367	Axis_19
PER	5.42064	0.000544239	PERIO_ALL2:77	-0.00200016	0.00273585	-0.00756628	0.00356596	Axis_19
PER	5.42064	0.000544239	PERIO_ALL2:88	0.00108704	0.00396839	-0.00698671	0.00916079	Axis_19
PER	5.42064	0.000544239	PERIO_ALL2:99	3.07425e-05	0.00213208	-0.004307	0.00436848	Axis_19
POV	1.09785	0.373914	POVERTY:1	0	0	0	0	Axis_19
POV	1.09785	0.373914	POVERTY:2	0.000360673	0.00105802	-0.00179188	0.00251323	Axis_19
POV	1.09785	0.373914	POVERTY:3	-0.00242212	0.0017592	-0.00600124	0.001157	Axis_19
POV	1.09785	0.373914	POVERTY:4	0.000271816	0.00117605	-0.00212088	0.00266451	Axis_19
POV	1.09785	0.373914	POVERTY:99	0.000505414	0.00220957	-0.00398998	0.00500081	Axis_19
RES	10.3622	0.00288421	takes rx for inhaled respiratory:0	0	0	0	0	Axis_19
RES	10.3622	0.00288421	takes rx for inhaled respiratory:1	0.0147094	0.00456948	0.00541269	0.0240061	Axis_19
Rac	2.74433	0.0448085	Race/Ethnicity - Recode:1	0.00414615	0.00178176	0.000521134	0.00777116	Axis_19
Rac	2.74433	0.0448085	Race/Ethnicity - Recode:2	0.00368737	0.00160017	0.000431792	0.00694294	Axis_19
Rac	2.74433	0.0448085	Race/Ethnicity - Recode:3	0	0	0	0	Axis_19
Rac	2.74433	0.0448085	Race/Ethnicity - Recode:4	0.00142813	0.00157118	-0.00176846	0.00462471	Axis_19
Rac	2.74433	0.0448085	Race/Ethnicity - Recode:5	-0.000502562	0.00187797	-0.00432333	0.0033182	Axis_19
dia	0.00842548	0.92742	diabetes based on 2 lab variables and 3 diq questions:0	0	0	0	0	Axis_19
dia	0.00842548	0.92742	diabetes based on 2 lab variables and 3 diq questions:1	-0.000162265	0.00176778	-0.00375884	0.00343431	Axis_19
ABI	5.99943	0.0197871	takes rx for antibiotic:0	0	0	0	0	Axis_20
ABI	5.99943	0.0197871	takes rx for antibiotic:1	0.00594959	0.00242902	0.0010077	0.0108915	Axis_20
AGE	0.793543	0.537877	SPL5AGE3	4.79599e-07	2.32818e-06	-4.25712e-06	5.21632e-06	Axis_20
AGE	0.793543	0.537877	AGE	-0.000542905	0.000386926	-0.00133011	0.000244301	Axis_20
AGE	0.793543	0.537877	SPL5AGE1	7.23017e-07	8.47769e-07	-1.00178e-06	2.44782e-06	Axis_20
AGE	0.793543	0.537877	SPL5AGE2	-1.19057e-06	1.95205e-06	-5.16205e-06	2.78092e-06	Axis_20
ALC	2.35433	0.0529119	ALC_DK:0	0	0	0	0	Axis_20
ALC	2.35433	0.0529119	ALC_DK:1	-0.00317235	0.00193884	-0.00711696	0.000772254	Axis_20
ALC	2.35433	0.0529119	ALC_DK:2	-0.0052743	0.00224195	-0.00983558	-0.000713016	Axis_20
ALC	2.35433	0.0529119	ALC_DK:3	-0.00557207	0.00215902	-0.00996464	-0.00117951	Axis_20
ALC	2.35433	0.0529119	ALC_DK:4	-0.00921091	0.0024882	-0.0142732	-0.00414863	Axis_20
ALC	2.35433	0.0529119	ALC_DK:5	-0.00722937	0.002835	-0.0129972	-0.00146152	Axis_20
ALC	2.35433	0.0529119	ALC_DK:99	-0.00257372	0.00163571	-0.0059016	0.000754159	Axis_20
ALI	0.117595	0.733832	takes rx for antihyperlipidemic:0	0	0	0	0	Axis_20
ALI	0.117595	0.733832	takes rx for antihyperlipidemic:1	-0.000476054	0.00138823	-0.00330043	0.00234832	Axis_20
BMI	0.742668	0.569812	BMI2:1	0.00208037	0.00472431	-0.00753131	0.0116921	Axis_20
BMI	0.742668	0.569812	BMI2:2	0	0	0	0	Axis_20
BMI	0.742668	0.569812	BMI2:3	0.00102078	0.00144706	-0.00192328	0.00396483	Axis_20
BMI	0.742668	0.569812	BMI2:4	0.00148157	0.00137972	-0.00132548	0.00428863	Axis_20
BMI	0.742668	0.569812	BMI2:5	0.00375542	0.00232762	-0.000980171	0.008491	Axis_20
EDU	0.438985	0.6484	EDUCAT2:1	0	0	0	0	Axis_20
EDU	0.438985	0.6484	EDUCAT2:2	-0.000322654	0.00162087	-0.00362034	0.00297504	Axis_20
EDU	0.438985	0.6484	EDUCAT2:3	0.00106048	0.0015052	-0.00200187	0.00412282	Axis_20
GEN	1.11395	0.298891	GENDER:0	-0.0010596	0.00100395	-0.00310215	0.000982942	Axis_20
GEN	1.11395	0.298891	GENDER:1	0	0	0	0	Axis_20
GER	2.59378	0.11681	takes rx for GERD:0	0	0	0	0	Axis_20
GER	2.59378	0.11681	takes rx for GERD:1	-0.00382473	0.00237484	-0.00865638	0.00100692	Axis_20
HBP	0.509743	0.48027	LABHYPERTENSION:0	0	0	0	0	Axis_20
HBP	0.509743	0.48027	LABHYPERTENSION:1	0.000733975	0.00102803	-0.00135757	0.00282552	Axis_20
MAR	0.447422	0.643095	MARITAL2:1	0	0	0	0	Axis_20
MAR	0.447422	0.643095	MARITAL2:2	-0.000709859	0.00122063	-0.00319324	0.00177352	Axis_20
MAR	0.447422	0.643095	MARITAL2:3	-0.00167291	0.00177164	-0.00527733	0.00193151	Axis_20
NSM	5.34887	0.0097254	NSMOKING2:1	0	0	0	0	Axis_20
NSM	5.34887	0.0097254	NSMOKING2:2	-0.00227604	0.00163269	-0.00559778	0.00104569	Axis_20
NSM	5.34887	0.0097254	NSMOKING2:3	-0.00408113	0.00124781	-0.00661983	-0.00154244	Axis_20
PER	3.31556	0.0115004	PERIO_ALL2:1	0	0	0	0	Axis_20
PER	3.31556	0.0115004	PERIO_ALL2:2	-0.00091613	0.00249191	-0.00598597	0.00415371	Axis_20
PER	3.31556	0.0115004	PERIO_ALL2:3	0.0015541	0.00121129	-0.000910285	0.00401848	Axis_20
PER	3.31556	0.0115004	PERIO_ALL2:4	0.00291325	0.00228586	-0.00173738	0.00756388	Axis_20
PER	3.31556	0.0115004	PERIO_ALL2:77	-0.00119554	0.00310436	-0.00751142	0.00512034	Axis_20
PER	3.31556	0.0115004	PERIO_ALL2:88	0.0148684	0.00362148	0.00750042	0.0222363	Axis_20
PER	3.31556	0.0115004	PERIO_ALL2:99	-0.00359193	0.0027211	-0.00912806	0.0019442	Axis_20
POV	0.244033	0.911214	POVERTY:1	0	0	0	0	Axis_20
POV	0.244033	0.911214	POVERTY:2	-4.42481e-05	0.00161511	-0.00333021	0.00324171	Axis_20
POV	0.244033	0.911214	POVERTY:3	-0.000934474	0.00164591	-0.00428311	0.00241416	Axis_20
POV	0.244033	0.911214	POVERTY:4	-0.000562262	0.00151864	-0.00365195	0.00252743	Axis_20
POV	0.244033	0.911214	POVERTY:99	0.00104574	0.00214957	-0.00332759	0.00541907	Axis_20
RES	1.16942	0.28736	takes rx for inhaled respiratory:0	0	0	0	0	Axis_20
RES	1.16942	0.28736	takes rx for inhaled respiratory:1	-0.00548799	0.00507491	-0.015813	0.00483698	Axis_20
Rac	0.774069	0.549957	Race/Ethnicity - Recode:1	0.00202129	0.00201572	-0.00207972	0.0061223	Axis_20
Rac	0.774069	0.549957	Race/Ethnicity - Recode:2	0.00310149	0.00192502	-0.000814992	0.00701798	Axis_20
Rac	0.774069	0.549957	Race/Ethnicity - Recode:3	0	0	0	0	Axis_20
Rac	0.774069	0.549957	Race/Ethnicity - Recode:4	0.00122257	0.00195018	-0.0027451	0.00519023	Axis_20
Rac	0.774069	0.549957	Race/Ethnicity - Recode:5	0.00144251	0.0024887	-0.00362079	0.0065058	Axis_20
dia	0.0121565	0.912874	diabetes based on 2 lab variables and 3 diq questions:0	0	0	0	0	Axis_20
dia	0.0121565	0.912874	diabetes based on 2 lab variables and 3 diq questions:1	-0.000223461	0.00202673	-0.00434688	0.00389996	Axis_20
ABI	1.30873	0.260855	takes rx for antibiotic:0	0	0	0	0	Axis_21
ABI	1.30873	0.260855	takes rx for antibiotic:1	-0.00418636	0.00365941	-0.0116315	0.00325877	Axis_21
AGE	3.30375	0.0220706	SPL5AGE3	3.1854e-06	2.15666e-06	-1.20236e-06	7.57317e-06	Axis_21
AGE	3.30375	0.0220706	AGE	-8.51051e-05	0.000265939	-0.000626163	0.000455952	Axis_21
AGE	3.30375	0.0220706	SPL5AGE1	1.39888e-06	6.68098e-07	3.96188e-08	2.75813e-06	Axis_21
AGE	3.30375	0.0220706	SPL5AGE2	-3.54225e-06	1.65609e-06	-6.91158e-06	-1.72914e-07	Axis_21
ALC	0.602048	0.726613	ALC_DK:0	0	0	0	0	Axis_21
ALC	0.602048	0.726613	ALC_DK:1	-0.00119009	0.00249205	-0.00626021	0.00388002	Axis_21
ALC	0.602048	0.726613	ALC_DK:2	-0.00154668	0.00210278	-0.00582481	0.00273145	Axis_21
ALC	0.602048	0.726613	ALC_DK:3	-0.00111608	0.00232458	-0.00584547	0.00361331	Axis_21
ALC	0.602048	0.726613	ALC_DK:4	-0.00400452	0.00280519	-0.00971171	0.00170267	Axis_21
ALC	0.602048	0.726613	ALC_DK:5	-0.00143202	0.00303665	-0.00761013	0.00474609	Axis_21
ALC	0.602048	0.726613	ALC_DK:99	0.000317299	0.00247543	-0.00471901	0.0053536	Axis_21
ALI	0.680368	0.415383	takes rx for antihyperlipidemic:0	0	0	0	0	Axis_21
ALI	0.680368	0.415383	takes rx for antihyperlipidemic:1	0.00112707	0.00136641	-0.0016529	0.00390705	Axis_21
BMI	1.82054	0.148359	BMI2:1	0.000246009	0.00372747	-0.00733758	0.00782959	Axis_21
BMI	1.82054	0.148359	BMI2:2	0	0	0	0	Axis_21
BMI	1.82054	0.148359	BMI2:3	8.80228e-05	0.00103688	-0.00202153	0.00219758	Axis_21
BMI	1.82054	0.148359	BMI2:4	-0.00104025	0.0014627	-0.00401615	0.00193564	Axis_21
BMI	1.82054	0.148359	BMI2:5	-0.00423104	0.00179616	-0.00788536	-0.000576717	Axis_21
EDU	0.602304	0.553457	EDUCAT2:1	0	0	0	0	Axis_21
EDU	0.602304	0.553457	EDUCAT2:2	0.000477733	0.00143752	-0.00244692	0.00340239	Axis_21
EDU	0.602304	0.553457	EDUCAT2:3	0.00116011	0.0011665	-0.00121315	0.00353338	Axis_21
GEN	10.2298	0.00304587	GENDER:0	0.00274618	0.000858609	0.000999323	0.00449303	Axis_21
GEN	10.2298	0.00304587	GENDER:1	0	0	0	0	Axis_21
GER	5.25325	0.02842	takes rx for GERD:0	0	0	0	0	Axis_21
GER	5.25325	0.02842	takes rx for GERD:1	0.00408816	0.00178367	0.000459262	0.00771707	Axis_21
HBP	0.161427	0.690436	LABHYPERTENSION:0	0	0	0	0	Axis_21
HBP	0.161427	0.690436	LABHYPERTENSION:1	-0.000523022	0.00130176	-0.00317147	0.00212543	Axis_21
MAR	4.15584	0.0245629	MARITAL2:1	0	0	0	0	Axis_21
MAR	4.15584	0.0245629	MARITAL2:2	-0.0028041	0.00127143	-0.00539084	-0.000217371	Axis_21
MAR	4.15584	0.0245629	MARITAL2:3	-0.00585064	0.00205338	-0.0100283	-0.001673	Axis_21
NSM	7.17354	0.00258907	NSMOKING2:1	0	0	0	0	Axis_21
NSM	7.17354	0.00258907	NSMOKING2:2	-0.00483544	0.00128639	-0.00745262	-0.00221827	Axis_21
NSM	7.17354	0.00258907	NSMOKING2:3	-0.00111064	0.00131458	-0.00378519	0.0015639	Axis_21
PER	9.44301	4.75465e-06	PERIO_ALL2:1	0	0	0	0	Axis_21
PER	9.44301	4.75465e-06	PERIO_ALL2:2	-0.00461242	0.00171707	-0.00810583	-0.00111902	Axis_21
PER	9.44301	4.75465e-06	PERIO_ALL2:3	-0.000658691	0.00117897	-0.00305733	0.00173994	Axis_21
PER	9.44301	4.75465e-06	PERIO_ALL2:4	-0.00198928	0.00168058	-0.00540844	0.00142988	Axis_21
PER	9.44301	4.75465e-06	PERIO_ALL2:77	-0.00139473	0.00239041	-0.00625805	0.00346859	Axis_21
PER	9.44301	4.75465e-06	PERIO_ALL2:88	-0.0223266	0.00430817	-0.0310916	-0.0135615	Axis_21
PER	9.44301	4.75465e-06	PERIO_ALL2:99	-0.00287066	0.00228098	-0.00751135	0.00177003	Axis_21
POV	1.82425	0.147644	POVERTY:1	0	0	0	0	Axis_21
POV	1.82425	0.147644	POVERTY:2	0.00110837	0.00127751	-0.00149075	0.00370748	Axis_21
POV	1.82425	0.147644	POVERTY:3	-0.00334283	0.00172678	-0.00685598	0.000170324	Axis_21
POV	1.82425	0.147644	POVERTY:4	0.000272066	0.00121224	-0.00219425	0.00273838	Axis_21
POV	1.82425	0.147644	POVERTY:99	0.001708	0.00207465	-0.00251291	0.0059289	Axis_21
RES	0.115609	0.736001	takes rx for inhaled respiratory:0	0	0	0	0	Axis_21
RES	0.115609	0.736001	takes rx for inhaled respiratory:1	0.00251984	0.00741102	-0.012558	0.0175977	Axis_21
Rac	0.738044	0.572774	Race/Ethnicity - Recode:1	0.00171404	0.00210237	-0.00256326	0.00599134	Axis_21
Rac	0.738044	0.572774	Race/Ethnicity - Recode:2	0.00203026	0.00131238	-0.00063979	0.00470032	Axis_21
Rac	0.738044	0.572774	Race/Ethnicity - Recode:3	0	0	0	0	Axis_21
Rac	0.738044	0.572774	Race/Ethnicity - Recode:4	0.0015778	0.00118594	-0.000835013	0.00399061	Axis_21
Rac	0.738044	0.572774	Race/Ethnicity - Recode:5	0.00063408	0.00179155	-0.00301086	0.00427902	Axis_21
dia	2.40805	0.130251	diabetes based on 2 lab variables and 3 diq questions:0	0	0	0	0	Axis_21
dia	2.40805	0.130251	diabetes based on 2 lab variables and 3 diq questions:1	0.00248801	0.00160332	-0.000773964	0.00574999	Axis_21
ABI	6.67494	0.0143952	takes rx for antibiotic:0	0	0	0	0	Axis_22
ABI	6.67494	0.0143952	takes rx for antibiotic:1	-0.00502723	0.00194583	-0.00898605	-0.00106841	Axis_22
AGE	2.56145	0.0566778	SPL5AGE3	2.74498e-07	2.00262e-06	-3.79986e-06	4.34885e-06	Axis_22
AGE	2.56145	0.0566778	AGE	-0.000473839	0.000263904	-0.00101076	6.30786e-05	Axis_22
AGE	2.56145	0.0566778	SPL5AGE1	4.63447e-07	7.18244e-07	-9.97832e-07	1.92472e-06	Axis_22
AGE	2.56145	0.0566778	SPL5AGE2	-7.96828e-07	1.73825e-06	-4.33332e-06	2.73966e-06	Axis_22
ALC	1.4874	0.212967	ALC_DK:0	0	0	0	0	Axis_22
ALC	1.4874	0.212967	ALC_DK:1	0.00134743	0.00155455	-0.00181532	0.00451018	Axis_22
ALC	1.4874	0.212967	ALC_DK:2	0.00202889	0.00158753	-0.00120096	0.00525874	Axis_22
ALC	1.4874	0.212967	ALC_DK:3	0.00314034	0.00166896	-0.000255197	0.00653587	Axis_22
ALC	1.4874	0.212967	ALC_DK:4	0.00245364	0.00256531	-0.00276551	0.0076728	Axis_22
ALC	1.4874	0.212967	ALC_DK:5	0.00599647	0.00220466	0.00151107	0.0104819	Axis_22
ALC	1.4874	0.212967	ALC_DK:99	0.00233352	0.00184178	-0.00141361	0.00608064	Axis_22
ALI	4.73611	0.0367958	takes rx for antihyperlipidemic:0	0	0	0	0	Axis_22
ALI	4.73611	0.0367958	takes rx for antihyperlipidemic:1	-0.0039085	0.00179597	-0.00756242	-0.00025457	Axis_22
BMI	0.610233	0.658157	BMI2:1	-0.000350753	0.00361136	-0.00769812	0.00699661	Axis_22
BMI	0.610233	0.658157	BMI2:2	0	0	0	0	Axis_22
BMI	0.610233	0.658157	BMI2:3	-0.00065318	0.00100275	-0.00269329	0.00138693	Axis_22
BMI	0.610233	0.658157	BMI2:4	0.00051176	0.00148093	-0.00250121	0.00352473	Axis_22
BMI	0.610233	0.658157	BMI2:5	-0.00171099	0.00163552	-0.00503848	0.00161651	Axis_22
EDU	0.262777	0.770507	EDUCAT2:1	0	0	0	0	Axis_22
EDU	0.262777	0.770507	EDUCAT2:2	0.00111261	0.00154908	-0.00203902	0.00426425	Axis_22
EDU	0.262777	0.770507	EDUCAT2:3	0.000778052	0.00185786	-0.0030018	0.0045579	Axis_22
GEN	3.62564	0.0656452	GENDER:0	0.00241435	0.00126797	-0.000165347	0.00499404	Axis_22
GEN	3.62564	0.0656452	GENDER:1	0	0	0	0	Axis_22
GER	0.263742	0.610982	takes rx for GERD:0	0	0	0	0	Axis_22
GER	0.263742	0.610982	takes rx for GERD:1	0.000953764	0.00185717	-0.00282467	0.0047322	Axis_22
HBP	0.427643	0.517679	LABHYPERTENSION:0	0	0	0	0	Axis_22
HBP	0.427643	0.517679	LABHYPERTENSION:1	0.000816901	0.00124919	-0.0017246	0.0033584	Axis_22
MAR	2.02058	0.148657	MARITAL2:1	0	0	0	0	Axis_22
MAR	2.02058	0.148657	MARITAL2:2	0.00275828	0.0013722	-3.34798e-05	0.00555005	Axis_22
MAR	2.02058	0.148657	MARITAL2:3	0.00220581	0.00190371	-0.00166731	0.00607893	Axis_22
NSM	1.74804	0.189853	NSMOKING2:1	0	0	0	0	Axis_22
NSM	1.74804	0.189853	NSMOKING2:2	0.00145524	0.00147251	-0.0015406	0.00445108	Axis_22
NSM	1.74804	0.189853	NSMOKING2:3	0.00251812	0.0013569	-0.00024252	0.00527876	Axis_22
PER	11.6083	5.80559e-07	PERIO_ALL2:1	0	0	0	0	Axis_22
PER	11.6083	5.80559e-07	PERIO_ALL2:2	-0.00145853	0.00234904	-0.00623769	0.00332064	Axis_22
PER	11.6083	5.80559e-07	PERIO_ALL2:3	-0.00606262	0.00166876	-0.00945774	-0.0026675	Axis_22
PER	11.6083	5.80559e-07	PERIO_ALL2:4	-0.00946976	0.00207037	-0.013682	-0.00525755	Axis_22
PER	11.6083	5.80559e-07	PERIO_ALL2:77	-0.00391505	0.00213137	-0.00825136	0.000421257	Axis_22
PER	11.6083	5.80559e-07	PERIO_ALL2:88	-0.0185538	0.00275973	-0.0241686	-0.0129391	Axis_22
PER	11.6083	5.80559e-07	PERIO_ALL2:99	-0.00537441	0.00240676	-0.010271	-0.000477816	Axis_22
POV	3.24077	0.0238808	POVERTY:1	0	0	0	0	Axis_22
POV	3.24077	0.0238808	POVERTY:2	0.000698812	0.00152872	-0.0024114	0.00380902	Axis_22
POV	3.24077	0.0238808	POVERTY:3	0.000540732	0.00223966	-0.0040159	0.00509736	Axis_22
POV	3.24077	0.0238808	POVERTY:4	0.0028599	0.00108596	0.000650503	0.00506929	Axis_22
POV	3.24077	0.0238808	POVERTY:99	-0.00267491	0.00201356	-0.00677152	0.00142171	Axis_22
RES	0.444057	0.509803	takes rx for inhaled respiratory:0	0	0	0	0	Axis_22
RES	0.444057	0.509803	takes rx for inhaled respiratory:1	-0.00364899	0.00547587	-0.0147897	0.00749175	Axis_22
Rac	40.4598	2.77525e-12	Race/Ethnicity - Recode:1	-0.00861691	0.00163325	-0.0119398	-0.00529404	Axis_22
Rac	40.4598	2.77525e-12	Race/Ethnicity - Recode:2	-0.00980001	0.000928704	-0.0116895	-0.00791054	Axis_22
Rac	40.4598	2.77525e-12	Race/Ethnicity - Recode:3	0	0	0	0	Axis_22
Rac	40.4598	2.77525e-12	Race/Ethnicity - Recode:4	-0.00638808	0.000920377	-0.0082606	-0.00451555	Axis_22
Rac	40.4598	2.77525e-12	Race/Ethnicity - Recode:5	-0.00638937	0.00165051	-0.00974737	-0.00303137	Axis_22
dia	0.0843353	0.773323	diabetes based on 2 lab variables and 3 diq questions:0	0	0	0	0	Axis_22
dia	0.0843353	0.773323	diabetes based on 2 lab variables and 3 diq questions:1	0.000442737	0.00152455	-0.00265898	0.00354445	Axis_22
ABI	0.224254	0.638936	takes rx for antibiotic:0	0	0	0	0	Axis_23
ABI	0.224254	0.638936	takes rx for antibiotic:1	0.00117248	0.00247591	-0.0038648	0.00620975	Axis_23
AGE	1.95434	0.124635	SPL5AGE3	-7.07997e-07	2.40913e-06	-5.6094e-06	4.19341e-06	Axis_23
AGE	1.95434	0.124635	AGE	-8.69868e-05	0.000365552	-0.000830707	0.000656734	Axis_23
AGE	1.95434	0.124635	SPL5AGE1	-2.57326e-07	8.07459e-07	-1.90011e-06	1.38546e-06	Axis_23
AGE	1.95434	0.124635	SPL5AGE2	6.56495e-07	1.9138e-06	-3.23716e-06	4.55015e-06	Axis_23
ALC	0.436757	0.848904	ALC_DK:0	0	0	0	0	Axis_23
ALC	0.436757	0.848904	ALC_DK:1	0.000534133	0.00234049	-0.00422764	0.0052959	Axis_23
ALC	0.436757	0.848904	ALC_DK:2	-0.000184295	0.00201905	-0.00429208	0.00392349	Axis_23
ALC	0.436757	0.848904	ALC_DK:3	-0.00145284	0.00188367	-0.0052852	0.00237952	Axis_23
ALC	0.436757	0.848904	ALC_DK:4	-0.000564592	0.00258235	-0.00581843	0.00468925	Axis_23
ALC	0.436757	0.848904	ALC_DK:5	8.85816e-05	0.00245928	-0.00491487	0.00509203	Axis_23
ALC	0.436757	0.848904	ALC_DK:99	-0.000492659	0.00201252	-0.00458716	0.00360184	Axis_23
ALI	1.24431	0.2727	takes rx for antihyperlipidemic:0	0	0	0	0	Axis_23
ALI	1.24431	0.2727	takes rx for antihyperlipidemic:1	-0.00192845	0.0017288	-0.00544571	0.00158882	Axis_23
BMI	0.872074	0.491054	BMI2:1	0.00479848	0.00347455	-0.00227054	0.0118675	Axis_23
BMI	0.872074	0.491054	BMI2:2	0	0	0	0	Axis_23
BMI	0.872074	0.491054	BMI2:3	-0.000560814	0.00150039	-0.00361339	0.00249176	Axis_23
BMI	0.872074	0.491054	BMI2:4	-0.00075771	0.00158139	-0.00397507	0.00245965	Axis_23
BMI	0.872074	0.491054	BMI2:5	0.00086768	0.00137932	-0.00193857	0.00367393	Axis_23
EDU	1.09051	0.347848	EDUCAT2:1	0	0	0	0	Axis_23
EDU	1.09051	0.347848	EDUCAT2:2	-0.000679388	0.00121344	-0.00314814	0.00178936	Axis_23
EDU	1.09051	0.347848	EDUCAT2:3	-0.0018871	0.0012787	-0.00448863	0.000714438	Axis_23
GEN	8.78269	0.00560718	GENDER:0	-0.00290298	0.000979559	-0.00489591	-0.000910055	Axis_23
GEN	8.78269	0.00560718	GENDER:1	0	0	0	0	Axis_23
GER	0.389634	0.536784	takes rx for GERD:0	0	0	0	0	Axis_23
GER	0.389634	0.536784	takes rx for GERD:1	-0.00134	0.00214673	-0.00570755	0.00302755	Axis_23
HBP	2.44243	0.127634	LABHYPERTENSION:0	0	0	0	0	Axis_23
HBP	2.44243	0.127634	LABHYPERTENSION:1	-0.00221081	0.00141462	-0.00508888	0.000667262	Axis_23
MAR	1.9473	0.158706	MARITAL2:1	0	0	0	0	Axis_23
MAR	1.9473	0.158706	MARITAL2:2	-0.00148775	0.00159842	-0.00473977	0.00176427	Axis_23
MAR	1.9473	0.158706	MARITAL2:3	0.000710453	0.00182037	-0.00299312	0.00441402	Axis_23
NSM	2.69137	0.0826486	NSMOKING2:1	0	0	0	0	Axis_23
NSM	2.69137	0.0826486	NSMOKING2:2	-0.00118738	0.00131555	-0.00386389	0.00148912	Axis_23
NSM	2.69137	0.0826486	NSMOKING2:3	0.0022112	0.0013518	-0.000539065	0.00496146	Axis_23
PER	1.33937	0.267934	PERIO_ALL2:1	0	0	0	0	Axis_23
PER	1.33937	0.267934	PERIO_ALL2:2	0.000454994	0.00278796	-0.00521715	0.00612714	Axis_23
PER	1.33937	0.267934	PERIO_ALL2:3	-0.00101563	0.00173767	-0.00455094	0.00251968	Axis_23
PER	1.33937	0.267934	PERIO_ALL2:4	-0.00347298	0.00136925	-0.00625873	-0.000687222	Axis_23
PER	1.33937	0.267934	PERIO_ALL2:77	-0.00178592	0.00297924	-0.00784722	0.00427539	Axis_23
PER	1.33937	0.267934	PERIO_ALL2:88	0.00266062	0.00422226	-0.00592965	0.0112509	Axis_23
PER	1.33937	0.267934	PERIO_ALL2:99	-0.00101005	0.00181605	-0.00470483	0.00268474	Axis_23
POV	1.29108	0.293565	POVERTY:1	0	0	0	0	Axis_23
POV	1.29108	0.293565	POVERTY:2	0.00165594	0.00115932	-0.000702722	0.00401461	Axis_23
POV	1.29108	0.293565	POVERTY:3	0.000704784	0.00189037	-0.00314121	0.00455078	Axis_23
POV	1.29108	0.293565	POVERTY:4	9.46305e-05	0.00128865	-0.00252716	0.00271642	Axis_23
POV	1.29108	0.293565	POVERTY:99	0.0036851	0.00197945	-0.000342122	0.00771233	Axis_23
RES	0.306974	0.583279	takes rx for inhaled respiratory:0	0	0	0	0	Axis_23
RES	0.306974	0.583279	takes rx for inhaled respiratory:1	0.00336491	0.00607328	-0.00899126	0.0157211	Axis_23
Rac	2.04933	0.11013	Race/Ethnicity - Recode:1	-0.00193075	0.00146915	-0.00491975	0.00105825	Axis_23
Rac	2.04933	0.11013	Race/Ethnicity - Recode:2	-0.00420149	0.00184375	-0.00795262	-0.000450357	Axis_23
Rac	2.04933	0.11013	Race/Ethnicity - Recode:3	0	0	0	0	Axis_23
Rac	2.04933	0.11013	Race/Ethnicity - Recode:4	-9.23936e-05	0.00154974	-0.00324537	0.00306058	Axis_23
Rac	2.04933	0.11013	Race/Ethnicity - Recode:5	-0.00237033	0.001649	-0.00572525	0.000984589	Axis_23
dia	5.42213	0.0261565	diabetes based on 2 lab variables and 3 diq questions:0	0	0	0	0	Axis_23
dia	5.42213	0.0261565	diabetes based on 2 lab variables and 3 diq questions:1	0.00381691	0.00163918	0.00048197	0.00715185	Axis_23
ABI	0.730537	0.398872	takes rx for antibiotic:0	0	0	0	0	Axis_24
ABI	0.730537	0.398872	takes rx for antibiotic:1	-0.00224036	0.00262118	-0.00757319	0.00309247	Axis_24
AGE	0.129547	0.970567	SPL5AGE3	-7.92139e-07	2.19347e-06	-5.25478e-06	3.67051e-06	Axis_24
AGE	0.129547	0.970567	AGE	0.000257273	0.000370757	-0.000497038	0.00101158	Axis_24
AGE	0.129547	0.970567	SPL5AGE1	-4.81931e-07	7.86712e-07	-2.08251e-06	1.11865e-06	Axis_24
AGE	0.129547	0.970567	SPL5AGE2	9.77865e-07	1.83515e-06	-2.75578e-06	4.71151e-06	Axis_24
ALC	2.03942	0.0880573	ALC_DK:0	0	0	0	0	Axis_24
ALC	2.03942	0.0880573	ALC_DK:1	0.00506623	0.00201931	0.000957912	0.00917454	Axis_24
ALC	2.03942	0.0880573	ALC_DK:2	0.00196537	0.00199859	-0.0021008	0.00603154	Axis_24
ALC	2.03942	0.0880573	ALC_DK:3	0.00214475	0.00190068	-0.00172221	0.00601171	Axis_24
ALC	2.03942	0.0880573	ALC_DK:4	0.0020738	0.00213413	-0.00226813	0.00641573	Axis_24
ALC	2.03942	0.0880573	ALC_DK:5	0.00505358	0.0019112	0.00116522	0.00894193	Axis_24
ALC	2.03942	0.0880573	ALC_DK:99	0.00021976	0.0022512	-0.00436033	0.00479985	Axis_24
ALI	0.852432	0.362567	takes rx for antihyperlipidemic:0	0	0	0	0	Axis_24
ALI	0.852432	0.362567	takes rx for antihyperlipidemic:1	0.0015146	0.00164047	-0.00182296	0.00485215	Axis_24
BMI	3.01891	0.0315836	BMI2:1	0.000305285	0.00388816	-0.00760524	0.00821581	Axis_24
BMI	3.01891	0.0315836	BMI2:2	0	0	0	0	Axis_24
BMI	3.01891	0.0315836	BMI2:3	0.00185041	0.000904388	1.04197e-05	0.0036904	Axis_24
BMI	3.01891	0.0315836	BMI2:4	0.00354129	0.00151355	0.000461959	0.00662063	Axis_24
BMI	3.01891	0.0315836	BMI2:5	0.00336703	0.00113069	0.00106663	0.00566744	Axis_24
EDU	2.15987	0.131369	EDUCAT2:1	0	0	0	0	Axis_24
EDU	2.15987	0.131369	EDUCAT2:2	-0.000498781	0.00119923	-0.00293862	0.00194106	Axis_24
EDU	2.15987	0.131369	EDUCAT2:3	-0.00197591	0.000983489	-0.00397684	2.50099e-05	Axis_24
GEN	10.1816	0.0031071	GENDER:0	0.00315261	0.000988015	0.00114248	0.00516275	Axis_24
GEN	10.1816	0.0031071	GENDER:1	0	0	0	0	Axis_24
GER	5.75636	0.0222353	takes rx for GERD:0	0	0	0	0	Axis_24
GER	5.75636	0.0222353	takes rx for GERD:1	-0.00412968	0.00172125	-0.00763159	-0.000627783	Axis_24
HBP	0.038765	0.845123	LABHYPERTENSION:0	0	0	0	0	Axis_24
HBP	0.038765	0.845123	LABHYPERTENSION:1	0.000228465	0.00116038	-0.00213235	0.00258928	Axis_24
MAR	1.34649	0.274072	MARITAL2:1	0	0	0	0	Axis_24
MAR	1.34649	0.274072	MARITAL2:2	-0.00221832	0.00143634	-0.00514057	0.00070394	Axis_24
MAR	1.34649	0.274072	MARITAL2:3	-0.00250446	0.00189827	-0.00636652	0.00135761	Axis_24
NSM	1.14988	0.329039	NSMOKING2:1	0	0	0	0	Axis_24
NSM	1.14988	0.329039	NSMOKING2:2	0.00070961	0.00127947	-0.00189349	0.00331271	Axis_24
NSM	1.14988	0.329039	NSMOKING2:3	-0.00152844	0.00124264	-0.00405661	0.000999723	Axis_24
PER	5.9064	0.000286142	PERIO_ALL2:1	0	0	0	0	Axis_24
PER	5.9064	0.000286142	PERIO_ALL2:2	0.0034128	0.00215115	-0.000963748	0.00778934	Axis_24
PER	5.9064	0.000286142	PERIO_ALL2:3	0.00300938	0.00108459	0.000802754	0.005216	Axis_24
PER	5.9064	0.000286142	PERIO_ALL2:4	0.00431798	0.0018101	0.000635306	0.00800066	Axis_24
PER	5.9064	0.000286142	PERIO_ALL2:77	0.00375346	0.00310787	-0.00256955	0.0100765	Axis_24
PER	5.9064	0.000286142	PERIO_ALL2:88	-0.00337799	0.00438058	-0.0122903	0.00553437	Axis_24
PER	5.9064	0.000286142	PERIO_ALL2:99	0.00686711	0.00152253	0.00376949	0.00996473	Axis_24
POV	0.311434	0.86826	POVERTY:1	0	0	0	0	Axis_24
POV	0.311434	0.86826	POVERTY:2	-2.33244e-05	0.00146782	-0.00300962	0.00296297	Axis_24
POV	0.311434	0.86826	POVERTY:3	0.000165817	0.00243514	-0.0047885	0.00512014	Axis_24
POV	0.311434	0.86826	POVERTY:4	-2.19898e-05	0.00161047	-0.00329851	0.00325453	Axis_24
POV	0.311434	0.86826	POVERTY:99	0.00232204	0.00297662	-0.00373393	0.00837802	Axis_24
RES	0.549739	0.463668	takes rx for inhaled respiratory:0	0	0	0	0	Axis_24
RES	0.549739	0.463668	takes rx for inhaled respiratory:1	-0.00456413	0.00615573	-0.017088	0.00795979	Axis_24
Rac	3.55863	0.0160822	Race/Ethnicity - Recode:1	0.00444377	0.00145214	0.00148937	0.00739817	Axis_24
Rac	3.55863	0.0160822	Race/Ethnicity - Recode:2	0.00346986	0.00141284	0.000595421	0.00634429	Axis_24
Rac	3.55863	0.0160822	Race/Ethnicity - Recode:3	0	0	0	0	Axis_24
Rac	3.55863	0.0160822	Race/Ethnicity - Recode:4	0.00218398	0.00123465	-0.000327946	0.0046959	Axis_24
Rac	3.55863	0.0160822	Race/Ethnicity - Recode:5	0.00440107	0.00176203	0.000816184	0.00798595	Axis_24
dia	2.17609	0.149648	diabetes based on 2 lab variables and 3 diq questions:0	0	0	0	0	Axis_24
dia	2.17609	0.149648	diabetes based on 2 lab variables and 3 diq questions:1	0.00214479	0.00145394	-0.000813276	0.00510286	Axis_24
ABI	2.96243	0.0945838	takes rx for antibiotic:0	0	0	0	0	Axis_25
ABI	2.96243	0.0945838	takes rx for antibiotic:1	0.00492956	0.00286407	-0.000897437	0.0107566	Axis_25
AGE	1.40145	0.255073	SPL5AGE3	1.05313e-06	2.20718e-06	-3.43741e-06	5.54366e-06	Axis_25
AGE	1.40145	0.255073	AGE	0.000291185	0.00021973	-0.000155859	0.000738229	Axis_25
AGE	1.40145	0.255073	SPL5AGE1	-3.19475e-07	6.85122e-07	-1.71337e-06	1.07442e-06	Axis_25
AGE	1.40145	0.255073	SPL5AGE2	1.44351e-07	1.76253e-06	-3.44155e-06	3.73026e-06	Axis_25
ALC	1.29518	0.286636	ALC_DK:0	0	0	0	0	Axis_25
ALC	1.29518	0.286636	ALC_DK:1	0.00214934	0.00196658	-0.0018517	0.00615037	Axis_25
ALC	1.29518	0.286636	ALC_DK:2	0.0010712	0.00147389	-0.00192745	0.00406985	Axis_25
ALC	1.29518	0.286636	ALC_DK:3	0.000598561	0.00140283	-0.00225552	0.00345264	Axis_25
ALC	1.29518	0.286636	ALC_DK:4	-0.000581711	0.0022437	-0.00514656	0.00398314	Axis_25
ALC	1.29518	0.286636	ALC_DK:5	-0.000443899	0.00232971	-0.00518374	0.00429594	Axis_25
ALC	1.29518	0.286636	ALC_DK:99	-0.00096742	0.00185522	-0.0047419	0.00280706	Axis_25
ALI	1.33518	0.256185	takes rx for antihyperlipidemic:0	0	0	0	0	Axis_25
ALI	1.33518	0.256185	takes rx for antihyperlipidemic:1	-0.00180754	0.0015643	-0.00499012	0.00137504	Axis_25
BMI	0.674407	0.614486	BMI2:1	-0.0033637	0.00369671	-0.0108847	0.00415731	Axis_25
BMI	0.674407	0.614486	BMI2:2	0	0	0	0	Axis_25
BMI	0.674407	0.614486	BMI2:3	0.000408286	0.00118777	-0.00200825	0.00282482	Axis_25
BMI	0.674407	0.614486	BMI2:4	0.000397379	0.00151849	-0.00269202	0.00348678	Axis_25
BMI	0.674407	0.614486	BMI2:5	-0.000715995	0.00136391	-0.00349089	0.00205889	Axis_25
EDU	0.877558	0.425276	EDUCAT2:1	0	0	0	0	Axis_25
EDU	0.877558	0.425276	EDUCAT2:2	-0.00145074	0.00140286	-0.00430488	0.00140339	Axis_25
EDU	0.877558	0.425276	EDUCAT2:3	-0.0018305	0.0015829	-0.00505094	0.00138995	Axis_25
GEN	5.41272	0.0262772	GENDER:0	-0.00186104	0.000799922	-0.00348849	-0.000233586	Axis_25
GEN	5.41272	0.0262772	GENDER:1	0	0	0	0	Axis_25
GER	0.000194881	0.988946	takes rx for GERD:0	0	0	0	0	Axis_25
GER	0.000194881	0.988946	takes rx for GERD:1	2.48742e-05	0.00178182	-0.00360026	0.00365001	Axis_25
HBP	3.66498	0.0642713	LABHYPERTENSION:0	0	0	0	0	Axis_25
HBP	3.66498	0.0642713	LABHYPERTENSION:1	-0.00178196	0.000930815	-0.00367572	0.000111793	Axis_25
MAR	4.5029	0.0186586	MARITAL2:1	0	0	0	0	Axis_25
MAR	4.5029	0.0186586	MARITAL2:2	-0.00318267	0.00137126	-0.00597251	-0.000392826	Axis_25
MAR	4.5029	0.0186586	MARITAL2:3	-0.00104881	0.00198652	-0.00509041	0.00299279	Axis_25
NSM	1.98768	0.153082	NSMOKING2:1	0	0	0	0	Axis_25
NSM	1.98768	0.153082	NSMOKING2:2	-0.00233802	0.0011731	-0.00472471	4.86703e-05	Axis_25
NSM	1.98768	0.153082	NSMOKING2:3	-0.000761375	0.000973158	-0.00274128	0.00121853	Axis_25
PER	2.87601	0.0229288	PERIO_ALL2:1	0	0	0	0	Axis_25
PER	2.87601	0.0229288	PERIO_ALL2:2	0.00259369	0.00262657	-0.0027501	0.00793748	Axis_25
PER	2.87601	0.0229288	PERIO_ALL2:3	-0.00307821	0.00156021	-0.00625249	9.60627e-05	Axis_25
PER	2.87601	0.0229288	PERIO_ALL2:4	0.00127414	0.00205614	-0.0029091	0.00545738	Axis_25
PER	2.87601	0.0229288	PERIO_ALL2:77	0.000813004	0.00265173	-0.00458199	0.006208	Axis_25
PER	2.87601	0.0229288	PERIO_ALL2:88	-0.0037525	0.00297971	-0.00981476	0.00230976	Axis_25
PER	2.87601	0.0229288	PERIO_ALL2:99	0.00198123	0.00265196	-0.00341423	0.00737668	Axis_25
POV	0.924115	0.461741	POVERTY:1	0	0	0	0	Axis_25
POV	0.924115	0.461741	POVERTY:2	-0.00100368	0.00156861	-0.00419505	0.00218769	Axis_25
POV	0.924115	0.461741	POVERTY:3	0.00126053	0.00207222	-0.00295542	0.00547649	Axis_25
POV	0.924115	0.461741	POVERTY:4	0.00104371	0.00124028	-0.00147966	0.00356709	Axis_25
POV	0.924115	0.461741	POVERTY:99	-0.000137715	0.00135968	-0.002904	0.00262857	Axis_25
RES	0.272285	0.605288	takes rx for inhaled respiratory:0	0	0	0	0	Axis_25
RES	0.272285	0.605288	takes rx for inhaled respiratory:1	-0.00335684	0.00643308	-0.016445	0.00973136	Axis_25
Rac	2.37731	0.0719075	Race/Ethnicity - Recode:1	-0.00163595	0.00177924	-0.00525586	0.00198395	Axis_25
Rac	2.37731	0.0719075	Race/Ethnicity - Recode:2	-0.000621847	0.00134857	-0.00336554	0.00212184	Axis_25
Rac	2.37731	0.0719075	Race/Ethnicity - Recode:3	0	0	0	0	Axis_25
Rac	2.37731	0.0719075	Race/Ethnicity - Recode:4	0.00186565	0.00110818	-0.000388969	0.00412026	Axis_25
Rac	2.37731	0.0719075	Race/Ethnicity - Recode:5	-0.00113591	0.00141411	-0.00401295	0.00174112	Axis_25
dia	2.94339	0.095606	diabetes based on 2 lab variables and 3 diq questions:0	0	0	0	0	Axis_25
dia	2.94339	0.095606	diabetes based on 2 lab variables and 3 diq questions:1	0.00353881	0.00206269	-0.00065776	0.00773539	Axis_25
ABI	6.07041	0.0191286	takes rx for antibiotic:0	0	0	0	0	Axis_26
ABI	6.07041	0.0191286	takes rx for antibiotic:1	-0.00551046	0.00223655	-0.0100608	-0.000960164	Axis_26
AGE	4.12946	0.00803697	SPL5AGE3	-4.58547e-06	2.91977e-06	-1.05258e-05	1.35485e-06	Axis_26
AGE	4.12946	0.00803697	AGE	0.00068619	0.000235772	0.000206509	0.00116587	Axis_26
AGE	4.12946	0.00803697	SPL5AGE1	-2.15467e-06	7.42501e-07	-3.6653e-06	-6.44041e-07	Axis_26
AGE	4.12946	0.00803697	SPL5AGE2	4.90513e-06	2.02306e-06	7.8919e-07	9.02107e-06	Axis_26
ALC	1.30731	0.281393	ALC_DK:0	0	0	0	0	Axis_26
ALC	1.30731	0.281393	ALC_DK:1	-0.000315464	0.00169258	-0.00375903	0.00312811	Axis_26
ALC	1.30731	0.281393	ALC_DK:2	-0.000406529	0.00158151	-0.00362414	0.00281108	Axis_26
ALC	1.30731	0.281393	ALC_DK:3	0.000640312	0.00176627	-0.0029532	0.00423382	Axis_26
ALC	1.30731	0.281393	ALC_DK:4	0.00145153	0.00207741	-0.00277499	0.00567806	Axis_26
ALC	1.30731	0.281393	ALC_DK:5	-0.000278364	0.00300926	-0.00640075	0.00584402	Axis_26
ALC	1.30731	0.281393	ALC_DK:99	0.00299902	0.00191299	-0.000892977	0.00689102	Axis_26
ALI	2.36575	0.133559	takes rx for antihyperlipidemic:0	0	0	0	0	Axis_26
ALI	2.36575	0.133559	takes rx for antihyperlipidemic:1	-0.00220895	0.00143616	-0.00513084	0.000712933	Axis_26
BMI	2.835	0.0399038	BMI2:1	-0.00663228	0.0034514	-0.0136542	0.000389643	Axis_26
BMI	2.835	0.0399038	BMI2:2	0	0	0	0	Axis_26
BMI	2.835	0.0399038	BMI2:3	-0.00185583	0.00102768	-0.00394666	0.000235001	Axis_26
BMI	2.835	0.0399038	BMI2:4	-0.00251743	0.00114867	-0.00485443	-0.000180437	Axis_26
BMI	2.835	0.0399038	BMI2:5	-0.00156876	0.00136525	-0.00434639	0.00120886	Axis_26
EDU	2.30964	0.115135	EDUCAT2:1	0	0	0	0	Axis_26
EDU	2.30964	0.115135	EDUCAT2:2	-0.00156959	0.00150271	-0.00462689	0.0014877	Axis_26
EDU	2.30964	0.115135	EDUCAT2:3	-0.00269984	0.0012818	-0.00530768	-9.19973e-05	Axis_26
GEN	0.0555365	0.815152	GENDER:0	0.000239588	0.00101666	-0.00182882	0.002308	Axis_26
GEN	0.0555365	0.815152	GENDER:1	0	0	0	0	Axis_26
GER	0.00114721	0.973184	takes rx for GERD:0	0	0	0	0	Axis_26
GER	0.00114721	0.973184	takes rx for GERD:1	-7.02382e-05	0.00207373	-0.00428927	0.00414879	Axis_26
HBP	3.67738	0.0638446	LABHYPERTENSION:0	0	0	0	0	Axis_26
HBP	3.67738	0.0638446	LABHYPERTENSION:1	0.00157325	0.000820403	-9.58763e-05	0.00324237	Axis_26
MAR	2.07011	0.142249	MARITAL2:1	0	0	0	0	Axis_26
MAR	2.07011	0.142249	MARITAL2:2	-0.00240426	0.00127959	-0.00500761	0.000199095	Axis_26
MAR	2.07011	0.142249	MARITAL2:3	-0.00112122	0.001677	-0.00453311	0.00229066	Axis_26
NSM	10.1106	0.000375916	NSMOKING2:1	0	0	0	0	Axis_26
NSM	10.1106	0.000375916	NSMOKING2:2	0.000585956	0.00141555	-0.002294	0.00346591	Axis_26
NSM	10.1106	0.000375916	NSMOKING2:3	0.00484707	0.00112905	0.00255001	0.00714413	Axis_26
PER	3.42456	0.00971661	PERIO_ALL2:1	0	0	0	0	Axis_26
PER	3.42456	0.00971661	PERIO_ALL2:2	-0.000323688	0.00236995	-0.0051454	0.00449802	Axis_26
PER	3.42456	0.00971661	PERIO_ALL2:3	-0.00214055	0.00137142	-0.00493072	0.000649615	Axis_26
PER	3.42456	0.00971661	PERIO_ALL2:4	-0.00226887	0.00303648	-0.00844663	0.00390889	Axis_26
PER	3.42456	0.00971661	PERIO_ALL2:77	-0.00437338	0.00202362	-0.00849046	-0.000256291	Axis_26
PER	3.42456	0.00971661	PERIO_ALL2:88	-0.00931675	0.00258251	-0.0145709	-0.00406259	Axis_26
PER	3.42456	0.00971661	PERIO_ALL2:99	-0.000310517	0.00209045	-0.00456357	0.00394253	Axis_26
POV	3.45158	0.0183599	POVERTY:1	0	0	0	0	Axis_26
POV	3.45158	0.0183599	POVERTY:2	-0.00438614	0.00143502	-0.00730571	-0.00146658	Axis_26
POV	3.45158	0.0183599	POVERTY:3	-0.00469279	0.00160082	-0.00794969	-0.00143589	Axis_26
POV	3.45158	0.0183599	POVERTY:4	-0.00380321	0.00169543	-0.00725258	-0.000353841	Axis_26
POV	3.45158	0.0183599	POVERTY:99	-0.00457625	0.00158515	-0.00780126	-0.00135125	Axis_26
RES	0.270429	0.606516	takes rx for inhaled respiratory:0	0	0	0	0	Axis_26
RES	0.270429	0.606516	takes rx for inhaled respiratory:1	0.00255624	0.00491558	-0.00744458	0.012557	Axis_26
Rac	2.35726	0.0738004	Race/Ethnicity - Recode:1	0.00281631	0.001173	0.00042982	0.00520281	Axis_26
Rac	2.35726	0.0738004	Race/Ethnicity - Recode:2	0.000300793	0.000880237	-0.00149006	0.00209165	Axis_26
Rac	2.35726	0.0738004	Race/Ethnicity - Recode:3	0	0	0	0	Axis_26
Rac	2.35726	0.0738004	Race/Ethnicity - Recode:4	0.00192517	0.000971492	-5.13497e-05	0.00390168	Axis_26
Rac	2.35726	0.0738004	Race/Ethnicity - Recode:5	-1.23015e-06	0.00104452	-0.00212632	0.00212386	Axis_26
dia	1.29437	0.263437	diabetes based on 2 lab variables and 3 diq questions:0	0	0	0	0	Axis_26
dia	1.29437	0.263437	diabetes based on 2 lab variables and 3 diq questions:1	0.00168063	0.00147721	-0.00132478	0.00468604	Axis_26
ABI	0.641108	0.429037	takes rx for antibiotic:0	0	0	0	0	Axis_27
ABI	0.641108	0.429037	takes rx for antibiotic:1	-0.00230945	0.00288432	-0.00817765	0.00355874	Axis_27
AGE	1.1087	0.368933	SPL5AGE3	-6.08528e-07	3.20493e-06	-7.129e-06	5.91194e-06	Axis_27
AGE	1.1087	0.368933	AGE	0.000290993	0.000288732	-0.000296436	0.000878423	Axis_27
AGE	1.1087	0.368933	SPL5AGE1	-5.15734e-07	9.32804e-07	-2.41354e-06	1.38207e-06	Axis_27
AGE	1.1087	0.368933	SPL5AGE2	8.9037e-07	2.4301e-06	-4.05371e-06	5.83445e-06	Axis_27
ALC	0.538167	0.775275	ALC_DK:0	0	0	0	0	Axis_27
ALC	0.538167	0.775275	ALC_DK:1	0.0006287	0.00232354	-0.00409858	0.00535598	Axis_27
ALC	0.538167	0.775275	ALC_DK:2	-0.000221345	0.00180036	-0.00388421	0.00344152	Axis_27
ALC	0.538167	0.775275	ALC_DK:3	-8.25171e-05	0.00159428	-0.0033261	0.00316107	Axis_27
ALC	0.538167	0.775275	ALC_DK:4	0.00155216	0.00227434	-0.00307502	0.00617934	Axis_27
ALC	0.538167	0.775275	ALC_DK:5	0.00269282	0.00260947	-0.00261619	0.00800184	Axis_27
ALC	0.538167	0.775275	ALC_DK:99	-0.000205568	0.0024453	-0.00518056	0.00476943	Axis_27
ALI	0.466977	0.499151	takes rx for antihyperlipidemic:0	0	0	0	0	Axis_27
ALI	0.466977	0.499151	takes rx for antihyperlipidemic:1	-0.00093819	0.00137291	-0.0037314	0.00185502	Axis_27
BMI	0.73839	0.572552	BMI2:1	-2.36234e-05	0.00405137	-0.00826619	0.00821894	Axis_27
BMI	0.73839	0.572552	BMI2:2	0	0	0	0	Axis_27
BMI	0.73839	0.572552	BMI2:3	0.00114529	0.00113721	-0.00116838	0.00345896	Axis_27
BMI	0.73839	0.572552	BMI2:4	0.000894714	0.0014833	-0.00212308	0.00391251	Axis_27
BMI	0.73839	0.572552	BMI2:5	0.0020391	0.00128076	-0.000566623	0.00464482	Axis_27
EDU	2.0629	0.143163	EDUCAT2:1	0	0	0	0	Axis_27
EDU	2.0629	0.143163	EDUCAT2:2	0.000511076	0.00135635	-0.00224845	0.0032706	Axis_27
EDU	2.0629	0.143163	EDUCAT2:3	0.00237211	0.00134697	-0.000368325	0.00511254	Axis_27
GEN	7.51214	0.00981538	GENDER:0	0.00241243	0.000880181	0.000621684	0.00420317	Axis_27
GEN	7.51214	0.00981538	GENDER:1	0	0	0	0	Axis_27
GER	0.473188	0.496331	takes rx for GERD:0	0	0	0	0	Axis_27
GER	0.473188	0.496331	takes rx for GERD:1	-0.00116179	0.00168893	-0.00459794	0.00227436	Axis_27
HBP	0.227019	0.636883	LABHYPERTENSION:0	0	0	0	0	Axis_27
HBP	0.227019	0.636883	LABHYPERTENSION:1	0.000446244	0.000936571	-0.00145922	0.00235171	Axis_27
MAR	0.137427	0.872095	MARITAL2:1	0	0	0	0	Axis_27
MAR	0.137427	0.872095	MARITAL2:2	0.000255272	0.00115807	-0.00210084	0.00261138	Axis_27
MAR	0.137427	0.872095	MARITAL2:3	0.000910827	0.00174308	-0.0026355	0.00445715	Axis_27
NSM	8.50021	0.00105297	NSMOKING2:1	0	0	0	0	Axis_27
NSM	8.50021	0.00105297	NSMOKING2:2	0.00215463	0.00135541	-0.000602969	0.00491224	Axis_27
NSM	8.50021	0.00105297	NSMOKING2:3	-0.00476342	0.0012059	-0.00721685	-0.00231	Axis_27
PER	13.086	1.58362e-07	PERIO_ALL2:1	0	0	0	0	Axis_27
PER	13.086	1.58362e-07	PERIO_ALL2:2	-0.00757701	0.00210277	-0.0118551	-0.00329889	Axis_27
PER	13.086	1.58362e-07	PERIO_ALL2:3	0.00175007	0.00136834	-0.00103385	0.00453398	Axis_27
PER	13.086	1.58362e-07	PERIO_ALL2:4	-0.00386623	0.00200775	-0.00795102	0.000218558	Axis_27
PER	13.086	1.58362e-07	PERIO_ALL2:77	0.00226741	0.00199346	-0.00178831	0.00632312	Axis_27
PER	13.086	1.58362e-07	PERIO_ALL2:88	-0.00985119	0.00361491	-0.0172058	-0.00249661	Axis_27
PER	13.086	1.58362e-07	PERIO_ALL2:99	-0.0019125	0.00171738	-0.00540653	0.00158152	Axis_27
POV	3.86152	0.0111004	POVERTY:1	0	0	0	0	Axis_27
POV	3.86152	0.0111004	POVERTY:2	0.0021504	0.00128346	-0.000460812	0.00476162	Axis_27
POV	3.86152	0.0111004	POVERTY:3	0.00474883	0.00145342	0.00179183	0.00770583	Axis_27
POV	3.86152	0.0111004	POVERTY:4	0.00329735	0.00114565	0.000966503	0.00562819	Axis_27
POV	3.86152	0.0111004	POVERTY:99	0.00199413	0.00155198	-0.00116339	0.00515165	Axis_27
RES	0.9897	0.327055	takes rx for inhaled respiratory:0	0	0	0	0	Axis_27
RES	0.9897	0.327055	takes rx for inhaled respiratory:1	0.00416345	0.00418506	-0.00435111	0.012678	Axis_27
Rac	20.7292	1.27166e-08	Race/Ethnicity - Recode:1	0.00812198	0.00139876	0.00527619	0.0109678	Axis_27
Rac	20.7292	1.27166e-08	Race/Ethnicity - Recode:2	0.00698825	0.00158282	0.00376798	0.0102085	Axis_27
Rac	20.7292	1.27166e-08	Race/Ethnicity - Recode:3	0	0	0	0	Axis_27
Rac	20.7292	1.27166e-08	Race/Ethnicity - Recode:4	0.000288256	0.000875182	-0.00149231	0.00206883	Axis_27
Rac	20.7292	1.27166e-08	Race/Ethnicity - Recode:5	0.00606429	0.00128401	0.00345195	0.00867663	Axis_27
dia	0.035004	0.852733	diabetes based on 2 lab variables and 3 diq questions:0	0	0	0	0	Axis_27
dia	0.035004	0.852733	diabetes based on 2 lab variables and 3 diq questions:1	0.00034417	0.00183956	-0.00339844	0.00408678	Axis_27
ABI	0.180086	0.674053	takes rx for antibiotic:0	0	0	0	0	Axis_28
ABI	0.180086	0.674053	takes rx for antibiotic:1	-0.00117037	0.00275794	-0.00678143	0.00444069	Axis_28
AGE	5.78377	0.00121679	SPL5AGE3	1.23028e-06	2.54795e-06	-3.95357e-06	6.41413e-06	Axis_28
AGE	5.78377	0.00121679	AGE	-0.000217381	0.000245439	-0.00071673	0.000281968	Axis_28
AGE	5.78377	0.00121679	SPL5AGE1	9.4375e-07	7.26167e-07	-5.33647e-07	2.42115e-06	Axis_28
AGE	5.78377	0.00121679	SPL5AGE2	-1.89318e-06	1.87019e-06	-5.69812e-06	1.91176e-06	Axis_28
ALC	0.597103	0.730407	ALC_DK:0	0	0	0	0	Axis_28
ALC	0.597103	0.730407	ALC_DK:1	-0.00310459	0.00251774	-0.00822697	0.00201779	Axis_28
ALC	0.597103	0.730407	ALC_DK:2	-0.000659777	0.00197746	-0.00468296	0.0033634	Axis_28
ALC	0.597103	0.730407	ALC_DK:3	-0.00178269	0.00219659	-0.00625169	0.00268631	Axis_28
ALC	0.597103	0.730407	ALC_DK:4	-0.00183835	0.00227148	-0.00645972	0.00278302	Axis_28
ALC	0.597103	0.730407	ALC_DK:5	-0.00241002	0.0027057	-0.00791481	0.00309477	Axis_28
ALC	0.597103	0.730407	ALC_DK:99	-0.00181081	0.00207646	-0.0060354	0.00241378	Axis_28
ALI	2.00359	0.166296	takes rx for antihyperlipidemic:0	0	0	0	0	Axis_28
ALI	2.00359	0.166296	takes rx for antihyperlipidemic:1	0.00189811	0.00134096	-0.0008301	0.00462632	Axis_28
BMI	3.44081	0.0186068	BMI2:1	-0.00398258	0.00389547	-0.011908	0.00394282	Axis_28
BMI	3.44081	0.0186068	BMI2:2	0	0	0	0	Axis_28
BMI	3.44081	0.0186068	BMI2:3	0.00153893	0.000998411	-0.000492348	0.00357022	Axis_28
BMI	3.44081	0.0186068	BMI2:4	0.00311122	0.001517	2.48541e-05	0.00619758	Axis_28
BMI	3.44081	0.0186068	BMI2:5	0.00357118	0.00123116	0.00106636	0.00607601	Axis_28
EDU	0.356568	0.702739	EDUCAT2:1	0	0	0	0	Axis_28
EDU	0.356568	0.702739	EDUCAT2:2	-0.000894216	0.00115714	-0.00324843	0.00145999	Axis_28
EDU	0.356568	0.702739	EDUCAT2:3	-0.000465542	0.00137804	-0.00326918	0.0023381	Axis_28
GEN	0.681911	0.41486	GENDER:0	-0.000685112	0.000829655	-0.00237306	0.00100283	Axis_28
GEN	0.681911	0.41486	GENDER:1	0	0	0	0	Axis_28
GER	0.695368	0.41034	takes rx for GERD:0	0	0	0	0	Axis_28
GER	0.695368	0.41034	takes rx for GERD:1	0.00187231	0.00224528	-0.00269575	0.00644038	Axis_28
HBP	2.92187	0.0967759	LABHYPERTENSION:0	0	0	0	0	Axis_28
HBP	2.92187	0.0967759	LABHYPERTENSION:1	0.00197648	0.00115628	-0.000375983	0.00432894	Axis_28
MAR	1.1156	0.339764	MARITAL2:1	0	0	0	0	Axis_28
MAR	1.1156	0.339764	MARITAL2:2	0.00198778	0.00133263	-0.000723476	0.00469903	Axis_28
MAR	1.1156	0.339764	MARITAL2:3	0.00143304	0.00182855	-0.00228717	0.00515326	Axis_28
NSM	0.810247	0.4534	NSMOKING2:1	0	0	0	0	Axis_28
NSM	0.810247	0.4534	NSMOKING2:2	-0.00105487	0.00126479	-0.00362811	0.00151837	Axis_28
NSM	0.810247	0.4534	NSMOKING2:3	0.00135249	0.00136272	-0.00141999	0.00412497	Axis_28
PER	6.03262	0.00024298	PERIO_ALL2:1	0	0	0	0	Axis_28
PER	6.03262	0.00024298	PERIO_ALL2:2	-0.00250735	0.00200638	-0.00658935	0.00157465	Axis_28
PER	6.03262	0.00024298	PERIO_ALL2:3	-0.00407688	0.00151317	-0.00715544	-0.000998324	Axis_28
PER	6.03262	0.00024298	PERIO_ALL2:4	-0.00573313	0.00167847	-0.009148	-0.00231826	Axis_28
PER	6.03262	0.00024298	PERIO_ALL2:77	0.00196286	0.00217351	-0.00245917	0.0063849	Axis_28
PER	6.03262	0.00024298	PERIO_ALL2:88	-0.0126741	0.00397544	-0.0207622	-0.00458602	Axis_28
PER	6.03262	0.00024298	PERIO_ALL2:99	3.58694e-06	0.00183922	-0.00373833	0.0037455	Axis_28
POV	0.538156	0.708696	POVERTY:1	0	0	0	0	Axis_28
POV	0.538156	0.708696	POVERTY:2	0.000800496	0.001411	-0.0020702	0.00367119	Axis_28
POV	0.538156	0.708696	POVERTY:3	-3.19084e-05	0.00177833	-0.00364995	0.00358614	Axis_28
POV	0.538156	0.708696	POVERTY:4	0.000386228	0.00149449	-0.00265434	0.00342679	Axis_28
POV	0.538156	0.708696	POVERTY:99	-0.00194462	0.00170067	-0.00540465	0.00151541	Axis_28
RES	3.72162	0.0623488	takes rx for inhaled respiratory:0	0	0	0	0	Axis_28
RES	3.72162	0.0623488	takes rx for inhaled respiratory:1	-0.0107401	0.00556729	-0.0220669	0.000586597	Axis_28
Rac	5.02141	0.00283971	Race/Ethnicity - Recode:1	0.00227857	0.00101508	0.000213369	0.00434377	Axis_28
Rac	5.02141	0.00283971	Race/Ethnicity - Recode:2	0.00133902	0.0012953	-0.00129628	0.00397432	Axis_28
Rac	5.02141	0.00283971	Race/Ethnicity - Recode:3	0	0	0	0	Axis_28
Rac	5.02141	0.00283971	Race/Ethnicity - Recode:4	0.00452158	0.00104082	0.00240403	0.00663914	Axis_28
Rac	5.02141	0.00283971	Race/Ethnicity - Recode:5	0.00311947	0.00125472	0.000566717	0.00567223	Axis_28
dia	0.464914	0.500094	diabetes based on 2 lab variables and 3 diq questions:0	0	0	0	0	Axis_28
dia	0.464914	0.500094	diabetes based on 2 lab variables and 3 diq questions:1	-0.00119057	0.0017461	-0.00474305	0.0023619	Axis_28
ABI	0.0659631	0.798902	takes rx for antibiotic:0	0	0	0	0	Axis_29
ABI	0.0659631	0.798902	takes rx for antibiotic:1	0.000757297	0.0029486	-0.00524167	0.00675627	Axis_29
AGE	3.95912	0.00986303	SPL5AGE3	-1.82778e-06	2.42028e-06	-6.75187e-06	3.09631e-06	Axis_29
AGE	3.95912	0.00986303	AGE	0.000363629	0.000261688	-0.000168778	0.000896037	Axis_29
AGE	3.95912	0.00986303	SPL5AGE1	-5.25765e-07	7.18308e-07	-1.98717e-06	9.35644e-07	Axis_29
AGE	3.95912	0.00986303	SPL5AGE2	1.3435e-06	1.81434e-06	-2.34781e-06	5.0348e-06	Axis_29
ALC	3.22385	0.0132636	ALC_DK:0	0	0	0	0	Axis_29
ALC	3.22385	0.0132636	ALC_DK:1	-0.000308819	0.00230648	-0.00500138	0.00438375	Axis_29
ALC	3.22385	0.0132636	ALC_DK:2	-0.000475521	0.00157908	-0.00368819	0.00273714	Axis_29
ALC	3.22385	0.0132636	ALC_DK:3	-0.002031	0.00153098	-0.0051458	0.0010838	Axis_29
ALC	3.22385	0.0132636	ALC_DK:4	-0.00464919	0.00208536	-0.00889188	-0.000406502	Axis_29
ALC	3.22385	0.0132636	ALC_DK:5	-0.00143622	0.00228705	-0.00608927	0.00321683	Axis_29
ALC	3.22385	0.0132636	ALC_DK:99	0.00059417	0.00162732	-0.00271663	0.00390497	Axis_29
ALI	1.58226	0.217264	takes rx for antihyperlipidemic:0	0	0	0	0	Axis_29
ALI	1.58226	0.217264	takes rx for antihyperlipidemic:1	-0.00242713	0.00192954	-0.00635281	0.00149855	Axis_29
BMI	3.04846	0.0304242	BMI2:1	-0.00147581	0.0037388	-0.00908246	0.00613083	Axis_29
BMI	3.04846	0.0304242	BMI2:2	0	0	0	0	Axis_29
BMI	3.04846	0.0304242	BMI2:3	-0.00163332	0.00108722	-0.00384529	0.000578644	Axis_29
BMI	3.04846	0.0304242	BMI2:4	-0.00332698	0.0012644	-0.00589943	-0.000754538	Axis_29
BMI	3.04846	0.0304242	BMI2:5	-0.00477332	0.00156635	-0.00796008	-0.00158656	Axis_29
EDU	0.365468	0.696645	EDUCAT2:1	0	0	0	0	Axis_29
EDU	0.365468	0.696645	EDUCAT2:2	0.000967562	0.00141913	-0.00191969	0.00385481	Axis_29
EDU	0.365468	0.696645	EDUCAT2:3	-0.000254064	0.00135429	-0.00300938	0.00250125	Axis_29
GEN	0.0315534	0.860097	GENDER:0	-0.000139803	0.000787034	-0.00174104	0.00146143	Axis_29
GEN	0.0315534	0.860097	GENDER:1	0	0	0	0	Axis_29
GER	0.528784	0.472246	takes rx for GERD:0	0	0	0	0	Axis_29
GER	0.528784	0.472246	takes rx for GERD:1	0.001472	0.00202427	-0.00264641	0.00559041	Axis_29
HBP	1.15873	0.289536	LABHYPERTENSION:0	0	0	0	0	Axis_29
HBP	1.15873	0.289536	LABHYPERTENSION:1	0.00134367	0.00124825	-0.00119591	0.00388324	Axis_29
MAR	1.52291	0.233009	MARITAL2:1	0	0	0	0	Axis_29
MAR	1.52291	0.233009	MARITAL2:2	-0.00188243	0.00118131	-0.00428583	0.000520966	Axis_29
MAR	1.52291	0.233009	MARITAL2:3	-0.000572071	0.0017821	-0.00419777	0.00305363	Axis_29
NSM	6.29746	0.00482345	NSMOKING2:1	0	0	0	0	Axis_29
NSM	6.29746	0.00482345	NSMOKING2:2	-0.000632491	0.00151158	-0.00370783	0.00244285	Axis_29
NSM	6.29746	0.00482345	NSMOKING2:3	-0.00428731	0.00124926	-0.00682896	-0.00174566	Axis_29
PER	0.986832	0.450013	PERIO_ALL2:1	0	0	0	0	Axis_29
PER	0.986832	0.450013	PERIO_ALL2:2	0.00137596	0.00173048	-0.00214473	0.00489665	Axis_29
PER	0.986832	0.450013	PERIO_ALL2:3	0.00128472	0.00114068	-0.001036	0.00360544	Axis_29
PER	0.986832	0.450013	PERIO_ALL2:4	0.00215722	0.00217109	-0.00225991	0.00657434	Axis_29
PER	0.986832	0.450013	PERIO_ALL2:77	0.00178369	0.00247095	-0.00324349	0.00681088	Axis_29
PER	0.986832	0.450013	PERIO_ALL2:88	-0.00240834	0.00648158	-0.0155952	0.0107785	Axis_29
PER	0.986832	0.450013	PERIO_ALL2:99	-0.00266495	0.00243606	-0.00762114	0.00229125	Axis_29
POV	1.03109	0.405852	POVERTY:1	0	0	0	0	Axis_29
POV	1.03109	0.405852	POVERTY:2	-0.00054192	0.00168617	-0.00397247	0.00288863	Axis_29
POV	1.03109	0.405852	POVERTY:3	-0.00261869	0.00136053	-0.00538671	0.000149329	Axis_29
POV	1.03109	0.405852	POVERTY:4	-0.00163689	0.00158102	-0.0048535	0.00157973	Axis_29
POV	1.03109	0.405852	POVERTY:99	-0.00201637	0.00262217	-0.00735122	0.00331847	Axis_29
RES	2.30851	0.138191	takes rx for inhaled respiratory:0	0	0	0	0	Axis_29
RES	2.30851	0.138191	takes rx for inhaled respiratory:1	-0.0117425	0.00772846	-0.0274661	0.00398121	Axis_29
Rac	2.23855	0.0860946	Race/Ethnicity - Recode:1	0.00196677	0.00138169	-0.000844287	0.00477783	Axis_29
Rac	2.23855	0.0860946	Race/Ethnicity - Recode:2	-0.00145876	0.00164861	-0.00481289	0.00189537	Axis_29
Rac	2.23855	0.0860946	Race/Ethnicity - Recode:3	0	0	0	0	Axis_29
Rac	2.23855	0.0860946	Race/Ethnicity - Recode:4	-0.00189925	0.00134774	-0.00464124	0.00084275	Axis_29
Rac	2.23855	0.0860946	Race/Ethnicity - Recode:5	-0.00287653	0.00136016	-0.0056438	-0.000109253	Axis_29
dia	2.19675	0.147789	diabetes based on 2 lab variables and 3 diq questions:0	0	0	0	0	Axis_29
dia	2.19675	0.147789	diabetes based on 2 lab variables and 3 diq questions:1	0.00193279	0.00130405	-0.000720318	0.0045859	Axis_29
ABI	0.502393	0.483428	takes rx for antibiotic:0	0	0	0	0	Axis_30
ABI	0.502393	0.483428	takes rx for antibiotic:1	0.00230728	0.00325521	-0.00431549	0.00893005	Axis_30
AGE	0.657637	0.625753	SPL5AGE3	-2.72864e-06	2.19995e-06	-7.20447e-06	1.74719e-06	Axis_30
AGE	0.657637	0.625753	AGE	0.000489435	0.000357678	-0.000238266	0.00121714	Axis_30
AGE	0.657637	0.625753	SPL5AGE1	-1.08596e-06	8.16266e-07	-2.74667e-06	5.74747e-07	Axis_30
AGE	0.657637	0.625753	SPL5AGE2	2.4786e-06	1.90349e-06	-1.39409e-06	6.35128e-06	Axis_30
ALC	2.8746	0.02298	ALC_DK:0	0	0	0	0	Axis_30
ALC	2.8746	0.02298	ALC_DK:1	-0.000508026	0.00187467	-0.00432207	0.00330601	Axis_30
ALC	2.8746	0.02298	ALC_DK:2	0.00228019	0.00160096	-0.000976978	0.00553736	Axis_30
ALC	2.8746	0.02298	ALC_DK:3	0.00408755	0.001836	0.000352188	0.00782291	Axis_30
ALC	2.8746	0.02298	ALC_DK:4	0.00605477	0.00245503	0.00105996	0.0110496	Axis_30
ALC	2.8746	0.02298	ALC_DK:5	0.00432371	0.00271615	-0.00120233	0.00984975	Axis_30
ALC	2.8746	0.02298	ALC_DK:99	0.00372454	0.00232132	-0.00099821	0.00844729	Axis_30
ALI	0.705791	0.40689	takes rx for antihyperlipidemic:0	0	0	0	0	Axis_30
ALI	0.705791	0.40689	takes rx for antihyperlipidemic:1	-0.00106355	0.00126596	-0.00363916	0.00151206	Axis_30
BMI	1.32242	0.282121	BMI2:1	-0.000376895	0.00278833	-0.00604979	0.005296	Axis_30
BMI	1.32242	0.282121	BMI2:2	0	0	0	0	Axis_30
BMI	1.32242	0.282121	BMI2:3	0.00208725	0.00100945	3.35092e-05	0.00414099	Axis_30
BMI	1.32242	0.282121	BMI2:4	0.000971945	0.00123703	-0.0015448	0.00348869	Axis_30
BMI	1.32242	0.282121	BMI2:5	0.00107771	0.00148289	-0.00193925	0.00409467	Axis_30
EDU	0.307428	0.737419	EDUCAT2:1	0	0	0	0	Axis_30
EDU	0.307428	0.737419	EDUCAT2:2	0.000731906	0.0010514	-0.00140718	0.00287099	Axis_30
EDU	0.307428	0.737419	EDUCAT2:3	0.000127775	0.00135899	-0.00263711	0.00289266	Axis_30
GEN	1.3261	0.257775	GENDER:0	0.000929596	0.000807245	-0.000712757	0.00257195	Axis_30
GEN	1.3261	0.257775	GENDER:1	0	0	0	0	Axis_30
GER	0.621414	0.436149	takes rx for GERD:0	0	0	0	0	Axis_30
GER	0.621414	0.436149	takes rx for GERD:1	-0.00149296	0.00189391	-0.00534615	0.00236022	Axis_30
HBP	0.0104453	0.919215	LABHYPERTENSION:0	0	0	0	0	Axis_30
HBP	0.0104453	0.919215	LABHYPERTENSION:1	-0.000123546	0.00120884	-0.00258295	0.00233586	Axis_30
MAR	1.8664	0.170642	MARITAL2:1	0	0	0	0	Axis_30
MAR	1.8664	0.170642	MARITAL2:2	0.00150624	0.00123506	-0.0010065	0.00401898	Axis_30
MAR	1.8664	0.170642	MARITAL2:3	0.000213027	0.00151966	-0.00287874	0.0033048	Axis_30
NSM	6.08512	0.00562879	NSMOKING2:1	0	0	0	0	Axis_30
NSM	6.08512	0.00562879	NSMOKING2:2	0.00136482	0.00146412	-0.00161396	0.0043436	Axis_30
NSM	6.08512	0.00562879	NSMOKING2:3	0.00395019	0.00113273	0.00164564	0.00625475	Axis_30
PER	1.79555	0.130497	PERIO_ALL2:1	0	0	0	0	Axis_30
PER	1.79555	0.130497	PERIO_ALL2:2	-0.00460553	0.00186677	-0.00840352	-0.000807554	Axis_30
PER	1.79555	0.130497	PERIO_ALL2:3	0.000698298	0.00176778	-0.00289828	0.00429488	Axis_30
PER	1.79555	0.130497	PERIO_ALL2:4	-0.00186947	0.00188114	-0.00569668	0.00195775	Axis_30
PER	1.79555	0.130497	PERIO_ALL2:77	0.000786832	0.00229211	-0.00387649	0.00545016	Axis_30
PER	1.79555	0.130497	PERIO_ALL2:88	-0.000455503	0.00366498	-0.00791196	0.00700096	Axis_30
PER	1.79555	0.130497	PERIO_ALL2:99	7.18298e-05	0.00241255	-0.00483654	0.0049802	Axis_30
POV	0.842208	0.508499	POVERTY:1	0	0	0	0	Axis_30
POV	0.842208	0.508499	POVERTY:2	-0.00137728	0.00142802	-0.00428261	0.00152805	Axis_30
POV	0.842208	0.508499	POVERTY:3	-0.00129767	0.0013547	-0.00405382	0.00145847	Axis_30
POV	0.842208	0.508499	POVERTY:4	-0.00171164	0.000954111	-0.00365279	0.000229511	Axis_30
POV	0.842208	0.508499	POVERTY:99	-0.00232587	0.00246953	-0.00735016	0.00269842	Axis_30
RES	0.101823	0.751664	takes rx for inhaled respiratory:0	0	0	0	0	Axis_30
RES	0.101823	0.751664	takes rx for inhaled respiratory:1	-0.00162139	0.00508117	-0.0119591	0.00871633	Axis_30
Rac	2.21886	0.0883256	Race/Ethnicity - Recode:1	0.000935919	0.00147191	-0.0020587	0.00393054	Axis_30
Rac	2.21886	0.0883256	Race/Ethnicity - Recode:2	0.00158236	0.00130898	-0.00108078	0.00424549	Axis_30
Rac	2.21886	0.0883256	Race/Ethnicity - Recode:3	0	0	0	0	Axis_30
Rac	2.21886	0.0883256	Race/Ethnicity - Recode:4	0.00208732	0.00131838	-0.000594942	0.00476958	Axis_30
Rac	2.21886	0.0883256	Race/Ethnicity - Recode:5	0.00477526	0.00168711	0.0013428	0.00820771	Axis_30
dia	0.302925	0.585761	diabetes based on 2 lab variables and 3 diq questions:0	0	0	0	0	Axis_30
dia	0.302925	0.585761	diabetes based on 2 lab variables and 3 diq questions:1	0.00105122	0.00190997	-0.00283464	0.00493708	Axis_30
ABI	0.0106359	0.918484	takes rx for antibiotic:0	0	0	0	0	Axis_31
ABI	0.0106359	0.918484	takes rx for antibiotic:1	-0.00028366	0.0027505	-0.00587959	0.00531227	Axis_31
AGE	6.96901	0.000350241	SPL5AGE3	-1.63248e-06	2.85071e-06	-7.43229e-06	4.16734e-06	Axis_31
AGE	6.96901	0.000350241	AGE	-0.000159497	0.000219091	-0.000605241	0.000286247	Axis_31
AGE	6.96901	0.000350241	SPL5AGE1	4.62971e-07	7.81462e-07	-1.12693e-06	2.05287e-06	Axis_31
AGE	6.96901	0.000350241	SPL5AGE2	-3.88592e-07	2.11104e-06	-4.68354e-06	3.90636e-06	Axis_31
ALC	0.23955	0.960142	ALC_DK:0	0	0	0	0	Axis_31
ALC	0.23955	0.960142	ALC_DK:1	0.000306531	0.00184255	-0.00344216	0.00405522	Axis_31
ALC	0.23955	0.960142	ALC_DK:2	0.000523182	0.00133773	-0.00219845	0.00324482	Axis_31
ALC	0.23955	0.960142	ALC_DK:3	0.0011274	0.00175876	-0.00245082	0.00470562	Axis_31
ALC	0.23955	0.960142	ALC_DK:4	0.000411626	0.00250498	-0.0046848	0.00550805	Axis_31
ALC	0.23955	0.960142	ALC_DK:5	0.00116779	0.00238439	-0.00368329	0.00601888	Axis_31
ALC	0.23955	0.960142	ALC_DK:99	0.00130681	0.00157081	-0.00188901	0.00450264	Axis_31
ALI	0.692996	0.411131	takes rx for antihyperlipidemic:0	0	0	0	0	Axis_31
ALI	0.692996	0.411131	takes rx for antihyperlipidemic:1	0.00141751	0.00170279	-0.00204684	0.00488185	Axis_31
BMI	1.71964	0.169157	BMI2:1	-0.0035618	0.00374774	-0.0111866	0.00406303	Axis_31
BMI	1.71964	0.169157	BMI2:2	0	0	0	0	Axis_31
BMI	1.71964	0.169157	BMI2:3	-0.00147481	0.00109928	-0.00371132	0.000761698	Axis_31
BMI	1.71964	0.169157	BMI2:4	0.000884095	0.0016543	-0.00248161	0.0042498	Axis_31
BMI	1.71964	0.169157	BMI2:5	-0.000283911	0.00157386	-0.00348596	0.00291814	Axis_31
EDU	1.11811	0.338967	EDUCAT2:1	0	0	0	0	Axis_31
EDU	1.11811	0.338967	EDUCAT2:2	0.000501769	0.00110048	-0.00173718	0.00274072	Axis_31
EDU	1.11811	0.338967	EDUCAT2:3	-0.00104166	0.00109669	-0.00327289	0.00118956	Axis_31
GEN	0.0875766	0.769135	GENDER:0	-0.000288362	0.000974416	-0.00227083	0.0016941	Axis_31
GEN	0.0875766	0.769135	GENDER:1	0	0	0	0	Axis_31
GER	0.00658054	0.935836	takes rx for GERD:0	0	0	0	0	Axis_31
GER	0.00658054	0.935836	takes rx for GERD:1	-0.000164864	0.00203234	-0.00429968	0.00396995	Axis_31
HBP	0.515867	0.477665	LABHYPERTENSION:0	0	0	0	0	Axis_31
HBP	0.515867	0.477665	LABHYPERTENSION:1	-0.000810295	0.00112817	-0.00310557	0.00148498	Axis_31
MAR	1.43325	0.252996	MARITAL2:1	0	0	0	0	Axis_31
MAR	1.43325	0.252996	MARITAL2:2	0.00235607	0.00151606	-0.000728375	0.00544051	Axis_31
MAR	1.43325	0.252996	MARITAL2:3	0.000293282	0.00145886	-0.0026748	0.00326136	Axis_31
NSM	2.67842	0.0835741	NSMOKING2:1	0	0	0	0	Axis_31
NSM	2.67842	0.0835741	NSMOKING2:2	-0.00146357	0.00143655	-0.00438625	0.0014591	Axis_31
NSM	2.67842	0.0835741	NSMOKING2:3	-0.00226179	0.00098838	-0.00427266	-0.000250912	Axis_31
PER	0.733449	0.626205	PERIO_ALL2:1	0	0	0	0	Axis_31
PER	0.733449	0.626205	PERIO_ALL2:2	-0.0028061	0.00209925	-0.00707705	0.00146485	Axis_31
PER	0.733449	0.626205	PERIO_ALL2:3	-0.00158965	0.00177183	-0.00519446	0.00201515	Axis_31
PER	0.733449	0.626205	PERIO_ALL2:4	-0.000570118	0.00185118	-0.00433637	0.00319613	Axis_31
PER	0.733449	0.626205	PERIO_ALL2:77	-0.000128576	0.00236701	-0.00494429	0.00468714	Axis_31
PER	0.733449	0.626205	PERIO_ALL2:88	-0.00375417	0.00397148	-0.0118342	0.00432586	Axis_31
PER	0.733449	0.626205	PERIO_ALL2:99	-0.000804954	0.00200045	-0.00487491	0.003265	Axis_31
POV	0.431689	0.784691	POVERTY:1	0	0	0	0	Axis_31
POV	0.431689	0.784691	POVERTY:2	0.000407903	0.00112946	-0.00188999	0.0027058	Axis_31
POV	0.431689	0.784691	POVERTY:3	-0.00110411	0.00138931	-0.00393067	0.00172246	Axis_31
POV	0.431689	0.784691	POVERTY:4	-0.00141042	0.00145263	-0.00436581	0.00154498	Axis_31
POV	0.431689	0.784691	POVERTY:99	-0.000303736	0.00174046	-0.00384473	0.00323726	Axis_31
RES	1.04532	0.314024	takes rx for inhaled respiratory:0	0	0	0	0	Axis_31
RES	1.04532	0.314024	takes rx for inhaled respiratory:1	-0.00621449	0.00607828	-0.0185809	0.00615187	Axis_31
Rac	3.07727	0.0293365	Race/Ethnicity - Recode:1	0.00197111	0.00131584	-0.000705995	0.00464821	Axis_31
Rac	3.07727	0.0293365	Race/Ethnicity - Recode:2	8.34983e-05	0.0017502	-0.0034773	0.0036443	Axis_31
Rac	3.07727	0.0293365	Race/Ethnicity - Recode:3	0	0	0	0	Axis_31
Rac	3.07727	0.0293365	Race/Ethnicity - Recode:4	0.00097136	0.00124407	-0.00155972	0.00350244	Axis_31
Rac	3.07727	0.0293365	Race/Ethnicity - Recode:5	0.00476531	0.00145568	0.00180371	0.00772692	Axis_31
dia	0.324679	0.572668	diabetes based on 2 lab variables and 3 diq questions:0	0	0	0	0	Axis_31
dia	0.324679	0.572668	diabetes based on 2 lab variables and 3 diq questions:1	0.00074886	0.00131424	-0.00192497	0.00342269	Axis_31
ABI	0.0176551	0.895101	takes rx for antibiotic:0	0	0	0	0	Axis_32
ABI	0.0176551	0.895101	takes rx for antibiotic:1	0.00041288	0.00310734	-0.00590905	0.00673481	Axis_32
AGE	8.24597	0.000100185	SPL5AGE3	2.10102e-07	1.91436e-06	-3.6847e-06	4.1049e-06	Axis_32
AGE	8.24597	0.000100185	AGE	-0.000150847	0.000220859	-0.000600187	0.000298493	Axis_32
AGE	8.24597	0.000100185	SPL5AGE1	3.18428e-07	6.09578e-07	-9.21768e-07	1.55862e-06	Axis_32
AGE	8.24597	0.000100185	SPL5AGE2	-4.37677e-07	1.51332e-06	-3.51654e-06	2.64119e-06	Axis_32
ALC	0.645588	0.69315	ALC_DK:0	0	0	0	0	Axis_32
ALC	0.645588	0.69315	ALC_DK:1	0.000639589	0.00164882	-0.00271497	0.00399414	Axis_32
ALC	0.645588	0.69315	ALC_DK:2	0.000520949	0.00149045	-0.0025114	0.0035533	Axis_32
ALC	0.645588	0.69315	ALC_DK:3	-0.000442181	0.00136406	-0.00321738	0.00233302	Axis_32
ALC	0.645588	0.69315	ALC_DK:4	0.000511208	0.0021184	-0.00379871	0.00482113	Axis_32
ALC	0.645588	0.69315	ALC_DK:5	-0.001611	0.00185677	-0.00538863	0.00216663	Axis_32
ALC	0.645588	0.69315	ALC_DK:99	-0.000920698	0.00195353	-0.00489518	0.00305379	Axis_32
ALI	0.120959	0.730205	takes rx for antihyperlipidemic:0	0	0	0	0	Axis_32
ALI	0.120959	0.730205	takes rx for antihyperlipidemic:1	0.000468224	0.00134628	-0.0022708	0.00320725	Axis_32
BMI	4.20686	0.00732769	BMI2:1	-0.00475888	0.00379536	-0.0124806	0.00296283	Axis_32
BMI	4.20686	0.00732769	BMI2:2	0	0	0	0	Axis_32
BMI	4.20686	0.00732769	BMI2:3	-0.000413519	0.00118274	-0.00281983	0.00199279	Axis_32
BMI	4.20686	0.00732769	BMI2:4	0.00231588	0.000881717	0.000522014	0.00410975	Axis_32
BMI	4.20686	0.00732769	BMI2:5	-0.00173591	0.00131479	-0.00441087	0.000939044	Axis_32
EDU	1.62949	0.211408	EDUCAT2:1	0	0	0	0	Axis_32
EDU	1.62949	0.211408	EDUCAT2:2	0.00171475	0.00126534	-0.0008596	0.0042891	Axis_32
EDU	1.62949	0.211408	EDUCAT2:3	0.00200298	0.00113543	-0.000307064	0.00431302	Axis_32
GEN	4.44459	0.0426889	GENDER:0	-0.00192873	0.000914861	-0.00379003	-6.74301e-05	Axis_32
GEN	4.44459	0.0426889	GENDER:1	0	0	0	0	Axis_32
GER	0.0182057	0.893488	takes rx for GERD:0	0	0	0	0	Axis_32
GER	0.0182057	0.893488	takes rx for GERD:1	-0.000191124	0.00141649	-0.00307299	0.00269074	Axis_32
HBP	1.97058	0.169727	LABHYPERTENSION:0	0	0	0	0	Axis_32
HBP	1.97058	0.169727	LABHYPERTENSION:1	-0.00137821	0.000981787	-0.00337567	0.000619254	Axis_32
MAR	1.26624	0.295229	MARITAL2:1	0	0	0	0	Axis_32
MAR	1.26624	0.295229	MARITAL2:2	-0.000916323	0.000925734	-0.00279974	0.000967096	Axis_32
MAR	1.26624	0.295229	MARITAL2:3	-0.00254084	0.00159815	-0.0057923	0.000710632	Axis_32
NSM	0.838244	0.44147	NSMOKING2:1	0	0	0	0	Axis_32
NSM	0.838244	0.44147	NSMOKING2:2	0.000783728	0.00126525	-0.00179045	0.0033579	Axis_32
NSM	0.838244	0.44147	NSMOKING2:3	-0.00131053	0.00108106	-0.00350997	0.000888905	Axis_32
PER	4.52054	0.00190141	PERIO_ALL2:1	0	0	0	0	Axis_32
PER	4.52054	0.00190141	PERIO_ALL2:2	0.00457134	0.00208513	0.000329121	0.00881357	Axis_32
PER	4.52054	0.00190141	PERIO_ALL2:3	-0.00297482	0.00144359	-0.00591181	-3.78221e-05	Axis_32
PER	4.52054	0.00190141	PERIO_ALL2:4	-0.00339721	0.00192326	-0.00731011	0.00051568	Axis_32
PER	4.52054	0.00190141	PERIO_ALL2:77	-0.00297397	0.00217315	-0.00739527	0.00144733	Axis_32
PER	4.52054	0.00190141	PERIO_ALL2:88	-0.00822915	0.00293248	-0.0141953	-0.00226298	Axis_32
PER	4.52054	0.00190141	PERIO_ALL2:99	-0.00140141	0.00234147	-0.00616516	0.00336234	Axis_32
POV	0.917263	0.465521	POVERTY:1	0	0	0	0	Axis_32
POV	0.917263	0.465521	POVERTY:2	-0.000850106	0.00106641	-0.00301974	0.00131953	Axis_32
POV	0.917263	0.465521	POVERTY:3	0.000826927	0.00176362	-0.00276118	0.00441504	Axis_32
POV	0.917263	0.465521	POVERTY:4	-0.000265286	0.0012114	-0.00272989	0.00219932	Axis_32
POV	0.917263	0.465521	POVERTY:99	0.00187706	0.00155619	-0.00128903	0.00504315	Axis_32
RES	0.568327	0.45627	takes rx for inhaled respiratory:0	0	0	0	0	Axis_32
RES	0.568327	0.45627	takes rx for inhaled respiratory:1	-0.00382691	0.00507631	-0.0141547	0.00650093	Axis_32
Rac	2.99928	0.0323789	Race/Ethnicity - Recode:1	0.00212914	0.00147285	-0.000867406	0.00512568	Axis_32
Rac	2.99928	0.0323789	Race/Ethnicity - Recode:2	-0.000804899	0.0013933	-0.00363959	0.00202979	Axis_32
Rac	2.99928	0.0323789	Race/Ethnicity - Recode:3	0	0	0	0	Axis_32
Rac	2.99928	0.0323789	Race/Ethnicity - Recode:4	-3.47405e-05	0.00122174	-0.00252039	0.00245091	Axis_32
Rac	2.99928	0.0323789	Race/Ethnicity - Recode:5	-0.00186027	0.00145935	-0.00482933	0.00110879	Axis_32
dia	0.0781794	0.781525	diabetes based on 2 lab variables and 3 diq questions:0	0	0	0	0	Axis_32
dia	0.0781794	0.781525	diabetes based on 2 lab variables and 3 diq questions:1	-0.000412052	0.00147369	-0.00341029	0.00258619	Axis_32
ABI	11.5225	0.00180475	takes rx for antibiotic:0	0	0	0	0	Axis_33
ABI	11.5225	0.00180475	takes rx for antibiotic:1	0.00839965	0.0024745	0.00336524	0.0134341	Axis_33
AGE	7.32215	0.000245565	SPL5AGE3	7.32727e-06	1.5532e-06	4.16726e-06	1.04873e-05	Axis_33
AGE	7.32215	0.000245565	AGE	-0.000296732	0.000226281	-0.000757105	0.00016364	Axis_33
AGE	7.32215	0.000245565	SPL5AGE1	2.26188e-06	4.71105e-07	1.30341e-06	3.22034e-06	Axis_33
AGE	7.32215	0.000245565	SPL5AGE2	-6.05323e-06	1.13698e-06	-8.36642e-06	-3.74003e-06	Axis_33
ALC	3.69313	0.00644459	ALC_DK:0	0	0	0	0	Axis_33
ALC	3.69313	0.00644459	ALC_DK:1	0.00493156	0.00187429	0.00111828	0.00874484	Axis_33
ALC	3.69313	0.00644459	ALC_DK:2	0.0045384	0.00136537	0.00176054	0.00731627	Axis_33
ALC	3.69313	0.00644459	ALC_DK:3	0.00471512	0.00139158	0.00188393	0.00754631	Axis_33
ALC	3.69313	0.00644459	ALC_DK:4	0.0028805	0.00175436	-0.00068878	0.00644978	Axis_33
ALC	3.69313	0.00644459	ALC_DK:5	0.00643732	0.00166541	0.00304901	0.00982563	Axis_33
ALC	3.69313	0.00644459	ALC_DK:99	0.00262185	0.00211959	-0.00169049	0.00693419	Axis_33
ALI	0.118536	0.732812	takes rx for antihyperlipidemic:0	0	0	0	0	Axis_33
ALI	0.118536	0.732812	takes rx for antihyperlipidemic:1	-0.00059954	0.00174138	-0.0041424	0.00294332	Axis_33
BMI	1.5932	0.19929	BMI2:1	-0.00385566	0.00258351	-0.00911185	0.00140053	Axis_33
BMI	1.5932	0.19929	BMI2:2	0	0	0	0	Axis_33
BMI	1.5932	0.19929	BMI2:3	0.000560373	0.000981416	-0.00143633	0.00255708	Axis_33
BMI	1.5932	0.19929	BMI2:4	0.00127541	0.00126133	-0.00129079	0.00384161	Axis_33
BMI	1.5932	0.19929	BMI2:5	0.001701	0.0010948	-0.000526385	0.00392839	Axis_33
EDU	0.628792	0.539503	EDUCAT2:1	0	0	0	0	Axis_33
EDU	0.628792	0.539503	EDUCAT2:2	0.00170586	0.00162868	-0.00160773	0.00501944	Axis_33
EDU	0.628792	0.539503	EDUCAT2:3	0.00163741	0.00154334	-0.00150255	0.00477736	Axis_33
GEN	0.540258	0.467518	GENDER:0	0.000596796	0.000811942	-0.00105511	0.0022487	Axis_33
GEN	0.540258	0.467518	GENDER:1	0	0	0	0	Axis_33
GER	0.00105716	0.974258	takes rx for GERD:0	0	0	0	0	Axis_33
GER	0.00105716	0.974258	takes rx for GERD:1	3.34329e-05	0.00102826	-0.00205859	0.00212545	Axis_33
HBP	0.0671666	0.797118	LABHYPERTENSION:0	0	0	0	0	Axis_33
HBP	0.0671666	0.797118	LABHYPERTENSION:1	0.000263025	0.00101489	-0.00180179	0.00232784	Axis_33
MAR	6.7806	0.00341258	MARITAL2:1	0	0	0	0	Axis_33
MAR	6.7806	0.00341258	MARITAL2:2	-0.00430883	0.00122239	-0.0067958	-0.00182185	Axis_33
MAR	6.7806	0.00341258	MARITAL2:3	-0.00455412	0.0017676	-0.00815033	-0.000957922	Axis_33
NSM	0.842475	0.439696	NSMOKING2:1	0	0	0	0	Axis_33
NSM	0.842475	0.439696	NSMOKING2:2	0.00133278	0.00133938	-0.00139221	0.00405777	Axis_33
NSM	0.842475	0.439696	NSMOKING2:3	-0.000834959	0.00124879	-0.00337565	0.00170573	Axis_33
PER	0.877158	0.522225	PERIO_ALL2:1	0	0	0	0	Axis_33
PER	0.877158	0.522225	PERIO_ALL2:2	-0.00261923	0.00202967	-0.00674862	0.00151016	Axis_33
PER	0.877158	0.522225	PERIO_ALL2:3	0.000413839	0.00143599	-0.0025077	0.00333537	Axis_33
PER	0.877158	0.522225	PERIO_ALL2:4	-0.00133545	0.00165135	-0.00469515	0.00202424	Axis_33
PER	0.877158	0.522225	PERIO_ALL2:77	0.00165242	0.0022057	-0.00283511	0.00613995	Axis_33
PER	0.877158	0.522225	PERIO_ALL2:88	0.00319129	0.00442557	-0.00581259	0.0121952	Axis_33
PER	0.877158	0.522225	PERIO_ALL2:99	0.000257723	0.0019423	-0.00369392	0.00420936	Axis_33
POV	1.03233	0.405235	POVERTY:1	0	0	0	0	Axis_33
POV	1.03233	0.405235	POVERTY:2	0.000909466	0.00091622	-0.000954598	0.00277353	Axis_33
POV	1.03233	0.405235	POVERTY:3	-0.00141196	0.00159589	-0.00465883	0.0018349	Axis_33
POV	1.03233	0.405235	POVERTY:4	-0.000264477	0.00126019	-0.00282835	0.00229939	Axis_33
POV	1.03233	0.405235	POVERTY:99	0.000914596	0.00201989	-0.0031949	0.00502409	Axis_33
RES	0.531919	0.470947	takes rx for inhaled respiratory:0	0	0	0	0	Axis_33
RES	0.531919	0.470947	takes rx for inhaled respiratory:1	-0.00384285	0.00526903	-0.0145628	0.00687708	Axis_33
Rac	1.16167	0.345441	Race/Ethnicity - Recode:1	0.00177442	0.00128409	-0.000838078	0.00438691	Axis_33
Rac	1.16167	0.345441	Race/Ethnicity - Recode:2	0.00247037	0.00126012	-9.33731e-05	0.0050341	Axis_33
Rac	1.16167	0.345441	Race/Ethnicity - Recode:3	0	0	0	0	Axis_33
Rac	1.16167	0.345441	Race/Ethnicity - Recode:4	0.00161465	0.00110579	-0.000635093	0.0038644	Axis_33
Rac	1.16167	0.345441	Race/Ethnicity - Recode:5	0.00104199	0.00126058	-0.00152268	0.00360665	Axis_33
dia	0.241543	0.626347	diabetes based on 2 lab variables and 3 diq questions:0	0	0	0	0	Axis_33
dia	0.241543	0.626347	diabetes based on 2 lab variables and 3 diq questions:1	0.00069189	0.0014078	-0.00217229	0.00355607	Axis_33
ABI	2.37397	0.132908	takes rx for antibiotic:0	0	0	0	0	Axis_34
ABI	2.37397	0.132908	takes rx for antibiotic:1	0.00345936	0.00224522	-0.00110856	0.00802728	Axis_34
AGE	2.71392	0.0465891	SPL5AGE3	-7.06249e-07	2.60984e-06	-6.016e-06	4.6035e-06	Axis_34
AGE	2.71392	0.0465891	AGE	0.000621095	0.000266946	7.79901e-05	0.0011642	Axis_34
AGE	2.71392	0.0465891	SPL5AGE1	-1.30742e-06	7.12527e-07	-2.75706e-06	1.42232e-07	Axis_34
AGE	2.71392	0.0465891	SPL5AGE2	2.37073e-06	1.87021e-06	-1.43424e-06	6.1757e-06	Axis_34
ALC	2.72101	0.0293485	ALC_DK:0	0	0	0	0	Axis_34
ALC	2.72101	0.0293485	ALC_DK:1	-0.00229866	0.00132993	-0.00500442	0.000407097	Axis_34
ALC	2.72101	0.0293485	ALC_DK:2	-0.000550252	0.00165122	-0.00390968	0.00280918	Axis_34
ALC	2.72101	0.0293485	ALC_DK:3	-0.000349858	0.00168867	-0.00378549	0.00308577	Axis_34
ALC	2.72101	0.0293485	ALC_DK:4	-0.00402413	0.0022985	-0.00870046	0.000652201	Axis_34
ALC	2.72101	0.0293485	ALC_DK:5	-0.00268134	0.00178372	-0.00631034	0.000947666	Axis_34
ALC	2.72101	0.0293485	ALC_DK:99	-0.00303697	0.00192301	-0.00694935	0.000875417	Axis_34
ALI	0.00224046	0.962533	takes rx for antihyperlipidemic:0	0	0	0	0	Axis_34
ALI	0.00224046	0.962533	takes rx for antihyperlipidemic:1	-6.98432e-05	0.00147555	-0.00307188	0.00293219	Axis_34
BMI	0.384135	0.818372	BMI2:1	0.00120134	0.00270639	-0.00430484	0.00670752	Axis_34
BMI	0.384135	0.818372	BMI2:2	0	0	0	0	Axis_34
BMI	0.384135	0.818372	BMI2:3	0.000575593	0.00112497	-0.00171318	0.00286436	Axis_34
BMI	0.384135	0.818372	BMI2:4	0.00154502	0.00139005	-0.00128307	0.00437311	Axis_34
BMI	0.384135	0.818372	BMI2:5	0.00110831	0.00128166	-0.00149924	0.00371586	Axis_34
EDU	0.59485	0.557453	EDUCAT2:1	0	0	0	0	Axis_34
EDU	0.59485	0.557453	EDUCAT2:2	0.00150191	0.00137937	-0.00130445	0.00430826	Axis_34
EDU	0.59485	0.557453	EDUCAT2:3	0.000849941	0.00144601	-0.00209199	0.00379187	Axis_34
GEN	0.223158	0.639753	GENDER:0	0.000415296	0.000879127	-0.0013733	0.00220389	Axis_34
GEN	0.223158	0.639753	GENDER:1	0	0	0	0	Axis_34
GER	0.0950166	0.759831	takes rx for GERD:0	0	0	0	0	Axis_34
GER	0.0950166	0.759831	takes rx for GERD:1	0.000422434	0.00137044	-0.00236574	0.00321061	Axis_34
HBP	0.07849	0.781103	LABHYPERTENSION:0	0	0	0	0	Axis_34
HBP	0.07849	0.781103	LABHYPERTENSION:1	-0.000245305	0.000875586	-0.0020267	0.00153609	Axis_34
MAR	0.337881	0.715719	MARITAL2:1	0	0	0	0	Axis_34
MAR	0.337881	0.715719	MARITAL2:2	-0.00068194	0.00100739	-0.0027315	0.00136762	Axis_34
MAR	0.337881	0.715719	MARITAL2:3	0.000147636	0.00132682	-0.00255181	0.00284708	Axis_34
NSM	1.16102	0.325629	NSMOKING2:1	0	0	0	0	Axis_34
NSM	1.16102	0.325629	NSMOKING2:2	-0.0010281	0.000906038	-0.00287145	0.000815251	Axis_34
NSM	1.16102	0.325629	NSMOKING2:3	-0.00180679	0.00153025	-0.00492011	0.00130652	Axis_34
PER	1.55197	0.192404	PERIO_ALL2:1	0	0	0	0	Axis_34
PER	1.55197	0.192404	PERIO_ALL2:2	0.000345026	0.0020058	-0.00373581	0.00442586	Axis_34
PER	1.55197	0.192404	PERIO_ALL2:3	-3.64735e-05	0.00130526	-0.00269205	0.0026191	Axis_34
PER	1.55197	0.192404	PERIO_ALL2:4	-0.00198136	0.00179242	-0.00562808	0.00166535	Axis_34
PER	1.55197	0.192404	PERIO_ALL2:77	0.00304924	0.00238541	-0.00180392	0.0079024	Axis_34
PER	1.55197	0.192404	PERIO_ALL2:88	-0.00737145	0.00344575	-0.0143819	-0.000361006	Axis_34
PER	1.55197	0.192404	PERIO_ALL2:99	0.000391906	0.00171615	-0.00309964	0.00388345	Axis_34
POV	1.74941	0.16274	POVERTY:1	0	0	0	0	Axis_34
POV	1.74941	0.16274	POVERTY:2	0.0010906	0.00117093	-0.00129168	0.00347288	Axis_34
POV	1.74941	0.16274	POVERTY:3	0.00223088	0.00147149	-0.00076289	0.00522464	Axis_34
POV	1.74941	0.16274	POVERTY:4	0.00238733	0.000989034	0.000375124	0.00439953	Axis_34
POV	1.74941	0.16274	POVERTY:99	0.00120558	0.00153602	-0.00191948	0.00433063	Axis_34
RES	0.265359	0.609896	takes rx for inhaled respiratory:0	0	0	0	0	Axis_34
RES	0.265359	0.609896	takes rx for inhaled respiratory:1	0.0022315	0.00433191	-0.00658184	0.0110448	Axis_34
Rac	0.855304	0.500794	Race/Ethnicity - Recode:1	0.000557666	0.00117429	-0.00183144	0.00294677	Axis_34
Rac	0.855304	0.500794	Race/Ethnicity - Recode:2	0.00141842	0.00153163	-0.0016977	0.00453454	Axis_34
Rac	0.855304	0.500794	Race/Ethnicity - Recode:3	0	0	0	0	Axis_34
Rac	0.855304	0.500794	Race/Ethnicity - Recode:4	-0.000434316	0.00100911	-0.00248737	0.00161874	Axis_34
Rac	0.855304	0.500794	Race/Ethnicity - Recode:5	0.000940591	0.00126789	-0.00163895	0.00352014	Axis_34
dia	1.49075	0.230753	diabetes based on 2 lab variables and 3 diq questions:0	0	0	0	0	Axis_34
dia	1.49075	0.230753	diabetes based on 2 lab variables and 3 diq questions:1	-0.0022357	0.0018311	-0.0059611	0.0014897	Axis_34
ABI	10.9514	0.00226881	takes rx for antibiotic:0	0	0	0	0	Axis_35
ABI	10.9514	0.00226881	takes rx for antibiotic:1	0.00526525	0.00159105	0.00202823	0.00850227	Axis_35
AGE	0.124414	0.972651	SPL5AGE3	8.24178e-07	2.67083e-06	-4.60967e-06	6.25802e-06	Axis_35
AGE	0.124414	0.972651	AGE	-3.7613e-07	0.000266587	-0.000542751	0.000541998	Axis_35
AGE	0.124414	0.972651	SPL5AGE1	2.59516e-07	8.86448e-07	-1.54398e-06	2.06301e-06	Axis_35
AGE	0.124414	0.972651	SPL5AGE2	-7.36119e-07	2.22481e-06	-5.26253e-06	3.79029e-06	Axis_35
ALC	0.924602	0.49013	ALC_DK:0	0	0	0	0	Axis_35
ALC	0.924602	0.49013	ALC_DK:1	0.00131043	0.00143701	-0.00161319	0.00423404	Axis_35
ALC	0.924602	0.49013	ALC_DK:2	-0.000568973	0.00133795	-0.00329104	0.0021531	Axis_35
ALC	0.924602	0.49013	ALC_DK:3	-0.0014432	0.00132668	-0.00414235	0.00125595	Axis_35
ALC	0.924602	0.49013	ALC_DK:4	-0.00181074	0.00210677	-0.00609699	0.00247551	Axis_35
ALC	0.924602	0.49013	ALC_DK:5	0.000618966	0.00205492	-0.0035618	0.00479973	Axis_35
ALC	0.924602	0.49013	ALC_DK:99	0.000439068	0.00187853	-0.00338283	0.00426096	Axis_35
ALI	4.99011	0.0323857	takes rx for antihyperlipidemic:0	0	0	0	0	Axis_35
ALI	4.99011	0.0323857	takes rx for antihyperlipidemic:1	0.00428164	0.0019167	0.000382076	0.0081812	Axis_35
BMI	0.876761	0.488357	BMI2:1	0.00374227	0.00302093	-0.00240386	0.00988839	Axis_35
BMI	0.876761	0.488357	BMI2:2	0	0	0	0	Axis_35
BMI	0.876761	0.488357	BMI2:3	-0.000195101	0.000945901	-0.00211955	0.00172935	Axis_35
BMI	0.876761	0.488357	BMI2:4	-0.000130965	0.000880754	-0.00192287	0.00166094	Axis_35
BMI	0.876761	0.488357	BMI2:5	0.000702827	0.00106763	-0.00146929	0.00287494	Axis_35
EDU	1.15495	0.327483	EDUCAT2:1	0	0	0	0	Axis_35
EDU	1.15495	0.327483	EDUCAT2:2	-0.00162183	0.0010733	-0.00380547	0.000561805	Axis_35
EDU	1.15495	0.327483	EDUCAT2:3	-0.00101025	0.00121603	-0.00348429	0.00146379	Axis_35
GEN	0.803755	0.376467	GENDER:0	-0.000758934	0.000846529	-0.00248121	0.000963343	Axis_35
GEN	0.803755	0.376467	GENDER:1	0	0	0	0	Axis_35
GER	0.227859	0.636262	takes rx for GERD:0	0	0	0	0	Axis_35
GER	0.227859	0.636262	takes rx for GERD:1	0.00053571	0.00112227	-0.00174756	0.00281898	Axis_35
HBP	0.0809981	0.777728	LABHYPERTENSION:0	0	0	0	0	Axis_35
HBP	0.0809981	0.777728	LABHYPERTENSION:1	0.000297042	0.00104371	-0.0018264	0.00242049	Axis_35
MAR	0.5533	0.580291	MARITAL2:1	0	0	0	0	Axis_35
MAR	0.5533	0.580291	MARITAL2:2	0.000958758	0.00106047	-0.00119878	0.00311629	Axis_35
MAR	0.5533	0.580291	MARITAL2:3	0.00162668	0.0017484	-0.00193046	0.00518382	Axis_35
NSM	0.761864	0.47483	NSMOKING2:1	0	0	0	0	Axis_35
NSM	0.761864	0.47483	NSMOKING2:2	-0.00157661	0.00135415	-0.00433166	0.00117844	Axis_35
NSM	0.761864	0.47483	NSMOKING2:3	-0.000617156	0.000901833	-0.00245195	0.00121764	Axis_35
PER	1.61037	0.175416	PERIO_ALL2:1	0	0	0	0	Axis_35
PER	1.61037	0.175416	PERIO_ALL2:2	0.00117578	0.00224721	-0.0033962	0.00574776	Axis_35
PER	1.61037	0.175416	PERIO_ALL2:3	0.000446433	0.00130396	-0.0022065	0.00309937	Axis_35
PER	1.61037	0.175416	PERIO_ALL2:4	0.00410656	0.001532	0.000989675	0.00722345	Axis_35
PER	1.61037	0.175416	PERIO_ALL2:77	0.00147521	0.00259192	-0.00379809	0.00674852	Axis_35
PER	1.61037	0.175416	PERIO_ALL2:88	-0.00283216	0.00269251	-0.00831011	0.00264578	Axis_35
PER	1.61037	0.175416	PERIO_ALL2:99	0.0012792	0.00186125	-0.00250754	0.00506593	Axis_35
POV	2.32168	0.0772846	POVERTY:1	0	0	0	0	Axis_35
POV	2.32168	0.0772846	POVERTY:2	-0.00109482	0.00122507	-0.00358723	0.00139759	Axis_35
POV	2.32168	0.0772846	POVERTY:3	-0.00115617	0.00190073	-0.00502322	0.00271089	Axis_35
POV	2.32168	0.0772846	POVERTY:4	-0.00280369	0.00120819	-0.00526178	-0.000345609	Axis_35
POV	2.32168	0.0772846	POVERTY:99	-0.00261397	0.0015564	-0.00578049	0.000552543	Axis_35
RES	0.409279	0.526753	takes rx for inhaled respiratory:0	0	0	0	0	Axis_35
RES	0.409279	0.526753	takes rx for inhaled respiratory:1	-0.00297523	0.00465062	-0.012437	0.00648653	Axis_35
Rac	9.80449	2.43281e-05	Race/Ethnicity - Recode:1	-0.00582395	0.00122323	-0.00831264	-0.00333526	Axis_35
Rac	9.80449	2.43281e-05	Race/Ethnicity - Recode:2	-0.0033197	0.00102346	-0.00540195	-0.00123746	Axis_35
Rac	9.80449	2.43281e-05	Race/Ethnicity - Recode:3	0	0	0	0	Axis_35
Rac	9.80449	2.43281e-05	Race/Ethnicity - Recode:4	-0.00186213	0.00121945	-0.00434312	0.000618857	Axis_35
Rac	9.80449	2.43281e-05	Race/Ethnicity - Recode:5	-0.00448836	0.00124767	-0.00702675	-0.00194996	Axis_35
dia	2.83418	0.101716	diabetes based on 2 lab variables and 3 diq questions:0	0	0	0	0	Axis_35
dia	2.83418	0.101716	diabetes based on 2 lab variables and 3 diq questions:1	-0.00255355	0.00151681	-0.00563952	0.000532419	Axis_35
ABI	5.88111	0.02094	takes rx for antibiotic:0	0	0	0	0	Axis_36
ABI	5.88111	0.02094	takes rx for antibiotic:1	-0.00678988	0.00279983	-0.0124862	-0.00109357	Axis_36
AGE	11.3004	6.9206e-06	SPL5AGE3	-8.49547e-08	1.2505e-06	-2.62911e-06	2.4592e-06	Axis_36
AGE	11.3004	6.9206e-06	AGE	-3.97205e-05	0.000260226	-0.000569154	0.000489713	Axis_36
AGE	11.3004	6.9206e-06	SPL5AGE1	-1.09889e-07	5.44952e-07	-1.2186e-06	9.98824e-07	Axis_36
AGE	11.3004	6.9206e-06	SPL5AGE2	9.08366e-08	1.20603e-06	-2.36285e-06	2.54452e-06	Axis_36
ALC	1.61151	0.1751	ALC_DK:0	0	0	0	0	Axis_36
ALC	1.61151	0.1751	ALC_DK:1	0.00062914	0.00212858	-0.00370149	0.00495977	Axis_36
ALC	1.61151	0.1751	ALC_DK:2	0.00044372	0.00158011	-0.00277105	0.00365849	Axis_36
ALC	1.61151	0.1751	ALC_DK:3	0.000953484	0.00170869	-0.00252286	0.00442983	Axis_36
ALC	1.61151	0.1751	ALC_DK:4	0.00261869	0.00225296	-0.001965	0.00720238	Axis_36
ALC	1.61151	0.1751	ALC_DK:5	0.00288401	0.00257728	-0.00235951	0.00812752	Axis_36
ALC	1.61151	0.1751	ALC_DK:99	0.00377172	0.00208114	-0.000462389	0.00800582	Axis_36
ALI	0.228643	0.635684	takes rx for antihyperlipidemic:0	0	0	0	0	Axis_36
ALI	0.228643	0.635684	takes rx for antihyperlipidemic:1	0.000528197	0.00110463	-0.00171919	0.00277558	Axis_36
BMI	0.732905	0.576077	BMI2:1	-0.00435542	0.0037452	-0.0119751	0.00326424	Axis_36
BMI	0.732905	0.576077	BMI2:2	0	0	0	0	Axis_36
BMI	0.732905	0.576077	BMI2:3	-0.000222535	0.0010827	-0.00242531	0.00198024	Axis_36
BMI	0.732905	0.576077	BMI2:4	-0.000958117	0.00119133	-0.00338189	0.00146566	Axis_36
BMI	0.732905	0.576077	BMI2:5	-0.00119185	0.00128172	-0.00379953	0.00141582	Axis_36
EDU	0.293438	0.747621	EDUCAT2:1	0	0	0	0	Axis_36
EDU	0.293438	0.747621	EDUCAT2:2	0.000437655	0.00114953	-0.00190108	0.00277639	Axis_36
EDU	0.293438	0.747621	EDUCAT2:3	-0.000337309	0.00100219	-0.00237629	0.00170167	Axis_36
GEN	3.48797	0.0707191	GENDER:0	0.0015056	0.000806165	-0.000134552	0.00314576	Axis_36
GEN	3.48797	0.0707191	GENDER:1	0	0	0	0	Axis_36
GER	0.000459028	0.983036	takes rx for GERD:0	0	0	0	0	Axis_36
GER	0.000459028	0.983036	takes rx for GERD:1	-3.71492e-05	0.00173393	-0.00356485	0.00349055	Axis_36
HBP	2.52941	0.121278	LABHYPERTENSION:0	0	0	0	0	Axis_36
HBP	2.52941	0.121278	LABHYPERTENSION:1	-0.00123301	0.000775274	-0.00281031	0.000344302	Axis_36
MAR	1.96916	0.155634	MARITAL2:1	0	0	0	0	Axis_36
MAR	1.96916	0.155634	MARITAL2:2	0.0017769	0.000928139	-0.000111411	0.00366522	Axis_36
MAR	1.96916	0.155634	MARITAL2:3	0.000304067	0.00134394	-0.00243019	0.00303833	Axis_36
NSM	6.74445	0.00350119	NSMOKING2:1	0	0	0	0	Axis_36
NSM	6.74445	0.00350119	NSMOKING2:2	0.000837162	0.00110822	-0.00141753	0.00309185	Axis_36
NSM	6.74445	0.00350119	NSMOKING2:3	-0.00310564	0.00097283	-0.00508487	-0.0011264	Axis_36
PER	5.3591	0.000591361	PERIO_ALL2:1	0	0	0	0	Axis_36
PER	5.3591	0.000591361	PERIO_ALL2:2	-0.000933739	0.00176472	-0.00452408	0.0026566	Axis_36
PER	5.3591	0.000591361	PERIO_ALL2:3	0.00230963	0.00148156	-0.000704621	0.00532389	Axis_36
PER	5.3591	0.000591361	PERIO_ALL2:4	0.00360574	0.00192485	-0.000310394	0.00752188	Axis_36
[truncated: 3,601 more rows]
