# Supplementary material for: The mouth of America: the oral microbiome profile of the US population
Source: medRxiv. 2024 Dec 7:2024.12.03.24318415. Preprint. [Version 2] doi: 10.1101/2024.12.03.24318415 (PMC11643230; doi:10.1101/2024.12.03.24318415)
Supplement: Supplement 11 [file media-11.xlsx]

## Sheet: Sheet1
cov	WALDF	WALDP	MODELRHS	BETA	SEBETA	LOWBETA	UPBETA	depvar
ABI	2.5939	0.116801	takes rx for antibiotic:0	0	0	0	0	Axis_1
ABI	2.5939	0.116801	takes rx for antibiotic:1	-0.0112132	0.0069623	-0.0253781	0.0029517	Axis_1
AGE	6.89577	0.00037734	SPL5AGE3	-2.33379e-05	8.72006e-06	-4.1079e-05	-5.59684e-06	Axis_1
AGE	6.89577	0.00037734	AGE	0.00252667	0.000874014	0.000748472	0.00430486	Axis_1
AGE	6.89577	0.00037734	SPL5AGE1	-1.08236e-05	2.63918e-06	-1.61931e-05	-5.45419e-06	Axis_1
AGE	6.89577	0.00037734	SPL5AGE2	2.52947e-05	6.75393e-06	1.15537e-05	3.90356e-05	Axis_1
ALC	1.55577	0.191252	ALC_DK:0	0	0	0	0	Axis_1
ALC	1.55577	0.191252	ALC_DK:1	-0.0152789	0.00825721	-0.0320783	0.00152048	Axis_1
ALC	1.55577	0.191252	ALC_DK:2	0.00157498	0.00504657	-0.00869234	0.0118423	Axis_1
ALC	1.55577	0.191252	ALC_DK:3	0.000682501	0.00551345	-0.0105347	0.0118997	Axis_1
ALC	1.55577	0.191252	ALC_DK:4	0.00703974	0.00967382	-0.0126418	0.0267213	Axis_1
ALC	1.55577	0.191252	ALC_DK:5	0.00493065	0.00710427	-0.00952309	0.0193844	Axis_1
ALC	1.55577	0.191252	ALC_DK:99	-0.00676739	0.0064366	-0.0198627	0.00632797	Axis_1
ALI	0.772642	0.385757	takes rx for antihyperlipidemic:0	0	0	0	0	Axis_1
ALI	0.772642	0.385757	takes rx for antihyperlipidemic:1	0.00481886	0.00548221	-0.00633477	0.0159725	Axis_1
BMI	3.25765	0.0233809	BMI2:1	-0.0177279	0.0128961	-0.0439653	0.00850955	Axis_1
BMI	3.25765	0.0233809	BMI2:2	0	0	0	0	Axis_1
BMI	3.25765	0.0233809	BMI2:3	0.00768287	0.00430464	-0.00107499	0.0164407	Axis_1
BMI	3.25765	0.0233809	BMI2:4	0.0135381	0.00433014	0.00472839	0.0223478	Axis_1
BMI	3.25765	0.0233809	BMI2:5	0.0181406	0.00572644	0.0064901	0.0297912	Axis_1
EDU	2.8657	0.0711932	EDUCAT2:1	0	0	0	0	Axis_1
EDU	2.8657	0.0711932	EDUCAT2:2	-0.00415632	0.00572703	-0.0158081	0.00749541	Axis_1
EDU	2.8657	0.0711932	EDUCAT2:3	-0.0117211	0.00594965	-0.0238257	0.000383591	Axis_1
GEN	4.51492	0.0411776	GENDER:0	-0.00745395	0.00350801	-0.0145911	-0.000316841	Axis_1
GEN	4.51492	0.0411776	GENDER:1	0	0	0	0	Axis_1
GER	11.016	0.00221041	takes rx for GERD:0	0	0	0	0	Axis_1
GER	11.016	0.00221041	takes rx for GERD:1	-0.0239692	0.00722172	-0.0386618	-0.00927646	Axis_1
HBP	0.175859	0.677673	LABHYPERTENSION:0	0	0	0	0	Axis_1
HBP	0.175859	0.677673	LABHYPERTENSION:1	-0.00211745	0.00504928	-0.0123903	0.0081554	Axis_1
MAR	0.0170029	0.983149	MARITAL2:1	0	0	0	0	Axis_1
MAR	0.0170029	0.983149	MARITAL2:2	0.000383668	0.00418802	-0.00813692	0.00890426	Axis_1
MAR	0.0170029	0.983149	MARITAL2:3	-0.000633016	0.00573576	-0.0123025	0.0110365	Axis_1
NSM	140.421	7.24013e-17	NSMOKING2:1	0	0	0	0	Axis_1
NSM	140.421	7.24013e-17	NSMOKING2:2	-0.0125392	0.00552969	-0.0237894	-0.00128897	Axis_1
NSM	140.421	7.24013e-17	NSMOKING2:3	-0.0495495	0.00307165	-0.0557988	-0.0433002	Axis_1
PER	20.3326	8.50861e-10	PERIO_ALL2:1	0	0	0	0	Axis_1
PER	20.3326	8.50861e-10	PERIO_ALL2:2	0.0187811	0.00892396	0.00062521	0.0369371	Axis_1
PER	20.3326	8.50861e-10	PERIO_ALL2:3	0.0149544	0.00570601	0.00334544	0.0265634	Axis_1
PER	20.3326	8.50861e-10	PERIO_ALL2:4	0.0484055	0.00855552	0.0309992	0.0658119	Axis_1
PER	20.3326	8.50861e-10	PERIO_ALL2:77	0.0117126	0.00977184	-0.0081683	0.0315936	Axis_1
PER	20.3326	8.50861e-10	PERIO_ALL2:88	-0.134209	0.0167358	-0.168259	-0.10016	Axis_1
PER	20.3326	8.50861e-10	PERIO_ALL2:99	0.00616141	0.00950114	-0.0131688	0.0254916	Axis_1
POV	0.896871	0.476913	POVERTY:1	0	0	0	0	Axis_1
POV	0.896871	0.476913	POVERTY:2	-0.00795041	0.00533274	-0.0187999	0.00289912	Axis_1
POV	0.896871	0.476913	POVERTY:3	-0.00659513	0.00741356	-0.0216781	0.00848787	Axis_1
POV	0.896871	0.476913	POVERTY:4	-0.00482726	0.00563856	-0.016299	0.00664446	Axis_1
POV	0.896871	0.476913	POVERTY:99	-0.0123859	0.00818993	-0.0290484	0.00427664	Axis_1
RES	0.000516322	0.982008	takes rx for inhaled respiratory:0	0	0	0	0	Axis_1
RES	0.000516322	0.982008	takes rx for inhaled respiratory:1	-0.000541906	0.0238487	-0.0490624	0.0479786	Axis_1
Rac	28.1458	3.18237e-10	Race/Ethnicity - Recode:1	0.0400305	0.00405963	0.0317711	0.0482898	Axis_1
Rac	28.1458	3.18237e-10	Race/Ethnicity - Recode:2	0.0242705	0.00582677	0.0124158	0.0361251	Axis_1
Rac	28.1458	3.18237e-10	Race/Ethnicity - Recode:3	0	0	0	0	Axis_1
Rac	28.1458	3.18237e-10	Race/Ethnicity - Recode:4	0.00027823	0.00489871	-0.00968827	0.0102447	Axis_1
Rac	28.1458	3.18237e-10	Race/Ethnicity - Recode:5	0.017169	0.00666173	0.00361563	0.0307224	Axis_1
dia	1.11411	0.298857	diabetes based on 2 lab variables and 3 diq questions:0	0	0	0	0	Axis_1
dia	1.11411	0.298857	diabetes based on 2 lab variables and 3 diq questions:1	-0.0075261	0.00713027	-0.0220327	0.00698055	Axis_1
ABI	0.817366	0.372504	takes rx for antibiotic:0	0	0	0	0	Axis_2
ABI	0.817366	0.372504	takes rx for antibiotic:1	-0.0092568	0.0102389	-0.0300879	0.0115744	Axis_2
AGE	0.834131	0.513293	SPL5AGE3	-8.99245e-06	7.31727e-06	-2.38796e-05	5.89465e-06	Axis_2
AGE	0.834131	0.513293	AGE	-0.000742848	0.00121782	-0.00322052	0.00173482	Axis_2
AGE	0.834131	0.513293	SPL5AGE1	-8.82279e-07	2.82302e-06	-6.62576e-06	4.86121e-06	Axis_2
AGE	0.834131	0.513293	SPL5AGE2	4.25746e-06	6.53286e-06	-9.03375e-06	1.75487e-05	Axis_2
ALC	4.70194	0.00146827	ALC_DK:0	0	0	0	0	Axis_2
ALC	4.70194	0.00146827	ALC_DK:1	0.00405838	0.00554224	-0.00721738	0.0153341	Axis_2
ALC	4.70194	0.00146827	ALC_DK:2	-0.00154719	0.00592793	-0.0136077	0.0105133	Axis_2
ALC	4.70194	0.00146827	ALC_DK:3	-0.00799124	0.00659647	-0.0214119	0.00542939	Axis_2
ALC	4.70194	0.00146827	ALC_DK:4	-0.0244992	0.00831146	-0.041409	-0.00758936	Axis_2
ALC	4.70194	0.00146827	ALC_DK:5	-0.010759	0.0083546	-0.0277566	0.00623853	Axis_2
ALC	4.70194	0.00146827	ALC_DK:99	0.00192331	0.00784925	-0.0140461	0.0178927	Axis_2
ALI	2.77811	0.105026	takes rx for antihyperlipidemic:0	0	0	0	0	Axis_2
ALI	2.77811	0.105026	takes rx for antihyperlipidemic:1	-0.0100123	0.00600702	-0.0222337	0.00220907	Axis_2
BMI	0.973531	0.435194	BMI2:1	0.00644662	0.0107683	-0.0154617	0.0283549	Axis_2
BMI	0.973531	0.435194	BMI2:2	0	0	0	0	Axis_2
BMI	0.973531	0.435194	BMI2:3	0.00786109	0.004307	-0.000901565	0.0166237	Axis_2
BMI	0.973531	0.435194	BMI2:4	0.000955784	0.00363716	-0.00644407	0.00835564	Axis_2
BMI	0.973531	0.435194	BMI2:5	0.00636858	0.00491452	-0.00363009	0.0163673	Axis_2
EDU	4.36373	0.0208218	EDUCAT2:1	0	0	0	0	Axis_2
EDU	4.36373	0.0208218	EDUCAT2:2	0.00483183	0.00406444	-0.00343733	0.013101	Axis_2
EDU	4.36373	0.0208218	EDUCAT2:3	0.0125729	0.00427183	0.00388181	0.021264	Axis_2
GEN	0.125234	0.725676	GENDER:0	0.00114935	0.0032478	-0.00545836	0.00775705	Axis_2
GEN	0.125234	0.725676	GENDER:1	0	0	0	0	Axis_2
GER	2.67568	0.111396	takes rx for GERD:0	0	0	0	0	Axis_2
GER	2.67568	0.111396	takes rx for GERD:1	-0.0109242	0.00667842	-0.0245116	0.00266311	Axis_2
HBP	2.54238	0.120362	LABHYPERTENSION:0	0	0	0	0	Axis_2
HBP	2.54238	0.120362	LABHYPERTENSION:1	0.00540029	0.00338686	-0.00149032	0.0122909	Axis_2
MAR	1.70069	0.198169	MARITAL2:1	0	0	0	0	Axis_2
MAR	1.70069	0.198169	MARITAL2:2	0.00609987	0.00366204	-0.00135061	0.0135503	Axis_2
MAR	1.70069	0.198169	MARITAL2:3	0.00945352	0.00601516	-0.00278442	0.0216915	Axis_2
NSM	46.011	2.85235e-10	NSMOKING2:1	0	0	0	0	Axis_2
NSM	46.011	2.85235e-10	NSMOKING2:2	0.00145565	0.00520945	-0.00914307	0.0120544	Axis_2
NSM	46.011	2.85235e-10	NSMOKING2:3	-0.0377566	0.00421521	-0.0463325	-0.0291807	Axis_2
PER	12.8285	1.97194e-07	PERIO_ALL2:1	0	0	0	0	Axis_2
PER	12.8285	1.97194e-07	PERIO_ALL2:2	-0.0127699	0.00697893	-0.0269686	0.00142888	Axis_2
PER	12.8285	1.97194e-07	PERIO_ALL2:3	-0.0164658	0.00553811	-0.0277331	-0.00519841	Axis_2
PER	12.8285	1.97194e-07	PERIO_ALL2:4	-0.0354053	0.00497894	-0.0455351	-0.0252756	Axis_2
PER	12.8285	1.97194e-07	PERIO_ALL2:77	-0.00452171	0.00941591	-0.0236785	0.0146351	Axis_2
PER	12.8285	1.97194e-07	PERIO_ALL2:88	0.00433591	0.00974961	-0.0154998	0.0241716	Axis_2
PER	12.8285	1.97194e-07	PERIO_ALL2:99	-0.0197789	0.00751568	-0.0350697	-0.00448817	Axis_2
POV	1.93811	0.127298	POVERTY:1	0	0	0	0	Axis_2
POV	1.93811	0.127298	POVERTY:2	-0.00842437	0.00442622	-0.0174296	0.000580847	Axis_2
POV	1.93811	0.127298	POVERTY:3	-0.00385786	0.00496814	-0.0139656	0.00624989	Axis_2
POV	1.93811	0.127298	POVERTY:4	0.00332404	0.00354017	-0.00387849	0.0105266	Axis_2
POV	1.93811	0.127298	POVERTY:99	0.00138443	0.00707052	-0.0130007	0.0157695	Axis_2
RES	0.100709	0.752979	takes rx for inhaled respiratory:0	0	0	0	0	Axis_2
RES	0.100709	0.752979	takes rx for inhaled respiratory:1	0.00491853	0.0154989	-0.0266142	0.0364512	Axis_2
Rac	25.4623	1.10179e-09	Race/Ethnicity - Recode:1	0.0284622	0.00463312	0.019036	0.0378884	Axis_2
Rac	25.4623	1.10179e-09	Race/Ethnicity - Recode:2	0.0347988	0.00483681	0.0249583	0.0446394	Axis_2
Rac	25.4623	1.10179e-09	Race/Ethnicity - Recode:3	0	0	0	0	Axis_2
Rac	25.4623	1.10179e-09	Race/Ethnicity - Recode:4	-0.00998515	0.0040015	-0.0181263	-0.00184404	Axis_2
Rac	25.4623	1.10179e-09	Race/Ethnicity - Recode:5	0.0179361	0.0052362	0.00728297	0.0285892	Axis_2
dia	0.00348971	0.95325	diabetes based on 2 lab variables and 3 diq questions:0	0	0	0	0	Axis_2
dia	0.00348971	0.95325	diabetes based on 2 lab variables and 3 diq questions:1	-0.000270938	0.00458643	-0.00960209	0.00906022	Axis_2
ABI	2.09176	0.157527	takes rx for antibiotic:0	0	0	0	0	Axis_3
ABI	2.09176	0.157527	takes rx for antibiotic:1	-0.00751225	0.00519415	-0.0180798	0.00305532	Axis_3
AGE	7.02597	0.000330585	SPL5AGE3	2.33552e-06	6.70952e-06	-1.13151e-05	1.59861e-05	Axis_3
AGE	7.02597	0.000330585	AGE	-0.00032148	0.000765012	-0.00187791	0.00123495	Axis_3
AGE	7.02597	0.000330585	SPL5AGE1	6.47321e-08	2.24948e-06	-4.51186e-06	4.64132e-06	Axis_3
AGE	7.02597	0.000330585	SPL5AGE2	-8.4453e-07	5.64551e-06	-1.23304e-05	1.06413e-05	Axis_3
ALC	0.657625	0.683907	ALC_DK:0	0	0	0	0	Axis_3
ALC	0.657625	0.683907	ALC_DK:1	0.00134088	0.00283581	-0.00442863	0.00711039	Axis_3
ALC	0.657625	0.683907	ALC_DK:2	-2.89369e-05	0.00404608	-0.00826074	0.00820287	Axis_3
ALC	0.657625	0.683907	ALC_DK:3	0.0014079	0.00364578	-0.00600949	0.00882529	Axis_3
ALC	0.657625	0.683907	ALC_DK:4	-0.00330125	0.0040686	-0.0115789	0.00497638	Axis_3
ALC	0.657625	0.683907	ALC_DK:5	-0.00774594	0.00549723	-0.0189301	0.00343826	Axis_3
ALC	0.657625	0.683907	ALC_DK:99	0.00194407	0.00448992	-0.00719074	0.0110789	Axis_3
ALI	0.00269763	0.958891	takes rx for antihyperlipidemic:0	0	0	0	0	Axis_3
ALI	0.00269763	0.958891	takes rx for antihyperlipidemic:1	-0.000132318	0.00254758	-0.00531542	0.00505078	Axis_3
BMI	0.440736	0.778237	BMI2:1	0.00712679	0.00801536	-0.00918059	0.0234342	Axis_3
BMI	0.440736	0.778237	BMI2:2	0	0	0	0	Axis_3
BMI	0.440736	0.778237	BMI2:3	-0.00230108	0.00267194	-0.00773718	0.00313502	Axis_3
BMI	0.440736	0.778237	BMI2:4	-0.00131055	0.00308091	-0.00757871	0.0049576	Axis_3
BMI	0.440736	0.778237	BMI2:5	-0.000726191	0.00428485	-0.00944379	0.0079914	Axis_3
EDU	1.46288	0.246196	EDUCAT2:1	0	0	0	0	Axis_3
EDU	1.46288	0.246196	EDUCAT2:2	-0.00166343	0.00458017	-0.0109819	0.00765498	Axis_3
EDU	1.46288	0.246196	EDUCAT2:3	-0.00513435	0.00342428	-0.0121011	0.00183239	Axis_3
GEN	7.2778	0.0109129	GENDER:0	0.00539815	0.00200099	0.0013271	0.00946919	Axis_3
GEN	7.2778	0.0109129	GENDER:1	0	0	0	0	Axis_3
GER	0.0508218	0.82303	takes rx for GERD:0	0	0	0	0	Axis_3
GER	0.0508218	0.82303	takes rx for GERD:1	-0.000903114	0.00400606	-0.0090535	0.00724727	Axis_3
HBP	2.64484	0.113399	LABHYPERTENSION:0	0	0	0	0	Axis_3
HBP	2.64484	0.113399	LABHYPERTENSION:1	-0.00429832	0.00264301	-0.00967556	0.00107892	Axis_3
MAR	0.232116	0.794137	MARITAL2:1	0	0	0	0	Axis_3
MAR	0.232116	0.794137	MARITAL2:2	0.00174366	0.00261063	-0.00356771	0.00705503	Axis_3
MAR	0.232116	0.794137	MARITAL2:3	0.00142006	0.00476174	-0.00826778	0.0111079	Axis_3
NSM	15.4983	1.79427e-05	NSMOKING2:1	0	0	0	0	Axis_3
NSM	15.4983	1.79427e-05	NSMOKING2:2	-0.00648065	0.00248765	-0.0115418	-0.00141948	Axis_3
NSM	15.4983	1.79427e-05	NSMOKING2:3	-0.0156961	0.0028345	-0.021463	-0.0099293	Axis_3
PER	5.15542	0.000780397	PERIO_ALL2:1	0	0	0	0	Axis_3
PER	5.15542	0.000780397	PERIO_ALL2:2	0.0117145	0.00546114	0.000603732	0.0228253	Axis_3
PER	5.15542	0.000780397	PERIO_ALL2:3	0.0101101	0.00384294	0.00229155	0.0179286	Axis_3
PER	5.15542	0.000780397	PERIO_ALL2:4	0.0209584	0.00417018	0.0124741	0.0294427	Axis_3
PER	5.15542	0.000780397	PERIO_ALL2:77	0.0127067	0.00674563	-0.00101734	0.0264308	Axis_3
PER	5.15542	0.000780397	PERIO_ALL2:88	0.00789313	0.00949174	-0.011418	0.0272042	Axis_3
PER	5.15542	0.000780397	PERIO_ALL2:99	0.009193	0.00438694	0.000267712	0.0181183	Axis_3
POV	1.26249	0.304376	POVERTY:1	0	0	0	0	Axis_3
POV	1.26249	0.304376	POVERTY:2	0.00213482	0.00282226	-0.00360711	0.00787675	Axis_3
POV	1.26249	0.304376	POVERTY:3	-0.00550877	0.0032259	-0.0120719	0.00105437	Axis_3
POV	1.26249	0.304376	POVERTY:4	-0.0021538	0.00307511	-0.00841016	0.00410255	Axis_3
POV	1.26249	0.304376	POVERTY:99	-0.00290974	0.00436689	-0.0117943	0.00597477	Axis_3
RES	0.178436	0.675461	takes rx for inhaled respiratory:0	0	0	0	0	Axis_3
RES	0.178436	0.675461	takes rx for inhaled respiratory:1	0.00394686	0.00934354	-0.0150627	0.0229564	Axis_3
Rac	1.6864	0.176618	Race/Ethnicity - Recode:1	0.00230165	0.00301948	-0.00384152	0.00844482	Axis_3
Rac	1.6864	0.176618	Race/Ethnicity - Recode:2	0.00164993	0.00401423	-0.00651707	0.00981694	Axis_3
Rac	1.6864	0.176618	Race/Ethnicity - Recode:3	0	0	0	0	Axis_3
Rac	1.6864	0.176618	Race/Ethnicity - Recode:4	0.00622902	0.00281358	0.000504738	0.0119533	Axis_3
Rac	1.6864	0.176618	Race/Ethnicity - Recode:5	0.00671091	0.0039632	-0.00135228	0.0147741	Axis_3
dia	0.152112	0.699032	diabetes based on 2 lab variables and 3 diq questions:0	0	0	0	0	Axis_3
dia	0.152112	0.699032	diabetes based on 2 lab variables and 3 diq questions:1	0.0013191	0.00338217	-0.00556197	0.00820016	Axis_3
ABI	6.4222	0.0161985	takes rx for antibiotic:0	0	0	0	0	Axis_4
ABI	6.4222	0.0161985	takes rx for antibiotic:1	0.0105613	0.00416749	0.00208246	0.0190401	Axis_4
AGE	3.38327	0.0199866	SPL5AGE3	-7.10299e-06	3.08597e-06	-1.33814e-05	-8.24542e-07	Axis_4
AGE	3.38327	0.0199866	AGE	0.000360343	0.000486447	-0.00062934	0.00135003	Axis_4
AGE	3.38327	0.0199866	SPL5AGE1	-1.37372e-06	1.09104e-06	-3.59346e-06	8.4601e-07	Axis_4
AGE	3.38327	0.0199866	SPL5AGE2	4.30184e-06	2.49073e-06	-7.65594e-07	9.36927e-06	Axis_4
ALC	0.63023	0.704956	ALC_DK:0	0	0	0	0	Axis_4
ALC	0.63023	0.704956	ALC_DK:1	-0.00214097	0.00264133	-0.0075148	0.00323286	Axis_4
ALC	0.63023	0.704956	ALC_DK:2	-0.00181561	0.00236786	-0.00663307	0.00300184	Axis_4
ALC	0.63023	0.704956	ALC_DK:3	0.000899323	0.00255565	-0.00430019	0.00609883	Axis_4
ALC	0.63023	0.704956	ALC_DK:4	0.00217261	0.00345552	-0.0048577	0.00920293	Axis_4
ALC	0.63023	0.704956	ALC_DK:5	-0.000131841	0.00397112	-0.00821114	0.00794746	Axis_4
ALC	0.63023	0.704956	ALC_DK:99	-0.00177628	0.00329151	-0.00847291	0.00492035	Axis_4
ALI	7.01598	0.0122982	takes rx for antihyperlipidemic:0	0	0	0	0	Axis_4
ALI	7.01598	0.0122982	takes rx for antihyperlipidemic:1	0.0066362	0.00250539	0.00153895	0.0117334	Axis_4
BMI	0.923104	0.462297	BMI2:1	0.0011749	0.0062684	-0.0115782	0.0139281	Axis_4
BMI	0.923104	0.462297	BMI2:2	0	0	0	0	Axis_4
BMI	0.923104	0.462297	BMI2:3	-0.00274627	0.00212904	-0.00707783	0.00158528	Axis_4
BMI	0.923104	0.462297	BMI2:4	-0.00390567	0.00231646	-0.00861854	0.000807211	Axis_4
BMI	0.923104	0.462297	BMI2:5	-0.00439637	0.00269254	-0.00987439	0.00108164	Axis_4
EDU	4.71359	0.0158253	EDUCAT2:1	0	0	0	0	Axis_4
EDU	4.71359	0.0158253	EDUCAT2:2	0.0066802	0.00227176	0.00205827	0.0113021	Axis_4
EDU	4.71359	0.0158253	EDUCAT2:3	0.00576069	0.00246398	0.000747684	0.0107737	Axis_4
GEN	6.07901	0.0190505	GENDER:0	0.00421905	0.00171119	0.000737608	0.00770049	Axis_4
GEN	6.07901	0.0190505	GENDER:1	0	0	0	0	Axis_4
GER	0.0369697	0.848705	takes rx for GERD:0	0	0	0	0	Axis_4
GER	0.0369697	0.848705	takes rx for GERD:1	0.000554547	0.00288414	-0.00531327	0.00642236	Axis_4
HBP	1.17453	0.286328	LABHYPERTENSION:0	0	0	0	0	Axis_4
HBP	1.17453	0.286328	LABHYPERTENSION:1	0.00235763	0.00217543	-0.00206831	0.00678357	Axis_4
MAR	0.790194	0.462154	MARITAL2:1	0	0	0	0	Axis_4
MAR	0.790194	0.462154	MARITAL2:2	0.00176691	0.00213494	-0.00257665	0.00611047	Axis_4
MAR	0.790194	0.462154	MARITAL2:3	-0.00123408	0.00289443	-0.00712284	0.00465468	Axis_4
NSM	0.992991	0.381266	NSMOKING2:1	0	0	0	0	Axis_4
NSM	0.992991	0.381266	NSMOKING2:2	0.00196116	0.00201289	-0.00213409	0.00605641	Axis_4
NSM	0.992991	0.381266	NSMOKING2:3	0.00245745	0.00219767	-0.00201374	0.00692863	Axis_4
PER	9.40477	4.94653e-06	PERIO_ALL2:1	0	0	0	0	Axis_4
PER	9.40477	4.94653e-06	PERIO_ALL2:2	-0.0115154	0.00329342	-0.0182159	-0.00481489	Axis_4
PER	9.40477	4.94653e-06	PERIO_ALL2:3	-0.0106276	0.00217051	-0.0150435	-0.00621165	Axis_4
PER	9.40477	4.94653e-06	PERIO_ALL2:4	-0.0313415	0.00439296	-0.0402791	-0.022404	Axis_4
PER	9.40477	4.94653e-06	PERIO_ALL2:77	-0.00637238	0.00387962	-0.0142655	0.00152077	Axis_4
PER	9.40477	4.94653e-06	PERIO_ALL2:88	-0.00795894	0.00600347	-0.0201731	0.00425522	Axis_4
PER	9.40477	4.94653e-06	PERIO_ALL2:99	-0.00986693	0.00315652	-0.0162889	-0.00344493	Axis_4
POV	1.24182	0.312415	POVERTY:1	0	0	0	0	Axis_4
POV	1.24182	0.312415	POVERTY:2	0.00305574	0.00214949	-0.00131743	0.00742891	Axis_4
POV	1.24182	0.312415	POVERTY:3	0.00380486	0.00270345	-0.00169535	0.00930507	Axis_4
POV	1.24182	0.312415	POVERTY:4	0.000906002	0.00195807	-0.00307773	0.00488973	Axis_4
POV	1.24182	0.312415	POVERTY:99	0.00329184	0.00295908	-0.00272845	0.00931213	Axis_4
RES	0.0132461	0.90907	takes rx for inhaled respiratory:0	0	0	0	0	Axis_4
RES	0.0132461	0.90907	takes rx for inhaled respiratory:1	-0.000917833	0.0079748	-0.0171427	0.015307	Axis_4
Rac	4.69675	0.00412149	Race/Ethnicity - Recode:1	-6.76522e-05	0.00255447	-0.00526476	0.00512945	Axis_4
Rac	4.69675	0.00412149	Race/Ethnicity - Recode:2	0.00264349	0.00254884	-0.00254216	0.00782914	Axis_4
Rac	4.69675	0.00412149	Race/Ethnicity - Recode:3	0	0	0	0	Axis_4
Rac	4.69675	0.00412149	Race/Ethnicity - Recode:4	0.00295582	0.00250059	-0.00213167	0.00804331	Axis_4
Rac	4.69675	0.00412149	Race/Ethnicity - Recode:5	-0.00716716	0.00240544	-0.0120611	-0.00227325	Axis_4
dia	0.0101145	0.9205	diabetes based on 2 lab variables and 3 diq questions:0	0	0	0	0	Axis_4
dia	0.0101145	0.9205	diabetes based on 2 lab variables and 3 diq questions:1	-0.000261084	0.00259602	-0.00554273	0.00502057	Axis_4
ABI	1.27263	0.267409	takes rx for antibiotic:0	0	0	0	0	Axis_5
ABI	1.27263	0.267409	takes rx for antibiotic:1	-0.00379082	0.00336033	-0.0106275	0.00304582	Axis_5
AGE	3.05991	0.0299871	SPL5AGE3	-1.38307e-06	4.36085e-06	-1.02553e-05	7.48914e-06	Axis_5
AGE	3.05991	0.0299871	AGE	0.000841662	0.000561768	-0.000301264	0.00198459	Axis_5
AGE	3.05991	0.0299871	SPL5AGE1	-1.7521e-06	1.52067e-06	-4.84592e-06	1.34172e-06	Axis_5
AGE	3.05991	0.0299871	SPL5AGE2	3.11702e-06	3.74002e-06	-4.4921e-06	1.07261e-05	Axis_5
ALC	0.849829	0.541267	ALC_DK:0	0	0	0	0	Axis_5
ALC	0.849829	0.541267	ALC_DK:1	0.00264399	0.00293432	-0.00332594	0.00861392	Axis_5
ALC	0.849829	0.541267	ALC_DK:2	-0.000271644	0.00210319	-0.00455062	0.00400733	Axis_5
ALC	0.849829	0.541267	ALC_DK:3	-0.000647754	0.00264219	-0.00602334	0.00472783	Axis_5
ALC	0.849829	0.541267	ALC_DK:4	0.00396819	0.00358208	-0.0033196	0.011256	Axis_5
ALC	0.849829	0.541267	ALC_DK:5	0.00292501	0.00404544	-0.0053055	0.0111555	Axis_5
ALC	0.849829	0.541267	ALC_DK:99	-0.0026226	0.00339549	-0.00953078	0.00428557	Axis_5
ALI	0.108612	0.743812	takes rx for antihyperlipidemic:0	0	0	0	0	Axis_5
ALI	0.108612	0.743812	takes rx for antihyperlipidemic:1	-0.000780568	0.00236849	-0.0055993	0.00403816	Axis_5
BMI	0.944158	0.450822	BMI2:1	1.96421e-06	0.00502266	-0.0102167	0.0102206	Axis_5
BMI	0.944158	0.450822	BMI2:2	0	0	0	0	Axis_5
BMI	0.944158	0.450822	BMI2:3	0.00121164	0.00180984	-0.00247051	0.00489379	Axis_5
BMI	0.944158	0.450822	BMI2:4	-0.00240217	0.00219418	-0.00686626	0.00206192	Axis_5
BMI	0.944158	0.450822	BMI2:5	-6.8944e-05	0.00231456	-0.00477796	0.00464007	Axis_5
EDU	3.45872	0.0432809	EDUCAT2:1	0	0	0	0	Axis_5
EDU	3.45872	0.0432809	EDUCAT2:2	-0.0013443	0.00216842	-0.00575598	0.00306738	Axis_5
EDU	3.45872	0.0432809	EDUCAT2:3	-0.00439188	0.00175983	-0.00797228	-0.000811485	Axis_5
GEN	4.45054	0.0425587	GENDER:0	-0.00293083	0.00138926	-0.0057573	-0.000104355	Axis_5
GEN	4.45054	0.0425587	GENDER:1	0	0	0	0	Axis_5
GER	5.35825	0.0269886	takes rx for GERD:0	0	0	0	0	Axis_5
GER	5.35825	0.0269886	takes rx for GERD:1	0.00468021	0.00202187	0.00056668	0.00879375	Axis_5
HBP	0.0118716	0.913897	LABHYPERTENSION:0	0	0	0	0	Axis_5
HBP	0.0118716	0.913897	LABHYPERTENSION:1	0.000133118	0.00122175	-0.00235255	0.00261878	Axis_5
MAR	1.15907	0.326223	MARITAL2:1	0	0	0	0	Axis_5
MAR	1.15907	0.326223	MARITAL2:2	0.00312647	0.0021262	-0.00119932	0.00745226	Axis_5
MAR	1.15907	0.326223	MARITAL2:3	0.0026933	0.00214076	-0.00166211	0.00704872	Axis_5
NSM	20.7614	1.45446e-06	NSMOKING2:1	0	0	0	0	Axis_5
NSM	20.7614	1.45446e-06	NSMOKING2:2	0.00237481	0.00192713	-0.00154596	0.00629559	Axis_5
NSM	20.7614	1.45446e-06	NSMOKING2:3	0.0133522	0.00207212	0.00913639	0.0175679	Axis_5
PER	6.57644	0.000122075	PERIO_ALL2:1	0	0	0	0	Axis_5
PER	6.57644	0.000122075	PERIO_ALL2:2	0.00542142	0.00440717	-0.00354504	0.0143879	Axis_5
PER	6.57644	0.000122075	PERIO_ALL2:3	0.00601253	0.00301592	-0.000123416	0.0121485	Axis_5
PER	6.57644	0.000122075	PERIO_ALL2:4	0.0166959	0.00319785	0.0101898	0.023202	Axis_5
PER	6.57644	0.000122075	PERIO_ALL2:77	0.0020893	0.00360844	-0.00525213	0.00943072	Axis_5
PER	6.57644	0.000122075	PERIO_ALL2:88	0.000840676	0.00464196	-0.00860346	0.0102848	Axis_5
PER	6.57644	0.000122075	PERIO_ALL2:99	0.00667613	0.00321729	0.000130513	0.0132218	Axis_5
POV	7.3068	0.000249347	POVERTY:1	0	0	0	0	Axis_5
POV	7.3068	0.000249347	POVERTY:2	0.00235273	0.00199518	-0.0017065	0.00641195	Axis_5
POV	7.3068	0.000249347	POVERTY:3	-0.00455798	0.00230505	-0.00924765	0.000131683	Axis_5
POV	7.3068	0.000249347	POVERTY:4	-0.0061554	0.00176961	-0.00975569	-0.00255511	Axis_5
POV	7.3068	0.000249347	POVERTY:99	-0.0042928	0.00247141	-0.00932092	0.000735325	Axis_5
RES	0.883845	0.353982	takes rx for inhaled respiratory:0	0	0	0	0	Axis_5
RES	0.883845	0.353982	takes rx for inhaled respiratory:1	-0.0065689	0.00698722	-0.0207845	0.00764671	Axis_5
Rac	3.06115	0.02994	Race/Ethnicity - Recode:1	-0.00019009	0.00246138	-0.0051978	0.00481762	Axis_5
Rac	3.06115	0.02994	Race/Ethnicity - Recode:2	0.000259513	0.00240676	-0.00463707	0.0051561	Axis_5
Rac	3.06115	0.02994	Race/Ethnicity - Recode:3	0	0	0	0	Axis_5
Rac	3.06115	0.02994	Race/Ethnicity - Recode:4	0.00444396	0.0013416	0.00171444	0.00717348	Axis_5
Rac	3.06115	0.02994	Race/Ethnicity - Recode:5	-0.00112222	0.00230288	-0.00580746	0.00356302	Axis_5
dia	1.1127	0.299159	diabetes based on 2 lab variables and 3 diq questions:0	0	0	0	0	Axis_5
dia	1.1127	0.299159	diabetes based on 2 lab variables and 3 diq questions:1	0.00193981	0.00183895	-0.00180157	0.00568118	Axis_5
ABI	4.2168	0.0480201	takes rx for antibiotic:0	0	0	0	0	Axis_6
ABI	4.2168	0.0480201	takes rx for antibiotic:1	0.00727287	0.00354172	6.71886e-05	0.0144785	Axis_6
AGE	12.8999	1.98527e-06	SPL5AGE3	1.41119e-06	2.38851e-06	-3.44826e-06	6.27064e-06	Axis_6
AGE	12.8999	1.98527e-06	AGE	-0.00130541	0.000454926	-0.00223096	-0.000379855	Axis_6
AGE	12.8999	1.98527e-06	SPL5AGE1	2.41328e-06	1.05705e-06	2.62701e-07	4.56386e-06	Axis_6
AGE	12.8999	1.98527e-06	SPL5AGE2	-4.01961e-06	2.37643e-06	-8.8545e-06	8.15278e-07	Axis_6
ALC	0.759837	0.606475	ALC_DK:0	0	0	0	0	Axis_6
ALC	0.759837	0.606475	ALC_DK:1	0.0029302	0.00198685	-0.00111208	0.00697247	Axis_6
ALC	0.759837	0.606475	ALC_DK:2	0.00041461	0.0020204	-0.00369593	0.00452515	Axis_6
ALC	0.759837	0.606475	ALC_DK:3	0.000550354	0.00267348	-0.00488888	0.00598958	Axis_6
ALC	0.759837	0.606475	ALC_DK:4	-3.64371e-05	0.00288813	-0.00591238	0.00583951	Axis_6
ALC	0.759837	0.606475	ALC_DK:5	0.00211339	0.00396043	-0.00594416	0.0101709	Axis_6
ALC	0.759837	0.606475	ALC_DK:99	0.000118968	0.00251865	-0.00500525	0.00524319	Axis_6
ALI	0.0987899	0.755265	takes rx for antihyperlipidemic:0	0	0	0	0	Axis_6
ALI	0.0987899	0.755265	takes rx for antihyperlipidemic:1	-0.000717397	0.00228246	-0.0053611	0.0039263	Axis_6
BMI	4.56365	0.00481128	BMI2:1	0.00197317	0.00389455	-0.00595035	0.00989669	Axis_6
BMI	4.56365	0.00481128	BMI2:2	0	0	0	0	Axis_6
BMI	4.56365	0.00481128	BMI2:3	-0.00165615	0.00150549	-0.00471909	0.00140679	Axis_6
BMI	4.56365	0.00481128	BMI2:4	0.0025793	0.00165456	-0.000786938	0.00594553	Axis_6
BMI	4.56365	0.00481128	BMI2:5	0.0072024	0.00241379	0.00229151	0.0121133	Axis_6
EDU	3.59579	0.0386589	EDUCAT2:1	0	0	0	0	Axis_6
EDU	3.59579	0.0386589	EDUCAT2:2	0.00138118	0.0018176	-0.00231675	0.0050791	Axis_6
EDU	3.59579	0.0386589	EDUCAT2:3	0.0047589	0.00196241	0.000766351	0.00875146	Axis_6
GEN	2.00336	0.16632	GENDER:0	-0.00193859	0.00136964	-0.00472514	0.000847966	Axis_6
GEN	2.00336	0.16632	GENDER:1	0	0	0	0	Axis_6
GER	4.05727	0.0521919	takes rx for GERD:0	0	0	0	0	Axis_6
GER	4.05727	0.0521919	takes rx for GERD:1	0.00406537	0.00201829	-4.08692e-05	0.00817161	Axis_6
HBP	0.0110316	0.916987	LABHYPERTENSION:0	0	0	0	0	Axis_6
HBP	0.0110316	0.916987	LABHYPERTENSION:1	-0.000157734	0.00150178	-0.00321314	0.00289767	Axis_6
MAR	0.705277	0.501265	MARITAL2:1	0	0	0	0	Axis_6
MAR	0.705277	0.501265	MARITAL2:2	-6.61607e-05	0.00188831	-0.00390795	0.00377563	Axis_6
MAR	0.705277	0.501265	MARITAL2:3	0.00129964	0.00170954	-0.00217846	0.00477773	Axis_6
NSM	1.42422	0.255107	NSMOKING2:1	0	0	0	0	Axis_6
NSM	1.42422	0.255107	NSMOKING2:2	0.00203582	0.00124489	-0.000496922	0.00456856	Axis_6
NSM	1.42422	0.255107	NSMOKING2:3	0.000488529	0.00155062	-0.00266622	0.00364328	Axis_6
PER	25.1385	5.50493e-11	PERIO_ALL2:1	0	0	0	0	Axis_6
PER	25.1385	5.50493e-11	PERIO_ALL2:2	-0.00561933	0.0032857	-0.0123041	0.00106549	Axis_6
PER	25.1385	5.50493e-11	PERIO_ALL2:3	-0.00857029	0.00144986	-0.0115201	-0.00562053	Axis_6
PER	25.1385	5.50493e-11	PERIO_ALL2:4	-0.0224943	0.00235861	-0.0272929	-0.0176957	Axis_6
PER	25.1385	5.50493e-11	PERIO_ALL2:77	-0.00212219	0.00326679	-0.00876853	0.00452414	Axis_6
PER	25.1385	5.50493e-11	PERIO_ALL2:88	0.0164191	0.00460068	0.007059	0.0257793	Axis_6
PER	25.1385	5.50493e-11	PERIO_ALL2:99	-0.00439322	0.00299703	-0.0104907	0.00170428	Axis_6
POV	0.78161	0.545258	POVERTY:1	0	0	0	0	Axis_6
POV	0.78161	0.545258	POVERTY:2	-0.000626982	0.00151108	-0.0037013	0.00244734	Axis_6
POV	0.78161	0.545258	POVERTY:3	0.00257901	0.00188774	-0.00126163	0.00641965	Axis_6
POV	0.78161	0.545258	POVERTY:4	0.00202394	0.0020529	-0.00215272	0.0062006	Axis_6
POV	0.78161	0.545258	POVERTY:99	0.0007647	0.00264906	-0.00462486	0.00615426	Axis_6
RES	0.131878	0.718809	takes rx for inhaled respiratory:0	0	0	0	0	Axis_6
RES	0.131878	0.718809	takes rx for inhaled respiratory:1	0.00194663	0.00536041	-0.0089592	0.0128525	Axis_6
Rac	2.20646	0.0897618	Race/Ethnicity - Recode:1	-0.00646656	0.0028812	-0.0123284	-0.000604707	Axis_6
Rac	2.20646	0.0897618	Race/Ethnicity - Recode:2	-0.00565381	0.00247851	-0.0106964	-0.000611241	Axis_6
Rac	2.20646	0.0897618	Race/Ethnicity - Recode:3	0	0	0	0	Axis_6
Rac	2.20646	0.0897618	Race/Ethnicity - Recode:4	-0.00205247	0.00196149	-0.00604315	0.00193822	Axis_6
Rac	2.20646	0.0897618	Race/Ethnicity - Recode:5	-0.00300226	0.00211656	-0.00730844	0.00130391	Axis_6
dia	1.36129	0.251677	diabetes based on 2 lab variables and 3 diq questions:0	0	0	0	0	Axis_6
dia	1.36129	0.251677	diabetes based on 2 lab variables and 3 diq questions:1	-0.00333036	0.00285441	-0.00913771	0.00247698	Axis_6
ABI	0.000397898	0.984205	takes rx for antibiotic:0	0	0	0	0	Axis_7
ABI	0.000397898	0.984205	takes rx for antibiotic:1	4.46022e-05	0.00223599	-0.00450456	0.00459376	Axis_7
AGE	0.995685	0.4237	SPL5AGE3	1.41879e-06	2.37811e-06	-3.41952e-06	6.25709e-06	Axis_7
AGE	0.995685	0.4237	AGE	-0.000238723	0.000331473	-0.00091311	0.000435664	Axis_7
AGE	0.995685	0.4237	SPL5AGE1	1.08604e-06	8.89953e-07	-7.24581e-07	2.89667e-06	Axis_7
AGE	0.995685	0.4237	SPL5AGE2	-2.30574e-06	2.07735e-06	-6.53215e-06	1.92067e-06	Axis_7
ALC	1.6185	0.173167	ALC_DK:0	0	0	0	0	Axis_7
ALC	1.6185	0.173167	ALC_DK:1	-0.000424674	0.0023701	-0.00524667	0.00439732	Axis_7
ALC	1.6185	0.173167	ALC_DK:2	-0.00319058	0.00182782	-0.0069093	0.000528137	Axis_7
ALC	1.6185	0.173167	ALC_DK:3	-0.00481909	0.00198182	-0.00885113	-0.00078704	Axis_7
ALC	1.6185	0.173167	ALC_DK:4	-0.0033878	0.00262427	-0.00872692	0.00195132	Axis_7
ALC	1.6185	0.173167	ALC_DK:5	-0.00315327	0.00329677	-0.0098606	0.00355407	Axis_7
ALC	1.6185	0.173167	ALC_DK:99	-0.000583488	0.00252566	-0.00572198	0.004555	Axis_7
ALI	7.57952	0.00952231	takes rx for antihyperlipidemic:0	0	0	0	0	Axis_7
ALI	7.57952	0.00952231	takes rx for antihyperlipidemic:1	0.00456145	0.00165684	0.00119057	0.00793232	Axis_7
BMI	1.78212	0.155963	BMI2:1	0.00138088	0.00331743	-0.00536849	0.00813025	Axis_7
BMI	1.78212	0.155963	BMI2:2	0	0	0	0	Axis_7
BMI	1.78212	0.155963	BMI2:3	-0.00192876	0.00188233	-0.00575838	0.00190087	Axis_7
BMI	1.78212	0.155963	BMI2:4	-0.0030768	0.00209681	-0.00734279	0.00118919	Axis_7
BMI	1.78212	0.155963	BMI2:5	-0.00357315	0.0015162	-0.00665788	-0.000488418	Axis_7
EDU	0.748234	0.481059	EDUCAT2:1	0	0	0	0	Axis_7
EDU	0.748234	0.481059	EDUCAT2:2	-0.00200856	0.00170998	-0.00548754	0.00147043	Axis_7
EDU	0.748234	0.481059	EDUCAT2:3	-0.00174582	0.0017199	-0.00524498	0.00175334	Axis_7
GEN	0.209778	0.649943	GENDER:0	0.000583912	0.00127487	-0.00200984	0.00317766	Axis_7
GEN	0.209778	0.649943	GENDER:1	0	0	0	0	Axis_7
GER	0.538071	0.468413	takes rx for GERD:0	0	0	0	0	Axis_7
GER	0.538071	0.468413	takes rx for GERD:1	0.00161783	0.00220552	-0.00286935	0.006105	Axis_7
HBP	2.62302	0.114843	LABHYPERTENSION:0	0	0	0	0	Axis_7
HBP	2.62302	0.114843	LABHYPERTENSION:1	0.00186918	0.00115412	-0.000478893	0.00421725	Axis_7
MAR	3.14602	0.0561637	MARITAL2:1	0	0	0	0	Axis_7
MAR	3.14602	0.0561637	MARITAL2:2	-0.00149045	0.00183184	-0.00521736	0.00223645	Axis_7
MAR	3.14602	0.0561637	MARITAL2:3	-0.00472152	0.00207575	-0.00894466	-0.00049838	Axis_7
NSM	1.83865	0.174953	NSMOKING2:1	0	0	0	0	Axis_7
NSM	1.83865	0.174953	NSMOKING2:2	0.00101206	0.00148155	-0.00200217	0.00402629	Axis_7
NSM	1.83865	0.174953	NSMOKING2:3	-0.00188584	0.00139561	-0.00472523	0.000953557	Axis_7
PER	7.44513	4.28046e-05	PERIO_ALL2:1	0	0	0	0	Axis_7
PER	7.44513	4.28046e-05	PERIO_ALL2:2	0.000152639	0.0027887	-0.00552102	0.0058263	Axis_7
PER	7.44513	4.28046e-05	PERIO_ALL2:3	-0.00563713	0.0021551	-0.0100217	-0.00125255	Axis_7
PER	7.44513	4.28046e-05	PERIO_ALL2:4	-0.00662986	0.00338923	-0.0135253	0.000265575	Axis_7
PER	7.44513	4.28046e-05	PERIO_ALL2:77	0.00135208	0.00230546	-0.00333841	0.00604258	Axis_7
PER	7.44513	4.28046e-05	PERIO_ALL2:88	0.0245855	0.00482213	0.0147748	0.0343962	Axis_7
PER	7.44513	4.28046e-05	PERIO_ALL2:99	0.00151749	0.00312009	-0.00483038	0.00786537	Axis_7
POV	1.81694	0.149055	POVERTY:1	0	0	0	0	Axis_7
POV	1.81694	0.149055	POVERTY:2	0.00219407	0.00160176	-0.00106473	0.00545286	Axis_7
POV	1.81694	0.149055	POVERTY:3	0.00303004	0.00248344	-0.00202255	0.00808263	Axis_7
POV	1.81694	0.149055	POVERTY:4	0.00255304	0.00151085	-0.000520806	0.00562688	Axis_7
POV	1.81694	0.149055	POVERTY:99	-4.86541e-05	0.0020629	-0.00424567	0.00414836	Axis_7
RES	0.250173	0.620273	takes rx for inhaled respiratory:0	0	0	0	0	Axis_7
RES	0.250173	0.620273	takes rx for inhaled respiratory:1	-0.00386675	0.00773083	-0.0195952	0.0118617	Axis_7
Rac	4.72769	0.00397652	Race/Ethnicity - Recode:1	0.00117196	0.00175882	-0.00240639	0.0047503	Axis_7
Rac	4.72769	0.00397652	Race/Ethnicity - Recode:2	0.00126061	0.00151016	-0.00181182	0.00433305	Axis_7
Rac	4.72769	0.00397652	Race/Ethnicity - Recode:3	0	0	0	0	Axis_7
Rac	4.72769	0.00397652	Race/Ethnicity - Recode:4	-0.00468482	0.00128371	-0.00729655	-0.0020731	Axis_7
Rac	4.72769	0.00397652	Race/Ethnicity - Recode:5	-0.00313996	0.00237132	-0.00796444	0.00168452	Axis_7
dia	0.346684	0.560005	diabetes based on 2 lab variables and 3 diq questions:0	0	0	0	0	Axis_7
dia	0.346684	0.560005	diabetes based on 2 lab variables and 3 diq questions:1	0.0012806	0.00217494	-0.00314435	0.00570555	Axis_7
ABI	3.89269	0.0569216	takes rx for antibiotic:0	0	0	0	0	Axis_8
ABI	3.89269	0.0569216	takes rx for antibiotic:1	0.00447496	0.00226811	-0.000139549	0.00908947	Axis_8
AGE	1.2008	0.328944	SPL5AGE3	4.82214e-07	2.62442e-06	-4.85721e-06	5.82164e-06	Axis_8
AGE	1.2008	0.328944	AGE	-0.000643398	0.00032305	-0.00130065	1.38529e-05	Axis_8
AGE	1.2008	0.328944	SPL5AGE1	1.03005e-06	8.2417e-07	-6.46739e-07	2.70683e-06	Axis_8
AGE	1.2008	0.328944	SPL5AGE2	-1.71274e-06	2.05305e-06	-5.88969e-06	2.46422e-06	Axis_8
ALC	1.15465	0.35378	ALC_DK:0	0	0	0	0	Axis_8
ALC	1.15465	0.35378	ALC_DK:1	0.00091005	0.00193518	-0.00302711	0.00484721	Axis_8
ALC	1.15465	0.35378	ALC_DK:2	0.00257541	0.00132272	-0.00011569	0.00526651	Axis_8
ALC	1.15465	0.35378	ALC_DK:3	0.00130918	0.00165461	-0.00205716	0.00467552	Axis_8
ALC	1.15465	0.35378	ALC_DK:4	0.00223957	0.00155711	-0.000928388	0.00540753	Axis_8
ALC	1.15465	0.35378	ALC_DK:5	0.00360987	0.00285663	-0.00220199	0.00942173	Axis_8
ALC	1.15465	0.35378	ALC_DK:99	0.00109529	0.00205274	-0.00308105	0.00527163	Axis_8
ALI	3.02934	0.0910898	takes rx for antihyperlipidemic:0	0	0	0	0	Axis_8
ALI	3.02934	0.0910898	takes rx for antihyperlipidemic:1	0.00396088	0.00227571	-0.000669093	0.00859086	Axis_8
BMI	2.83233	0.0400397	BMI2:1	0.00319077	0.00310694	-0.00313033	0.00951188	Axis_8
BMI	2.83233	0.0400397	BMI2:2	0	0	0	0	Axis_8
BMI	2.83233	0.0400397	BMI2:3	-3.12607e-05	0.00124864	-0.00257164	0.00250912	Axis_8
BMI	2.83233	0.0400397	BMI2:4	0.000990422	0.00168067	-0.00242892	0.00440976	Axis_8
BMI	2.83233	0.0400397	BMI2:5	0.00450794	0.00146404	0.00152933	0.00748656	Axis_8
EDU	0.955691	0.394933	EDUCAT2:1	0	0	0	0	Axis_8
EDU	0.955691	0.394933	EDUCAT2:2	-0.00254973	0.00186879	-0.00635181	0.00125234	Axis_8
EDU	0.955691	0.394933	EDUCAT2:3	-0.00139038	0.00145482	-0.00435025	0.00156948	Axis_8
GEN	2.52273	0.121753	GENDER:0	0.00145257	0.000914536	-0.000408071	0.0033132	Axis_8
GEN	2.52273	0.121753	GENDER:1	0	0	0	0	Axis_8
GER	0.133088	0.71758	takes rx for GERD:0	0	0	0	0	Axis_8
GER	0.133088	0.71758	takes rx for GERD:1	-0.00066975	0.00183588	-0.00440487	0.00306537	Axis_8
HBP	0.493601	0.487252	LABHYPERTENSION:0	0	0	0	0	Axis_8
HBP	0.493601	0.487252	LABHYPERTENSION:1	0.000923611	0.00131462	-0.00175101	0.00359823	Axis_8
MAR	0.749707	0.480382	MARITAL2:1	0	0	0	0	Axis_8
MAR	0.749707	0.480382	MARITAL2:2	-0.00176718	0.00145288	-0.00472308	0.00118872	Axis_8
MAR	0.749707	0.480382	MARITAL2:3	-0.000823021	0.00137995	-0.00363055	0.00198451	Axis_8
NSM	0.740891	0.484451	NSMOKING2:1	0	0	0	0	Axis_8
NSM	0.740891	0.484451	NSMOKING2:2	-0.000909167	0.00147295	-0.0039059	0.00208756	Axis_8
NSM	0.740891	0.484451	NSMOKING2:3	-0.00148194	0.00131955	-0.00416657	0.0012027	Axis_8
PER	2.84251	0.0241817	PERIO_ALL2:1	0	0	0	0	Axis_8
PER	2.84251	0.0241817	PERIO_ALL2:2	0.0014634	0.0023218	-0.00326033	0.00618714	Axis_8
PER	2.84251	0.0241817	PERIO_ALL2:3	-0.000377868	0.00182545	-0.00409177	0.00333603	Axis_8
PER	2.84251	0.0241817	PERIO_ALL2:4	-0.00723956	0.00218862	-0.0116924	-0.00278678	Axis_8
PER	2.84251	0.0241817	PERIO_ALL2:77	0.000774737	0.00329032	-0.00591947	0.00746895	Axis_8
PER	2.84251	0.0241817	PERIO_ALL2:88	0.00219318	0.00383274	-0.00560457	0.00999094	Axis_8
PER	2.84251	0.0241817	PERIO_ALL2:99	-0.00187927	0.00216334	-0.00628063	0.00252209	Axis_8
POV	1.40453	0.254071	POVERTY:1	0	0	0	0	Axis_8
POV	1.40453	0.254071	POVERTY:2	-0.000392989	0.00105531	-0.00254003	0.00175405	Axis_8
POV	1.40453	0.254071	POVERTY:3	-0.00227096	0.00154546	-0.00541523	0.000873315	Axis_8
POV	1.40453	0.254071	POVERTY:4	-0.00148424	0.00170735	-0.00495786	0.00198939	Axis_8
POV	1.40453	0.254071	POVERTY:99	0.00258229	0.00283096	-0.00317735	0.00834193	Axis_8
RES	0.417217	0.522796	takes rx for inhaled respiratory:0	0	0	0	0	Axis_8
RES	0.417217	0.522796	takes rx for inhaled respiratory:1	0.00428144	0.00662841	-0.00920416	0.017767	Axis_8
Rac	4.78169	0.00373624	Race/Ethnicity - Recode:1	-0.00311144	0.00118867	-0.0055298	-0.000693067	Axis_8
Rac	4.78169	0.00373624	Race/Ethnicity - Recode:2	-0.0031826	0.00185199	-0.0069505	0.000585288	Axis_8
Rac	4.78169	0.00373624	Race/Ethnicity - Recode:3	0	0	0	0	Axis_8
Rac	4.78169	0.00373624	Race/Ethnicity - Recode:4	-0.00427512	0.00104841	-0.00640812	-0.00214211	Axis_8
Rac	4.78169	0.00373624	Race/Ethnicity - Recode:5	0.000919229	0.00199371	-0.003137	0.00497546	Axis_8
dia	3.27551	0.0794368	diabetes based on 2 lab variables and 3 diq questions:0	0	0	0	0	Axis_8
dia	3.27551	0.0794368	diabetes based on 2 lab variables and 3 diq questions:1	-0.00296389	0.00163766	-0.00629573	0.000367944	Axis_8
ABI	0.0224454	0.88182	takes rx for antibiotic:0	0	0	0	0	Axis_9
ABI	0.0224454	0.88182	takes rx for antibiotic:1	-0.000423417	0.00282621	-0.00617339	0.00532655	Axis_9
AGE	6.845	0.000397419	SPL5AGE3	-2.17807e-06	2.27193e-06	-6.80035e-06	2.4442e-06	Axis_9
AGE	6.845	0.000397419	AGE	0.000775709	0.000310429	0.000144136	0.00140728	Axis_9
AGE	6.845	0.000397419	SPL5AGE1	-1.64932e-06	7.86152e-07	-3.24875e-06	-4.98791e-08	Axis_9
AGE	6.845	0.000397419	SPL5AGE2	3.16785e-06	1.91418e-06	-7.26578e-07	7.06227e-06	Axis_9
ALC	0.648397	0.690992	ALC_DK:0	0	0	0	0	Axis_9
ALC	0.648397	0.690992	ALC_DK:1	0.00200316	0.00204847	-0.00216449	0.00617081	Axis_9
ALC	0.648397	0.690992	ALC_DK:2	0.00157303	0.00208917	-0.00267743	0.00582348	Axis_9
ALC	0.648397	0.690992	ALC_DK:3	0.000279665	0.00228412	-0.00436741	0.00492674	Axis_9
ALC	0.648397	0.690992	ALC_DK:4	0.00116533	0.00262931	-0.00418404	0.0065147	Axis_9
ALC	0.648397	0.690992	ALC_DK:5	0.0035411	0.00263391	-0.00181764	0.00889983	Axis_9
ALC	0.648397	0.690992	ALC_DK:99	0.000527712	0.00242224	-0.00440036	0.00545579	Axis_9
ALI	0.621786	0.436013	takes rx for antihyperlipidemic:0	0	0	0	0	Axis_9
ALI	0.621786	0.436013	takes rx for antihyperlipidemic:1	0.00169541	0.00215008	-0.00267896	0.00606979	Axis_9
BMI	1.04423	0.399386	BMI2:1	-0.00648906	0.00335725	-0.0133194	0.000341316	Axis_9
BMI	1.04423	0.399386	BMI2:2	0	0	0	0	Axis_9
BMI	1.04423	0.399386	BMI2:3	-0.000263344	0.00100718	-0.00231247	0.00178578	Axis_9
BMI	1.04423	0.399386	BMI2:4	-0.00078901	0.00104914	-0.0029235	0.00134548	Axis_9
BMI	1.04423	0.399386	BMI2:5	-0.00133193	0.00163832	-0.00466513	0.00200126	Axis_9
EDU	2.90502	0.0688498	EDUCAT2:1	0	0	0	0	Axis_9
EDU	2.90502	0.0688498	EDUCAT2:2	0.000918914	0.00163446	-0.00240643	0.00424425	Axis_9
EDU	2.90502	0.0688498	EDUCAT2:3	-0.00152712	0.00132634	-0.00422558	0.00117135	Axis_9
GEN	0.0685987	0.795016	GENDER:0	-0.000288765	0.00110252	-0.00253186	0.00195433	Axis_9
GEN	0.0685987	0.795016	GENDER:1	0	0	0	0	Axis_9
GER	0.00369791	0.951877	takes rx for GERD:0	0	0	0	0	Axis_9
GER	0.00369791	0.951877	takes rx for GERD:1	-9.58683e-05	0.00157651	-0.0033033	0.00311156	Axis_9
HBP	13.1399	0.000962162	LABHYPERTENSION:0	0	0	0	0	Axis_9
HBP	13.1399	0.000962162	LABHYPERTENSION:1	0.00293734	0.000810323	0.00128872	0.00458595	Axis_9
MAR	0.0598533	0.942005	MARITAL2:1	0	0	0	0	Axis_9
MAR	0.0598533	0.942005	MARITAL2:2	8.77774e-05	0.00152626	-0.00301742	0.00319297	Axis_9
MAR	0.0598533	0.942005	MARITAL2:3	-0.00036619	0.00190046	-0.00423269	0.00350032	Axis_9
NSM	15.0008	2.32364e-05	NSMOKING2:1	0	0	0	0	Axis_9
NSM	15.0008	2.32364e-05	NSMOKING2:2	0.00214322	0.00133716	-0.000577255	0.00486369	Axis_9
NSM	15.0008	2.32364e-05	NSMOKING2:3	0.00867898	0.00160938	0.00540467	0.0119533	Axis_9
PER	7.29242	5.12382e-05	PERIO_ALL2:1	0	0	0	0	Axis_9
PER	7.29242	5.12382e-05	PERIO_ALL2:2	0.00233048	0.00202115	-0.00178159	0.00644255	Axis_9
PER	7.29242	5.12382e-05	PERIO_ALL2:3	0.00279339	0.00154573	-0.00035143	0.00593821	Axis_9
PER	7.29242	5.12382e-05	PERIO_ALL2:4	0.00604266	0.00222824	0.00150927	0.0105761	Axis_9
PER	7.29242	5.12382e-05	PERIO_ALL2:77	0.00411947	0.002412	-0.000787783	0.00902673	Axis_9
PER	7.29242	5.12382e-05	PERIO_ALL2:88	0.0126127	0.00362453	0.00523852	0.0199869	Axis_9
PER	7.29242	5.12382e-05	PERIO_ALL2:99	0.00670709	0.00168778	0.00327328	0.0101409	Axis_9
POV	2.34978	0.0745196	POVERTY:1	0	0	0	0	Axis_9
POV	2.34978	0.0745196	POVERTY:2	-0.00217351	0.00144337	-0.00511006	0.000763051	Axis_9
POV	2.34978	0.0745196	POVERTY:3	-0.00227249	0.00120578	-0.00472566	0.000180681	Axis_9
POV	2.34978	0.0745196	POVERTY:4	-0.00443809	0.00145731	-0.00740301	-0.00147317	Axis_9
POV	2.34978	0.0745196	POVERTY:99	-0.00122628	0.00173347	-0.00475305	0.00230049	Axis_9
RES	1.53713	0.22379	takes rx for inhaled respiratory:0	0	0	0	0	Axis_9
RES	1.53713	0.22379	takes rx for inhaled respiratory:1	-0.00586059	0.00472701	-0.0154778	0.00375658	Axis_9
Rac	2.10553	0.102357	Race/Ethnicity - Recode:1	0.000282451	0.0012428	-0.00224604	0.00281094	Axis_9
Rac	2.10553	0.102357	Race/Ethnicity - Recode:2	-0.000845647	0.00145255	-0.00380089	0.0021096	Axis_9
Rac	2.10553	0.102357	Race/Ethnicity - Recode:3	0	0	0	0	Axis_9
Rac	2.10553	0.102357	Race/Ethnicity - Recode:4	0.00169349	0.00129346	-0.00093808	0.00432507	Axis_9
Rac	2.10553	0.102357	Race/Ethnicity - Recode:5	-0.00215669	0.00143545	-0.00507713	0.000763743	Axis_9
dia	0.357331	0.554073	diabetes based on 2 lab variables and 3 diq questions:0	0	0	0	0	Axis_9
dia	0.357331	0.554073	diabetes based on 2 lab variables and 3 diq questions:1	-0.000962689	0.00161046	-0.0042392	0.00231382	Axis_9
ABI	0.559665	0.459694	takes rx for antibiotic:0	0	0	0	0	Axis_10
ABI	0.559665	0.459694	takes rx for antibiotic:1	0.00112276	0.00150081	-0.00193065	0.00417617	Axis_10
AGE	6.17797	0.000796563	SPL5AGE3	-6.10987e-06	2.19004e-06	-1.05655e-05	-1.65421e-06	Axis_10
AGE	6.17797	0.000796563	AGE	0.00100172	0.000288209	0.000415358	0.00158809	Axis_10
AGE	6.17797	0.000796563	SPL5AGE1	-2.18429e-06	6.71742e-07	-3.55096e-06	-8.17621e-07	Axis_10
AGE	6.17797	0.000796563	SPL5AGE2	5.23851e-06	1.66931e-06	1.84228e-06	8.63475e-06	Axis_10
ALC	1.78623	0.132465	ALC_DK:0	0	0	0	0	Axis_10
ALC	1.78623	0.132465	ALC_DK:1	0.000492479	0.00172782	-0.0030228	0.00400776	Axis_10
ALC	1.78623	0.132465	ALC_DK:2	0.000584586	0.00140335	-0.00227054	0.00343971	Axis_10
ALC	1.78623	0.132465	ALC_DK:3	-0.00100312	0.00172307	-0.00450874	0.0025025	Axis_10
ALC	1.78623	0.132465	ALC_DK:4	-0.00315103	0.00201055	-0.00724152	0.000939468	Axis_10
ALC	1.78623	0.132465	ALC_DK:5	-0.0027408	0.00201119	-0.00683259	0.00135099	Axis_10
ALC	1.78623	0.132465	ALC_DK:99	-0.000326045	0.00197893	-0.00435222	0.00370013	Axis_10
ALI	0.000386884	0.984426	takes rx for antihyperlipidemic:0	0	0	0	0	Axis_10
ALI	0.000386884	0.984426	takes rx for antihyperlipidemic:1	-2.53416e-05	0.00128838	-0.00264657	0.00259589	Axis_10
BMI	1.23717	0.314251	BMI2:1	-0.000464173	0.00298505	-0.00653731	0.00560896	Axis_10
BMI	1.23717	0.314251	BMI2:2	0	0	0	0	Axis_10
BMI	1.23717	0.314251	BMI2:3	0.0007429	0.00126115	-0.00182293	0.00330873	Axis_10
BMI	1.23717	0.314251	BMI2:4	0.00109933	0.00146319	-0.00187755	0.00407622	Axis_10
BMI	1.23717	0.314251	BMI2:5	0.00388317	0.00189284	3.21539e-05	0.00773418	Axis_10
EDU	1.11074	0.341313	EDUCAT2:1	0	0	0	0	Axis_10
EDU	1.11074	0.341313	EDUCAT2:2	-0.00150351	0.00127904	-0.00410574	0.00109872	Axis_10
EDU	1.11074	0.341313	EDUCAT2:3	-0.0021008	0.00142602	-0.00500206	0.00080046	Axis_10
GEN	3.18178	0.083663	GENDER:0	-0.00199329	0.00111747	-0.0042668	0.000280219	Axis_10
GEN	3.18178	0.083663	GENDER:1	0	0	0	0	Axis_10
GER	0.395588	0.533706	takes rx for GERD:0	0	0	0	0	Axis_10
GER	0.395588	0.533706	takes rx for GERD:1	0.0011783	0.00187342	-0.00263319	0.00498979	Axis_10
HBP	7.20247	0.0112934	LABHYPERTENSION:0	0	0	0	0	Axis_10
HBP	7.20247	0.0112934	LABHYPERTENSION:1	-0.00310975	0.00115874	-0.00546722	-0.000752282	Axis_10
MAR	0.123391	0.884323	MARITAL2:1	0	0	0	0	Axis_10
MAR	0.123391	0.884323	MARITAL2:2	-0.000347658	0.000885698	-0.00214962	0.00145431	Axis_10
MAR	0.123391	0.884323	MARITAL2:3	-0.000760366	0.00155032	-0.00391452	0.00239379	Axis_10
NSM	9.062	0.000729742	NSMOKING2:1	0	0	0	0	Axis_10
NSM	9.062	0.000729742	NSMOKING2:2	2.45912e-05	0.00154777	-0.00312437	0.00317355	Axis_10
NSM	9.062	0.000729742	NSMOKING2:3	-0.00559364	0.00139642	-0.00843468	-0.0027526	Axis_10
PER	4.02532	0.00391581	PERIO_ALL2:1	0	0	0	0	Axis_10
PER	4.02532	0.00391581	PERIO_ALL2:2	0.000104841	0.00215781	-0.00428525	0.00449494	Axis_10
PER	4.02532	0.00391581	PERIO_ALL2:3	0.00317872	0.00154055	4.44501e-05	0.00631298	Axis_10
PER	4.02532	0.00391581	PERIO_ALL2:4	0.00758889	0.00209395	0.00332871	0.0118491	Axis_10
PER	4.02532	0.00391581	PERIO_ALL2:77	0.00027551	0.0026463	-0.00510844	0.00565946	Axis_10
PER	4.02532	0.00391581	PERIO_ALL2:88	0.0151907	0.00459229	0.00584758	0.0245337	Axis_10
PER	4.02532	0.00391581	PERIO_ALL2:99	0.000543149	0.00218165	-0.00389545	0.00498174	Axis_10
POV	1.6879	0.176275	POVERTY:1	0	0	0	0	Axis_10
POV	1.6879	0.176275	POVERTY:2	-0.00114679	0.0014074	-0.00401016	0.00171658	Axis_10
POV	1.6879	0.176275	POVERTY:3	0.00170574	0.00184519	-0.00204833	0.00545981	Axis_10
POV	1.6879	0.176275	POVERTY:4	0.000599808	0.00174831	-0.00295716	0.00415678	Axis_10
POV	1.6879	0.176275	POVERTY:99	0.00225404	0.00192817	-0.00166886	0.00617694	Axis_10
RES	0.754387	0.391364	takes rx for inhaled respiratory:0	0	0	0	0	Axis_10
RES	0.754387	0.391364	takes rx for inhaled respiratory:1	0.00374061	0.00430671	-0.00502146	0.0125027	Axis_10
Rac	6.94276	0.000359708	Race/Ethnicity - Recode:1	0.00038017	0.00126918	-0.002202	0.00296234	Axis_10
Rac	6.94276	0.000359708	Race/Ethnicity - Recode:2	-0.00260024	0.00125345	-0.00515042	-5.00734e-05	Axis_10
Rac	6.94276	0.000359708	Race/Ethnicity - Recode:3	0	0	0	0	Axis_10
Rac	6.94276	0.000359708	Race/Ethnicity - Recode:4	-0.00275848	0.00104774	-0.00489012	-0.000626846	Axis_10
Rac	6.94276	0.000359708	Race/Ethnicity - Recode:5	0.007131	0.00197225	0.00311843	0.0111436	Axis_10
dia	0.980289	0.329332	diabetes based on 2 lab variables and 3 diq questions:0	0	0	0	0	Axis_10
dia	0.980289	0.329332	diabetes based on 2 lab variables and 3 diq questions:1	-0.00149739	0.00151237	-0.00457433	0.00157955	Axis_10
ABI	0.127882	0.722915	takes rx for antibiotic:0	0	0	0	0	Axis_11
ABI	0.127882	0.722915	takes rx for antibiotic:1	-0.0010091	0.00282183	-0.00675016	0.00473195	Axis_11
AGE	1.49727	0.225557	SPL5AGE3	3.21627e-06	3.01016e-06	-2.90795e-06	9.34049e-06	Axis_11
AGE	1.49727	0.225557	AGE	0.000140548	0.00027582	-0.000420612	0.000701708	Axis_11
AGE	1.49727	0.225557	SPL5AGE1	8.2907e-07	8.78107e-07	-9.57452e-07	2.61559e-06	Axis_11
AGE	1.49727	0.225557	SPL5AGE2	-2.51808e-06	2.29935e-06	-7.19615e-06	2.15998e-06	Axis_11
ALC	0.475719	0.821392	ALC_DK:0	0	0	0	0	Axis_11
ALC	0.475719	0.821392	ALC_DK:1	-0.00152473	0.00258372	-0.00678134	0.00373188	Axis_11
ALC	0.475719	0.821392	ALC_DK:2	0.000889586	0.0021048	-0.00339266	0.00517184	Axis_11
ALC	0.475719	0.821392	ALC_DK:3	-0.00103092	0.0019502	-0.00499862	0.00293678	Axis_11
ALC	0.475719	0.821392	ALC_DK:4	0.000755955	0.00254367	-0.00441917	0.00593108	Axis_11
ALC	0.475719	0.821392	ALC_DK:5	0.000633575	0.00222217	-0.00388746	0.00515461	Axis_11
ALC	0.475719	0.821392	ALC_DK:99	0.00121579	0.00184466	-0.00253719	0.00496877	Axis_11
ALI	1.00479	0.323448	takes rx for antihyperlipidemic:0	0	0	0	0	Axis_11
ALI	1.00479	0.323448	takes rx for antihyperlipidemic:1	0.00199464	0.00198988	-0.0020538	0.00604309	Axis_11
BMI	0.144607	0.964112	BMI2:1	-0.000697252	0.00282043	-0.00643546	0.00504096	Axis_11
BMI	0.144607	0.964112	BMI2:2	0	0	0	0	Axis_11
BMI	0.144607	0.964112	BMI2:3	-3.33899e-05	0.00143109	-0.00294496	0.00287818	Axis_11
BMI	0.144607	0.964112	BMI2:4	-0.000250778	0.00139182	-0.00308245	0.00258089	Axis_11
BMI	0.144607	0.964112	BMI2:5	0.000757866	0.00218521	-0.00368799	0.00520372	Axis_11
EDU	0.791215	0.461705	EDUCAT2:1	0	0	0	0	Axis_11
EDU	0.791215	0.461705	EDUCAT2:2	0.00115415	0.00106406	-0.00101071	0.003319	Axis_11
EDU	0.791215	0.461705	EDUCAT2:3	0.000756574	0.000852164	-0.000977167	0.00249032	Axis_11
GEN	0.157628	0.693906	GENDER:0	0.000366265	0.000922526	-0.00151063	0.00224316	Axis_11
GEN	0.157628	0.693906	GENDER:1	0	0	0	0	Axis_11
GER	0.0169828	0.897106	takes rx for GERD:0	0	0	0	0	Axis_11
GER	0.0169828	0.897106	takes rx for GERD:1	0.000194751	0.00149443	-0.00284569	0.00323519	Axis_11
HBP	0.261543	0.612467	LABHYPERTENSION:0	0	0	0	0	Axis_11
HBP	0.261543	0.612467	LABHYPERTENSION:1	-0.000433711	0.000848064	-0.00215911	0.00129169	Axis_11
MAR	5.59372	0.00809187	MARITAL2:1	0	0	0	0	Axis_11
MAR	5.59372	0.00809187	MARITAL2:2	-0.00325771	0.00114451	-0.00558624	-0.000929187	Axis_11
MAR	5.59372	0.00809187	MARITAL2:3	-0.00497871	0.00160679	-0.00824776	-0.00170967	Axis_11
NSM	1.32805	0.278786	NSMOKING2:1	0	0	0	0	Axis_11
NSM	1.32805	0.278786	NSMOKING2:2	-0.00014092	0.00115887	-0.00249866	0.00221682	Axis_11
NSM	1.32805	0.278786	NSMOKING2:3	0.00161803	0.00101303	-0.000442999	0.00367907	Axis_11
PER	3.36467	0.0106579	PERIO_ALL2:1	0	0	0	0	Axis_11
PER	3.36467	0.0106579	PERIO_ALL2:2	-0.000263118	0.0019675	-0.00426603	0.00373979	Axis_11
PER	3.36467	0.0106579	PERIO_ALL2:3	-0.000425863	0.00119709	-0.00286136	0.00200964	Axis_11
PER	3.36467	0.0106579	PERIO_ALL2:4	0.00308247	0.00240953	-0.00181976	0.00798471	Axis_11
PER	3.36467	0.0106579	PERIO_ALL2:77	0.00115167	0.00235931	-0.00364838	0.00595171	Axis_11
PER	3.36467	0.0106579	PERIO_ALL2:88	-0.00876687	0.00326753	-0.0154147	-0.00211902	Axis_11
PER	3.36467	0.0106579	PERIO_ALL2:99	0.0022195	0.00192545	-0.00169786	0.00613685	Axis_11
POV	0.471878	0.755972	POVERTY:1	0	0	0	0	Axis_11
POV	0.471878	0.755972	POVERTY:2	-0.000197882	0.00109219	-0.00241997	0.0020242	Axis_11
POV	0.471878	0.755972	POVERTY:3	-0.00127954	0.00146854	-0.00426731	0.00170822	Axis_11
POV	0.471878	0.755972	POVERTY:4	0.00019667	0.00121644	-0.0022782	0.00267154	Axis_11
POV	0.471878	0.755972	POVERTY:99	-0.000814083	0.00152579	-0.00391833	0.00229017	Axis_11
RES	0.557376	0.460606	takes rx for inhaled respiratory:0	0	0	0	0	Axis_11
RES	0.557376	0.460606	takes rx for inhaled respiratory:1	0.00524987	0.00703193	-0.0090567	0.0195564	Axis_11
Rac	1.91504	0.131183	Race/Ethnicity - Recode:1	0.000739845	0.00124098	-0.00178495	0.00326464	Axis_11
Rac	1.91504	0.131183	Race/Ethnicity - Recode:2	-0.000251305	0.00124977	-0.00279398	0.00229137	Axis_11
Rac	1.91504	0.131183	Race/Ethnicity - Recode:3	0	0	0	0	Axis_11
Rac	1.91504	0.131183	Race/Ethnicity - Recode:4	-0.000372168	0.000889748	-0.00218237	0.00143804	Axis_11
Rac	1.91504	0.131183	Race/Ethnicity - Recode:5	0.00322915	0.001556	6.34489e-05	0.00639486	Axis_11
dia	0.508335	0.480872	diabetes based on 2 lab variables and 3 diq questions:0	0	0	0	0	Axis_11
dia	0.508335	0.480872	diabetes based on 2 lab variables and 3 diq questions:1	0.00114796	0.00161009	-0.0021278	0.00442371	Axis_11
ABI	3.74544	0.0615597	takes rx for antibiotic:0	0	0	0	0	Axis_12
ABI	3.74544	0.0615597	takes rx for antibiotic:1	0.00453741	0.00234453	-0.000232581	0.0093074	Axis_12
AGE	7.28169	0.000255667	SPL5AGE3	1.79064e-06	2.37628e-06	-3.04394e-06	6.62523e-06	Axis_12
AGE	7.28169	0.000255667	AGE	-0.000317886	0.000250085	-0.000826687	0.000190916	Axis_12
AGE	7.28169	0.000255667	SPL5AGE1	1.27498e-06	7.72141e-07	-2.95951e-07	2.84591e-06	Axis_12
AGE	7.28169	0.000255667	SPL5AGE2	-2.64189e-06	1.95187e-06	-6.613e-06	1.32922e-06	Axis_12
ALC	0.604289	0.724892	ALC_DK:0	0	0	0	0	Axis_12
ALC	0.604289	0.724892	ALC_DK:1	0.0019029	0.00152848	-0.00120681	0.00501262	Axis_12
ALC	0.604289	0.724892	ALC_DK:2	0.00182763	0.00155159	-0.0013291	0.00498435	Axis_12
ALC	0.604289	0.724892	ALC_DK:3	0.000253001	0.00126552	-0.00232171	0.00282772	Axis_12
ALC	0.604289	0.724892	ALC_DK:4	0.00213139	0.00204809	-0.00203548	0.00629826	Axis_12
ALC	0.604289	0.724892	ALC_DK:5	0.000319775	0.00171883	-0.00317721	0.00381676	Axis_12
ALC	0.604289	0.724892	ALC_DK:99	0.000526302	0.00186374	-0.00326551	0.00431811	Axis_12
ALI	2.48867	0.124208	takes rx for antihyperlipidemic:0	0	0	0	0	Axis_12
ALI	2.48867	0.124208	takes rx for antihyperlipidemic:1	0.00221792	0.00140593	-0.000642455	0.0050783	Axis_12
BMI	13.1281	1.67336e-06	BMI2:1	0.000121941	0.00383447	-0.00767934	0.00792322	Axis_12
BMI	13.1281	1.67336e-06	BMI2:2	0	0	0	0	Axis_12
BMI	13.1281	1.67336e-06	BMI2:3	-0.00483838	0.00114132	-0.00716042	-0.00251635	Axis_12
BMI	13.1281	1.67336e-06	BMI2:4	-0.00712766	0.00111766	-0.00940156	-0.00485377	Axis_12
BMI	13.1281	1.67336e-06	BMI2:5	-0.00474748	0.00139004	-0.00757554	-0.00191943	Axis_12
EDU	0.793602	0.460654	EDUCAT2:1	0	0	0	0	Axis_12
EDU	0.793602	0.460654	EDUCAT2:2	-0.000937684	0.00125991	-0.00350099	0.00162563	Axis_12
EDU	0.793602	0.460654	EDUCAT2:3	0.000546183	0.00123117	-0.00195865	0.00305102	Axis_12
GEN	6.68399	0.0143349	GENDER:0	-0.00297283	0.00114988	-0.00531228	-0.000633383	Axis_12
GEN	6.68399	0.0143349	GENDER:1	0	0	0	0	Axis_12
GER	0.317164	0.577124	takes rx for GERD:0	0	0	0	0	Axis_12
GER	0.317164	0.577124	takes rx for GERD:1	-0.000896666	0.00159217	-0.00413595	0.00234262	Axis_12
HBP	0.00302801	0.956448	LABHYPERTENSION:0	0	0	0	0	Axis_12
HBP	0.00302801	0.956448	LABHYPERTENSION:1	3.73351e-05	0.000678483	-0.00134305	0.00141772	Axis_12
MAR	3.37617	0.0463444	MARITAL2:1	0	0	0	0	Axis_12
MAR	3.37617	0.0463444	MARITAL2:2	0.000678986	0.00142056	-0.00221117	0.00356914	Axis_12
MAR	3.37617	0.0463444	MARITAL2:3	-0.00254469	0.0016759	-0.00595434	0.000864968	Axis_12
NSM	3.8597	0.0311716	NSMOKING2:1	0	0	0	0	Axis_12
NSM	3.8597	0.0311716	NSMOKING2:2	-0.000828135	0.00113748	-0.00314236	0.00148609	Axis_12
NSM	3.8597	0.0311716	NSMOKING2:3	-0.00363078	0.00135406	-0.00638564	-0.000875922	Axis_12
PER	5.55334	0.000455587	PERIO_ALL2:1	0	0	0	0	Axis_12
PER	5.55334	0.000455587	PERIO_ALL2:2	-0.00616221	0.00203676	-0.010306	-0.00201839	Axis_12
PER	5.55334	0.000455587	PERIO_ALL2:3	-0.00263743	0.00139888	-0.00548348	0.000208622	Axis_12
PER	5.55334	0.000455587	PERIO_ALL2:4	-0.00659854	0.00180111	-0.0102629	-0.00293414	Axis_12
PER	5.55334	0.000455587	PERIO_ALL2:77	0.000286854	0.00221144	-0.00421236	0.00478607	Axis_12
PER	5.55334	0.000455587	PERIO_ALL2:88	0.0012565	0.00287584	-0.00459443	0.00710743	Axis_12
PER	5.55334	0.000455587	PERIO_ALL2:99	-0.00052475	0.00162033	-0.00382134	0.00277184	Axis_12
POV	0.53996	0.707417	POVERTY:1	0	0	0	0	Axis_12
POV	0.53996	0.707417	POVERTY:2	0.000531673	0.00113566	-0.00177885	0.0028422	Axis_12
POV	0.53996	0.707417	POVERTY:3	0.000642136	0.00149509	-0.00239964	0.00368391	Axis_12
POV	0.53996	0.707417	POVERTY:4	0.00157376	0.00113657	-0.000738618	0.00388614	Axis_12
POV	0.53996	0.707417	POVERTY:99	0.000957607	0.00174934	-0.00260144	0.00451666	Axis_12
RES	0.417779	0.522518	takes rx for inhaled respiratory:0	0	0	0	0	Axis_12
RES	0.417779	0.522518	takes rx for inhaled respiratory:1	0.00245	0.00379047	-0.00526177	0.0101618	Axis_12
Rac	9.22493	4.06318e-05	Race/Ethnicity - Recode:1	-0.000888127	0.00133621	-0.00360667	0.00183042	Axis_12
Rac	9.22493	4.06318e-05	Race/Ethnicity - Recode:2	-0.00401401	0.00155723	-0.00718222	-0.000845809	Axis_12
Rac	9.22493	4.06318e-05	Race/Ethnicity - Recode:3	0	0	0	0	Axis_12
Rac	9.22493	4.06318e-05	Race/Ethnicity - Recode:4	-0.00377727	0.000793328	-0.0053913	-0.00216323	Axis_12
Rac	9.22493	4.06318e-05	Race/Ethnicity - Recode:5	0.000925736	0.00162018	-0.00237056	0.00422203	Axis_12
dia	0.342097	0.5626	diabetes based on 2 lab variables and 3 diq questions:0	0	0	0	0	Axis_12
dia	0.342097	0.5626	diabetes based on 2 lab variables and 3 diq questions:1	0.000772239	0.00132031	-0.00191396	0.00345844	Axis_12
ABI	0.158918	0.692723	takes rx for antibiotic:0	0	0	0	0	Axis_13
ABI	0.158918	0.692723	takes rx for antibiotic:1	-0.000728869	0.00182837	-0.00444871	0.00299097	Axis_13
AGE	2.55752	0.0569658	SPL5AGE3	1.17734e-06	2.25466e-06	-3.40979e-06	5.76447e-06	Axis_13
AGE	2.55752	0.0569658	AGE	-9.52195e-05	0.00029709	-0.000699654	0.000509215	Axis_13
AGE	2.55752	0.0569658	SPL5AGE1	1.61631e-07	7.8518e-07	-1.43583e-06	1.75909e-06	Axis_13
AGE	2.55752	0.0569658	SPL5AGE2	-6.40037e-07	1.91434e-06	-4.53479e-06	3.25472e-06	Axis_13
ALC	1.36792	0.256431	ALC_DK:0	0	0	0	0	Axis_13
ALC	1.36792	0.256431	ALC_DK:1	0.00482441	0.00189474	0.000969524	0.00867929	Axis_13
ALC	1.36792	0.256431	ALC_DK:2	0.0035276	0.00161473	0.000242399	0.0068128	Axis_13
ALC	1.36792	0.256431	ALC_DK:3	0.00189107	0.00141617	-0.000990143	0.00477228	Axis_13
ALC	1.36792	0.256431	ALC_DK:4	0.00343516	0.00198149	-0.000596206	0.00746653	Axis_13
ALC	1.36792	0.256431	ALC_DK:5	0.00308453	0.00177277	-0.000522204	0.00669126	Axis_13
ALC	1.36792	0.256431	ALC_DK:99	0.00343305	0.0017256	-7.77109e-05	0.00694381	Axis_13
ALI	1.07233	0.30795	takes rx for antihyperlipidemic:0	0	0	0	0	Axis_13
ALI	1.07233	0.30795	takes rx for antihyperlipidemic:1	0.001313	0.00126795	-0.00126666	0.00389266	Axis_13
BMI	1.29603	0.291727	BMI2:1	0.00140079	0.00279269	-0.00428099	0.00708257	Axis_13
BMI	1.29603	0.291727	BMI2:2	0	0	0	0	Axis_13
BMI	1.29603	0.291727	BMI2:3	-0.00108178	0.000993521	-0.00310311	0.000939555	Axis_13
BMI	1.29603	0.291727	BMI2:4	-2.02074e-05	0.00127494	-0.00261408	0.00257367	Axis_13
BMI	1.29603	0.291727	BMI2:5	0.00148413	0.0017538	-0.002084	0.00505225	Axis_13
EDU	3.9318	0.0294054	EDUCAT2:1	0	0	0	0	Axis_13
EDU	3.9318	0.0294054	EDUCAT2:2	0.000779311	0.00092481	-0.00110223	0.00266085	Axis_13
EDU	3.9318	0.0294054	EDUCAT2:3	-0.00148118	0.000824582	-0.0031588	0.000196447	Axis_13
GEN	2.9194	0.0969116	GENDER:0	-0.00143186	0.000838018	-0.00313682	0.000273102	Axis_13
GEN	2.9194	0.0969116	GENDER:1	0	0	0	0	Axis_13
GER	1.25316	0.271031	takes rx for GERD:0	0	0	0	0	Axis_13
GER	1.25316	0.271031	takes rx for GERD:1	0.00168172	0.00150228	-0.00137469	0.00473813	Axis_13
HBP	1.50074	0.22923	LABHYPERTENSION:0	0	0	0	0	Axis_13
HBP	1.50074	0.22923	LABHYPERTENSION:1	-0.00102796	0.000839117	-0.00273516	0.000679238	Axis_13
MAR	0.399548	0.673824	MARITAL2:1	0	0	0	0	Axis_13
MAR	0.399548	0.673824	MARITAL2:2	-0.000531898	0.00126223	-0.00309993	0.00203613	Axis_13
MAR	0.399548	0.673824	MARITAL2:3	0.000422339	0.00141821	-0.00246302	0.0033077	Axis_13
NSM	10.8281	0.000242347	NSMOKING2:1	0	0	0	0	Axis_13
NSM	10.8281	0.000242347	NSMOKING2:2	-0.00244782	0.00102862	-0.00454057	-0.000355072	Axis_13
NSM	10.8281	0.000242347	NSMOKING2:3	0.00354756	0.00117315	0.00116077	0.00593436	Axis_13
PER	3.68152	0.00655903	PERIO_ALL2:1	0	0	0	0	Axis_13
PER	3.68152	0.00655903	PERIO_ALL2:2	0.00284498	0.00163428	-0.000479982	0.00616994	Axis_13
PER	3.68152	0.00655903	PERIO_ALL2:3	0.000705832	0.00110108	-0.00153434	0.002946	Axis_13
PER	3.68152	0.00655903	PERIO_ALL2:4	0.00234928	0.00206029	-0.00184241	0.00654098	Axis_13
PER	3.68152	0.00655903	PERIO_ALL2:77	-0.00156258	0.00170411	-0.00502962	0.00190445	Axis_13
PER	3.68152	0.00655903	PERIO_ALL2:88	0.0108333	0.00272753	0.0052841	0.0163825	Axis_13
PER	3.68152	0.00655903	PERIO_ALL2:99	-0.00149271	0.00141254	-0.00436654	0.00138113	Axis_13
POV	0.976055	0.433871	POVERTY:1	0	0	0	0	Axis_13
POV	0.976055	0.433871	POVERTY:2	0.00113982	0.00116061	-0.00122145	0.0035011	Axis_13
POV	0.976055	0.433871	POVERTY:3	-0.00137483	0.0016049	-0.00464003	0.00189036	Axis_13
POV	0.976055	0.433871	POVERTY:4	-0.000268191	0.00131899	-0.00295171	0.00241532	Axis_13
POV	0.976055	0.433871	POVERTY:99	-0.0012229	0.00145735	-0.0041879	0.00174211	Axis_13
RES	2.15028	0.152009	takes rx for inhaled respiratory:0	0	0	0	0	Axis_13
RES	2.15028	0.152009	takes rx for inhaled respiratory:1	-0.00827479	0.00564299	-0.0197555	0.00320596	Axis_13
Rac	4.53352	0.0049836	Race/Ethnicity - Recode:1	0.000641382	0.000975912	-0.00134413	0.00262689	Axis_13
Rac	4.53352	0.0049836	Race/Ethnicity - Recode:2	0.0016482	0.00116237	-0.000716652	0.00401306	Axis_13
Rac	4.53352	0.0049836	Race/Ethnicity - Recode:3	0	0	0	0	Axis_13
Rac	4.53352	0.0049836	Race/Ethnicity - Recode:4	0.00435397	0.0011247	0.00206575	0.00664218	Axis_13
Rac	4.53352	0.0049836	Race/Ethnicity - Recode:5	-0.000574684	0.00105875	-0.00272873	0.00157936	Axis_13
dia	8.20075	0.00722469	diabetes based on 2 lab variables and 3 diq questions:0	0	0	0	0	Axis_13
dia	8.20075	0.00722469	diabetes based on 2 lab variables and 3 diq questions:1	-0.00330341	0.00115355	-0.00565032	-0.000956498	Axis_13
ABI	0.0336967	0.855477	takes rx for antibiotic:0	0	0	0	0	Axis_14
ABI	0.0336967	0.855477	takes rx for antibiotic:1	-0.00036923	0.00201142	-0.00446149	0.00372303	Axis_14
AGE	0.362789	0.83328	SPL5AGE3	1.61941e-06	2.04291e-06	-2.53693e-06	5.77574e-06	Axis_14
AGE	0.362789	0.83328	AGE	7.61678e-05	0.000272668	-0.00047858	0.000630915	Axis_14
AGE	0.362789	0.83328	SPL5AGE1	1.22375e-07	7.11328e-07	-1.32483e-06	1.56958e-06	Axis_14
AGE	0.362789	0.83328	SPL5AGE2	-6.72253e-07	1.7174e-06	-4.16633e-06	2.82182e-06	Axis_14
ALC	4.05998	0.00371979	ALC_DK:0	0	0	0	0	Axis_14
ALC	4.05998	0.00371979	ALC_DK:1	-0.00113552	0.00126492	-0.00370902	0.00143798	Axis_14
ALC	4.05998	0.00371979	ALC_DK:2	-0.0012246	0.001309	-0.00388778	0.00143858	Axis_14
ALC	4.05998	0.00371979	ALC_DK:3	-0.00242487	0.00112223	-0.00470807	-0.000141675	Axis_14
ALC	4.05998	0.00371979	ALC_DK:4	-0.00529581	0.00136657	-0.00807612	-0.00251549	Axis_14
ALC	4.05998	0.00371979	ALC_DK:5	-0.00264954	0.0019751	-0.0066679	0.00136882	Axis_14
ALC	4.05998	0.00371979	ALC_DK:99	-0.00304466	0.0014463	-0.00598718	-0.000102153	Axis_14
ALI	0.25457	0.617228	takes rx for antihyperlipidemic:0	0	0	0	0	Axis_14
ALI	0.25457	0.617228	takes rx for antihyperlipidemic:1	-0.000612341	0.00121364	-0.00308151	0.00185683	Axis_14
BMI	3.51513	0.0169701	BMI2:1	0.00204412	0.00275845	-0.003568	0.00765623	Axis_14
BMI	3.51513	0.0169701	BMI2:2	0	0	0	0	Axis_14
BMI	3.51513	0.0169701	BMI2:3	-3.49203e-05	0.00106547	-0.00220264	0.0021328	Axis_14
BMI	3.51513	0.0169701	BMI2:4	-0.00235115	0.0011449	-0.00468046	-2.18423e-05	Axis_14
BMI	3.51513	0.0169701	BMI2:5	-0.00306477	0.0012347	-0.00557678	-0.000552757	Axis_14
EDU	1.15997	0.325949	EDUCAT2:1	0	0	0	0	Axis_14
EDU	1.15997	0.325949	EDUCAT2:2	-0.001332	0.000926562	-0.00321711	0.000553101	Axis_14
EDU	1.15997	0.325949	EDUCAT2:3	-0.000724109	0.000630071	-0.002006	0.000557781	Axis_14
GEN	2.45725	0.126523	GENDER:0	-0.00113231	0.000722336	-0.00260191	0.000337296	Axis_14
GEN	2.45725	0.126523	GENDER:1	0	0	0	0	Axis_14
GER	1.70098	0.201183	takes rx for GERD:0	0	0	0	0	Axis_14
GER	1.70098	0.201183	takes rx for GERD:1	0.00175157	0.001343	-0.000980792	0.00448393	Axis_14
HBP	3.21229	0.08226	LABHYPERTENSION:0	0	0	0	0	Axis_14
HBP	3.21229	0.08226	LABHYPERTENSION:1	0.00119245	0.000665321	-0.00016116	0.00254605	Axis_14
MAR	0.380324	0.686598	MARITAL2:1	0	0	0	0	Axis_14
MAR	0.380324	0.686598	MARITAL2:2	-0.00104446	0.00121351	-0.00351337	0.00142444	Axis_14
MAR	0.380324	0.686598	MARITAL2:3	-0.000687652	0.00150117	-0.00374181	0.0023665	Axis_14
NSM	0.23204	0.794197	NSMOKING2:1	0	0	0	0	Axis_14
NSM	0.23204	0.794197	NSMOKING2:2	0.000530442	0.00116476	-0.00183928	0.00290017	Axis_14
NSM	0.23204	0.794197	NSMOKING2:3	0.000619045	0.00104994	-0.00151708	0.00275517	Axis_14
PER	0.663309	0.679546	PERIO_ALL2:1	0	0	0	0	Axis_14
PER	0.663309	0.679546	PERIO_ALL2:2	0.000455568	0.001705	-0.00301328	0.00392441	Axis_14
PER	0.663309	0.679546	PERIO_ALL2:3	0.000456226	0.00104162	-0.00166296	0.00257541	Axis_14
PER	0.663309	0.679546	PERIO_ALL2:4	8.1883e-05	0.00195402	-0.0038936	0.00405737	Axis_14
PER	0.663309	0.679546	PERIO_ALL2:77	-0.00186527	0.00194984	-0.00583226	0.00210171	Axis_14
PER	0.663309	0.679546	PERIO_ALL2:88	0.000315662	0.00222398	-0.00420907	0.00484039	Axis_14
PER	0.663309	0.679546	PERIO_ALL2:99	0.00292036	0.00191679	-0.000979386	0.00682011	Axis_14
POV	1.70418	0.172588	POVERTY:1	0	0	0	0	Axis_14
POV	1.70418	0.172588	POVERTY:2	-0.00240821	0.00122191	-0.00489421	7.77881e-05	Axis_14
POV	1.70418	0.172588	POVERTY:3	-0.00254304	0.00128215	-0.00515159	6.55064e-05	Axis_14
POV	1.70418	0.172588	POVERTY:4	-0.000516709	0.0012222	-0.00300329	0.00196987	Axis_14
POV	1.70418	0.172588	POVERTY:99	-0.00051831	0.00123325	-0.00302738	0.00199076	Axis_14
RES	0.488125	0.48966	takes rx for inhaled respiratory:0	0	0	0	0	Axis_14
RES	0.488125	0.48966	takes rx for inhaled respiratory:1	0.00273334	0.00391227	-0.00522622	0.0106929	Axis_14
Rac	4.4693	0.00537295	Race/Ethnicity - Recode:1	0.00260006	0.00100129	0.000562917	0.0046372	Axis_14
Rac	4.4693	0.00537295	Race/Ethnicity - Recode:2	0.00236733	0.00100316	0.000326386	0.00440828	Axis_14
Rac	4.4693	0.00537295	Race/Ethnicity - Recode:3	0	0	0	0	Axis_14
Rac	4.4693	0.00537295	Race/Ethnicity - Recode:4	-0.00119882	0.000787843	-0.0028017	0.000404062	Axis_14
Rac	4.4693	0.00537295	Race/Ethnicity - Recode:5	0.00178664	0.00112414	-0.00050044	0.00407371	Axis_14
dia	0.00427505	0.948263	diabetes based on 2 lab variables and 3 diq questions:0	0	0	0	0	Axis_14
dia	0.00427505	0.948263	diabetes based on 2 lab variables and 3 diq questions:1	-8.64357e-05	0.00132197	-0.00277601	0.00260314	Axis_14
ABI	0.00745956	0.931695	takes rx for antibiotic:0	0	0	0	0	Axis_15
ABI	0.00745956	0.931695	takes rx for antibiotic:1	0.000161989	0.00187555	-0.00365384	0.00397782	Axis_15
AGE	2.01966	0.114468	SPL5AGE3	-1.566e-06	1.73872e-06	-5.10345e-06	1.97146e-06	Axis_15
AGE	2.01966	0.114468	AGE	0.000299586	0.000230616	-0.000169605	0.000768777	Axis_15
AGE	2.01966	0.114468	SPL5AGE1	-8.52191e-07	5.81074e-07	-2.0344e-06	3.30013e-07	Axis_15
AGE	2.01966	0.114468	SPL5AGE2	1.96077e-06	1.41201e-06	-9.11986e-07	4.83353e-06	Axis_15
ALC	3.85593	0.00504157	ALC_DK:0	0	0	0	0	Axis_15
ALC	3.85593	0.00504157	ALC_DK:1	-0.0038097	0.00124284	-0.00633829	-0.00128111	Axis_15
ALC	3.85593	0.00504157	ALC_DK:2	-0.0031234	0.00120684	-0.00557873	-0.000668064	Axis_15
ALC	3.85593	0.00504157	ALC_DK:3	-0.00167658	0.00123638	-0.00419201	0.00083885	Axis_15
ALC	3.85593	0.00504157	ALC_DK:4	-0.00319531	0.00153013	-0.00630838	-8.22469e-05	Axis_15
ALC	3.85593	0.00504157	ALC_DK:5	-0.00177687	0.00184442	-0.00552936	0.00197563	Axis_15
ALC	3.85593	0.00504157	ALC_DK:99	0.000990501	0.00143701	-0.00193312	0.00391412	Axis_15
ALI	0.164975	0.687239	takes rx for antihyperlipidemic:0	0	0	0	0	Axis_15
ALI	0.164975	0.687239	takes rx for antihyperlipidemic:1	-0.000493167	0.00121418	-0.00296344	0.00197711	Axis_15
BMI	7.86373	0.000144381	BMI2:1	-0.00208757	0.00266259	-0.00750465	0.0033295	Axis_15
BMI	7.86373	0.000144381	BMI2:2	0	0	0	0	Axis_15
BMI	7.86373	0.000144381	BMI2:3	-0.000731433	0.000766098	-0.00229007	0.000827204	Axis_15
BMI	7.86373	0.000144381	BMI2:4	-0.00416682	0.000797193	-0.00578872	-0.00254492	Axis_15
BMI	7.86373	0.000144381	BMI2:5	-0.00233506	0.000814666	-0.00399251	-0.000677605	Axis_15
EDU	2.7304	0.0799241	EDUCAT2:1	0	0	0	0	Axis_15
EDU	2.7304	0.0799241	EDUCAT2:2	0.000398205	0.00111598	-0.00187228	0.00266869	Axis_15
EDU	2.7304	0.0799241	EDUCAT2:3	0.00203968	0.000920125	0.000167672	0.00391169	Axis_15
GEN	0.917452	0.34511	GENDER:0	-0.000568535	0.000593562	-0.00177615	0.000639075	Axis_15
GEN	0.917452	0.34511	GENDER:1	0	0	0	0	Axis_15
GER	0.0656717	0.799337	takes rx for GERD:0	0	0	0	0	Axis_15
GER	0.0656717	0.799337	takes rx for GERD:1	-0.000327029	0.00127614	-0.00292335	0.00226929	Axis_15
HBP	0.279322	0.600682	LABHYPERTENSION:0	0	0	0	0	Axis_15
HBP	0.279322	0.600682	LABHYPERTENSION:1	-0.000460123	0.000870606	-0.00223138	0.00131114	Axis_15
MAR	2.11029	0.137264	MARITAL2:1	0	0	0	0	Axis_15
MAR	2.11029	0.137264	MARITAL2:2	-0.00192752	0.000939163	-0.00383826	-1.67796e-05	Axis_15
MAR	2.11029	0.137264	MARITAL2:3	-0.00137716	0.00113355	-0.00368338	0.000929063	Axis_15
NSM	9.97182	0.000409782	NSMOKING2:1	0	0	0	0	Axis_15
NSM	9.97182	0.000409782	NSMOKING2:2	0.00084016	0.00106627	-0.00132918	0.0030095	Axis_15
NSM	9.97182	0.000409782	NSMOKING2:3	-0.00255046	0.000703516	-0.00398178	-0.00111915	Axis_15
PER	9.75856	3.44229e-06	PERIO_ALL2:1	0	0	0	0	Axis_15
PER	9.75856	3.44229e-06	PERIO_ALL2:2	9.02616e-05	0.00201805	-0.00401549	0.00419601	Axis_15
PER	9.75856	3.44229e-06	PERIO_ALL2:3	0.00129678	0.00121467	-0.0011745	0.00376805	Axis_15
PER	9.75856	3.44229e-06	PERIO_ALL2:4	-0.00128377	0.00122555	-0.00377716	0.00120963	Axis_15
PER	9.75856	3.44229e-06	PERIO_ALL2:77	0.00136751	0.00192692	-0.00255283	0.00528786	Axis_15
PER	9.75856	3.44229e-06	PERIO_ALL2:88	-0.0137993	0.00203774	-0.0179451	-0.0096535	Axis_15
PER	9.75856	3.44229e-06	PERIO_ALL2:99	-0.00200854	0.00132355	-0.00470133	0.000684244	Axis_15
POV	0.680969	0.610106	POVERTY:1	0	0	0	0	Axis_15
POV	0.680969	0.610106	POVERTY:2	-0.000671696	0.00111396	-0.00293806	0.00159467	Axis_15
POV	0.680969	0.610106	POVERTY:3	-0.00166107	0.00116731	-0.00403598	0.000713836	Axis_15
POV	0.680969	0.610106	POVERTY:4	-0.000574948	0.00101144	-0.00263273	0.00148284	Axis_15
POV	0.680969	0.610106	POVERTY:99	-0.00195857	0.00148414	-0.00497808	0.00106094	Axis_15
RES	0.321443	0.574578	takes rx for inhaled respiratory:0	0	0	0	0	Axis_15
RES	0.321443	0.574578	takes rx for inhaled respiratory:1	-0.00218015	0.00384534	-0.0100036	0.00564325	Axis_15
Rac	2.45453	0.0650675	Race/Ethnicity - Recode:1	-0.000608578	0.00147719	-0.00361395	0.0023968	Axis_15
Rac	2.45453	0.0650675	Race/Ethnicity - Recode:2	0.00168679	0.00139505	-0.00115145	0.00452504	Axis_15
Rac	2.45453	0.0650675	Race/Ethnicity - Recode:3	0	0	0	0	Axis_15
Rac	2.45453	0.0650675	Race/Ethnicity - Recode:4	0.000726466	0.000816941	-0.000935613	0.00238855	Axis_15
Rac	2.45453	0.0650675	Race/Ethnicity - Recode:5	0.00258472	0.00124645	4.88103e-05	0.00512064	Axis_15
dia	0.00113059	0.973379	diabetes based on 2 lab variables and 3 diq questions:0	0	0	0	0	Axis_15
dia	0.00113059	0.973379	diabetes based on 2 lab variables and 3 diq questions:1	-4.07198e-05	0.00121102	-0.00250457	0.00242313	Axis_15
ABI	0.123944	0.727035	takes rx for antibiotic:0	0	0	0	0	Axis_16
ABI	0.123944	0.727035	takes rx for antibiotic:1	0.000711636	0.00202137	-0.00340087	0.00482415	Axis_16
AGE	5.75747	0.00125212	SPL5AGE3	-9.49266e-07	1.67347e-06	-4.35397e-06	2.45544e-06	Axis_16
AGE	5.75747	0.00125212	AGE	3.71957e-05	0.000195274	-0.000360092	0.000434483	Axis_16
AGE	5.75747	0.00125212	SPL5AGE1	1.21121e-09	5.0898e-07	-1.03432e-06	1.03674e-06	Axis_16
AGE	5.75747	0.00125212	SPL5AGE2	3.00161e-07	1.2969e-06	-2.3384e-06	2.93873e-06	Axis_16
ALC	0.918929	0.493901	ALC_DK:0	0	0	0	0	Axis_16
ALC	0.918929	0.493901	ALC_DK:1	0.00211545	0.00153813	-0.00101391	0.00524481	Axis_16
ALC	0.918929	0.493901	ALC_DK:2	0.00174644	0.00116622	-0.000626249	0.00411914	Axis_16
ALC	0.918929	0.493901	ALC_DK:3	0.00185814	0.00118693	-0.000556673	0.00427296	Axis_16
ALC	0.918929	0.493901	ALC_DK:4	0.000330213	0.00120538	-0.00212216	0.00278259	Axis_16
ALC	0.918929	0.493901	ALC_DK:5	0.000638984	0.00178794	-0.00299862	0.00427658	Axis_16
ALC	0.918929	0.493901	ALC_DK:99	-7.7346e-05	0.00164452	-0.00342314	0.00326845	Axis_16
ALI	0.1224	0.728669	takes rx for antihyperlipidemic:0	0	0	0	0	Axis_16
ALI	0.1224	0.728669	takes rx for antihyperlipidemic:1	0.000421191	0.00120389	-0.00202815	0.00287053	Axis_16
BMI	0.172864	0.950747	BMI2:1	-0.000993902	0.00189456	-0.00484842	0.00286062	Axis_16
BMI	0.172864	0.950747	BMI2:2	0	0	0	0	Axis_16
BMI	0.172864	0.950747	BMI2:3	-0.00053368	0.00097481	-0.00251695	0.00144959	Axis_16
BMI	0.172864	0.950747	BMI2:4	-0.00037012	0.00106032	-0.00252736	0.00178712	Axis_16
BMI	0.172864	0.950747	BMI2:5	-0.000730866	0.00128692	-0.00334912	0.00188739	Axis_16
EDU	3.64068	0.0372615	EDUCAT2:1	0	0	0	0	Axis_16
EDU	3.64068	0.0372615	EDUCAT2:2	0.00211775	0.00111259	-0.000145839	0.00438133	Axis_16
EDU	3.64068	0.0372615	EDUCAT2:3	0.00255451	0.000969241	0.000582577	0.00452645	Axis_16
GEN	1.15633	0.290027	GENDER:0	-0.000927001	0.000862062	-0.00268088	0.000826878	Axis_16
GEN	1.15633	0.290027	GENDER:1	0	0	0	0	Axis_16
GER	0.508073	0.480984	takes rx for GERD:0	0	0	0	0	Axis_16
GER	0.508073	0.480984	takes rx for GERD:1	-0.00113718	0.00159538	-0.00438301	0.00210865	Axis_16
HBP	0.480644	0.492982	LABHYPERTENSION:0	0	0	0	0	Axis_16
HBP	0.480644	0.492982	LABHYPERTENSION:1	-0.000708834	0.00102243	-0.00278898	0.00137131	Axis_16
MAR	1.69675	0.198878	MARITAL2:1	0	0	0	0	Axis_16
MAR	1.69675	0.198878	MARITAL2:2	0.00166751	0.00111081	-0.000592455	0.00392748	Axis_16
MAR	1.69675	0.198878	MARITAL2:3	0.000331555	0.00141427	-0.0025458	0.00320891	Axis_16
NSM	0.382617	0.685061	NSMOKING2:1	0	0	0	0	Axis_16
NSM	0.382617	0.685061	NSMOKING2:2	-0.000446736	0.00107025	-0.00262417	0.0017307	Axis_16
NSM	0.382617	0.685061	NSMOKING2:3	-0.000895012	0.00104205	-0.00301509	0.00122506	Axis_16
PER	1.82955	0.123556	PERIO_ALL2:1	0	0	0	0	Axis_16
PER	1.82955	0.123556	PERIO_ALL2:2	-0.000432938	0.00188068	-0.00425921	0.00339333	Axis_16
PER	1.82955	0.123556	PERIO_ALL2:3	-0.00199665	0.00106589	-0.00416522	0.000171921	Axis_16
PER	1.82955	0.123556	PERIO_ALL2:4	-0.00545487	0.00217268	-0.00987521	-0.00103452	Axis_16
PER	1.82955	0.123556	PERIO_ALL2:77	-0.000138801	0.00227142	-0.00476005	0.00448245	Axis_16
PER	1.82955	0.123556	PERIO_ALL2:88	-0.00687057	0.00300898	-0.0129924	-0.00074875	Axis_16
PER	1.82955	0.123556	PERIO_ALL2:99	-0.00194743	0.00161254	-0.00522816	0.00133331	Axis_16
POV	1.12916	0.359697	POVERTY:1	0	0	0	0	Axis_16
POV	1.12916	0.359697	POVERTY:2	0.00118127	0.00100088	-0.000855044	0.00321758	Axis_16
POV	1.12916	0.359697	POVERTY:3	0.000259045	0.00120909	-0.00220087	0.00271896	Axis_16
POV	1.12916	0.359697	POVERTY:4	-0.000430701	0.000721178	-0.00189795	0.00103655	Axis_16
POV	1.12916	0.359697	POVERTY:99	-0.00123847	0.00147415	-0.00423764	0.00176071	Axis_16
RES	1.95605	0.171265	takes rx for inhaled respiratory:0	0	0	0	0	Axis_16
RES	1.95605	0.171265	takes rx for inhaled respiratory:1	0.00645175	0.00461305	-0.00293356	0.0158371	Axis_16
Rac	1.50976	0.221957	Race/Ethnicity - Recode:1	-0.000737981	0.00104776	-0.00286966	0.00139369	Axis_16
Rac	1.50976	0.221957	Race/Ethnicity - Recode:2	-0.000588953	0.00105019	-0.00272557	0.00154767	Axis_16
Rac	1.50976	0.221957	Race/Ethnicity - Recode:3	0	0	0	0	Axis_16
Rac	1.50976	0.221957	Race/Ethnicity - Recode:4	-0.000242373	0.000746672	-0.00176149	0.00127674	Axis_16
Rac	1.50976	0.221957	Race/Ethnicity - Recode:5	0.00221246	0.00117481	-0.000177711	0.00460264	Axis_16
dia	0.0141265	0.906111	diabetes based on 2 lab variables and 3 diq questions:0	0	0	0	0	Axis_16
dia	0.0141265	0.906111	diabetes based on 2 lab variables and 3 diq questions:1	0.000167459	0.00140894	-0.00269905	0.00303396	Axis_16
ABI	0.160245	0.69151	takes rx for antibiotic:0	0	0	0	0	Axis_17
ABI	0.160245	0.69151	takes rx for antibiotic:1	-0.000672938	0.00168106	-0.00409307	0.0027472	Axis_17
AGE	2.62494	0.0522292	SPL5AGE3	-4.4829e-07	2.0628e-06	-4.64509e-06	3.74851e-06	Axis_17
AGE	2.62494	0.0522292	AGE	0.000498377	0.000265768	-4.23323e-05	0.00103909	Axis_17
AGE	2.62494	0.0522292	SPL5AGE1	-8.34352e-07	6.89493e-07	-2.23714e-06	5.68433e-07	Axis_17
AGE	2.62494	0.0522292	SPL5AGE2	1.51964e-06	1.6846e-06	-1.90772e-06	4.94699e-06	Axis_17
ALC	1.14287	0.359957	ALC_DK:0	0	0	0	0	Axis_17
ALC	1.14287	0.359957	ALC_DK:1	0.00106234	0.0012699	-0.00152128	0.00364597	Axis_17
ALC	1.14287	0.359957	ALC_DK:2	0.00115592	0.00124447	-0.00137596	0.00368781	Axis_17
ALC	1.14287	0.359957	ALC_DK:3	0.00124852	0.00152598	-0.00185611	0.00435315	Axis_17
ALC	1.14287	0.359957	ALC_DK:4	0.00218549	0.001982	-0.00184692	0.0062179	Axis_17
ALC	1.14287	0.359957	ALC_DK:5	-0.000149537	0.00174613	-0.00370206	0.00340299	Axis_17
ALC	1.14287	0.359957	ALC_DK:99	-0.00199844	0.00173422	-0.00552673	0.00152985	Axis_17
ALI	1.19574	0.282092	takes rx for antihyperlipidemic:0	0	0	0	0	Axis_17
ALI	1.19574	0.282092	takes rx for antihyperlipidemic:1	-0.00119284	0.00109085	-0.00341219	0.0010265	Axis_17
BMI	1.67028	0.18035	BMI2:1	0.000730957	0.00229718	-0.00394268	0.0054046	Axis_17
BMI	1.67028	0.18035	BMI2:2	0	0	0	0	Axis_17
BMI	1.67028	0.18035	BMI2:3	-0.000330659	0.000958879	-0.00228151	0.00162019	Axis_17
BMI	1.67028	0.18035	BMI2:4	-0.00108719	0.000946418	-0.00301269	0.00083831	Axis_17
BMI	1.67028	0.18035	BMI2:5	-0.00265803	0.00108863	-0.00487286	-0.000443201	Axis_17
EDU	3.07086	0.0598304	EDUCAT2:1	0	0	0	0	Axis_17
EDU	3.07086	0.0598304	EDUCAT2:2	-0.000836602	0.00148825	-0.00386446	0.00219126	Axis_17
EDU	3.07086	0.0598304	EDUCAT2:3	-0.00224932	0.00106124	-0.00440844	-9.02071e-05	Axis_17
GEN	0.352597	0.556695	GENDER:0	-0.000445589	0.000750403	-0.0019723	0.00108112	Axis_17
GEN	0.352597	0.556695	GENDER:1	0	0	0	0	Axis_17
GER	0.371538	0.546341	takes rx for GERD:0	0	0	0	0	Axis_17
GER	0.371538	0.546341	takes rx for GERD:1	-0.000605548	0.000993453	-0.00262674	0.00141565	Axis_17
HBP	1.04574	0.313929	LABHYPERTENSION:0	0	0	0	0	Axis_17
HBP	1.04574	0.313929	LABHYPERTENSION:1	0.000791915	0.000774403	-0.000783619	0.00236745	Axis_17
MAR	1.93442	0.160545	MARITAL2:1	0	0	0	0	Axis_17
MAR	1.93442	0.160545	MARITAL2:2	-0.001671	0.000852848	-0.00340613	6.41322e-05	Axis_17
MAR	1.93442	0.160545	MARITAL2:3	-0.00142049	0.00104371	-0.00354393	0.000702943	Axis_17
NSM	3.50276	0.0417352	NSMOKING2:1	0	0	0	0	Axis_17
NSM	3.50276	0.0417352	NSMOKING2:2	-0.000153618	0.00103094	-0.00225109	0.00194385	Axis_17
NSM	3.50276	0.0417352	NSMOKING2:3	-0.002157	0.000823783	-0.003833	-0.000481003	Axis_17
PER	1.35537	0.261432	PERIO_ALL2:1	0	0	0	0	Axis_17
PER	1.35537	0.261432	PERIO_ALL2:2	0.000589235	0.00165986	-0.00278778	0.00396625	Axis_17
PER	1.35537	0.261432	PERIO_ALL2:3	0.000641996	0.000688788	-0.000759354	0.00204335	Axis_17
PER	1.35537	0.261432	PERIO_ALL2:4	0.000437631	0.00161092	-0.0028398	0.00371506	Axis_17
PER	1.35537	0.261432	PERIO_ALL2:77	-0.000709714	0.00169162	-0.00415133	0.00273191	Axis_17
PER	1.35537	0.261432	PERIO_ALL2:88	-0.00589607	0.00272736	-0.0114449	-0.000347209	Axis_17
PER	1.35537	0.261432	PERIO_ALL2:99	-0.00100535	0.00103085	-0.00310263	0.00109193	Axis_17
POV	1.56959	0.205467	POVERTY:1	0	0	0	0	Axis_17
POV	1.56959	0.205467	POVERTY:2	-0.000887482	0.000892956	-0.00270421	0.000929251	Axis_17
POV	1.56959	0.205467	POVERTY:3	-0.00040513	0.00139918	-0.00325177	0.00244151	Axis_17
POV	1.56959	0.205467	POVERTY:4	-0.000412034	0.00115228	-0.00275636	0.00193229	Axis_17
POV	1.56959	0.205467	POVERTY:99	-0.00257133	0.0011155	-0.00484083	-0.000301837	Axis_17
RES	6.03338	0.0194691	takes rx for inhaled respiratory:0	0	0	0	0	Axis_17
RES	6.03338	0.0194691	takes rx for inhaled respiratory:1	0.00731494	0.00297804	0.00125607	0.0133738	Axis_17
Rac	2.29686	0.0798145	Race/Ethnicity - Recode:1	0.00141376	0.00101872	-0.000658834	0.00348636	Axis_17
Rac	2.29686	0.0798145	Race/Ethnicity - Recode:2	0.0023701	0.000983419	0.000369315	0.00437088	Axis_17
Rac	2.29686	0.0798145	Race/Ethnicity - Recode:3	0	0	0	0	Axis_17
Rac	2.29686	0.0798145	Race/Ethnicity - Recode:4	-0.00038398	0.000785285	-0.00198165	0.00121369	Axis_17
Rac	2.29686	0.0798145	Race/Ethnicity - Recode:5	0.000329757	0.000878249	-0.00145705	0.00211657	Axis_17
dia	1.34112	0.255149	diabetes based on 2 lab variables and 3 diq questions:0	0	0	0	0	Axis_17
dia	1.34112	0.255149	diabetes based on 2 lab variables and 3 diq questions:1	-0.00129103	0.00111482	-0.00355915	0.000977079	Axis_17
ABI	6.3154	0.0170328	takes rx for antibiotic:0	0	0	0	0	Axis_18
ABI	6.3154	0.0170328	takes rx for antibiotic:1	0.00388681	0.00154665	0.000740123	0.0070335	Axis_18
AGE	3.34822	0.0208786	SPL5AGE3	1.45358e-06	1.91693e-06	-2.44644e-06	5.35359e-06	Axis_18
AGE	3.34822	0.0208786	AGE	0.000449095	0.000214082	1.35418e-05	0.000884649	Axis_18
AGE	3.34822	0.0208786	SPL5AGE1	-1.68231e-07	6.22214e-07	-1.43413e-06	1.09767e-06	Axis_18
AGE	3.34822	0.0208786	SPL5AGE2	-2.98294e-07	1.55551e-06	-3.46301e-06	2.86642e-06	Axis_18
ALC	1.20378	0.328943	ALC_DK:0	0	0	0	0	Axis_18
ALC	1.20378	0.328943	ALC_DK:1	0.00269986	0.00115715	0.000345618	0.0050541	Axis_18
ALC	1.20378	0.328943	ALC_DK:2	0.000697397	0.000832768	-0.000996882	0.00239168	Axis_18
ALC	1.20378	0.328943	ALC_DK:3	0.000722875	0.000934898	-0.00117919	0.00262494	Axis_18
ALC	1.20378	0.328943	ALC_DK:4	0.00026909	0.0015241	-0.00283171	0.00336989	Axis_18
ALC	1.20378	0.328943	ALC_DK:5	0.000844879	0.00132695	-0.00185481	0.00354457	Axis_18
ALC	1.20378	0.328943	ALC_DK:99	0.000630185	0.00133661	-0.00208917	0.00334954	Axis_18
ALI	1.92129	0.17501	takes rx for antihyperlipidemic:0	0	0	0	0	Axis_18
ALI	1.92129	0.17501	takes rx for antihyperlipidemic:1	-0.00151775	0.00109497	-0.00374548	0.000709988	Axis_18
BMI	4.28891	0.00664694	BMI2:1	0.00400738	0.00187727	0.000188041	0.00782671	Axis_18
BMI	4.28891	0.00664694	BMI2:2	0	0	0	0	Axis_18
BMI	4.28891	0.00664694	BMI2:3	-0.000510828	0.000814744	-0.00216844	0.00114678	Axis_18
BMI	4.28891	0.00664694	BMI2:4	7.28053e-05	0.00116578	-0.00229899	0.0024446	Axis_18
BMI	4.28891	0.00664694	BMI2:5	0.00231168	0.000985022	0.000307642	0.00431573	Axis_18
EDU	0.592704	0.558608	EDUCAT2:1	0	0	0	0	Axis_18
EDU	0.592704	0.558608	EDUCAT2:2	-0.000566055	0.000615101	-0.00181749	0.000685376	Axis_18
EDU	0.592704	0.558608	EDUCAT2:3	0.000117403	0.000942311	-0.00179974	0.00203455	Axis_18
GEN	0.81572	0.37298	GENDER:0	0.000753776	0.000834587	-0.000944204	0.00245176	Axis_18
GEN	0.81572	0.37298	GENDER:1	0	0	0	0	Axis_18
GER	0.907091	0.347812	takes rx for GERD:0	0	0	0	0	Axis_18
GER	0.907091	0.347812	takes rx for GERD:1	-0.00092762	0.000973968	-0.00290917	0.00105393	Axis_18
HBP	0.236884	0.629683	LABHYPERTENSION:0	0	0	0	0	Axis_18
HBP	0.236884	0.629683	LABHYPERTENSION:1	0.00042221	0.000867482	-0.0013427	0.00218711	Axis_18
MAR	0.0331744	0.967402	MARITAL2:1	0	0	0	0	Axis_18
MAR	0.0331744	0.967402	MARITAL2:2	-0.000194097	0.000753856	-0.00172783	0.00133963	Axis_18
MAR	0.0331744	0.967402	MARITAL2:3	-0.000125818	0.00100373	-0.00216792	0.00191628	Axis_18
NSM	0.315921	0.731298	NSMOKING2:1	0	0	0	0	Axis_18
NSM	0.315921	0.731298	NSMOKING2:2	0.000776691	0.000999718	-0.00125725	0.00281063	Axis_18
NSM	0.315921	0.731298	NSMOKING2:3	0.000300544	0.000680175	-0.00108328	0.00168437	Axis_18
PER	11.1631	8.76274e-07	PERIO_ALL2:1	0	0	0	0	Axis_18
PER	11.1631	8.76274e-07	PERIO_ALL2:2	-0.00430518	0.00142172	-0.00719768	-0.00141267	Axis_18
PER	11.1631	8.76274e-07	PERIO_ALL2:3	0.00070643	0.00121168	-0.00175875	0.00317161	Axis_18
PER	11.1631	8.76274e-07	PERIO_ALL2:4	0.00312551	0.00145955	0.000156028	0.00609499	Axis_18
PER	11.1631	8.76274e-07	PERIO_ALL2:77	0.0028534	0.00174485	-0.000696521	0.00640332	Axis_18
PER	11.1631	8.76274e-07	PERIO_ALL2:88	0.00977008	0.00161226	0.00648992	0.0130502	Axis_18
PER	11.1631	8.76274e-07	PERIO_ALL2:99	0.0032057	0.00102557	0.00111915	0.00529225	Axis_18
POV	0.943756	0.451039	POVERTY:1	0	0	0	0	Axis_18
POV	0.943756	0.451039	POVERTY:2	-0.00166603	0.00114629	-0.00399817	0.000666118	Axis_18
POV	0.943756	0.451039	POVERTY:3	0.000218634	0.00123416	-0.00229229	0.00272956	Axis_18
POV	0.943756	0.451039	POVERTY:4	-0.00053668	0.000947749	-0.00246489	0.00139153	Axis_18
POV	0.943756	0.451039	POVERTY:99	-0.00123091	0.00113892	-0.00354806	0.00108624	Axis_18
RES	1.37927	0.24863	takes rx for inhaled respiratory:0	0	0	0	0	Axis_18
RES	1.37927	0.24863	takes rx for inhaled respiratory:1	-0.00270184	0.00230057	-0.00738238	0.0019787	Axis_18
Rac	1.07874	0.382827	Race/Ethnicity - Recode:1	-0.000413633	0.00109308	-0.00263751	0.00181025	Axis_18
Rac	1.07874	0.382827	Race/Ethnicity - Recode:2	-0.00169827	0.00109586	-0.00392781	0.000531273	Axis_18
Rac	1.07874	0.382827	Race/Ethnicity - Recode:3	0	0	0	0	Axis_18
Rac	1.07874	0.382827	Race/Ethnicity - Recode:4	-0.000667679	0.000693517	-0.00207865	0.000743292	Axis_18
Rac	1.07874	0.382827	Race/Ethnicity - Recode:5	-0.00139093	0.00114497	-0.00372039	0.00093853	Axis_18
dia	0.408452	0.527168	diabetes based on 2 lab variables and 3 diq questions:0	0	0	0	0	Axis_18
dia	0.408452	0.527168	diabetes based on 2 lab variables and 3 diq questions:1	0.00074216	0.00116125	-0.00162043	0.00310475	Axis_18
ABI	0.00159828	0.968351	takes rx for antibiotic:0	0	0	0	0	Axis_19
ABI	0.00159828	0.968351	takes rx for antibiotic:1	5.56743e-05	0.00139261	-0.0027776	0.00288895	Axis_19
AGE	1.20683	0.326465	SPL5AGE3	-2.7997e-06	2.01656e-06	-6.90241e-06	1.30302e-06	Axis_19
AGE	1.20683	0.326465	AGE	0.000132195	0.000195462	-0.000265476	0.000529867	Axis_19
AGE	1.20683	0.326465	SPL5AGE1	-5.6688e-07	5.952e-07	-1.77782e-06	6.44063e-07	Axis_19
AGE	1.20683	0.326465	SPL5AGE2	1.6952e-06	1.55407e-06	-1.46658e-06	4.85698e-06	Axis_19
ALC	1.61727	0.173505	ALC_DK:0	0	0	0	0	Axis_19
ALC	1.61727	0.173505	ALC_DK:1	0.000685056	0.00094042	-0.00122824	0.00259835	Axis_19
ALC	1.61727	0.173505	ALC_DK:2	0.000413206	0.00105699	-0.00173725	0.00256367	Axis_19
ALC	1.61727	0.173505	ALC_DK:3	-8.59222e-05	0.00100766	-0.00213601	0.00196417	Axis_19
ALC	1.61727	0.173505	ALC_DK:4	0.000160769	0.00124101	-0.00236408	0.00268562	Axis_19
ALC	1.61727	0.173505	ALC_DK:5	-0.000215111	0.00121109	-0.00267909	0.00224887	Axis_19
ALC	1.61727	0.173505	ALC_DK:99	0.00279371	0.00104611	0.000665383	0.00492204	Axis_19
ALI	0.579612	0.451871	takes rx for antihyperlipidemic:0	0	0	0	0	Axis_19
ALI	0.579612	0.451871	takes rx for antihyperlipidemic:1	-0.000841674	0.00110554	-0.00309092	0.00140757	Axis_19
BMI	2.09031	0.104406	BMI2:1	-0.00246727	0.00197864	-0.00649284	0.00155831	Axis_19
BMI	2.09031	0.104406	BMI2:2	0	0	0	0	Axis_19
BMI	2.09031	0.104406	BMI2:3	0.000928547	0.000651221	-0.000396372	0.00225347	Axis_19
BMI	2.09031	0.104406	BMI2:4	0.000639466	0.000993216	-0.00138125	0.00266018	Axis_19
BMI	2.09031	0.104406	BMI2:5	0.00216896	0.000881066	0.00037642	0.0039615	Axis_19
EDU	0.846676	0.437942	EDUCAT2:1	0	0	0	0	Axis_19
EDU	0.846676	0.437942	EDUCAT2:2	0.000851787	0.000919587	-0.00101913	0.0027227	Axis_19
EDU	0.846676	0.437942	EDUCAT2:3	-2.35e-05	0.000940194	-0.00193634	0.00188934	Axis_19
GEN	2.46773	0.125746	GENDER:0	-0.00103162	0.000656706	-0.0023677	0.000304459	Axis_19
GEN	2.46773	0.125746	GENDER:1	0	0	0	0	Axis_19
GER	1.55749	0.220816	takes rx for GERD:0	0	0	0	0	Axis_19
GER	1.55749	0.220816	takes rx for GERD:1	-0.00148311	0.00118839	-0.00390091	0.000934694	Axis_19
HBP	0.0511898	0.822401	LABHYPERTENSION:0	0	0	0	0	Axis_19
HBP	0.0511898	0.822401	LABHYPERTENSION:1	0.000117085	0.000517499	-0.000935775	0.00116995	Axis_19
MAR	0.317007	0.730519	MARITAL2:1	0	0	0	0	Axis_19
MAR	0.317007	0.730519	MARITAL2:2	-0.000606646	0.000856272	-0.00234874	0.00113545	Axis_19
MAR	0.317007	0.730519	MARITAL2:3	-0.000696891	0.000986293	-0.00270352	0.00130974	Axis_19
NSM	1.70918	0.19665	NSMOKING2:1	0	0	0	0	Axis_19
NSM	1.70918	0.19665	NSMOKING2:2	-0.000889283	0.000811736	-0.00254077	0.000762206	Axis_19
NSM	1.70918	0.19665	NSMOKING2:3	0.000886531	0.000604471	-0.000343274	0.00211634	Axis_19
PER	2.48907	0.0425776	PERIO_ALL2:1	0	0	0	0	Axis_19
PER	2.48907	0.0425776	PERIO_ALL2:2	-0.00213795	0.00123909	-0.00465889	0.000382994	Axis_19
PER	2.48907	0.0425776	PERIO_ALL2:3	9.29569e-05	0.000912651	-0.00176385	0.00194976	Axis_19
PER	2.48907	0.0425776	PERIO_ALL2:4	-0.00154301	0.00176626	-0.00513649	0.00205048	Axis_19
PER	2.48907	0.0425776	PERIO_ALL2:77	-0.00198191	0.00157968	-0.0051958	0.00123198	Axis_19
PER	2.48907	0.0425776	PERIO_ALL2:88	-0.0045265	0.00170775	-0.00800093	-0.00105206	Axis_19
PER	2.48907	0.0425776	PERIO_ALL2:99	-0.000330404	0.00138326	-0.00314467	0.00248386	Axis_19
POV	0.295646	0.878679	POVERTY:1	0	0	0	0	Axis_19
POV	0.295646	0.878679	POVERTY:2	-0.00023862	0.000771639	-0.00180853	0.00133129	Axis_19
POV	0.295646	0.878679	POVERTY:3	0.000172975	0.000859714	-0.00157613	0.00192208	Axis_19
POV	0.295646	0.878679	POVERTY:4	-0.000866926	0.000938072	-0.00277545	0.0010416	Axis_19
POV	0.295646	0.878679	POVERTY:99	-0.000597701	0.00101269	-0.00265804	0.00146264	Axis_19
RES	3.28848	0.0788712	takes rx for inhaled respiratory:0	0	0	0	0	Axis_19
RES	3.28848	0.0788712	takes rx for inhaled respiratory:1	0.00559329	0.00308439	-0.000681951	0.0118685	Axis_19
Rac	1.32061	0.282769	Race/Ethnicity - Recode:1	0.00131599	0.000846295	-0.000405813	0.00303779	Axis_19
Rac	1.32061	0.282769	Race/Ethnicity - Recode:2	0.000191411	0.00091659	-0.00167341	0.00205623	Axis_19
Rac	1.32061	0.282769	Race/Ethnicity - Recode:3	0	0	0	0	Axis_19
Rac	1.32061	0.282769	Race/Ethnicity - Recode:4	-0.000745378	0.000892666	-0.00256152	0.00107076	Axis_19
Rac	1.32061	0.282769	Race/Ethnicity - Recode:5	0.000285002	0.00102408	-0.0017985	0.0023685	Axis_19
dia	2.82854	0.102043	diabetes based on 2 lab variables and 3 diq questions:0	0	0	0	0	Axis_19
dia	2.82854	0.102043	diabetes based on 2 lab variables and 3 diq questions:1	-0.00143521	0.000853365	-0.0031714	0.000300971	Axis_19
ABI	0.865443	0.358976	takes rx for antibiotic:0	0	0	0	0	Axis_20
ABI	0.865443	0.358976	takes rx for antibiotic:1	0.00150593	0.00161878	-0.00178749	0.00479936	Axis_20
AGE	4.70892	0.00406381	SPL5AGE3	1.28891e-06	1.68891e-06	-2.1472e-06	4.72502e-06	Axis_20
AGE	4.70892	0.00406381	AGE	0.000287366	0.000204993	-0.000129696	0.000704427	Axis_20
AGE	4.70892	0.00406381	SPL5AGE1	-3.36312e-07	5.39018e-07	-1.43295e-06	7.60329e-07	Axis_20
AGE	4.70892	0.00406381	SPL5AGE2	1.08113e-07	1.36164e-06	-2.66217e-06	2.87839e-06	Axis_20
ALC	1.20441	0.328638	ALC_DK:0	0	0	0	0	Axis_20
ALC	1.20441	0.328638	ALC_DK:1	0.00014127	0.00120462	-0.00230954	0.00259208	Axis_20
ALC	1.20441	0.328638	ALC_DK:2	0.00197602	0.00106397	-0.000188634	0.00414068	Axis_20
ALC	1.20441	0.328638	ALC_DK:3	0.000841448	0.000994813	-0.00118251	0.00286541	Axis_20
ALC	1.20441	0.328638	ALC_DK:4	0.00100073	0.00131573	-0.00167614	0.00367759	Axis_20
ALC	1.20441	0.328638	ALC_DK:5	0.000943264	0.00144128	-0.00198904	0.00387556	Axis_20
ALC	1.20441	0.328638	ALC_DK:99	0.00202797	0.00139584	-0.000811893	0.00486784	Axis_20
ALI	0.93122	0.341565	takes rx for antihyperlipidemic:0	0	0	0	0	Axis_20
ALI	0.93122	0.341565	takes rx for antihyperlipidemic:1	0.000745592	0.000772637	-0.000826349	0.00231753	Axis_20
BMI	0.405542	0.803273	BMI2:1	-0.00103031	0.00205984	-0.00522109	0.00316046	Axis_20
BMI	0.405542	0.803273	BMI2:2	0	0	0	0	Axis_20
BMI	0.405542	0.803273	BMI2:3	-0.000180625	0.000825557	-0.00186023	0.00149898	Axis_20
BMI	0.405542	0.803273	BMI2:4	0.000393079	0.000753484	-0.0011399	0.00192605	Axis_20
BMI	0.405542	0.803273	BMI2:5	0.000563873	0.000825685	-0.001116	0.00224374	Axis_20
EDU	1.72636	0.193614	EDUCAT2:1	0	0	0	0	Axis_20
EDU	1.72636	0.193614	EDUCAT2:2	-0.000240294	0.000819016	-0.0019066	0.00142601	Axis_20
EDU	1.72636	0.193614	EDUCAT2:3	-0.00130988	0.000885303	-0.00311104	0.000491287	Axis_20
GEN	6.21153	0.0178893	GENDER:0	-0.00211056	0.000846834	-0.00383346	-0.000387663	Axis_20
GEN	6.21153	0.0178893	GENDER:1	0	0	0	0	Axis_20
GER	3.085	0.0882947	takes rx for GERD:0	0	0	0	0	Axis_20
GER	3.085	0.0882947	takes rx for GERD:1	-0.0015577	0.000886864	-0.00336204	0.000246635	Axis_20
HBP	1.01198	0.321749	LABHYPERTENSION:0	0	0	0	0	Axis_20
HBP	1.01198	0.321749	LABHYPERTENSION:1	0.000591718	0.000588205	-0.000604994	0.00178843	Axis_20
MAR	1.37368	0.267272	MARITAL2:1	0	0	0	0	Axis_20
MAR	1.37368	0.267272	MARITAL2:2	-0.000965104	0.00116539	-0.0033361	0.0014059	Axis_20
MAR	1.37368	0.267272	MARITAL2:3	0.000630388	0.00133882	-0.00209347	0.00335425	Axis_20
NSM	18.6656	3.78036e-06	NSMOKING2:1	0	0	0	0	Axis_20
NSM	18.6656	3.78036e-06	NSMOKING2:2	0.00132802	0.000832306	-0.000365322	0.00302136	Axis_20
NSM	18.6656	3.78036e-06	NSMOKING2:3	0.00489877	0.000830749	0.00320859	0.00658894	Axis_20
PER	7.92958	2.44812e-05	PERIO_ALL2:1	0	0	0	0	Axis_20
PER	7.92958	2.44812e-05	PERIO_ALL2:2	0.00110498	0.00135401	-0.00164978	0.00385974	Axis_20
PER	7.92958	2.44812e-05	PERIO_ALL2:3	0.00262056	0.00102964	0.000525739	0.00471539	Axis_20
PER	7.92958	2.44812e-05	PERIO_ALL2:4	0.00715887	0.00111549	0.00488938	0.00942836	Axis_20
PER	7.92958	2.44812e-05	PERIO_ALL2:77	0.00156716	0.0021081	-0.00272179	0.00585611	Axis_20
PER	7.92958	2.44812e-05	PERIO_ALL2:88	0.00501441	0.0020059	0.000933382	0.00909544	Axis_20
PER	7.92958	2.44812e-05	PERIO_ALL2:99	0.00116044	0.00131941	-0.00152391	0.00384479	Axis_20
POV	2.90796	0.0363609	POVERTY:1	0	0	0	0	Axis_20
POV	2.90796	0.0363609	POVERTY:2	-0.00019659	0.000910516	-0.00204905	0.00165587	Axis_20
POV	2.90796	0.0363609	POVERTY:3	-0.00153305	0.00135215	-0.00428401	0.00121792	Axis_20
POV	2.90796	0.0363609	POVERTY:4	-0.0022041	0.0010198	-0.00427891	-0.000129298	Axis_20
POV	2.90796	0.0363609	POVERTY:99	-0.00143226	0.000984162	-0.00343455	0.000570036	Axis_20
RES	1.90989	0.17626	takes rx for inhaled respiratory:0	0	0	0	0	Axis_20
RES	1.90989	0.17626	takes rx for inhaled respiratory:1	-0.0038966	0.00281956	-0.00963305	0.00183984	Axis_20
Rac	4.55032	0.00488672	Race/Ethnicity - Recode:1	0.00185305	0.000991811	-0.000164808	0.0038709	Axis_20
Rac	4.55032	0.00488672	Race/Ethnicity - Recode:2	0.00206452	0.000968521	9.40463e-05	0.00403499	Axis_20
Rac	4.55032	0.00488672	Race/Ethnicity - Recode:3	0	0	0	0	Axis_20
Rac	4.55032	0.00488672	Race/Ethnicity - Recode:4	0.00197805	0.000652178	0.000651188	0.00330492	Axis_20
Rac	4.55032	0.00488672	Race/Ethnicity - Recode:5	-0.000568086	0.000858604	-0.00231493	0.00117876	Axis_20
dia	2.29169	0.139588	diabetes based on 2 lab variables and 3 diq questions:0	0	0	0	0	Axis_20
dia	2.29169	0.139588	diabetes based on 2 lab variables and 3 diq questions:1	-0.00139551	0.000921841	-0.00327101	0.000479987	Axis_20
ABI	0.59138	0.447355	takes rx for antibiotic:0	0	0	0	0	Axis_21
ABI	0.59138	0.447355	takes rx for antibiotic:1	0.00094231	0.00122535	-0.00155069	0.00343531	Axis_21
AGE	2.25873	0.0838664	SPL5AGE3	4.79684e-10	1.34779e-06	-2.74162e-06	2.74258e-06	Axis_21
AGE	2.25873	0.0838664	AGE	-0.000106967	0.000207101	-0.000528316	0.000314383	Axis_21
AGE	2.25873	0.0838664	SPL5AGE1	2.51091e-07	5.14053e-07	-7.94757e-07	1.29694e-06	Axis_21
AGE	2.25873	0.0838664	SPL5AGE2	-3.72749e-07	1.20546e-06	-2.82527e-06	2.07978e-06	Axis_21
ALC	1.08879	0.389435	ALC_DK:0	0	0	0	0	Axis_21
ALC	1.08879	0.389435	ALC_DK:1	0.00169857	0.00100619	-0.000348527	0.00374567	Axis_21
ALC	1.08879	0.389435	ALC_DK:2	-0.000132251	0.00061036	-0.00137404	0.00110953	Axis_21
ALC	1.08879	0.389435	ALC_DK:3	-0.000366671	0.00077057	-0.00193441	0.00120106	Axis_21
ALC	1.08879	0.389435	ALC_DK:4	0.00103575	0.00121554	-0.00143728	0.00350877	Axis_21
ALC	1.08879	0.389435	ALC_DK:5	-0.000965588	0.00118925	-0.00338513	0.00145395	Axis_21
ALC	1.08879	0.389435	ALC_DK:99	0.00134405	0.00131453	-0.00133039	0.00401848	Axis_21
ALI	0.0324315	0.858185	takes rx for antihyperlipidemic:0	0	0	0	0	Axis_21
ALI	0.0324315	0.858185	takes rx for antihyperlipidemic:1	0.00017783	0.000987463	-0.00183118	0.00218684	Axis_21
BMI	1.41192	0.251681	BMI2:1	-0.000964677	0.00192139	-0.00487377	0.00294442	Axis_21
BMI	1.41192	0.251681	BMI2:2	0	0	0	0	Axis_21
BMI	1.41192	0.251681	BMI2:3	-0.00108572	0.000668752	-0.00244631	0.000274863	Axis_21
BMI	1.41192	0.251681	BMI2:4	-0.00133149	0.000721065	-0.00279851	0.000135526	Axis_21
BMI	1.41192	0.251681	BMI2:5	-0.000208622	0.00103274	-0.00230975	0.0018925	Axis_21
EDU	0.00893927	0.991103	EDUCAT2:1	0	0	0	0	Axis_21
EDU	0.00893927	0.991103	EDUCAT2:2	2.50821e-05	0.000723505	-0.0014469	0.00149706	Axis_21
EDU	0.00893927	0.991103	EDUCAT2:3	-6.12592e-05	0.000653785	-0.0013914	0.00126888	Axis_21
GEN	0.113415	0.738421	GENDER:0	-0.000213922	0.000635213	-0.00150627	0.00107843	Axis_21
GEN	0.113415	0.738421	GENDER:1	0	0	0	0	Axis_21
GER	0.31276	0.579768	takes rx for GERD:0	0	0	0	0	Axis_21
GER	0.31276	0.579768	takes rx for GERD:1	0.000447575	0.000800314	-0.00118068	0.00207583	Axis_21
HBP	1.72894	0.197611	LABHYPERTENSION:0	0	0	0	0	Axis_21
HBP	1.72894	0.197611	LABHYPERTENSION:1	0.00075899	0.000577227	-0.000415387	0.00193337	Axis_21
MAR	0.431056	0.653429	MARITAL2:1	0	0	0	0	Axis_21
MAR	0.431056	0.653429	MARITAL2:2	4.53502e-05	0.000763035	-0.00150706	0.00159776	Axis_21
MAR	0.431056	0.653429	MARITAL2:3	0.000689978	0.000980008	-0.00130386	0.00268382	Axis_21
NSM	5.87084	0.00658761	NSMOKING2:1	0	0	0	0	Axis_21
NSM	5.87084	0.00658761	NSMOKING2:2	0.000324922	0.000726912	-0.00115399	0.00180383	Axis_21
NSM	5.87084	0.00658761	NSMOKING2:3	-0.00237978	0.000779848	-0.00396639	-0.000793166	Axis_21
PER	0.86439	0.531072	PERIO_ALL2:1	0	0	0	0	Axis_21
PER	0.86439	0.531072	PERIO_ALL2:2	0.000328345	0.00153912	-0.00280301	0.0034597	Axis_21
PER	0.86439	0.531072	PERIO_ALL2:3	-0.000405752	0.000960223	-0.00235934	0.00154784	Axis_21
PER	0.86439	0.531072	PERIO_ALL2:4	-0.00183874	0.0011674	-0.00421384	0.000536351	Axis_21
PER	0.86439	0.531072	PERIO_ALL2:77	-6.54821e-05	0.00155374	-0.00322659	0.00309563	Axis_21
PER	0.86439	0.531072	PERIO_ALL2:88	-0.000946109	0.00206739	-0.00515224	0.00326002	Axis_21
PER	0.86439	0.531072	PERIO_ALL2:99	0.000107626	0.00130833	-0.00255419	0.00276944	Axis_21
POV	0.692831	0.602234	POVERTY:1	0	0	0	0	Axis_21
POV	0.692831	0.602234	POVERTY:2	0.000256013	0.000761761	-0.0012938	0.00180583	Axis_21
POV	0.692831	0.602234	POVERTY:3	0.000313949	0.000835886	-0.00138667	0.00201457	Axis_21
POV	0.692831	0.602234	POVERTY:4	0.00113826	0.000802117	-0.00049366	0.00277018	Axis_21
POV	0.692831	0.602234	POVERTY:99	0.00100612	0.00115723	-0.00134827	0.00336051	Axis_21
RES	2.1576	0.151335	takes rx for inhaled respiratory:0	0	0	0	0	Axis_21
RES	2.1576	0.151335	takes rx for inhaled respiratory:1	-0.00500298	0.00340599	-0.0119325	0.00192655	Axis_21
Rac	3.09674	0.0286239	Race/Ethnicity - Recode:1	0.000319263	0.000932121	-0.00157715	0.00221568	Axis_21
Rac	3.09674	0.0286239	Race/Ethnicity - Recode:2	-0.0001974	0.000952029	-0.00213432	0.00173952	Axis_21
Rac	3.09674	0.0286239	Race/Ethnicity - Recode:3	0	0	0	0	Axis_21
Rac	3.09674	0.0286239	Race/Ethnicity - Recode:4	-0.00142304	0.000533182	-0.00250781	-0.000338274	Axis_21
Rac	3.09674	0.0286239	Race/Ethnicity - Recode:5	0.000899634	0.000998283	-0.00113139	0.00293066	Axis_21
dia	8.3892	0.00665183	diabetes based on 2 lab variables and 3 diq questions:0	0	0	0	0	Axis_21
dia	8.3892	0.00665183	diabetes based on 2 lab variables and 3 diq questions:1	0.0030911	0.00106722	0.00091983	0.00526237	Axis_21
ABI	6.42575	0.0161715	takes rx for antibiotic:0	0	0	0	0	Axis_22
ABI	6.42575	0.0161715	takes rx for antibiotic:1	0.00256788	0.00101301	0.0005069	0.00462886	Axis_22
AGE	1.37954	0.262318	SPL5AGE3	-3.8262e-07	1.85552e-06	-4.15771e-06	3.39247e-06	Axis_22
AGE	1.37954	0.262318	AGE	-0.000112068	0.000200706	-0.000520407	0.000296272	Axis_22
AGE	1.37954	0.262318	SPL5AGE1	-1.49527e-08	6.18604e-07	-1.27351e-06	1.24361e-06	Axis_22
AGE	1.37954	0.262318	SPL5AGE2	1.34837e-07	1.54563e-06	-3.00976e-06	3.27944e-06	Axis_22
ALC	1.44824	0.226411	ALC_DK:0	0	0	0	0	Axis_22
ALC	1.44824	0.226411	ALC_DK:1	0.00176453	0.00127794	-0.000835467	0.00436453	Axis_22
ALC	1.44824	0.226411	ALC_DK:2	0.00123068	0.00077403	-0.000344092	0.00280546	Axis_22
ALC	1.44824	0.226411	ALC_DK:3	0.00152278	0.000957554	-0.000425381	0.00347094	Axis_22
ALC	1.44824	0.226411	ALC_DK:4	0.00252128	0.00125735	-3.68259e-05	0.00507938	Axis_22
ALC	1.44824	0.226411	ALC_DK:5	0.00188723	0.000867869	0.000121536	0.00365292	Axis_22
ALC	1.44824	0.226411	ALC_DK:99	0.00151263	0.000818441	-0.0001525	0.00317776	Axis_22
ALI	0.246412	0.622904	takes rx for antihyperlipidemic:0	0	0	0	0	Axis_22
ALI	0.246412	0.622904	takes rx for antihyperlipidemic:1	-0.000469671	0.000946157	-0.00239464	0.0014553	Axis_22
BMI	1.21158	0.324528	BMI2:1	0.00061904	0.00175096	-0.00294332	0.0041814	Axis_22
BMI	1.21158	0.324528	BMI2:2	0	0	0	0	Axis_22
BMI	1.21158	0.324528	BMI2:3	-0.0013575	0.000983518	-0.00335849	0.000643479	Axis_22
BMI	1.21158	0.324528	BMI2:4	-0.00180162	0.00102316	-0.00388325	0.00028002	Axis_22
BMI	1.21158	0.324528	BMI2:5	-0.00142059	0.00111691	-0.00369296	0.000851779	Axis_22
EDU	6.1921	0.0052066	EDUCAT2:1	0	0	0	0	Axis_22
EDU	6.1921	0.0052066	EDUCAT2:2	0.00290078	0.000881202	0.00110796	0.0046936	Axis_22
EDU	6.1921	0.0052066	EDUCAT2:3	0.00087118	0.000830174	-0.000817822	0.00256018	Axis_22
GEN	5.58078	0.0242084	GENDER:0	0.00119034	0.000503874	0.000165197	0.00221547	Axis_22
GEN	5.58078	0.0242084	GENDER:1	0	0	0	0	Axis_22
GER	0.0757267	0.78489	takes rx for GERD:0	0	0	0	0	Axis_22
GER	0.0757267	0.78489	takes rx for GERD:1	0.000310623	0.00112878	-0.0019859	0.00260714	Axis_22
HBP	0.62631	0.434364	LABHYPERTENSION:0	0	0	0	0	Axis_22
HBP	0.62631	0.434364	LABHYPERTENSION:1	-0.00051981	0.000656825	-0.00185613	0.000816511	Axis_22
MAR	0.0841217	0.919516	MARITAL2:1	0	0	0	0	Axis_22
MAR	0.0841217	0.919516	MARITAL2:2	-0.000367583	0.000896831	-0.0021922	0.00145703	Axis_22
MAR	0.0841217	0.919516	MARITAL2:3	-0.000250756	0.000980898	-0.00224641	0.00174489	Axis_22
NSM	0.819329	0.449493	NSMOKING2:1	0	0	0	0	Axis_22
NSM	0.819329	0.449493	NSMOKING2:2	-0.00112396	0.000908351	-0.00297201	0.000724098	Axis_22
NSM	0.819329	0.449493	NSMOKING2:3	-0.000820625	0.00100897	-0.0028734	0.00123215	Axis_22
PER	5.24821	0.000687419	PERIO_ALL2:1	0	0	0	0	Axis_22
PER	5.24821	0.000687419	PERIO_ALL2:2	0.00365521	0.00140496	0.00079679	0.00651363	Axis_22
PER	5.24821	0.000687419	PERIO_ALL2:3	-7.21466e-05	0.00105811	-0.00222489	0.0020806	Axis_22
PER	5.24821	0.000687419	PERIO_ALL2:4	9.09096e-05	0.00122034	-0.0023919	0.00257371	Axis_22
PER	5.24821	0.000687419	PERIO_ALL2:77	-0.00130233	0.00174716	-0.00485694	0.00225229	Axis_22
PER	5.24821	0.000687419	PERIO_ALL2:88	-0.0101948	0.00216869	-0.014607	-0.00578256	Axis_22
PER	5.24821	0.000687419	PERIO_ALL2:99	0.00039771	0.000890943	-0.00141493	0.00221035	Axis_22
POV	0.853971	0.501574	POVERTY:1	0	0	0	0	Axis_22
POV	0.853971	0.501574	POVERTY:2	-0.00145654	0.00095805	-0.00340571	0.000492626	Axis_22
POV	0.853971	0.501574	POVERTY:3	-0.00128047	0.00097794	-0.00327011	0.000709164	Axis_22
POV	0.853971	0.501574	POVERTY:4	-0.000742367	0.00114286	-0.00306753	0.0015828	Axis_22
POV	0.853971	0.501574	POVERTY:99	-0.0015798	0.00122518	-0.00407245	0.000912853	Axis_22
RES	0.00119267	0.972659	takes rx for inhaled respiratory:0	0	0	0	0	Axis_22
RES	0.00119267	0.972659	takes rx for inhaled respiratory:1	0.000118272	0.0034247	-0.00684933	0.00708588	Axis_22
Rac	1.03435	0.404238	Race/Ethnicity - Recode:1	-0.00107446	0.00115361	-0.0034215	0.00127257	Axis_22
Rac	1.03435	0.404238	Race/Ethnicity - Recode:2	0.00120764	0.000960125	-0.000745752	0.00316103	Axis_22
Rac	1.03435	0.404238	Race/Ethnicity - Recode:3	0	0	0	0	Axis_22
Rac	1.03435	0.404238	Race/Ethnicity - Recode:4	0.000210251	0.00084412	-0.00150712	0.00192763	Axis_22
Rac	1.03435	0.404238	Race/Ethnicity - Recode:5	0.00103532	0.00102727	-0.00105468	0.00312533	Axis_22
dia	8.93381	0.00525414	diabetes based on 2 lab variables and 3 diq questions:0	0	0	0	0	Axis_22
dia	8.93381	0.00525414	diabetes based on 2 lab variables and 3 diq questions:1	0.00268207	0.000897328	0.00085644	0.0045077	Axis_22
ABI	0.0678371	0.796131	takes rx for antibiotic:0	0	0	0	0	Axis_23
ABI	0.0678371	0.796131	takes rx for antibiotic:1	0.00047222	0.00181305	-0.00321646	0.0041609	Axis_23
AGE	1.16427	0.344322	SPL5AGE3	-2.755e-07	1.43361e-06	-3.19221e-06	2.64121e-06	Axis_23
AGE	1.16427	0.344322	AGE	-0.000137385	0.000192565	-0.00052916	0.000254391	Axis_23
AGE	1.16427	0.344322	SPL5AGE1	-3.55827e-08	5.1457e-07	-1.08248e-06	1.01132e-06	Axis_23
AGE	1.16427	0.344322	SPL5AGE2	2.6122e-07	1.24061e-06	-2.26282e-06	2.78526e-06	Axis_23
ALC	2.03206	0.0891119	ALC_DK:0	0	0	0	0	Axis_23
ALC	2.03206	0.0891119	ALC_DK:1	8.50537e-05	0.00145562	-0.00287643	0.00304654	Axis_23
ALC	2.03206	0.0891119	ALC_DK:2	0.00157589	0.000969388	-0.000396341	0.00354813	Axis_23
ALC	2.03206	0.0891119	ALC_DK:3	0.00125449	0.00113677	-0.0010583	0.00356728	Axis_23
ALC	2.03206	0.0891119	ALC_DK:4	0.000942427	0.00169438	-0.00250481	0.00438967	Axis_23
ALC	2.03206	0.0891119	ALC_DK:5	0.00335086	0.00151264	0.00027336	0.00642835	Axis_23
ALC	2.03206	0.0891119	ALC_DK:99	0.000702882	0.00144659	-0.00224024	0.003646	Axis_23
ALI	0.261715	0.612351	takes rx for antihyperlipidemic:0	0	0	0	0	Axis_23
ALI	0.261715	0.612351	takes rx for antihyperlipidemic:1	0.000497006	0.00097151	-0.00147955	0.00247356	Axis_23
BMI	1.32852	0.279939	BMI2:1	0.00421657	0.00209173	-3.90912e-05	0.00847223	Axis_23
BMI	1.32852	0.279939	BMI2:2	0	0	0	0	Axis_23
BMI	1.32852	0.279939	BMI2:3	-0.000273531	0.000724603	-0.00174775	0.00120068	Axis_23
BMI	1.32852	0.279939	BMI2:4	0.000259426	0.000571921	-0.000904156	0.00142301	Axis_23
BMI	1.32852	0.279939	BMI2:5	-0.000155444	0.000910766	-0.00200841	0.00169752	Axis_23
EDU	0.586962	0.561713	EDUCAT2:1	0	0	0	0	Axis_23
EDU	0.586962	0.561713	EDUCAT2:2	-4.11193e-05	0.00110339	-0.00228599	0.00220375	Axis_23
EDU	0.586962	0.561713	EDUCAT2:3	-0.000730874	0.000847511	-0.00245515	0.0009934	Axis_23
GEN	0.0357064	0.85128	GENDER:0	9.84128e-05	0.000520809	-0.000961181	0.00115801	Axis_23
GEN	0.0357064	0.85128	GENDER:1	0	0	0	0	Axis_23
GER	2.29055	0.139683	takes rx for GERD:0	0	0	0	0	Axis_23
GER	2.29055	0.139683	takes rx for GERD:1	-0.00164399	0.00108625	-0.00385398	0.000566	Axis_23
HBP	2.55169	0.11971	LABHYPERTENSION:0	0	0	0	0	Axis_23
HBP	2.55169	0.11971	LABHYPERTENSION:1	-0.00094326	0.000590497	-0.00214464	0.000258116	Axis_23
MAR	1.13734	0.332919	MARITAL2:1	0	0	0	0	Axis_23
MAR	1.13734	0.332919	MARITAL2:2	-0.00113587	0.000822073	-0.00280839	0.000536654	Axis_23
MAR	1.13734	0.332919	MARITAL2:3	-0.00179779	0.00125674	-0.00435465	0.000759057	Axis_23
NSM	2.9771	0.0647641	NSMOKING2:1	0	0	0	0	Axis_23
NSM	2.9771	0.0647641	NSMOKING2:2	-0.000370147	0.000650324	-0.00169324	0.000952948	Axis_23
NSM	2.9771	0.0647641	NSMOKING2:3	-0.00190288	0.00079154	-0.00351327	-0.000292476	Axis_23
PER	7.89412	2.54881e-05	PERIO_ALL2:1	0	0	0	0	Axis_23
PER	7.89412	2.54881e-05	PERIO_ALL2:2	-0.00179984	0.00149854	-0.00484866	0.00124897	Axis_23
PER	7.89412	2.54881e-05	PERIO_ALL2:3	0.00114974	0.000878041	-0.000636653	0.00293612	Axis_23
PER	7.89412	2.54881e-05	PERIO_ALL2:4	0.000974978	0.00133437	-0.00173982	0.00368977	Axis_23
PER	7.89412	2.54881e-05	PERIO_ALL2:77	-0.00197584	0.00149624	-0.00501996	0.00106829	Axis_23
PER	7.89412	2.54881e-05	PERIO_ALL2:88	-0.012777	0.00222511	-0.0173041	-0.00825	Axis_23
PER	7.89412	2.54881e-05	PERIO_ALL2:99	0.00141802	0.00106026	-0.0007391	0.00357515	Axis_23
POV	0.0523615	0.994619	POVERTY:1	0	0	0	0	Axis_23
POV	0.0523615	0.994619	POVERTY:2	-0.000223716	0.000909665	-0.00207444	0.00162701	Axis_23
POV	0.0523615	0.994619	POVERTY:3	0.000268465	0.00119935	-0.00217162	0.00270856	Axis_23
POV	0.0523615	0.994619	POVERTY:4	0.0001191	0.000964836	-0.00184387	0.00208207	Axis_23
POV	0.0523615	0.994619	POVERTY:99	6.53173e-05	0.00128214	-0.00254322	0.00267385	Axis_23
RES	0.303321	0.585517	takes rx for inhaled respiratory:0	0	0	0	0	Axis_23
RES	0.303321	0.585517	takes rx for inhaled respiratory:1	0.00214772	0.00389966	-0.00578619	0.0100816	Axis_23
Rac	6.16332	0.000809062	Race/Ethnicity - Recode:1	-0.000590146	0.00062591	-0.00186357	0.000683277	Axis_23
Rac	6.16332	0.000809062	Race/Ethnicity - Recode:2	-0.00139313	0.000751642	-0.00292236	0.000136095	Axis_23
Rac	6.16332	0.000809062	Race/Ethnicity - Recode:3	0	0	0	0	Axis_23
Rac	6.16332	0.000809062	Race/Ethnicity - Recode:4	-0.000381962	0.000727271	-0.00186161	0.00109768	Axis_23
Rac	6.16332	0.000809062	Race/Ethnicity - Recode:5	0.00331737	0.000935349	0.00141439	0.00522035	Axis_23
dia	0.116924	0.734563	diabetes based on 2 lab variables and 3 diq questions:0	0	0	0	0	Axis_23
dia	0.116924	0.734563	diabetes based on 2 lab variables and 3 diq questions:1	-0.000306275	0.000895693	-0.00212858	0.00151603	Axis_23
ABI	0.479767	0.493374	takes rx for antibiotic:0	0	0	0	0	Axis_24
ABI	0.479767	0.493374	takes rx for antibiotic:1	-0.000908863	0.00131215	-0.00357845	0.00176072	Axis_24
AGE	1.67482	0.179293	SPL5AGE3	-1.65472e-06	1.22977e-06	-4.15669e-06	8.4726e-07	Axis_24
AGE	1.67482	0.179293	AGE	-1.53432e-06	0.000153262	-0.000313349	0.00031028	Axis_24
AGE	1.67482	0.179293	SPL5AGE1	-5.56192e-07	3.97816e-07	-1.36556e-06	2.53172e-07	Axis_24
AGE	1.67482	0.179293	SPL5AGE2	1.52792e-06	9.96357e-07	-4.99185e-07	3.55502e-06	Axis_24
ALC	2.32151	0.0557932	ALC_DK:0	0	0	0	0	Axis_24
ALC	2.32151	0.0557932	ALC_DK:1	-0.000801218	0.00128944	-0.00342461	0.00182217	Axis_24
ALC	2.32151	0.0557932	ALC_DK:2	0.000257329	0.000826745	-0.0014247	0.00193935	Axis_24
ALC	2.32151	0.0557932	ALC_DK:3	0.00167454	0.00104309	-0.000447643	0.00379673	Axis_24
ALC	2.32151	0.0557932	ALC_DK:4	0.00146664	0.00161678	-0.00182273	0.00475602	Axis_24
ALC	2.32151	0.0557932	ALC_DK:5	0.000194489	0.00147368	-0.00280374	0.00319271	Axis_24
ALC	2.32151	0.0557932	ALC_DK:99	-0.0014637	0.000989811	-0.00347749	0.000550084	Axis_24
ALI	0.267469	0.608484	takes rx for antihyperlipidemic:0	0	0	0	0	Axis_24
ALI	0.267469	0.608484	takes rx for antihyperlipidemic:1	-0.000423399	0.000818677	-0.00208901	0.00124221	Axis_24
BMI	3.1609	0.0264006	BMI2:1	0.00144577	0.00232999	-0.00329462	0.00618617	Axis_24
BMI	3.1609	0.0264006	BMI2:2	0	0	0	0	Axis_24
BMI	3.1609	0.0264006	BMI2:3	0.00155506	0.000617002	0.000299761	0.00281036	Axis_24
BMI	3.1609	0.0264006	BMI2:4	0.00244375	0.000764142	0.000889096	0.00399841	Axis_24
BMI	3.1609	0.0264006	BMI2:5	0.00258569	0.00127177	-1.74311e-06	0.00517312	Axis_24
EDU	0.0406087	0.960253	EDUCAT2:1	0	0	0	0	Axis_24
EDU	0.0406087	0.960253	EDUCAT2:2	-0.00024536	0.00093645	-0.00215058	0.00165986	Axis_24
EDU	0.0406087	0.960253	EDUCAT2:3	-0.000164958	0.000670027	-0.00152814	0.00119822	Axis_24
GEN	0.000236455	0.987824	GENDER:0	-9.10664e-06	0.000592221	-0.00121399	0.00119578	Axis_24
GEN	0.000236455	0.987824	GENDER:1	0	0	0	0	Axis_24
GER	0.270576	0.606418	takes rx for GERD:0	0	0	0	0	Axis_24
GER	0.270576	0.606418	takes rx for GERD:1	-0.000513735	0.000987631	-0.00252309	0.00149562	Axis_24
HBP	13.1963	0.000941732	LABHYPERTENSION:0	0	0	0	0	Axis_24
HBP	13.1963	0.000941732	LABHYPERTENSION:1	-0.00178813	0.000492235	-0.00278959	-0.000786671	Axis_24
MAR	1.18737	0.317718	MARITAL2:1	0	0	0	0	Axis_24
MAR	1.18737	0.317718	MARITAL2:2	-0.000620937	0.00062483	-0.00189216	0.00065029	Axis_24
MAR	1.18737	0.317718	MARITAL2:3	0.000290351	0.000937993	-0.00161801	0.00219871	Axis_24
NSM	2.21995	0.124583	NSMOKING2:1	0	0	0	0	Axis_24
NSM	2.21995	0.124583	NSMOKING2:2	-0.000819197	0.000677718	-0.00219802	0.00055963	Axis_24
NSM	2.21995	0.124583	NSMOKING2:3	0.00101591	0.000730735	-0.000470787	0.0025026	Axis_24
PER	2.06447	0.0845609	PERIO_ALL2:1	0	0	0	0	Axis_24
PER	2.06447	0.0845609	PERIO_ALL2:2	0.000645844	0.00133789	-0.00207611	0.0033678	Axis_24
PER	2.06447	0.0845609	PERIO_ALL2:3	0.00095423	0.0008479	-0.000770836	0.0026793	Axis_24
PER	2.06447	0.0845609	PERIO_ALL2:4	0.00338757	0.00145639	0.000424512	0.00635062	Axis_24
PER	2.06447	0.0845609	PERIO_ALL2:77	-0.00155056	0.00150745	-0.00461749	0.00151637	Axis_24
PER	2.06447	0.0845609	PERIO_ALL2:88	-0.0015738	0.00237015	-0.0063959	0.0032483	Axis_24
PER	2.06447	0.0845609	PERIO_ALL2:99	0.00131372	0.00174478	-0.00223606	0.00486349	Axis_24
POV	0.321723	0.861375	POVERTY:1	0	0	0	0	Axis_24
POV	0.321723	0.861375	POVERTY:2	0.000485403	0.000595882	-0.000726927	0.00169773	Axis_24
POV	0.321723	0.861375	POVERTY:3	0.0003026	0.00069388	-0.00110911	0.00171431	Axis_24
POV	0.321723	0.861375	POVERTY:4	0.000643963	0.00075774	-0.000897671	0.0021856	Axis_24
POV	0.321723	0.861375	POVERTY:99	0.000236607	0.00139258	-0.00259661	0.00306983	Axis_24
RES	1.06608	0.309341	takes rx for inhaled respiratory:0	0	0	0	0	Axis_24
RES	1.06608	0.309341	takes rx for inhaled respiratory:1	-0.00224379	0.00217314	-0.00666508	0.0021775	Axis_24
Rac	1.86125	0.140702	Race/Ethnicity - Recode:1	0.000550732	0.000744927	-0.000964834	0.0020663	Axis_24
Rac	1.86125	0.140702	Race/Ethnicity - Recode:2	0.00190298	0.000948465	-2.66853e-05	0.00383265	Axis_24
Rac	1.86125	0.140702	Race/Ethnicity - Recode:3	0	0	0	0	Axis_24
Rac	1.86125	0.140702	Race/Ethnicity - Recode:4	0.00140819	0.000622311	0.000142091	0.00267429	Axis_24
Rac	1.86125	0.140702	Race/Ethnicity - Recode:5	0.00055578	0.000701046	-0.000870508	0.00198207	Axis_24
dia	0.999189	0.324781	diabetes based on 2 lab variables and 3 diq questions:0	0	0	0	0	Axis_24
dia	0.999189	0.324781	diabetes based on 2 lab variables and 3 diq questions:1	-0.000946943	0.000947328	-0.0028743	0.000980409	Axis_24
ABI	4.02802	0.0529996	takes rx for antibiotic:0	0	0	0	0	Axis_25
ABI	4.02802	0.0529996	takes rx for antibiotic:1	0.00389857	0.0019425	-5.34647e-05	0.00785061	Axis_25
AGE	1.45959	0.236754	SPL5AGE3	-3.38928e-09	1.5877e-06	-3.23359e-06	3.22681e-06	Axis_25
AGE	1.45959	0.236754	AGE	0.000260963	0.000169865	-8.46292e-05	0.000606556	Axis_25
AGE	1.45959	0.236754	SPL5AGE1	-3.00637e-07	4.68512e-07	-1.25383e-06	6.52557e-07	Axis_25
AGE	1.45959	0.236754	SPL5AGE2	4.8206e-07	1.20491e-06	-1.96935e-06	2.93347e-06	Axis_25
ALC	0.999298	0.442258	ALC_DK:0	0	0	0	0	Axis_25
ALC	0.999298	0.442258	ALC_DK:1	-0.000938779	0.000747638	-0.00245986	0.000582302	Axis_25
ALC	0.999298	0.442258	ALC_DK:2	-6.25354e-05	0.00091243	-0.00191889	0.00179382	Axis_25
ALC	0.999298	0.442258	ALC_DK:3	-0.000682524	0.000796241	-0.00230249	0.00093744	Axis_25
ALC	0.999298	0.442258	ALC_DK:4	-0.000169972	0.0012792	-0.00277253	0.00243258	Axis_25
ALC	0.999298	0.442258	ALC_DK:5	-0.00116407	0.00134002	-0.00389035	0.00156221	Axis_25
ALC	0.999298	0.442258	ALC_DK:99	-0.000330962	0.000971736	-0.00230797	0.00164605	Axis_25
ALI	0.0717681	0.790447	takes rx for antihyperlipidemic:0	0	0	0	0	Axis_25
ALI	0.0717681	0.790447	takes rx for antihyperlipidemic:1	0.000206187	0.000769654	-0.00135969	0.00177206	Axis_25
BMI	0.116348	0.975802	BMI2:1	0.000343918	0.00209625	-0.00392094	0.00460878	Axis_25
BMI	0.116348	0.975802	BMI2:2	0	0	0	0	Axis_25
BMI	0.116348	0.975802	BMI2:3	-0.000305043	0.000792659	-0.00191772	0.00130763	Axis_25
BMI	0.116348	0.975802	BMI2:4	-0.000250119	0.000858297	-0.00199634	0.0014961	Axis_25
BMI	0.116348	0.975802	BMI2:5	0.000224548	0.000866501	-0.00153836	0.00198746	Axis_25
EDU	0.498014	0.612231	EDUCAT2:1	0	0	0	0	Axis_25
EDU	0.498014	0.612231	EDUCAT2:2	0.000620325	0.000640957	-0.000683711	0.00192436	Axis_25
EDU	0.498014	0.612231	EDUCAT2:3	0.000158528	0.000705509	-0.00127684	0.0015939	Axis_25
GEN	1.61464	0.212726	GENDER:0	-0.0010058	0.000791542	-0.00261621	0.000604604	Axis_25
GEN	1.61464	0.212726	GENDER:1	0	0	0	0	Axis_25
GER	0.00122377	0.972305	takes rx for GERD:0	0	0	0	0	Axis_25
GER	0.00122377	0.972305	takes rx for GERD:1	3.28289e-05	0.000938441	-0.00187644	0.0019421	Axis_25
HBP	3.43561	0.0727635	LABHYPERTENSION:0	0	0	0	0	Axis_25
HBP	3.43561	0.0727635	LABHYPERTENSION:1	-0.000831929	0.000448833	-0.00174509	8.12283e-05	Axis_25
MAR	2.43012	0.103623	MARITAL2:1	0	0	0	0	Axis_25
MAR	2.43012	0.103623	MARITAL2:2	-0.00171896	0.000814208	-0.00337548	-6.24455e-05	Axis_25
MAR	2.43012	0.103623	MARITAL2:3	-0.00121836	0.000963694	-0.00317901	0.000742292	Axis_25
NSM	0.183963	0.832814	NSMOKING2:1	0	0	0	0	Axis_25
NSM	0.183963	0.832814	NSMOKING2:2	1.71504e-05	0.000545923	-0.00109354	0.00112784	Axis_25
NSM	0.183963	0.832814	NSMOKING2:3	0.000389711	0.000648353	-0.000929373	0.00170879	Axis_25
PER	0.214451	0.969575	PERIO_ALL2:1	0	0	0	0	Axis_25
PER	0.214451	0.969575	PERIO_ALL2:2	0.000486523	0.00133955	-0.0022388	0.00321185	Axis_25
PER	0.214451	0.969575	PERIO_ALL2:3	-0.000300218	0.000824441	-0.00197755	0.00137712	Axis_25
PER	0.214451	0.969575	PERIO_ALL2:4	0.000189022	0.00137239	-0.00260313	0.00298117	Axis_25
PER	0.214451	0.969575	PERIO_ALL2:77	0.000297435	0.00152791	-0.00281112	0.00340599	Axis_25
PER	0.214451	0.969575	PERIO_ALL2:88	-0.000734768	0.00262068	-0.00606657	0.00459704	Axis_25
PER	0.214451	0.969575	PERIO_ALL2:99	-0.000871025	0.00141435	-0.00374854	0.00200649	Axis_25
POV	0.757982	0.560072	POVERTY:1	0	0	0	0	Axis_25
POV	0.757982	0.560072	POVERTY:2	0.000272918	0.000731629	-0.00121559	0.00176143	Axis_25
POV	0.757982	0.560072	POVERTY:3	0.000581836	0.000893908	-0.00123683	0.00240051	Axis_25
POV	0.757982	0.560072	POVERTY:4	-0.000265596	0.00088183	-0.00205969	0.0015285	Axis_25
POV	0.757982	0.560072	POVERTY:99	0.000761869	0.000894529	-0.00105806	0.0025818	Axis_25
RES	0.215636	0.645435	takes rx for inhaled respiratory:0	0	0	0	0	Axis_25
RES	0.215636	0.645435	takes rx for inhaled respiratory:1	-0.00138069	0.00297328	-0.00742988	0.0046685	Axis_25
Rac	3.87094	0.0109741	Race/Ethnicity - Recode:1	-0.00210145	0.000910023	-0.00395291	-0.000249998	Axis_25
Rac	3.87094	0.0109741	Race/Ethnicity - Recode:2	-0.000232006	0.00100936	-0.00228557	0.00182156	Axis_25
Rac	3.87094	0.0109741	Race/Ethnicity - Recode:3	0	0	0	0	Axis_25
Rac	3.87094	0.0109741	Race/Ethnicity - Recode:4	0.000632932	0.00066489	-0.000719796	0.00198566	Axis_25
Rac	3.87094	0.0109741	Race/Ethnicity - Recode:5	0.00153582	0.000956531	-0.000410261	0.00348189	Axis_25
dia	0.0489661	0.826236	diabetes based on 2 lab variables and 3 diq questions:0	0	0	0	0	Axis_25
dia	0.0489661	0.826236	diabetes based on 2 lab variables and 3 diq questions:1	-0.000253661	0.00114632	-0.00258587	0.00207855	Axis_25
ABI	0.121062	0.730095	takes rx for antibiotic:0	0	0	0	0	Axis_26
ABI	0.121062	0.730095	takes rx for antibiotic:1	-0.00047905	0.00137682	-0.00328021	0.00232211	Axis_26
AGE	0.599803	0.665386	SPL5AGE3	5.37324e-07	1.45861e-06	-2.43023e-06	3.50488e-06	Axis_26
AGE	0.599803	0.665386	AGE	-0.000174357	0.000202071	-0.000585472	0.000236759	Axis_26
AGE	0.599803	0.665386	SPL5AGE1	4.21516e-07	5.40537e-07	-6.78215e-07	1.52125e-06	Axis_26
AGE	0.599803	0.665386	SPL5AGE2	-8.28067e-07	1.28845e-06	-3.44943e-06	1.7933e-06	Axis_26
ALC	0.913159	0.497755	ALC_DK:0	0	0	0	0	Axis_26
ALC	0.913159	0.497755	ALC_DK:1	0.00210884	0.00106119	-5.01763e-05	0.00426785	Axis_26
ALC	0.913159	0.497755	ALC_DK:2	0.000525322	0.00106241	-0.00163616	0.00268681	Axis_26
ALC	0.913159	0.497755	ALC_DK:3	0.000649884	0.000879725	-0.00113993	0.0024397	Axis_26
ALC	0.913159	0.497755	ALC_DK:4	0.000514275	0.0012748	-0.00207933	0.00310789	Axis_26
ALC	0.913159	0.497755	ALC_DK:5	0.000498393	0.00115976	-0.00186116	0.00285794	Axis_26
ALC	0.913159	0.497755	ALC_DK:99	0.0010956	0.00115026	-0.00124462	0.00343582	Axis_26
ALI	0.524431	0.474061	takes rx for antihyperlipidemic:0	0	0	0	0	Axis_26
ALI	0.524431	0.474061	takes rx for antihyperlipidemic:1	-0.000601572	0.000830699	-0.00229164	0.0010885	Axis_26
BMI	1.28855	0.294508	BMI2:1	0.0021312	0.00170395	-0.00133552	0.00559791	Axis_26
BMI	1.28855	0.294508	BMI2:2	0	0	0	0	Axis_26
BMI	1.28855	0.294508	BMI2:3	0.00149741	0.000695179	8.30571e-05	0.00291176	Axis_26
BMI	1.28855	0.294508	BMI2:4	0.000745804	0.000788861	-0.000859146	0.00235075	Axis_26
BMI	1.28855	0.294508	BMI2:5	0.000494811	0.000880214	-0.001296	0.00228562	Axis_26
EDU	0.0354261	0.965231	EDUCAT2:1	0	0	0	0	Axis_26
EDU	0.0354261	0.965231	EDUCAT2:2	0.000185875	0.000961955	-0.00177124	0.00214299	Axis_26
EDU	0.0354261	0.965231	EDUCAT2:3	-1.29312e-05	0.00073009	-0.00149831	0.00147245	Axis_26
GEN	3.63325	0.065377	GENDER:0	0.0016893	0.000886256	-0.000113802	0.0034924	Axis_26
GEN	3.63325	0.065377	GENDER:1	0	0	0	0	Axis_26
GER	1.4017	0.244897	takes rx for GERD:0	0	0	0	0	Axis_26
GER	1.4017	0.244897	takes rx for GERD:1	0.00162085	0.00136904	-0.00116448	0.00440617	Axis_26
HBP	0.271022	0.606123	LABHYPERTENSION:0	0	0	0	0	Axis_26
HBP	0.271022	0.606123	LABHYPERTENSION:1	0.000306686	0.000589104	-0.000891855	0.00150523	Axis_26
MAR	1.58849	0.219455	MARITAL2:1	0	0	0	0	Axis_26
MAR	1.58849	0.219455	MARITAL2:2	0.00111688	0.000759027	-0.000427369	0.00266113	Axis_26
MAR	1.58849	0.219455	MARITAL2:3	0.000101575	0.00103263	-0.00199933	0.00220248	Axis_26
NSM	4.43923	0.019617	NSMOKING2:1	0	0	0	0	Axis_26
NSM	4.43923	0.019617	NSMOKING2:2	-0.00163178	0.000611044	-0.00287496	-0.000388606	Axis_26
NSM	4.43923	0.019617	NSMOKING2:3	-0.000898832	0.000590027	-0.00209925	0.000301587	Axis_26
PER	2.50099	0.0417686	PERIO_ALL2:1	0	0	0	0	Axis_26
PER	2.50099	0.0417686	PERIO_ALL2:2	-0.00123616	0.000971825	-0.00321336	0.000741029	Axis_26
PER	2.50099	0.0417686	PERIO_ALL2:3	-0.000789089	0.000750449	-0.00231589	0.000737711	Axis_26
PER	2.50099	0.0417686	PERIO_ALL2:4	-0.00273242	0.00113914	-0.00505001	-0.000414819	Axis_26
PER	2.50099	0.0417686	PERIO_ALL2:77	-0.000923956	0.00131951	-0.00360851	0.0017606	Axis_26
PER	2.50099	0.0417686	PERIO_ALL2:88	0.00405821	0.00190512	0.000182214	0.00793421	Axis_26
PER	2.50099	0.0417686	PERIO_ALL2:99	-0.00077695	0.00135202	-0.00352766	0.00197376	Axis_26
POV	0.331251	0.854938	POVERTY:1	0	0	0	0	Axis_26
POV	0.331251	0.854938	POVERTY:2	0.000367342	0.000542823	-0.00073704	0.00147172	Axis_26
POV	0.331251	0.854938	POVERTY:3	0.000686935	0.00108713	-0.00152485	0.00289872	Axis_26
POV	0.331251	0.854938	POVERTY:4	-0.000107681	0.00061631	-0.00136157	0.00114621	Axis_26
POV	0.331251	0.854938	POVERTY:99	0.000405505	0.000964443	-0.00155667	0.00236768	Axis_26
RES	0.0057793	0.939861	takes rx for inhaled respiratory:0	0	0	0	0	Axis_26
RES	0.0057793	0.939861	takes rx for inhaled respiratory:1	0.000260364	0.00342487	-0.00670758	0.00722831	Axis_26
Rac	1.21032	0.325039	Race/Ethnicity - Recode:1	0.000233848	0.000587443	-0.000961314	0.00142901	Axis_26
Rac	1.21032	0.325039	Race/Ethnicity - Recode:2	-0.000221421	0.000691594	-0.00162848	0.00118564	Axis_26
Rac	1.21032	0.325039	Race/Ethnicity - Recode:3	0	0	0	0	Axis_26
Rac	1.21032	0.325039	Race/Ethnicity - Recode:4	-0.001031	0.000629472	-0.00231167	0.000249671	Axis_26
Rac	1.21032	0.325039	Race/Ethnicity - Recode:5	-0.000352023	0.000810894	-0.0020018	0.00129775	Axis_26
dia	0.172418	0.680659	diabetes based on 2 lab variables and 3 diq questions:0	0	0	0	0	Axis_26
dia	0.172418	0.680659	diabetes based on 2 lab variables and 3 diq questions:1	-0.000401719	0.000967455	-0.00237002	0.00156658	Axis_26
ABI	4.87556	0.0342983	takes rx for antibiotic:0	0	0	0	0	Axis_27
ABI	4.87556	0.0342983	takes rx for antibiotic:1	0.00380491	0.00172319	0.000299062	0.00731076	Axis_27
AGE	3.58333	0.0155999	SPL5AGE3	2.87677e-06	1.22225e-06	3.90093e-07	5.36345e-06	Axis_27
AGE	3.58333	0.0155999	AGE	-0.000363805	0.000156947	-0.000683117	-4.44943e-05	Axis_27
AGE	3.58333	0.0155999	SPL5AGE1	9.76425e-07	3.95661e-07	1.71446e-07	1.7814e-06	Axis_27
AGE	3.58333	0.0155999	SPL5AGE2	-2.4269e-06	9.77086e-07	-4.41479e-06	-4.39001e-07	Axis_27
ALC	1.69726	0.152751	ALC_DK:0	0	0	0	0	Axis_27
ALC	1.69726	0.152751	ALC_DK:1	-0.00101519	0.00111466	-0.00328299	0.0012526	Axis_27
ALC	1.69726	0.152751	ALC_DK:2	-0.000779518	0.000732262	-0.00226932	0.00071028	Axis_27
ALC	1.69726	0.152751	ALC_DK:3	-0.0015238	0.000896324	-0.00334738	0.000299784	Axis_27
ALC	1.69726	0.152751	ALC_DK:4	-0.003553	0.00137303	-0.00634645	-0.000759555	Axis_27
ALC	1.69726	0.152751	ALC_DK:5	-0.00144556	0.00105163	-0.00358512	0.000694007	Axis_27
ALC	1.69726	0.152751	ALC_DK:99	-0.000837613	0.00076772	-0.00239955	0.000724325	Axis_27
ALI	0.357008	0.554251	takes rx for antihyperlipidemic:0	0	0	0	0	Axis_27
ALI	0.357008	0.554251	takes rx for antihyperlipidemic:1	0.000426476	0.000713766	-0.00102569	0.00187864	Axis_27
BMI	0.799088	0.534471	BMI2:1	0.00065175	0.00181735	-0.00304568	0.00434918	Axis_27
BMI	0.799088	0.534471	BMI2:2	0	0	0	0	Axis_27
BMI	0.799088	0.534471	BMI2:3	0.000951999	0.00063409	-0.000338066	0.00224206	Axis_27
BMI	0.799088	0.534471	BMI2:4	0.000887292	0.000616081	-0.000366134	0.00214072	Axis_27
BMI	0.799088	0.534471	BMI2:5	0.000334505	0.000830178	-0.0013545	0.00202351	Axis_27
EDU	0.351182	0.706454	EDUCAT2:1	0	0	0	0	Axis_27
EDU	0.351182	0.706454	EDUCAT2:2	-0.000508354	0.000606991	-0.00174329	0.000726578	Axis_27
EDU	0.351182	0.706454	EDUCAT2:3	-0.000152261	0.000617378	-0.00140833	0.0011038	Axis_27
GEN	1.92251	0.174876	GENDER:0	0.000697411	0.000502984	-0.000325917	0.00172074	Axis_27
GEN	1.92251	0.174876	GENDER:1	0	0	0	0	Axis_27
GER	2.22355	0.145418	takes rx for GERD:0	0	0	0	0	Axis_27
GER	2.22355	0.145418	takes rx for GERD:1	-0.00143105	0.000959691	-0.00338356	0.000521455	Axis_27
HBP	0.00455648	0.94659	LABHYPERTENSION:0	0	0	0	0	Axis_27
HBP	0.00455648	0.94659	LABHYPERTENSION:1	3.86864e-05	0.000573118	-0.00112733	0.0012047	Axis_27
MAR	0.518653	0.600094	MARITAL2:1	0	0	0	0	Axis_27
MAR	0.518653	0.600094	MARITAL2:2	0.00021736	0.000804297	-0.001419	0.00185372	Axis_27
MAR	0.518653	0.600094	MARITAL2:3	-0.00038832	0.00105376	-0.00253222	0.00175558	Axis_27
NSM	13.2074	6.11265e-05	NSMOKING2:1	0	0	0	0	Axis_27
NSM	13.2074	6.11265e-05	NSMOKING2:2	-0.000813972	0.000534581	-0.00190159	0.000273641	Axis_27
NSM	13.2074	6.11265e-05	NSMOKING2:3	0.00223537	0.000522039	0.00117328	0.00329747	Axis_27
PER	8.21062	1.78448e-05	PERIO_ALL2:1	0	0	0	0	Axis_27
PER	8.21062	1.78448e-05	PERIO_ALL2:2	-0.00252762	0.000969387	-0.00449986	-0.000555392	Axis_27
PER	8.21062	1.78448e-05	PERIO_ALL2:3	-0.00230695	0.000740753	-0.00381403	-0.000799878	Axis_27
PER	8.21062	1.78448e-05	PERIO_ALL2:4	-0.00589101	0.00113596	-0.00820213	-0.00357989	Axis_27
PER	8.21062	1.78448e-05	PERIO_ALL2:77	-0.000576887	0.00137422	-0.00337275	0.00221897	Axis_27
PER	8.21062	1.78448e-05	PERIO_ALL2:88	-1.76176e-05	0.00147514	-0.00301882	0.00298359	Axis_27
PER	8.21062	1.78448e-05	PERIO_ALL2:99	-0.00178941	0.00116717	-0.00416403	0.000585213	Axis_27
POV	1.47803	0.23121	POVERTY:1	0	0	0	0	Axis_27
POV	1.47803	0.23121	POVERTY:2	-0.000955474	0.000587776	-0.00215131	0.000240366	Axis_27
POV	1.47803	0.23121	POVERTY:3	-0.000147083	0.000912106	-0.00200278	0.00170861	Axis_27
POV	1.47803	0.23121	POVERTY:4	-0.0002285	0.000789522	-0.00183479	0.00137779	Axis_27
POV	1.47803	0.23121	POVERTY:99	0.000430068	0.000760431	-0.00111704	0.00197718	Axis_27
RES	0.293474	0.591642	takes rx for inhaled respiratory:0	0	0	0	0	Axis_27
RES	0.293474	0.591642	takes rx for inhaled respiratory:1	-0.00160422	0.00296129	-0.00762901	0.00442056	Axis_27
Rac	7.44727	0.0002169	Race/Ethnicity - Recode:1	-0.00318602	0.000730129	-0.00467148	-0.00170056	Axis_27
Rac	7.44727	0.0002169	Race/Ethnicity - Recode:2	-0.00207139	0.000855039	-0.00381098	-0.000331795	Axis_27
Rac	7.44727	0.0002169	Race/Ethnicity - Recode:3	0	0	0	0	Axis_27
Rac	7.44727	0.0002169	Race/Ethnicity - Recode:4	0.000349547	0.000601336	-0.000873881	0.00157297	Axis_27
Rac	7.44727	0.0002169	Race/Ethnicity - Recode:5	-0.00348714	0.000817467	-0.00515029	-0.00182399	Axis_27
dia	6.38205	0.0165069	diabetes based on 2 lab variables and 3 diq questions:0	0	0	0	0	Axis_27
dia	6.38205	0.0165069	diabetes based on 2 lab variables and 3 diq questions:1	-0.00162421	0.000642926	-0.00293225	-0.000316163	Axis_27
ABI	8.34775	0.00677348	takes rx for antibiotic:0	0	0	0	0	Axis_28
ABI	8.34775	0.00677348	takes rx for antibiotic:1	-0.00283832	0.000982375	-0.00483698	-0.000839668	Axis_28
AGE	1.07641	0.38393	SPL5AGE3	-2.1003e-06	1.38071e-06	-4.90938e-06	7.08777e-07	Axis_28
AGE	1.07641	0.38393	AGE	1.26298e-05	0.000174009	-0.000341394	0.000366653	Axis_28
AGE	1.07641	0.38393	SPL5AGE1	-3.13833e-07	4.20785e-07	-1.16993e-06	5.4226e-07	Axis_28
AGE	1.07641	0.38393	SPL5AGE2	1.10002e-06	1.03767e-06	-1.01113e-06	3.21117e-06	Axis_28
ALC	0.998765	0.442588	ALC_DK:0	0	0	0	0	Axis_28
ALC	0.998765	0.442588	ALC_DK:1	0.000636291	0.00103383	-0.00146705	0.00273963	Axis_28
ALC	0.998765	0.442588	ALC_DK:2	0.000658898	0.000812502	-0.00099415	0.00231195	Axis_28
ALC	0.998765	0.442588	ALC_DK:3	0.000227135	0.00080857	-0.00141791	0.00187218	Axis_28
ALC	0.998765	0.442588	ALC_DK:4	0.00244277	0.00118629	2.92407e-05	0.0048563	Axis_28
ALC	0.998765	0.442588	ALC_DK:5	0.00108673	0.00129506	-0.00154809	0.00372155	Axis_28
ALC	0.998765	0.442588	ALC_DK:99	7.42315e-05	0.00115389	-0.00227338	0.00242184	Axis_28
ALI	0.0758509	0.784718	takes rx for antihyperlipidemic:0	0	0	0	0	Axis_28
ALI	0.0758509	0.784718	takes rx for antihyperlipidemic:1	-0.000299771	0.00108845	-0.00251424	0.0019147	Axis_28
BMI	1.75117	0.162368	BMI2:1	-5.19964e-05	0.00147622	-0.00305538	0.00295139	Axis_28
BMI	1.75117	0.162368	BMI2:2	0	0	0	0	Axis_28
BMI	1.75117	0.162368	BMI2:3	0.000163619	0.000582895	-0.00102229	0.00134953	Axis_28
BMI	1.75117	0.162368	BMI2:4	-0.000766843	0.000774464	-0.0023425	0.000808816	Axis_28
BMI	1.75117	0.162368	BMI2:5	-0.00163025	0.000738079	-0.00313188	-0.000128614	Axis_28
EDU	3.26114	0.0510022	EDUCAT2:1	0	0	0	0	Axis_28
EDU	3.26114	0.0510022	EDUCAT2:2	0.000348716	0.000787893	-0.00125426	0.0019517	Axis_28
EDU	3.26114	0.0510022	EDUCAT2:3	-0.000921425	0.00097529	-0.00290567	0.00106282	Axis_28
GEN	7.12178	0.0117168	GENDER:0	0.00120132	0.000450159	0.000285469	0.00211718	Axis_28
GEN	7.12178	0.0117168	GENDER:1	0	0	0	0	Axis_28
GER	0.909951	0.347063	takes rx for GERD:0	0	0	0	0	Axis_28
GER	0.909951	0.347063	takes rx for GERD:1	0.00077445	0.000811866	-0.000877304	0.0024262	Axis_28
HBP	1.94489	0.172456	LABHYPERTENSION:0	0	0	0	0	Axis_28
HBP	1.94489	0.172456	LABHYPERTENSION:1	0.000773403	0.000554572	-0.000354883	0.00190169	Axis_28
MAR	0.881279	0.423776	MARITAL2:1	0	0	0	0	Axis_28
MAR	0.881279	0.423776	MARITAL2:2	-0.00076261	0.000634415	-0.00205334	0.000528117	Axis_28
MAR	0.881279	0.423776	MARITAL2:3	-0.000371703	0.000835996	-0.00207255	0.00132914	Axis_28
NSM	8.01485	0.00145514	NSMOKING2:1	0	0	0	0	Axis_28
NSM	8.01485	0.00145514	NSMOKING2:2	-0.00193769	0.000757655	-0.00347915	-0.000396233	Axis_28
NSM	8.01485	0.00145514	NSMOKING2:3	-0.00230125	0.00062491	-0.00357263	-0.00102986	Axis_28
PER	0.823633	0.559872	PERIO_ALL2:1	0	0	0	0	Axis_28
PER	0.823633	0.559872	PERIO_ALL2:2	-4.18462e-05	0.00115243	-0.00238647	0.00230278	Axis_28
PER	0.823633	0.559872	PERIO_ALL2:3	0.000187918	0.000793154	-0.00142577	0.0018016	Axis_28
PER	0.823633	0.559872	PERIO_ALL2:4	0.00176632	0.00133128	-0.000942183	0.00447483	Axis_28
PER	0.823633	0.559872	PERIO_ALL2:77	-0.000783627	0.00126603	-0.00335938	0.00179213	Axis_28
PER	0.823633	0.559872	PERIO_ALL2:88	0.00230595	0.0016279	-0.00100604	0.00561794	Axis_28
PER	0.823633	0.559872	PERIO_ALL2:99	-0.000825591	0.000885386	-0.00262692	0.00097574	Axis_28
POV	1.81567	0.149302	POVERTY:1	0	0	0	0	Axis_28
POV	1.81567	0.149302	POVERTY:2	0.000763476	0.000587765	-0.00043234	0.00195929	Axis_28
POV	1.81567	0.149302	POVERTY:3	-0.000664905	0.000819073	-0.00233132	0.00100151	Axis_28
POV	1.81567	0.149302	POVERTY:4	-0.000463586	0.000789218	-0.00206926	0.00114209	Axis_28
POV	1.81567	0.149302	POVERTY:99	-0.00175317	0.000829719	-0.00344124	-6.50913e-05	Axis_28
RES	2.63932	0.113763	takes rx for inhaled respiratory:0	0	0	0	0	Axis_28
RES	2.63932	0.113763	takes rx for inhaled respiratory:1	0.00509895	0.00313859	-0.00128656	0.0114845	Axis_28
Rac	0.881956	0.485381	Race/Ethnicity - Recode:1	-3.13131e-05	0.000529666	-0.00110893	0.0010463	Axis_28
Rac	0.881956	0.485381	Race/Ethnicity - Recode:2	0.000151415	0.000742941	-0.00136011	0.00166294	Axis_28
Rac	0.881956	0.485381	Race/Ethnicity - Recode:3	0	0	0	0	Axis_28
Rac	0.881956	0.485381	Race/Ethnicity - Recode:4	-0.000810711	0.000608508	-0.00204873	0.000427307	Axis_28
Rac	0.881956	0.485381	Race/Ethnicity - Recode:5	-0.00161852	0.000909728	-0.00346937	0.000232336	Axis_28
dia	0.919473	0.344587	diabetes based on 2 lab variables and 3 diq questions:0	0	0	0	0	Axis_28
dia	0.919473	0.344587	diabetes based on 2 lab variables and 3 diq questions:1	0.000787617	0.000821383	-0.0008835	0.00245873	Axis_28
ABI	0.0212015	0.885117	takes rx for antibiotic:0	0	0	0	0	Axis_29
ABI	0.0212015	0.885117	takes rx for antibiotic:1	0.000243018	0.001669	-0.00315258	0.00363862	Axis_29
AGE	2.11865	0.100624	SPL5AGE3	7.1597e-09	7.99265e-07	-1.61896e-06	1.63328e-06	Axis_29
AGE	2.11865	0.100624	AGE	-0.000286658	0.000128059	-0.000547195	-2.61203e-05	Axis_29
AGE	2.11865	0.100624	SPL5AGE1	4.74986e-07	2.54437e-07	-4.26712e-08	9.92643e-07	Axis_29
AGE	2.11865	0.100624	SPL5AGE2	-8.00616e-07	5.77996e-07	-1.97656e-06	3.75326e-07	Axis_29
ALC	1.70169	0.151674	ALC_DK:0	0	0	0	0	Axis_29
ALC	1.70169	0.151674	ALC_DK:1	-0.00110436	0.000970814	-0.0030795	0.000870775	Axis_29
ALC	1.70169	0.151674	ALC_DK:2	-0.00122625	0.000899891	-0.00305709	0.000604591	Axis_29
ALC	1.70169	0.151674	ALC_DK:3	-0.000263945	0.000787293	-0.0018657	0.00133781	Axis_29
ALC	1.70169	0.151674	ALC_DK:4	-0.00149289	0.00163116	-0.00481152	0.00182574	Axis_29
ALC	1.70169	0.151674	ALC_DK:5	-0.00073767	0.00133317	-0.00345003	0.00197469	Axis_29
ALC	1.70169	0.151674	ALC_DK:99	-0.00295935	0.00117084	-0.00534145	-0.000577259	Axis_29
ALI	2.45477	0.126709	takes rx for antihyperlipidemic:0	0	0	0	0	Axis_29
ALI	2.45477	0.126709	takes rx for antihyperlipidemic:1	0.00125341	0.000799999	-0.000374196	0.00288102	Axis_29
BMI	0.398491	0.808261	BMI2:1	-0.000213567	0.00199152	-0.00426534	0.0038382	Axis_29
BMI	0.398491	0.808261	BMI2:2	0	0	0	0	Axis_29
BMI	0.398491	0.808261	BMI2:3	-0.000100232	0.000676851	-0.0014773	0.00127683	Axis_29
BMI	0.398491	0.808261	BMI2:4	-0.000881634	0.000737346	-0.00238178	0.000618508	Axis_29
BMI	0.398491	0.808261	BMI2:5	-0.000543229	0.000760974	-0.00209144	0.00100498	Axis_29
EDU	10.5225	0.000291749	EDUCAT2:1	0	0	0	0	Axis_29
EDU	10.5225	0.000291749	EDUCAT2:2	0.00243288	0.000538857	0.00133657	0.0035292	Axis_29
EDU	10.5225	0.000291749	EDUCAT2:3	0.00141011	0.00059831	0.000192838	0.00262738	Axis_29
GEN	5.76578	0.0221344	GENDER:0	0.00122001	0.000508083	0.000186309	0.00225371	Axis_29
GEN	5.76578	0.0221344	GENDER:1	0	0	0	0	Axis_29
GER	0.223716	0.639337	takes rx for GERD:0	0	0	0	0	Axis_29
GER	0.223716	0.639337	takes rx for GERD:1	-0.000387448	0.000819153	-0.00205403	0.00127913	Axis_29
HBP	0.412689	0.525046	LABHYPERTENSION:0	0	0	0	0	Axis_29
HBP	0.412689	0.525046	LABHYPERTENSION:1	0.000466824	0.000726678	-0.00101161	0.00194526	Axis_29
MAR	1.14639	0.330114	MARITAL2:1	0	0	0	0	Axis_29
MAR	1.14639	0.330114	MARITAL2:2	-0.000682197	0.00075378	-0.00221577	0.000851381	Axis_29
MAR	1.14639	0.330114	MARITAL2:3	0.000221556	0.00105598	-0.00192686	0.00236997	Axis_29
NSM	1.90598	0.164688	NSMOKING2:1	0	0	0	0	Axis_29
NSM	1.90598	0.164688	NSMOKING2:2	-0.000415116	0.000802074	-0.00204695	0.00121672	Axis_29
NSM	1.90598	0.164688	NSMOKING2:3	-0.00131002	0.000671198	-0.00267558	5.55444e-05	Axis_29
PER	3.55376	0.00796822	PERIO_ALL2:1	0	0	0	0	Axis_29
PER	3.55376	0.00796822	PERIO_ALL2:2	-0.000389747	0.0012579	-0.00294896	0.00216947	Axis_29
PER	3.55376	0.00796822	PERIO_ALL2:3	0.000538552	0.000646318	-0.000776391	0.0018535	Axis_29
PER	3.55376	0.00796822	PERIO_ALL2:4	-0.00212061	0.001035	-0.00422634	-1.48741e-05	Axis_29
PER	3.55376	0.00796822	PERIO_ALL2:77	-0.000155397	0.00115003	-0.00249516	0.00218437	Axis_29
PER	3.55376	0.00796822	PERIO_ALL2:88	-0.00456094	0.00146476	-0.00754103	-0.00158086	Axis_29
PER	3.55376	0.00796822	PERIO_ALL2:99	-0.000635394	0.00133427	-0.00334999	0.0020792	Axis_29
POV	1.69955	0.17363	POVERTY:1	0	0	0	0	Axis_29
POV	1.69955	0.17363	POVERTY:2	0.000539884	0.000729071	-0.000943421	0.00202319	Axis_29
POV	1.69955	0.17363	POVERTY:3	0.00112633	0.000918534	-0.00074244	0.0029951	Axis_29
POV	1.69955	0.17363	POVERTY:4	0.00181084	0.000761941	0.000260662	0.00336102	Axis_29
POV	1.69955	0.17363	POVERTY:99	0.00111368	0.000892546	-0.000702218	0.00292958	Axis_29
RES	5.15572	0.0298241	takes rx for inhaled respiratory:0	0	0	0	0	Axis_29
RES	5.15572	0.0298241	takes rx for inhaled respiratory:1	0.00525589	0.00231474	0.000546524	0.00996526	Axis_29
Rac	2.04897	0.110181	Race/Ethnicity - Recode:1	-0.000502298	0.000685551	-0.00189706	0.000892466	Axis_29
Rac	2.04897	0.110181	Race/Ethnicity - Recode:2	0.000735294	0.000573754	-0.000432018	0.00190261	Axis_29
Rac	2.04897	0.110181	Race/Ethnicity - Recode:3	0	0	0	0	Axis_29
Rac	2.04897	0.110181	Race/Ethnicity - Recode:4	0.000866312	0.000523252	-0.000198252	0.00193088	Axis_29
Rac	2.04897	0.110181	Race/Ethnicity - Recode:5	0.00105935	0.000812925	-0.000594558	0.00271326	Axis_29
dia	2.5742	0.118148	diabetes based on 2 lab variables and 3 diq questions:0	0	0	0	0	Axis_29
dia	2.5742	0.118148	diabetes based on 2 lab variables and 3 diq questions:1	0.000903618	0.000563202	-0.000242225	0.00204946	Axis_29
ABI	0.787832	0.38118	takes rx for antibiotic:0	0	0	0	0	Axis_30
ABI	0.787832	0.38118	takes rx for antibiotic:1	-0.000825206	0.000929706	-0.00271671	0.0010663	Axis_30
AGE	1.16967	0.342009	SPL5AGE3	-2.71848e-07	1.2151e-06	-2.74399e-06	2.2003e-06	Axis_30
AGE	1.16967	0.342009	AGE	-7.28149e-05	0.000157736	-0.000393732	0.000248102	Axis_30
AGE	1.16967	0.342009	SPL5AGE1	3.78578e-08	3.99471e-07	-7.74873e-07	8.50588e-07	Axis_30
AGE	1.16967	0.342009	SPL5AGE2	-1.48387e-08	9.76527e-07	-2.0016e-06	1.97192e-06	Axis_30
ALC	0.393219	0.878023	ALC_DK:0	0	0	0	0	Axis_30
ALC	0.393219	0.878023	ALC_DK:1	-0.00010633	0.0013316	-0.0028155	0.00260284	Axis_30
ALC	0.393219	0.878023	ALC_DK:2	-0.000303324	0.0009522	-0.00224059	0.00163394	Axis_30
ALC	0.393219	0.878023	ALC_DK:3	0.000136805	0.00110504	-0.00211141	0.00238502	Axis_30
ALC	0.393219	0.878023	ALC_DK:4	4.99243e-05	0.00132384	-0.00264345	0.0027433	Axis_30
ALC	0.393219	0.878023	ALC_DK:5	0.000635404	0.0013648	-0.00214131	0.00341212	Axis_30
ALC	0.393219	0.878023	ALC_DK:99	-0.000697966	0.00113316	-0.0030034	0.00160747	Axis_30
ALI	1.2716	0.267599	takes rx for antihyperlipidemic:0	0	0	0	0	Axis_30
ALI	1.2716	0.267599	takes rx for antihyperlipidemic:1	0.000886799	0.000786411	-0.000713168	0.00248676	Axis_30
BMI	0.261913	0.900241	BMI2:1	0.000356066	0.00179968	-0.0033054	0.00401754	Axis_30
BMI	0.261913	0.900241	BMI2:2	0	0	0	0	Axis_30
BMI	0.261913	0.900241	BMI2:3	0.000502572	0.000567727	-0.000652477	0.00165762	Axis_30
BMI	0.261913	0.900241	BMI2:4	-7.32033e-05	0.000642002	-0.00137937	0.00123296	Axis_30
BMI	0.261913	0.900241	BMI2:5	8.09675e-05	0.000678149	-0.00129874	0.00146067	Axis_30
EDU	0.16156	0.851484	EDUCAT2:1	0	0	0	0	Axis_30
EDU	0.16156	0.851484	EDUCAT2:2	9.85443e-05	0.000712987	-0.00135204	0.00154913	Axis_30
EDU	0.16156	0.851484	EDUCAT2:3	-0.000231599	0.000683449	-0.00162209	0.00115889	Axis_30
GEN	0.83054	0.368726	GENDER:0	0.000510835	0.000560532	-0.000629575	0.00165124	Axis_30
GEN	0.83054	0.368726	GENDER:1	0	0	0	0	Axis_30
GER	1.0604	0.310613	takes rx for GERD:0	0	0	0	0	Axis_30
GER	1.0604	0.310613	takes rx for GERD:1	-0.000983004	0.000954597	-0.00292515	0.000959139	Axis_30
HBP	0.0134033	0.908534	LABHYPERTENSION:0	0	0	0	0	Axis_30
HBP	0.0134033	0.908534	LABHYPERTENSION:1	-5.41401e-05	0.000467641	-0.00100556	0.000897283	Axis_30
MAR	0.148457	0.862609	MARITAL2:1	0	0	0	0	Axis_30
MAR	0.148457	0.862609	MARITAL2:2	-0.000347086	0.00064114	-0.0016515	0.000957323	Axis_30
MAR	0.148457	0.862609	MARITAL2:3	-0.000150567	0.000738271	-0.00165259	0.00135146	Axis_30
NSM	1.04337	0.363598	NSMOKING2:1	0	0	0	0	Axis_30
NSM	1.04337	0.363598	NSMOKING2:2	-0.00067196	0.000684441	-0.00206447	0.000720545	Axis_30
NSM	1.04337	0.363598	NSMOKING2:3	0.000291313	0.000590203	-0.000909464	0.00149209	Axis_30
PER	2.33314	0.0547549	PERIO_ALL2:1	0	0	0	0	Axis_30
PER	2.33314	0.0547549	PERIO_ALL2:2	-0.000198333	0.00137711	-0.00300008	0.00260341	Axis_30
PER	2.33314	0.0547549	PERIO_ALL2:3	0.00165676	0.00075877	0.000113028	0.00320049	Axis_30
PER	2.33314	0.0547549	PERIO_ALL2:4	0.002888	0.00113513	0.000578555	0.00519744	Axis_30
PER	2.33314	0.0547549	PERIO_ALL2:77	-0.000483309	0.00110418	-0.00272978	0.00176316	Axis_30
PER	2.33314	0.0547549	PERIO_ALL2:88	-0.00357827	0.00190457	-0.00745315	0.000296603	Axis_30
PER	2.33314	0.0547549	PERIO_ALL2:99	0.00140338	0.00104305	-0.000718715	0.00352547	Axis_30
POV	0.342773	0.847084	POVERTY:1	0	0	0	0	Axis_30
POV	0.342773	0.847084	POVERTY:2	0.000584186	0.00075826	-0.000958506	0.00212688	Axis_30
POV	0.342773	0.847084	POVERTY:3	0.000169127	0.000587048	-0.00102523	0.00136348	Axis_30
POV	0.342773	0.847084	POVERTY:4	-5.64938e-05	0.000699423	-0.00147948	0.00136649	Axis_30
POV	0.342773	0.847084	POVERTY:99	0.000455769	0.00101361	-0.00160644	0.00251798	Axis_30
RES	2.31071	0.138009	takes rx for inhaled respiratory:0	0	0	0	0	Axis_30
RES	2.31071	0.138009	takes rx for inhaled respiratory:1	0.00340175	0.00223784	-0.00115117	0.00795468	Axis_30
Rac	0.732733	0.576188	Race/Ethnicity - Recode:1	0.000638813	0.000722687	-0.000831505	0.00210913	Axis_30
Rac	0.732733	0.576188	Race/Ethnicity - Recode:2	0.000954694	0.000723913	-0.000518118	0.00242751	Axis_30
Rac	0.732733	0.576188	Race/Ethnicity - Recode:3	0	0	0	0	Axis_30
Rac	0.732733	0.576188	Race/Ethnicity - Recode:4	0.000528881	0.000508705	-0.000506087	0.00156385	Axis_30
Rac	0.732733	0.576188	Race/Ethnicity - Recode:5	-0.000231033	0.00105494	-0.00237732	0.00191525	Axis_30
dia	0.679288	0.41575	diabetes based on 2 lab variables and 3 diq questions:0	0	0	0	0	Axis_30
dia	0.679288	0.41575	diabetes based on 2 lab variables and 3 diq questions:1	-0.000577414	0.000700585	-0.00200276	0.000847936	Axis_30
ABI	0.0354525	0.851804	takes rx for antibiotic:0	0	0	0	0	Axis_31
ABI	0.0354525	0.851804	takes rx for antibiotic:1	-0.000280587	0.0014902	-0.00331242	0.00275124	Axis_31
AGE	2.81144	0.0411224	SPL5AGE3	8.04647e-07	1.21842e-06	-1.67424e-06	3.28353e-06	Axis_31
AGE	2.81144	0.0411224	AGE	-0.000174089	0.000169919	-0.000519791	0.000171614	Axis_31
AGE	2.81144	0.0411224	SPL5AGE1	6.78475e-07	4.61456e-07	-2.60364e-07	1.61731e-06	Axis_31
AGE	2.81144	0.0411224	SPL5AGE2	-1.43081e-06	1.09975e-06	-3.66827e-06	8.06652e-07	Axis_31
ALC	2.12704	0.076419	ALC_DK:0	0	0	0	0	Axis_31
ALC	2.12704	0.076419	ALC_DK:1	-0.000307185	0.00130839	-0.00296912	0.00235475	Axis_31
ALC	2.12704	0.076419	ALC_DK:2	-0.00089954	0.00104542	-0.00302646	0.00122738	Axis_31
ALC	2.12704	0.076419	ALC_DK:3	0.000183751	0.00116086	-0.00217803	0.00254553	Axis_31
ALC	2.12704	0.076419	ALC_DK:4	-0.000945875	0.00117549	-0.00333743	0.00144568	Axis_31
ALC	2.12704	0.076419	ALC_DK:5	-0.000819662	0.00146619	-0.00380266	0.00216333	Axis_31
ALC	2.12704	0.076419	ALC_DK:99	-0.00220474	0.00138292	-0.00501832	0.000608837	Axis_31
ALI	0.136667	0.71398	takes rx for antihyperlipidemic:0	0	0	0	0	Axis_31
ALI	0.136667	0.71398	takes rx for antihyperlipidemic:1	0.000384175	0.0010392	-0.00173009	0.00249844	Axis_31
BMI	1.11287	0.367036	BMI2:1	0.0027163	0.00150372	-0.000343048	0.00577565	Axis_31
BMI	1.11287	0.367036	BMI2:2	0	0	0	0	Axis_31
BMI	1.11287	0.367036	BMI2:3	0.000221574	0.000583302	-0.000965163	0.00140831	Axis_31
BMI	1.11287	0.367036	BMI2:4	0.000184469	0.000581401	-0.000998401	0.00136734	Axis_31
BMI	1.11287	0.367036	BMI2:5	-0.000186776	0.000878145	-0.00197338	0.00159982	Axis_31
EDU	0.768359	0.471892	EDUCAT2:1	0	0	0	0	Axis_31
EDU	0.768359	0.471892	EDUCAT2:2	0.000438013	0.000646703	-0.000877714	0.00175374	Axis_31
EDU	0.768359	0.471892	EDUCAT2:3	0.000656175	0.000529998	-0.000422114	0.00173446	Axis_31
GEN	0.241158	0.626621	GENDER:0	-0.000256218	0.000521745	-0.00131772	0.000805281	Axis_31
GEN	0.241158	0.626621	GENDER:1	0	0	0	0	Axis_31
GER	0.137439	0.71321	takes rx for GERD:0	0	0	0	0	Axis_31
GER	0.137439	0.71321	takes rx for GERD:1	0.000277167	0.00074763	-0.0012439	0.00179823	Axis_31
HBP	0.071142	0.791341	LABHYPERTENSION:0	0	0	0	0	Axis_31
HBP	0.071142	0.791341	LABHYPERTENSION:1	0.000124511	0.000466815	-0.00082523	0.00107425	Axis_31
MAR	1.6392	0.209549	MARITAL2:1	0	0	0	0	Axis_31
MAR	1.6392	0.209549	MARITAL2:2	-0.00128671	0.000726618	-0.00276503	0.000191603	Axis_31
MAR	1.6392	0.209549	MARITAL2:3	-0.00123997	0.00096336	-0.00319995	0.000719995	Axis_31
NSM	2.7667	0.0774757	NSMOKING2:1	0	0	0	0	Axis_31
NSM	2.7667	0.0774757	NSMOKING2:2	-0.000697314	0.000579106	-0.00187551	0.000480887	Axis_31
NSM	2.7667	0.0774757	NSMOKING2:3	-0.0013452	0.000612146	-0.00259062	-9.97808e-05	Axis_31
PER	4.82856	0.00122823	PERIO_ALL2:1	0	0	0	0	Axis_31
PER	4.82856	0.00122823	PERIO_ALL2:2	-0.00098152	0.0011735	-0.00336902	0.00140598	Axis_31
PER	4.82856	0.00122823	PERIO_ALL2:3	-0.00284746	0.000859155	-0.00459542	-0.0010995	Axis_31
PER	4.82856	0.00122823	PERIO_ALL2:4	-0.00341276	0.000912785	-0.00526983	-0.00155568	Axis_31
PER	4.82856	0.00122823	PERIO_ALL2:77	-0.00113596	0.00126047	-0.00370041	0.00142849	Axis_31
PER	4.82856	0.00122823	PERIO_ALL2:88	-0.00423351	0.00202437	-0.00835212	-0.000114896	Axis_31
PER	4.82856	0.00122823	PERIO_ALL2:99	-0.00126629	0.00121108	-0.00373025	0.00119767	Axis_31
POV	0.836306	0.511999	POVERTY:1	0	0	0	0	Axis_31
POV	0.836306	0.511999	POVERTY:2	0.000518405	0.000684882	-0.000874999	0.00191181	Axis_31
POV	0.836306	0.511999	POVERTY:3	0.00103625	0.000859188	-0.000711779	0.00278428	Axis_31
POV	0.836306	0.511999	POVERTY:4	0.00110664	0.000747041	-0.000413228	0.00262651	Axis_31
POV	0.836306	0.511999	POVERTY:99	0.00137794	0.0010215	-0.000700329	0.0034562	Axis_31
RES	9.17176e-07	1	takes rx for inhaled respiratory:0	0	0	0	0	Axis_31
RES	9.17176e-07	1	takes rx for inhaled respiratory:1	2.76014e-06	0.00288207	-0.00586086	0.00586638	Axis_31
Rac	4.69204	0.004144	Race/Ethnicity - Recode:1	2.37613e-05	0.000622262	-0.00124224	0.00128976	Axis_31
Rac	4.69204	0.004144	Race/Ethnicity - Recode:2	0.00224903	0.000536219	0.00115809	0.00333998	Axis_31
Rac	4.69204	0.004144	Race/Ethnicity - Recode:3	0	0	0	0	Axis_31
Rac	4.69204	0.004144	Race/Ethnicity - Recode:4	0.000833259	0.000614259	-0.00041646	0.00208298	Axis_31
Rac	4.69204	0.004144	Race/Ethnicity - Recode:5	4.33498e-05	0.00101621	-0.00202415	0.00211085	Axis_31
dia	0.231998	0.633225	diabetes based on 2 lab variables and 3 diq questions:0	0	0	0	0	Axis_31
dia	0.231998	0.633225	diabetes based on 2 lab variables and 3 diq questions:1	-0.000561693	0.00116616	-0.00293426	0.00181087	Axis_31
ABI	2.43974	0.127836	takes rx for antibiotic:0	0	0	0	0	Axis_32
ABI	2.43974	0.127836	takes rx for antibiotic:1	-0.00195707	0.00125295	-0.00450622	0.00059208	Axis_32
AGE	1.51955	0.219175	SPL5AGE3	-1.99886e-06	1.55094e-06	-5.15427e-06	1.15654e-06	Axis_32
AGE	1.51955	0.219175	AGE	0.000328214	0.000144646	3.393e-05	0.000622499	Axis_32
AGE	1.51955	0.219175	SPL5AGE1	-1.02683e-06	5.01758e-07	-2.04766e-06	-5.99321e-09	Axis_32
AGE	1.51955	0.219175	SPL5AGE2	2.30264e-06	1.27585e-06	-2.93093e-07	4.89837e-06	Axis_32
ALC	1.39001	0.247837	ALC_DK:0	0	0	0	0	Axis_32
ALC	1.39001	0.247837	ALC_DK:1	0.000602998	0.000934687	-0.00129864	0.00250463	Axis_32
ALC	1.39001	0.247837	ALC_DK:2	0.000180459	0.000937048	-0.00172598	0.0020869	Axis_32
ALC	1.39001	0.247837	ALC_DK:3	0.000632858	0.000992201	-0.00138579	0.0026515	Axis_32
ALC	1.39001	0.247837	ALC_DK:4	0.000816278	0.00107853	-0.00137801	0.00301057	Axis_32
ALC	1.39001	0.247837	ALC_DK:5	0.000569206	0.00149704	-0.00247655	0.00361496	Axis_32
ALC	1.39001	0.247837	ALC_DK:99	0.00144268	0.000915365	-0.00041964	0.00330501	Axis_32
ALI	0.0267869	0.870992	takes rx for antihyperlipidemic:0	0	0	0	0	Axis_32
ALI	0.0267869	0.870992	takes rx for antihyperlipidemic:1	-0.000104886	0.000640853	-0.00140871	0.00119894	Axis_32
BMI	1.48734	0.228458	BMI2:1	-0.00181134	0.00163963	-0.00514719	0.0015245	Axis_32
BMI	1.48734	0.228458	BMI2:2	0	0	0	0	Axis_32
BMI	1.48734	0.228458	BMI2:3	8.67479e-05	0.000596697	-0.00112724	0.00130074	Axis_32
BMI	1.48734	0.228458	BMI2:4	0.000108609	0.000723471	-0.0013633	0.00158052	Axis_32
BMI	1.48734	0.228458	BMI2:5	-0.00129431	0.000924502	-0.00317522	0.000586607	Axis_32
EDU	0.983523	0.384687	EDUCAT2:1	0	0	0	0	Axis_32
EDU	0.983523	0.384687	EDUCAT2:2	-0.000441877	0.000880746	-0.00223377	0.00135001	Axis_32
EDU	0.983523	0.384687	EDUCAT2:3	-0.000730426	0.000537252	-0.00182347	0.000362623	Axis_32
GEN	0.356639	0.554454	GENDER:0	-0.00031522	0.000527836	-0.00138911	0.000758671	Axis_32
GEN	0.356639	0.554454	GENDER:1	0	0	0	0	Axis_32
GER	2.61932	0.11509	takes rx for GERD:0	0	0	0	0	Axis_32
GER	2.61932	0.11509	takes rx for GERD:1	-0.0011814	0.000729968	-0.00266653	0.000303729	Axis_32
HBP	1.60576	0.213959	LABHYPERTENSION:0	0	0	0	0	Axis_32
HBP	1.60576	0.213959	LABHYPERTENSION:1	-0.000905588	0.000714644	-0.00235954	0.000548367	Axis_32
MAR	1.46614	0.245461	MARITAL2:1	0	0	0	0	Axis_32
MAR	1.46614	0.245461	MARITAL2:2	0.00106718	0.000643427	-0.000241885	0.00237624	Axis_32
MAR	1.46614	0.245461	MARITAL2:3	0.000597473	0.000795652	-0.00102129	0.00221624	Axis_32
NSM	0.0276756	0.972726	NSMOKING2:1	0	0	0	0	Axis_32
NSM	0.0276756	0.972726	NSMOKING2:2	-0.000122912	0.000622665	-0.00138973	0.00114391	Axis_32
NSM	0.0276756	0.972726	NSMOKING2:3	-0.000121704	0.000656156	-0.00145666	0.00121326	Axis_32
PER	1.9463	0.10236	PERIO_ALL2:1	0	0	0	0	Axis_32
PER	1.9463	0.10236	PERIO_ALL2:2	0.0020258	0.00127339	-0.000564932	0.00461654	Axis_32
PER	1.9463	0.10236	PERIO_ALL2:3	-0.00203171	0.000900598	-0.003864	-0.000199433	Axis_32
PER	1.9463	0.10236	PERIO_ALL2:4	-0.00249547	0.0010573	-0.00464656	-0.000344386	Axis_32
PER	1.9463	0.10236	PERIO_ALL2:77	0.000919313	0.0013187	-0.0017636	0.00360223	Axis_32
PER	1.9463	0.10236	PERIO_ALL2:88	-0.000428003	0.00122636	-0.00292306	0.00206705	Axis_32
PER	1.9463	0.10236	PERIO_ALL2:99	-0.000823262	0.00105872	-0.00297724	0.00133071	Axis_32
POV	1.52279	0.21826	POVERTY:1	0	0	0	0	Axis_32
POV	1.52279	0.21826	POVERTY:2	-0.000540925	0.000557348	-0.00167486	0.000593007	Axis_32
POV	1.52279	0.21826	POVERTY:3	-0.000850014	0.00082434	-0.00252715	0.000827119	Axis_32
POV	1.52279	0.21826	POVERTY:4	-0.00159996	0.000692348	-0.00300855	-0.000191365	Axis_32
POV	1.52279	0.21826	POVERTY:99	-0.00125187	0.000863108	-0.00300788	0.000504137	Axis_32
RES	0.453997	0.505135	takes rx for inhaled respiratory:0	0	0	0	0	Axis_32
RES	0.453997	0.505135	takes rx for inhaled respiratory:1	-0.00140682	0.00208791	-0.0056547	0.00284106	Axis_32
Rac	1.42222	0.248382	Race/Ethnicity - Recode:1	-0.00108906	0.000794171	-0.00270481	0.000526691	Axis_32
Rac	1.42222	0.248382	Race/Ethnicity - Recode:2	0.00033696	0.000860882	-0.00141452	0.00208844	Axis_32
Rac	1.42222	0.248382	Race/Ethnicity - Recode:3	0	0	0	0	Axis_32
Rac	1.42222	0.248382	Race/Ethnicity - Recode:4	-0.000261791	0.000496111	-0.00127114	0.000747555	Axis_32
Rac	1.42222	0.248382	Race/Ethnicity - Recode:5	-0.00165253	0.000869156	-0.00342084	0.000115783	Axis_32
dia	0.295006	0.590681	diabetes based on 2 lab variables and 3 diq questions:0	0	0	0	0	Axis_32
dia	0.295006	0.590681	diabetes based on 2 lab variables and 3 diq questions:1	0.000499511	0.000919666	-0.00137156	0.00237058	Axis_32
ABI	6.61742	0.0147856	takes rx for antibiotic:0	0	0	0	0	Axis_33
ABI	6.61742	0.0147856	takes rx for antibiotic:1	-0.00321885	0.00125129	-0.00576461	-0.000673092	Axis_33
AGE	5.20528	0.00230677	SPL5AGE3	1.39184e-06	1.35936e-06	-1.37379e-06	4.15748e-06	Axis_33
AGE	5.20528	0.00230677	AGE	7.33013e-05	0.000129455	-0.000190076	0.000336679	Axis_33
AGE	5.20528	0.00230677	SPL5AGE1	-5.40813e-08	3.89778e-07	-8.47091e-07	7.38928e-07	Axis_33
AGE	5.20528	0.00230677	SPL5AGE2	-3.04629e-07	1.02153e-06	-2.38295e-06	1.77369e-06	Axis_33
ALC	2.27456	0.0601931	ALC_DK:0	0	0	0	0	Axis_33
ALC	2.27456	0.0601931	ALC_DK:1	-0.00143374	0.000810723	-0.00308316	0.000215693	Axis_33
ALC	2.27456	0.0601931	ALC_DK:2	0.0010929	0.000870666	-0.00067848	0.00286429	Axis_33
ALC	2.27456	0.0601931	ALC_DK:3	0.0001851	0.00083461	-0.00151293	0.00188313	Axis_33
ALC	2.27456	0.0601931	ALC_DK:4	0.000623628	0.0011589	-0.00173417	0.00298142	Axis_33
ALC	2.27456	0.0601931	ALC_DK:5	-9.53437e-05	0.00132939	-0.00280002	0.00260933	Axis_33
ALC	2.27456	0.0601931	ALC_DK:99	0.00085988	0.00112791	-0.00143488	0.00315464	Axis_33
ALI	0.400947	0.530965	takes rx for antihyperlipidemic:0	0	0	0	0	Axis_33
ALI	0.400947	0.530965	takes rx for antihyperlipidemic:1	0.000648431	0.00102405	-0.00143501	0.00273187	Axis_33
BMI	1.16664	0.343306	BMI2:1	0.000203499	0.00139673	-0.00263817	0.00304517	Axis_33
BMI	1.16664	0.343306	BMI2:2	0	0	0	0	Axis_33
BMI	1.16664	0.343306	BMI2:3	-0.000971137	0.000549108	-0.0020883	0.000146031	Axis_33
BMI	1.16664	0.343306	BMI2:4	-0.000474841	0.000658624	-0.00181482	0.00086514	Axis_33
BMI	1.16664	0.343306	BMI2:5	-0.00120806	0.000708838	-0.00265021	0.000234078	Axis_33
EDU	1.7337	0.192331	EDUCAT2:1	0	0	0	0	Axis_33
EDU	1.7337	0.192331	EDUCAT2:2	0.000777947	0.000587386	-0.0004171	0.00197299	Axis_33
EDU	1.7337	0.192331	EDUCAT2:3	1.50519e-05	0.000484901	-0.000971486	0.00100159	Axis_33
GEN	0.250838	0.61981	GENDER:0	-0.000268829	0.000536758	-0.00136087	0.000823214	Axis_33
GEN	0.250838	0.61981	GENDER:1	0	0	0	0	Axis_33
GER	0.0669368	0.797457	takes rx for GERD:0	0	0	0	0	Axis_33
GER	0.0669368	0.797457	takes rx for GERD:1	0.000254592	0.000984038	-0.00174745	0.00225663	Axis_33
HBP	0.006562	0.935926	LABHYPERTENSION:0	0	0	0	0	Axis_33
HBP	0.006562	0.935926	LABHYPERTENSION:1	-3.85133e-05	0.000475436	-0.0010058	0.000928769	Axis_33
MAR	2.10592	0.137797	MARITAL2:1	0	0	0	0	Axis_33
MAR	2.10592	0.137797	MARITAL2:2	0.00103441	0.00050511	6.75205e-06	0.00206206	Axis_33
MAR	2.10592	0.137797	MARITAL2:3	0.000547139	0.000749708	-0.000978154	0.00207243	Axis_33
NSM	2.03419	0.146865	NSMOKING2:1	0	0	0	0	Axis_33
NSM	2.03419	0.146865	NSMOKING2:2	0.000236291	0.000649382	-0.00108489	0.00155747	Axis_33
NSM	2.03419	0.146865	NSMOKING2:3	0.00108059	0.000540798	-1.96758e-05	0.00218085	Axis_33
PER	4.34516	0.00244889	PERIO_ALL2:1	0	0	0	0	Axis_33
PER	4.34516	0.00244889	PERIO_ALL2:2	0.00238792	0.00108846	0.00017342	0.00460241	Axis_33
PER	4.34516	0.00244889	PERIO_ALL2:3	0.000335893	0.000636864	-0.000959818	0.0016316	Axis_33
PER	4.34516	0.00244889	PERIO_ALL2:4	-0.00138337	0.00086478	-0.00314278	0.000376037	Axis_33
PER	4.34516	0.00244889	PERIO_ALL2:77	0.000561365	0.00127472	-0.00203207	0.0031548	Axis_33
PER	4.34516	0.00244889	PERIO_ALL2:88	-0.00457027	0.00134079	-0.00729812	-0.00184241	Axis_33
PER	4.34516	0.00244889	PERIO_ALL2:99	-0.000437386	0.00105077	-0.00257519	0.00170042	Axis_33
POV	0.538066	0.70876	POVERTY:1	0	0	0	0	Axis_33
POV	0.538066	0.70876	POVERTY:2	-0.000688323	0.000556581	-0.00182069	0.000444049	Axis_33
POV	0.538066	0.70876	POVERTY:3	-0.000247628	0.000670599	-0.00161197	0.00111672	Axis_33
POV	0.538066	0.70876	POVERTY:4	-0.000446008	0.000500245	-0.00146376	0.000571747	Axis_33
POV	0.538066	0.70876	POVERTY:99	0.000360753	0.000827757	-0.00132333	0.00204484	Axis_33
RES	0.361683	0.551682	takes rx for inhaled respiratory:0	0	0	0	0	Axis_33
RES	0.361683	0.551682	takes rx for inhaled respiratory:1	-0.00161399	0.00268371	-0.00707404	0.00384607	Axis_33
Rac	1.57124	0.205028	Race/Ethnicity - Recode:1	-0.000780884	0.000477504	-0.00175237	0.000190606	Axis_33
Rac	1.57124	0.205028	Race/Ethnicity - Recode:2	-0.000450481	0.000747998	-0.00197229	0.00107133	Axis_33
Rac	1.57124	0.205028	Race/Ethnicity - Recode:3	0	0	0	0	Axis_33
Rac	1.57124	0.205028	Race/Ethnicity - Recode:4	-0.00037041	0.000580345	-0.00155113	0.000810311	Axis_33
Rac	1.57124	0.205028	Race/Ethnicity - Recode:5	-0.00170278	0.00075683	-0.00324256	-0.000162999	Axis_33
dia	1.1276	0.295998	diabetes based on 2 lab variables and 3 diq questions:0	0	0	0	0	Axis_33
dia	1.1276	0.295998	diabetes based on 2 lab variables and 3 diq questions:1	0.000843515	0.000794356	-0.000772615	0.00245965	Axis_33
ABI	2.63543	0.11402	takes rx for antibiotic:0	0	0	0	0	Axis_34
ABI	2.63543	0.11402	takes rx for antibiotic:1	-0.00233149	0.00143618	-0.00525341	0.000590435	Axis_34
AGE	8.76532	6.17083e-05	SPL5AGE3	8.85687e-07	1.23426e-06	-1.62544e-06	3.39681e-06	Axis_34
AGE	8.76532	6.17083e-05	AGE	0.000260384	0.000143564	-3.16986e-05	0.000552466	Axis_34
AGE	8.76532	6.17083e-05	SPL5AGE1	-1.08469e-07	4.09472e-07	-9.41545e-07	7.24608e-07	Axis_34
AGE	8.76532	6.17083e-05	SPL5AGE2	-8.30193e-08	1.0077e-06	-2.13319e-06	1.96716e-06	Axis_34
ALC	2.67074	0.0318054	ALC_DK:0	0	0	0	0	Axis_34
ALC	2.67074	0.0318054	ALC_DK:1	-0.00092043	0.00106057	-0.00307818	0.00123732	Axis_34
ALC	2.67074	0.0318054	ALC_DK:2	-0.00156418	0.000656769	-0.00290039	-0.000227976	Axis_34
ALC	2.67074	0.0318054	ALC_DK:3	-4.95622e-05	0.000755357	-0.00158635	0.00148722	Axis_34
ALC	2.67074	0.0318054	ALC_DK:4	0.000352733	0.000987974	-0.00165732	0.00236278	Axis_34
ALC	2.67074	0.0318054	ALC_DK:5	6.84644e-05	0.00119697	-0.00236678	0.00250371	Axis_34
ALC	2.67074	0.0318054	ALC_DK:99	-0.000689721	0.00077199	-0.00226035	0.000880903	Axis_34
ALI	2.32391	0.136926	takes rx for antihyperlipidemic:0	0	0	0	0	Axis_34
ALI	2.32391	0.136926	takes rx for antihyperlipidemic:1	-0.00121532	0.000797225	-0.00283729	0.000406645	Axis_34
BMI	0.538904	0.708165	BMI2:1	0.00240874	0.00205116	-0.00176439	0.00658186	Axis_34
BMI	0.538904	0.708165	BMI2:2	0	0	0	0	Axis_34
BMI	0.538904	0.708165	BMI2:3	0.000589878	0.00058571	-0.000601759	0.00178151	Axis_34
BMI	0.538904	0.708165	BMI2:4	9.1752e-05	0.00066009	-0.00125121	0.00143471	Axis_34
BMI	0.538904	0.708165	BMI2:5	0.000797362	0.000773835	-0.000777017	0.00237174	Axis_34
EDU	2.72515	0.0802851	EDUCAT2:1	0	0	0	0	Axis_34
EDU	2.72515	0.0802851	EDUCAT2:2	0.00098289	0.000690029	-0.000420984	0.00238676	Axis_34
EDU	2.72515	0.0802851	EDUCAT2:3	-0.000390363	0.00055429	-0.00151808	0.000737349	Axis_34
GEN	0.0235206	0.879045	GENDER:0	6.64492e-05	0.000433277	-0.00081506	0.000947958	Axis_34
GEN	0.0235206	0.879045	GENDER:1	0	0	0	0	Axis_34
GER	0.0554322	0.815322	takes rx for GERD:0	0	0	0	0	Axis_34
GER	0.0554322	0.815322	takes rx for GERD:1	-0.000216748	0.000920604	-0.00208973	0.00165624	Axis_34
HBP	0.00569466	0.940302	LABHYPERTENSION:0	0	0	0	0	Axis_34
HBP	0.00569466	0.940302	LABHYPERTENSION:1	4.38148e-05	0.000580613	-0.00113745	0.00122508	Axis_34
MAR	0.844107	0.439014	MARITAL2:1	0	0	0	0	Axis_34
MAR	0.844107	0.439014	MARITAL2:2	0.000412524	0.000662981	-0.00093632	0.00176137	Axis_34
MAR	0.844107	0.439014	MARITAL2:3	0.000723762	0.00055709	-0.000409646	0.00185717	Axis_34
NSM	1.93016	0.161158	NSMOKING2:1	0	0	0	0	Axis_34
NSM	1.93016	0.161158	NSMOKING2:2	5.20953e-05	0.00059801	-0.00116457	0.00126876	Axis_34
NSM	1.93016	0.161158	NSMOKING2:3	-0.00130516	0.000670467	-0.00266924	5.89154e-05	Axis_34
PER	1.80286	0.128973	PERIO_ALL2:1	0	0	0	0	Axis_34
PER	1.80286	0.128973	PERIO_ALL2:2	7.95184e-05	0.000959509	-0.00187262	0.00203165	Axis_34
PER	1.80286	0.128973	PERIO_ALL2:3	-0.000287991	0.000735539	-0.00178446	0.00120848	Axis_34
PER	1.80286	0.128973	PERIO_ALL2:4	-0.00130531	0.0011158	-0.00357543	0.000964808	Axis_34
PER	1.80286	0.128973	PERIO_ALL2:77	0.00253796	0.00103113	0.000440107	0.00463582	Axis_34
PER	1.80286	0.128973	PERIO_ALL2:88	-0.000713684	0.00163313	-0.0040363	0.00260894	Axis_34
PER	1.80286	0.128973	PERIO_ALL2:99	-0.000509307	0.00121371	-0.00297863	0.00196001	Axis_34
POV	0.955278	0.444853	POVERTY:1	0	0	0	0	Axis_34
POV	0.955278	0.444853	POVERTY:2	-0.000310592	0.000577903	-0.00148634	0.000865161	Axis_34
POV	0.955278	0.444853	POVERTY:3	0.000415688	0.000810427	-0.00123314	0.00206451	Axis_34
POV	0.955278	0.444853	POVERTY:4	0.000707643	0.000613029	-0.000539574	0.00195486	Axis_34
POV	0.955278	0.444853	POVERTY:99	0.000784231	0.000691311	-0.000622253	0.00219071	Axis_34
RES	0.308731	0.582207	takes rx for inhaled respiratory:0	0	0	0	0	Axis_34
RES	0.308731	0.582207	takes rx for inhaled respiratory:1	0.00124571	0.00224195	-0.00331558	0.005807	Axis_34
Rac	2.38544	0.0711536	Race/Ethnicity - Recode:1	0.000289841	0.000547621	-0.000824302	0.00140398	Axis_34
Rac	2.38544	0.0711536	Race/Ethnicity - Recode:2	0.000828398	0.000636506	-0.000466582	0.00212338	Axis_34
Rac	2.38544	0.0711536	Race/Ethnicity - Recode:3	0	0	0	0	Axis_34
Rac	2.38544	0.0711536	Race/Ethnicity - Recode:4	-0.000937224	0.000613255	-0.0021849	0.000310453	Axis_34
Rac	2.38544	0.0711536	Race/Ethnicity - Recode:5	0.00118291	0.000779863	-0.000403729	0.00276956	Axis_34
dia	0.831541	0.368441	diabetes based on 2 lab variables and 3 diq questions:0	0	0	0	0	Axis_34
dia	0.831541	0.368441	diabetes based on 2 lab variables and 3 diq questions:1	0.000561033	0.000615243	-0.000690688	0.00181275	Axis_34
ABI	2.73276	0.107793	takes rx for antibiotic:0	0	0	0	0	Axis_35
ABI	2.73276	0.107793	takes rx for antibiotic:1	0.00262603	0.00158854	-0.000605882	0.00585793	Axis_35
AGE	0.929493	0.458791	SPL5AGE3	7.64663e-07	1.11734e-06	-1.50859e-06	3.03792e-06	Axis_35
AGE	0.929493	0.458791	AGE	0.000237156	0.000194639	-0.00015884	0.000633152	Axis_35
AGE	0.929493	0.458791	SPL5AGE1	-1.42576e-07	4.14053e-07	-9.84974e-07	6.99821e-07	Axis_35
AGE	0.929493	0.458791	SPL5AGE2	-5.86768e-08	9.38243e-07	-1.96755e-06	1.85019e-06	Axis_35
ALC	3.278	0.0121911	ALC_DK:0	0	0	0	0	Axis_35
ALC	3.278	0.0121911	ALC_DK:1	-0.000140478	0.00112488	-0.00242906	0.00214811	Axis_35
ALC	3.278	0.0121911	ALC_DK:2	-0.00167354	0.000749747	-0.00319891	-0.000148171	Axis_35
ALC	3.278	0.0121911	ALC_DK:3	-0.00151192	0.000802244	-0.0031441	0.000120262	Axis_35
ALC	3.278	0.0121911	ALC_DK:4	-0.00255426	0.00107719	-0.00474582	-0.000362691	Axis_35
ALC	3.278	0.0121911	ALC_DK:5	-0.00347983	0.00097187	-0.00545711	-0.00150254	Axis_35
ALC	3.278	0.0121911	ALC_DK:99	-0.000903008	0.000908676	-0.00275172	0.000945708	Axis_35
ALI	1.65928	0.206659	takes rx for antihyperlipidemic:0	0	0	0	0	Axis_35
ALI	1.65928	0.206659	takes rx for antihyperlipidemic:1	-0.00107372	0.000833551	-0.0027696	0.000622148	Axis_35
BMI	1.05385	0.39471	BMI2:1	0.003287	0.0020415	-0.000866458	0.00744047	Axis_35
BMI	1.05385	0.39471	BMI2:2	0	0	0	0	Axis_35
BMI	1.05385	0.39471	BMI2:3	3.12715e-05	0.000674339	-0.00134068	0.00140322	Axis_35
BMI	1.05385	0.39471	BMI2:4	0.000235074	0.000650854	-0.0010891	0.00155925	Axis_35
BMI	1.05385	0.39471	BMI2:5	0.000188412	0.000633739	-0.00110094	0.00147776	Axis_35
EDU	1.18846	0.317396	EDUCAT2:1	0	0	0	0	Axis_35
EDU	1.18846	0.317396	EDUCAT2:2	-0.000262342	0.00064827	-0.00158126	0.00105657	Axis_35
EDU	1.18846	0.317396	EDUCAT2:3	0.000479762	0.000632414	-0.000806895	0.00176642	Axis_35
GEN	0.920957	0.344203	GENDER:0	0.000386313	0.000402549	-0.00043268	0.00120531	Axis_35
GEN	0.920957	0.344203	GENDER:1	0	0	0	0	Axis_35
GER	0.00114104	0.973257	takes rx for GERD:0	0	0	0	0	Axis_35
GER	0.00114104	0.973257	takes rx for GERD:1	-3.2887e-05	0.000973583	-0.00201366	0.00194788	Axis_35
HBP	0.514157	0.47839	LABHYPERTENSION:0	0	0	0	0	Axis_35
HBP	0.514157	0.47839	LABHYPERTENSION:1	0.000534743	0.000745757	-0.000982511	0.002052	Axis_35
MAR	0.409227	0.667488	MARITAL2:1	0	0	0	0	Axis_35
MAR	0.409227	0.667488	MARITAL2:2	-0.000123973	0.000842022	-0.00183708	0.00158913	Axis_35
MAR	0.409227	0.667488	MARITAL2:3	-0.000676092	0.00106171	-0.00283616	0.00148397	Axis_35
NSM	2.17634	0.129471	NSMOKING2:1	0	0	0	0	Axis_35
NSM	2.17634	0.129471	NSMOKING2:2	0.000326984	0.000750003	-0.00119891	0.00185288	Axis_35
NSM	2.17634	0.129471	NSMOKING2:3	0.0012418	0.000613854	-7.0924e-06	0.0024907	Axis_35
PER	1.12606	0.368923	PERIO_ALL2:1	0	0	0	0	Axis_35
PER	1.12606	0.368923	PERIO_ALL2:2	-0.000328276	0.000815799	-0.00198803	0.00133148	Axis_35
PER	1.12606	0.368923	PERIO_ALL2:3	0.000807846	0.000801748	-0.000823322	0.00243901	Axis_35
PER	1.12606	0.368923	PERIO_ALL2:4	0.00225205	0.0009201	0.000380096	0.00412401	Axis_35
PER	1.12606	0.368923	PERIO_ALL2:77	0.00157117	0.00134613	-0.00116756	0.00430989	Axis_35
PER	1.12606	0.368923	PERIO_ALL2:88	0.00166945	0.00216721	-0.00273978	0.00607868	Axis_35
PER	1.12606	0.368923	PERIO_ALL2:99	0.000565632	0.00108389	-0.00163956	0.00277083	Axis_35
POV	1.72374	0.168261	POVERTY:1	0	0	0	0	Axis_35
POV	1.72374	0.168261	POVERTY:2	0.00032855	0.000605553	-0.000903457	0.00156056	Axis_35
POV	1.72374	0.168261	POVERTY:3	0.000239489	0.00087224	-0.0015351	0.00201407	Axis_35
POV	1.72374	0.168261	POVERTY:4	0.000328087	0.000567779	-0.000827069	0.00148324	Axis_35
POV	1.72374	0.168261	POVERTY:99	-0.000638741	0.000735234	-0.00213459	0.000857105	Axis_35
RES	0.0286585	0.866603	takes rx for inhaled respiratory:0	0	0	0	0	Axis_35
RES	0.0286585	0.866603	takes rx for inhaled respiratory:1	-0.000474854	0.00280501	-0.00618168	0.00523197	Axis_35
Rac	2.90305	0.0365884	Race/Ethnicity - Recode:1	-0.00169321	0.000783556	-0.00328736	-9.90497e-05	Axis_35
Rac	2.90305	0.0365884	Race/Ethnicity - Recode:2	-0.000831768	0.000789359	-0.00243773	0.000774194	Axis_35
Rac	2.90305	0.0365884	Race/Ethnicity - Recode:3	0	0	0	0	Axis_35
Rac	2.90305	0.0365884	Race/Ethnicity - Recode:4	-0.000971173	0.000659967	-0.00231389	0.00037154	Axis_35
Rac	2.90305	0.0365884	Race/Ethnicity - Recode:5	0.000581477	0.000913638	-0.00127733	0.00244029	Axis_35
dia	0.277542	0.60184	diabetes based on 2 lab variables and 3 diq questions:0	0	0	0	0	Axis_35
dia	0.277542	0.60184	diabetes based on 2 lab variables and 3 diq questions:1	0.000470727	0.000893521	-0.00134715	0.00228861	Axis_35
ABI	0.0392554	0.844159	takes rx for antibiotic:0	0	0	0	0	Axis_36
ABI	0.0392554	0.844159	takes rx for antibiotic:1	-0.0002423	0.00122294	-0.00273038	0.00224578	Axis_36
AGE	1.5035	0.223755	SPL5AGE3	-1.09009e-06	6.98005e-07	-2.51019e-06	3.30014e-07	Axis_36
AGE	1.5035	0.223755	AGE	5.6722e-05	0.000162361	-0.000273604	0.000387048	Axis_36
AGE	1.5035	0.223755	SPL5AGE1	-2.25677e-07	3.27895e-07	-8.92785e-07	4.41431e-07	Axis_36
AGE	1.5035	0.223755	SPL5AGE2	6.93309e-07	7.02499e-07	-7.35936e-07	2.12255e-06	Axis_36
ALC	1.89575	0.111058	ALC_DK:0	0	0	0	0	Axis_36
ALC	1.89575	0.111058	ALC_DK:1	-0.000975656	0.00105841	-0.00312901	0.00117769	Axis_36
ALC	1.89575	0.111058	ALC_DK:2	0.000973543	0.000902528	-0.000862665	0.00280975	Axis_36
ALC	1.89575	0.111058	ALC_DK:3	0.000924576	0.000894029	-0.00089434	0.00274349	Axis_36
ALC	1.89575	0.111058	ALC_DK:4	0.000522119	0.0010073	-0.00152726	0.0025715	Axis_36
ALC	1.89575	0.111058	ALC_DK:5	-0.00011827	0.00115801	-0.00247425	0.00223771	Axis_36
ALC	1.89575	0.111058	ALC_DK:99	0.00110122	0.000761111	-0.000447268	0.00264971	Axis_36
ALI	1.76196	0.193491	takes rx for antihyperlipidemic:0	0	0	0	0	Axis_36
ALI	1.76196	0.193491	takes rx for antihyperlipidemic:1	-0.000730895	0.000550626	-0.00185115	0.000389362	Axis_36
BMI	1.06581	0.388962	BMI2:1	0.000293272	0.00151081	-0.00278049	0.00336703	Axis_36
BMI	1.06581	0.388962	BMI2:2	0	0	0	0	Axis_36
BMI	1.06581	0.388962	BMI2:3	0.000117256	0.000697483	-0.00130178	0.0015363	Axis_36
BMI	1.06581	0.388962	BMI2:4	-0.000761307	0.000731401	-0.00224935	0.000726739	Axis_36
BMI	1.06581	0.388962	BMI2:5	-0.000883866	0.000676744	-0.00226071	0.000492981	Axis_36
EDU	0.152778	0.858924	EDUCAT2:1	0	0	0	0	Axis_36
EDU	0.152778	0.858924	EDUCAT2:2	1.46289e-06	0.000634025	-0.00128847	0.0012914	Axis_36
EDU	0.152778	0.858924	EDUCAT2:3	-0.000267401	0.000546372	-0.001379	0.000844201	Axis_36
GEN	0.0377987	0.84704	GENDER:0	9.98041e-05	0.000513346	-0.000944606	0.00114421	Axis_36
GEN	0.0377987	0.84704	GENDER:1	0	0	0	0	Axis_36
GER	1.33652	0.255949	takes rx for GERD:0	0	0	0	0	Axis_36
GER	1.33652	0.255949	takes rx for GERD:1	0.000544464	0.000470956	-0.000413704	0.00150263	Axis_36
HBP	2.77369	0.105292	LABHYPERTENSION:0	0	0	0	0	Axis_36
HBP	2.77369	0.105292	LABHYPERTENSION:1	0.000563569	0.00033839	-0.000124891	0.00125203	Axis_36
MAR	0.466807	0.631078	MARITAL2:1	0	0	0	0	Axis_36
MAR	0.466807	0.631078	MARITAL2:2	0.000340071	0.000580968	-0.000841917	0.00152206	Axis_36
MAR	0.466807	0.631078	MARITAL2:3	-0.000226857	0.000894727	-0.00204719	0.00159348	Axis_36
NSM	9.08776	0.000717716	NSMOKING2:1	0	0	0	0	Axis_36
NSM	9.08776	0.000717716	NSMOKING2:2	-0.000229404	0.000468833	-0.00118325	0.000724443	Axis_36
NSM	9.08776	0.000717716	NSMOKING2:3	-0.00267592	0.000646989	-0.00399223	-0.00135961	Axis_36
PER	2.97816	0.0195046	PERIO_ALL2:1	0	0	0	0	Axis_36
PER	2.97816	0.0195046	PERIO_ALL2:2	-0.000866206	0.00104584	-0.00299398	0.00126156	Axis_36
PER	2.97816	0.0195046	PERIO_ALL2:3	0.000196223	0.000479277	-0.000778873	0.00117132	Axis_36
PER	2.97816	0.0195046	PERIO_ALL2:4	-0.000133507	0.00101429	-0.0021971	0.00193008	Axis_36
[truncated: 3,601 more rows]
