# Supplementary material for: The mouth of America: the oral microbiome profile of the US population
Source: medRxiv. 2024 Dec 7:2024.12.03.24318415. Preprint. [Version 2] doi: 10.1101/2024.12.03.24318415 (PMC11643230; doi:10.1101/2024.12.03.24318415)
Supplement: Supplement 12 [file media-12.xls]

## Sheet: Table S17_Logistic
PROCNUM	MODELNO	MODELRHS	genus	variable	match	CONTRAST	WALDP	output	repl	oddsratio	ll	ul
5	1	SPL5AGE2	rsv_genusbin1007	1	SPL5AGE2	EFFECT_1	0.0019	1	0	0.999894	0.999541	1.00025
5	1	SPL5AGE3	rsv_genusbin1007	1	SPL5AGE3	EFFECT_1	0.0019	1	0	1.00014	0.999757	1.00053
5	1	AGE	rsv_genusbin1007	1	AGE	EFFECT_1	0.0019	1	0	0.984898	0.928166	1.0451
5	1	SPL5AGE1	rsv_genusbin1007	1	SPL5AGE1	EFFECT_1	0.0019	1	0	1.00003	0.999882	1.00019
5	1	ALC_DK:0	rsv_genusbin1007	2	ALC_DK:0	ALC_DK	0.1377	1	0	1	1	1
5	1	ALC_DK:1	rsv_genusbin1007	2	ALC_DK:1	ALC_DK	0.1377	1	0	1.35798	0.927141	1.98904
5	1	ALC_DK:2	rsv_genusbin1007	2	ALC_DK:2	ALC_DK	0.1377	1	0	1.1839	0.844099	1.66048
5	1	ALC_DK:3	rsv_genusbin1007	2	ALC_DK:3	ALC_DK	0.1377	1	0	1.48092	0.977369	2.2439
5	1	ALC_DK:4	rsv_genusbin1007	2	ALC_DK:4	ALC_DK	0.1377	1	0	1.43759	0.891403	2.31844
5	1	ALC_DK:5	rsv_genusbin1007	2	ALC_DK:5	ALC_DK	0.1377	1	0	1.45222	0.873896	2.41326
5	1	ALC_DK:99	rsv_genusbin1007	2	ALC_DK:99	ALC_DK	0.1377	1	0	1.39259	1.01852	1.90405
5	1	takes rx for antibiotic:0	rsv_genusbin1007	3	takes rx for antibiotic:0	ANTIBIOFL	0.488	1	0	1	1	1
5	1	takes rx for antibiotic:1	rsv_genusbin1007	3	takes rx for antibiotic:1	ANTIBIOFL	0.488	1	0	1.19171	0.716453	1.98224
5	1	takes rx for antihyperlipidemic:0	rsv_genusbin1007	4	takes rx for antihyperlipidemic:0	ANTILIPFL	0.3588	1	0	1	1	1
5	1	takes rx for antihyperlipidemic:1	rsv_genusbin1007	4	takes rx for antihyperlipidemic:1	ANTILIPFL	0.3588	1	0	0.81016	0.511309	1.28368
5	1	BMI2:1	rsv_genusbin1007	5	BMI2:1	BMI2	0.9323	1	0	0.792111	0.416271	1.50729
5	1	BMI2:2	rsv_genusbin1007	5	BMI2:2	BMI2	0.9323	1	0	1	1	1
5	1	BMI2:3	rsv_genusbin1007	5	BMI2:3	BMI2	0.9323	1	0	1.00953	0.780044	1.30653
5	1	BMI2:4	rsv_genusbin1007	5	BMI2:4	BMI2	0.9323	1	0	0.971203	0.702331	1.34301
5	1	BMI2:5	rsv_genusbin1007	5	BMI2:5	BMI2	0.9323	1	0	0.949278	0.688408	1.30901
5	1	EDUCAT2:1	rsv_genusbin1007	6	EDUCAT2:1	EDUCAT2	0.8986	1	0	1	1	1
5	1	EDUCAT2:2	rsv_genusbin1007	6	EDUCAT2:2	EDUCAT2	0.8986	1	0	0.924667	0.638715	1.33864
5	1	EDUCAT2:3	rsv_genusbin1007	6	EDUCAT2:3	EDUCAT2	0.8986	1	0	0.964057	0.675748	1.37537
5	1	GENDER:1	rsv_genusbin1007	7	GENDER:1	GENDER	0.1157	1	0	1	1	1
5	1	GENDER:2	rsv_genusbin1007	7	GENDER:2	GENDER	0.1157	1	0	1.16266	0.961654	1.40567
5	1	takes rx for GERD:0	rsv_genusbin1007	8	takes rx for GERD:0	GERDFL	0.103	1	0	1	1	1
5	1	takes rx for GERD:1	rsv_genusbin1007	8	takes rx for GERD:1	GERDFL	0.103	1	0	1.24352	0.954572	1.61994
5	1	diabetes based on 2 lab variables and 3 diq questions:0	rsv_genusbin1007	9	diabetes based on 2 lab variables and 3 diq questions:0	NEWLABDIABETES	0.8948	1	0	1	1	1
5	1	diabetes based on 2 lab variables and 3 diq questions:1	rsv_genusbin1007	9	diabetes based on 2 lab variables and 3 diq questions:1	NEWLABDIABETES	0.8948	1	0	1.02435	0.709522	1.47888
5	1	LABHYPERTENSION:0	rsv_genusbin1007	10	LABHYPERTENSION:0	LABHYPERTENSION	0.3819	1	0	1	1	1
5	1	LABHYPERTENSION:1	rsv_genusbin1007	10	LABHYPERTENSION:1	LABHYPERTENSION	0.3819	1	0	0.893588	0.6902	1.15691
5	1	MARITAL2:1	rsv_genusbin1007	11	MARITAL2:1	MARITAL2	0.0004	1	0	1	1	1
5	1	MARITAL2:2	rsv_genusbin1007	11	MARITAL2:2	MARITAL2	0.0004	1	0	0.920219	0.687516	1.23169
5	1	MARITAL2:3	rsv_genusbin1007	11	MARITAL2:3	MARITAL2	0.0004	1	0	1.43247	0.968545	2.11862
5	1	NSMOKING2:1	rsv_genusbin1007	12	NSMOKING2:1	NSMOKING2	0.9723	1	0	1	1	1
5	1	NSMOKING2:2	rsv_genusbin1007	12	NSMOKING2:2	NSMOKING2	0.9723	1	0	1.02675	0.816975	1.2904
5	1	NSMOKING2:3	rsv_genusbin1007	12	NSMOKING2:3	NSMOKING2	0.9723	1	0	1.01348	0.769648	1.33456
5	1	PERIO_ALL2:1	rsv_genusbin1007	13	PERIO_ALL2:1	PERIO_ALL2	0.0041	1	0	1	1	1
5	1	PERIO_ALL2:2	rsv_genusbin1007	13	PERIO_ALL2:2	PERIO_ALL2	0.0041	1	0	1.10778	0.7534	1.62885
5	1	PERIO_ALL2:3	rsv_genusbin1007	13	PERIO_ALL2:3	PERIO_ALL2	0.0041	1	0	0.695315	0.540583	0.894336
5	1	PERIO_ALL2:4	rsv_genusbin1007	13	PERIO_ALL2:4	PERIO_ALL2	0.0041	1	0	0.486961	0.281571	0.842172
5	1	PERIO_ALL2:77	rsv_genusbin1007	13	PERIO_ALL2:77	PERIO_ALL2	0.0041	1	0	0.994863	0.67062	1.47588
5	1	PERIO_ALL2:88	rsv_genusbin1007	13	PERIO_ALL2:88	PERIO_ALL2	0.0041	1	0	1.43071	0.660934	3.09705
5	1	PERIO_ALL2:99	rsv_genusbin1007	13	PERIO_ALL2:99	PERIO_ALL2	0.0041	1	0	1.34784	0.968099	1.87654
5	1	POVERTY:1	rsv_genusbin1007	14	POVERTY:1	POVERTY	0.599	1	0	1	1	1
5	1	POVERTY:2	rsv_genusbin1007	14	POVERTY:2	POVERTY	0.599	1	0	1.06879	0.751807	1.51941
5	1	POVERTY:3	rsv_genusbin1007	14	POVERTY:3	POVERTY	0.599	1	0	1.07533	0.693334	1.66779
5	1	POVERTY:4	rsv_genusbin1007	14	POVERTY:4	POVERTY	0.599	1	0	1.29545	0.853504	1.96624
5	1	POVERTY:99	rsv_genusbin1007	14	POVERTY:99	POVERTY	0.599	1	0	1.29849	0.756381	2.22912
5	1	RACECAT:1	rsv_genusbin1007	15	RACECAT:1	RACECAT	0.6066	1	0	1.20364	0.58996	2.45567
5	1	RACECAT:2	rsv_genusbin1007	15	RACECAT:2	RACECAT	0.6066	1	0	0.659589	0.298567	1.45715
5	1	RACECAT:3	rsv_genusbin1007	15	RACECAT:3	RACECAT	0.6066	1	0	1	1	1
5	1	RACECAT:4	rsv_genusbin1007	15	RACECAT:4	RACECAT	0.6066	1	0	0.739582	0.311577	1.75552
5	1	RACECAT:5	rsv_genusbin1007	15	RACECAT:5	RACECAT	0.6066	1	0	0.828726	0.399751	1.71804
5	1	Intercept	rsv_genusbin1007	16	Intercept	MODEL MINUS INTERCEPT	0	1	1	0.157597	0.0280056	0.886854
5	1		rsv_genusbin1007	16	Intercept	INTERCEPT		1	1	0.157597	0.0280056	0.886854
5	1	SPL5AGE2	rsv_genusbin1016	1	SPL5AGE2	EFFECT_1	0.2247	1	0	1.00008	0.999808	1.00036
5	1	SPL5AGE3	rsv_genusbin1016	1	SPL5AGE3	EFFECT_1	0.2247	1	0	1.00002	0.999663	1.00037
5	1	AGE	rsv_genusbin1016	1	AGE	EFFECT_1	0.2247	1	0	1.04705	1.00129	1.0949
5	1	SPL5AGE1	rsv_genusbin1016	1	SPL5AGE1	EFFECT_1	0.2247	1	0	0.999943	0.999829	1.00006
5	1	ALC_DK:0	rsv_genusbin1016	2	ALC_DK:0	ALC_DK	0.3998	1	0	1	1	1
5	1	ALC_DK:1	rsv_genusbin1016	2	ALC_DK:1	ALC_DK	0.3998	1	0	0.922294	0.694118	1.22548
5	1	ALC_DK:2	rsv_genusbin1016	2	ALC_DK:2	ALC_DK	0.3998	1	0	0.991156	0.749921	1.30999
5	1	ALC_DK:3	rsv_genusbin1016	2	ALC_DK:3	ALC_DK	0.3998	1	0	0.876787	0.654465	1.17463
5	1	ALC_DK:4	rsv_genusbin1016	2	ALC_DK:4	ALC_DK	0.3998	1	0	0.936514	0.605147	1.44933
5	1	ALC_DK:5	rsv_genusbin1016	2	ALC_DK:5	ALC_DK	0.3998	1	0	0.928326	0.662306	1.3012
5	1	ALC_DK:99	rsv_genusbin1016	2	ALC_DK:99	ALC_DK	0.3998	1	0	0.796687	0.553667	1.14637
5	1	takes rx for antibiotic:0	rsv_genusbin1016	3	takes rx for antibiotic:0	ANTIBIOFL	0.8226	1	0	1	1	1
5	1	takes rx for antibiotic:1	rsv_genusbin1016	3	takes rx for antibiotic:1	ANTIBIOFL	0.8226	1	0	1.04374	0.709895	1.53459
5	1	takes rx for antihyperlipidemic:0	rsv_genusbin1016	4	takes rx for antihyperlipidemic:0	ANTILIPFL	0.3643	1	0	1	1	1
5	1	takes rx for antihyperlipidemic:1	rsv_genusbin1016	4	takes rx for antihyperlipidemic:1	ANTILIPFL	0.3643	1	0	0.874	0.648861	1.17726
5	1	BMI2:1	rsv_genusbin1016	5	BMI2:1	BMI2	0.4748	1	0	0.991791	0.607999	1.61785
5	1	BMI2:2	rsv_genusbin1016	5	BMI2:2	BMI2	0.4748	1	0	1	1	1
5	1	BMI2:3	rsv_genusbin1016	5	BMI2:3	BMI2	0.4748	1	0	0.969509	0.776873	1.20991
5	1	BMI2:4	rsv_genusbin1016	5	BMI2:4	BMI2	0.4748	1	0	0.853292	0.670431	1.08603
5	1	BMI2:5	rsv_genusbin1016	5	BMI2:5	BMI2	0.4748	1	0	0.900325	0.711644	1.13903
5	1	EDUCAT2:1	rsv_genusbin1016	6	EDUCAT2:1	EDUCAT2	0.4789	1	0	1	1	1
5	1	EDUCAT2:2	rsv_genusbin1016	6	EDUCAT2:2	EDUCAT2	0.4789	1	0	0.954667	0.783825	1.16275
5	1	EDUCAT2:3	rsv_genusbin1016	6	EDUCAT2:3	EDUCAT2	0.4789	1	0	0.856225	0.645606	1.13555
5	1	GENDER:1	rsv_genusbin1016	7	GENDER:1	GENDER	0.2773	1	0	1	1	1
5	1	GENDER:2	rsv_genusbin1016	7	GENDER:2	GENDER	0.2773	1	0	1.07123	0.943728	1.21596
5	1	takes rx for GERD:0	rsv_genusbin1016	8	takes rx for GERD:0	GERDFL	0.2425	1	0	1	1	1
5	1	takes rx for GERD:1	rsv_genusbin1016	8	takes rx for GERD:1	GERDFL	0.2425	1	0	1.20571	0.875706	1.66008
5	1	diabetes based on 2 lab variables and 3 diq questions:0	rsv_genusbin1016	9	diabetes based on 2 lab variables and 3 diq questions:0	NEWLABDIABETES	0.0492	1	0	1	1	1
5	1	diabetes based on 2 lab variables and 3 diq questions:1	rsv_genusbin1016	9	diabetes based on 2 lab variables and 3 diq questions:1	NEWLABDIABETES	0.0492	1	0	0.754441	0.569809	0.998897
5	1	LABHYPERTENSION:0	rsv_genusbin1016	10	LABHYPERTENSION:0	LABHYPERTENSION	0.1434	1	0	1	1	1
5	1	LABHYPERTENSION:1	rsv_genusbin1016	10	LABHYPERTENSION:1	LABHYPERTENSION	0.1434	1	0	0.90808	0.796679	1.03506
5	1	MARITAL2:1	rsv_genusbin1016	11	MARITAL2:1	MARITAL2	0.003	1	0	1	1	1
5	1	MARITAL2:2	rsv_genusbin1016	11	MARITAL2:2	MARITAL2	0.003	1	0	0.94559	0.755146	1.18406
5	1	MARITAL2:3	rsv_genusbin1016	11	MARITAL2:3	MARITAL2	0.003	1	0	0.68817	0.539446	0.877897
5	1	NSMOKING2:1	rsv_genusbin1016	12	NSMOKING2:1	NSMOKING2	0.1278	1	0	1	1	1
5	1	NSMOKING2:2	rsv_genusbin1016	12	NSMOKING2:2	NSMOKING2	0.1278	1	0	1.20233	0.94228	1.53414
5	1	NSMOKING2:3	rsv_genusbin1016	12	NSMOKING2:3	NSMOKING2	0.1278	1	0	0.905666	0.756735	1.08391
5	1	PERIO_ALL2:1	rsv_genusbin1016	13	PERIO_ALL2:1	PERIO_ALL2	0.2724	1	0	1	1	1
5	1	PERIO_ALL2:2	rsv_genusbin1016	13	PERIO_ALL2:2	PERIO_ALL2	0.2724	1	0	0.830167	0.592405	1.16335
5	1	PERIO_ALL2:3	rsv_genusbin1016	13	PERIO_ALL2:3	PERIO_ALL2	0.2724	1	0	1.08305	0.80299	1.46077
5	1	PERIO_ALL2:4	rsv_genusbin1016	13	PERIO_ALL2:4	PERIO_ALL2	0.2724	1	0	1.16991	0.795061	1.7215
5	1	PERIO_ALL2:77	rsv_genusbin1016	13	PERIO_ALL2:77	PERIO_ALL2	0.2724	1	0	1.23656	0.903808	1.69182
5	1	PERIO_ALL2:88	rsv_genusbin1016	13	PERIO_ALL2:88	PERIO_ALL2	0.2724	1	0	0.833968	0.480773	1.44663
5	1	PERIO_ALL2:99	rsv_genusbin1016	13	PERIO_ALL2:99	PERIO_ALL2	0.2724	1	0	1.22799	0.797864	1.89
5	1	POVERTY:1	rsv_genusbin1016	14	POVERTY:1	POVERTY	0.9905	1	0	1	1	1
5	1	POVERTY:2	rsv_genusbin1016	14	POVERTY:2	POVERTY	0.9905	1	0	1.0024	0.77525	1.2961
5	1	POVERTY:3	rsv_genusbin1016	14	POVERTY:3	POVERTY	0.9905	1	0	1.04992	0.763911	1.44301
5	1	POVERTY:4	rsv_genusbin1016	14	POVERTY:4	POVERTY	0.9905	1	0	1.02086	0.75476	1.38079
5	1	POVERTY:99	rsv_genusbin1016	14	POVERTY:99	POVERTY	0.9905	1	0	1.07502	0.777173	1.487
5	1	RACECAT:1	rsv_genusbin1016	15	RACECAT:1	RACECAT	0.5498	1	0	1.29087	0.853474	1.95243
5	1	RACECAT:2	rsv_genusbin1016	15	RACECAT:2	RACECAT	0.5498	1	0	1.18283	0.828011	1.68969
5	1	RACECAT:3	rsv_genusbin1016	15	RACECAT:3	RACECAT	0.5498	1	0	1	1	1
5	1	RACECAT:4	rsv_genusbin1016	15	RACECAT:4	RACECAT	0.5498	1	0	1.08092	0.768543	1.52027
5	1	RACECAT:5	rsv_genusbin1016	15	RACECAT:5	RACECAT	0.5498	1	0	1.37601	0.900788	2.10194
5	1	Intercept	rsv_genusbin1016	16	Intercept	MODEL MINUS INTERCEPT	0	1	1	0.0790584	0.0230838	0.270763
5	1		rsv_genusbin1016	16	Intercept	INTERCEPT		1	1	0.0790584	0.0230838	0.270763
5	1	SPL5AGE2	rsv_genusbin1017	1	SPL5AGE2	EFFECT_1	0.1704	1	0	1.00024	0.999899	1.00058
5	1	SPL5AGE3	rsv_genusbin1017	1	SPL5AGE3	EFFECT_1	0.1704	1	0	0.99993	0.99946	1.0004
5	1	AGE	rsv_genusbin1017	1	AGE	EFFECT_1	0.1704	1	0	1.0657	1.00273	1.13263
5	1	SPL5AGE1	rsv_genusbin1017	1	SPL5AGE1	EFFECT_1	0.1704	1	0	0.999867	0.999727	1.00001
5	1	ALC_DK:0	rsv_genusbin1017	2	ALC_DK:0	ALC_DK	0.6831	1	0	1	1	1
5	1	ALC_DK:1	rsv_genusbin1017	2	ALC_DK:1	ALC_DK	0.6831	1	0	0.867047	0.609585	1.23325
5	1	ALC_DK:2	rsv_genusbin1017	2	ALC_DK:2	ALC_DK	0.6831	1	0	0.995798	0.703687	1.40917
5	1	ALC_DK:3	rsv_genusbin1017	2	ALC_DK:3	ALC_DK	0.6831	1	0	0.944031	0.648204	1.37487
5	1	ALC_DK:4	rsv_genusbin1017	2	ALC_DK:4	ALC_DK	0.6831	1	0	1.10867	0.715579	1.71769
5	1	ALC_DK:5	rsv_genusbin1017	2	ALC_DK:5	ALC_DK	0.6831	1	0	0.955665	0.608559	1.50075
5	1	ALC_DK:99	rsv_genusbin1017	2	ALC_DK:99	ALC_DK	0.6831	1	0	0.809538	0.49622	1.32069
5	1	takes rx for antibiotic:0	rsv_genusbin1017	3	takes rx for antibiotic:0	ANTIBIOFL	1	1	0	1	1	1
5	1	takes rx for antibiotic:1	rsv_genusbin1017	3	takes rx for antibiotic:1	ANTIBIOFL	1	1	0	0.999834	0.697014	1.43421
5	1	takes rx for antihyperlipidemic:0	rsv_genusbin1017	4	takes rx for antihyperlipidemic:0	ANTILIPFL	0.3759	1	0	1	1	1
5	1	takes rx for antihyperlipidemic:1	rsv_genusbin1017	4	takes rx for antihyperlipidemic:1	ANTILIPFL	0.3759	1	0	0.875457	0.64759	1.1835
5	1	BMI2:1	rsv_genusbin1017	5	BMI2:1	BMI2	0.25	1	0	1.0161	0.566129	1.82372
5	1	BMI2:2	rsv_genusbin1017	5	BMI2:2	BMI2	0.25	1	0	1	1	1
5	1	BMI2:3	rsv_genusbin1017	5	BMI2:3	BMI2	0.25	1	0	0.945484	0.75699	1.18091
5	1	BMI2:4	rsv_genusbin1017	5	BMI2:4	BMI2	0.25	1	0	0.739026	0.565959	0.965015
5	1	BMI2:5	rsv_genusbin1017	5	BMI2:5	BMI2	0.25	1	0	0.826624	0.619973	1.10216
5	1	EDUCAT2:1	rsv_genusbin1017	6	EDUCAT2:1	EDUCAT2	0.1524	1	0	1	1	1
5	1	EDUCAT2:2	rsv_genusbin1017	6	EDUCAT2:2	EDUCAT2	0.1524	1	0	0.804624	0.615955	1.05108
5	1	EDUCAT2:3	rsv_genusbin1017	6	EDUCAT2:3	EDUCAT2	0.1524	1	0	0.765047	0.557721	1.04944
5	1	GENDER:1	rsv_genusbin1017	7	GENDER:1	GENDER	0.0671	1	0	1	1	1
5	1	GENDER:2	rsv_genusbin1017	7	GENDER:2	GENDER	0.0671	1	0	1.13349	0.990724	1.29683
5	1	takes rx for GERD:0	rsv_genusbin1017	8	takes rx for GERD:0	GERDFL	0.1483	1	0	1	1	1
5	1	takes rx for GERD:1	rsv_genusbin1017	8	takes rx for GERD:1	GERDFL	0.1483	1	0	1.29484	0.907737	1.84703
5	1	diabetes based on 2 lab variables and 3 diq questions:0	rsv_genusbin1017	9	diabetes based on 2 lab variables and 3 diq questions:0	NEWLABDIABETES	0.7585	1	0	1	1	1
5	1	diabetes based on 2 lab variables and 3 diq questions:1	rsv_genusbin1017	9	diabetes based on 2 lab variables and 3 diq questions:1	NEWLABDIABETES	0.7585	1	0	1.04806	0.770213	1.42615
5	1	LABHYPERTENSION:0	rsv_genusbin1017	10	LABHYPERTENSION:0	LABHYPERTENSION	0.0385	1	0	1	1	1
5	1	LABHYPERTENSION:1	rsv_genusbin1017	10	LABHYPERTENSION:1	LABHYPERTENSION	0.0385	1	0	0.847462	0.7249	0.990746
5	1	MARITAL2:1	rsv_genusbin1017	11	MARITAL2:1	MARITAL2	0.0332	1	0	1	1	1
5	1	MARITAL2:2	rsv_genusbin1017	11	MARITAL2:2	MARITAL2	0.0332	1	0	0.77075	0.608561	0.976165
5	1	MARITAL2:3	rsv_genusbin1017	11	MARITAL2:3	MARITAL2	0.0332	1	0	0.653713	0.472027	0.90533
5	1	NSMOKING2:1	rsv_genusbin1017	12	NSMOKING2:1	NSMOKING2	0.0497	1	0	1	1	1
5	1	NSMOKING2:2	rsv_genusbin1017	12	NSMOKING2:2	NSMOKING2	0.0497	1	0	1.16362	0.91113	1.48607
5	1	NSMOKING2:3	rsv_genusbin1017	12	NSMOKING2:3	NSMOKING2	0.0497	1	0	0.855905	0.689179	1.06297
5	1	PERIO_ALL2:1	rsv_genusbin1017	13	PERIO_ALL2:1	PERIO_ALL2	0.2451	1	0	1	1	1
5	1	PERIO_ALL2:2	rsv_genusbin1017	13	PERIO_ALL2:2	PERIO_ALL2	0.2451	1	0	0.659345	0.461613	0.941777
5	1	PERIO_ALL2:3	rsv_genusbin1017	13	PERIO_ALL2:3	PERIO_ALL2	0.2451	1	0	1.08502	0.773502	1.52201
5	1	PERIO_ALL2:4	rsv_genusbin1017	13	PERIO_ALL2:4	PERIO_ALL2	0.2451	1	0	1.04848	0.668503	1.64444
5	1	PERIO_ALL2:77	rsv_genusbin1017	13	PERIO_ALL2:77	PERIO_ALL2	0.2451	1	0	1.01539	0.695888	1.4816
5	1	PERIO_ALL2:88	rsv_genusbin1017	13	PERIO_ALL2:88	PERIO_ALL2	0.2451	1	0	0.96717	0.55486	1.68587
5	1	PERIO_ALL2:99	rsv_genusbin1017	13	PERIO_ALL2:99	PERIO_ALL2	0.2451	1	0	1.02402	0.662384	1.58311
5	1	POVERTY:1	rsv_genusbin1017	14	POVERTY:1	POVERTY	0.9954	1	0	1	1	1
5	1	POVERTY:2	rsv_genusbin1017	14	POVERTY:2	POVERTY	0.9954	1	0	1.02414	0.722765	1.45119
5	1	POVERTY:3	rsv_genusbin1017	14	POVERTY:3	POVERTY	0.9954	1	0	0.961659	0.618075	1.49624
5	1	POVERTY:4	rsv_genusbin1017	14	POVERTY:4	POVERTY	0.9954	1	0	1.01751	0.67654	1.53034
5	1	POVERTY:99	rsv_genusbin1017	14	POVERTY:99	POVERTY	0.9954	1	0	1.04187	0.610124	1.77915
5	1	RACECAT:1	rsv_genusbin1017	15	RACECAT:1	RACECAT	0.7569	1	0	1.00623	0.581887	1.74002
5	1	RACECAT:2	rsv_genusbin1017	15	RACECAT:2	RACECAT	0.7569	1	0	0.956551	0.600765	1.52304
5	1	RACECAT:3	rsv_genusbin1017	15	RACECAT:3	RACECAT	0.7569	1	0	1	1	1
5	1	RACECAT:4	rsv_genusbin1017	15	RACECAT:4	RACECAT	0.7569	1	0	1.08637	0.745236	1.58367
5	1	RACECAT:5	rsv_genusbin1017	15	RACECAT:5	RACECAT	0.7569	1	0	1.16648	0.748312	1.81832
5	1	Intercept	rsv_genusbin1017	16	Intercept	MODEL MINUS INTERCEPT	0	1	1	0.0598167	0.0119197	0.300177
5	1		rsv_genusbin1017	16	Intercept	INTERCEPT		1	1	0.0598167	0.0119197	0.300177
5	1	SPL5AGE2	rsv_genusbin1018	1	SPL5AGE2	EFFECT_1	0.8043	1	0	0.99989	0.999174	1.00061
5	1	SPL5AGE3	rsv_genusbin1018	1	SPL5AGE3	EFFECT_1	0.8043	1	0	1.00007	0.999141	1.00101
5	1	AGE	rsv_genusbin1018	1	AGE	EFFECT_1	0.8043	1	0	1.00403	0.916428	1.10001
5	1	SPL5AGE1	rsv_genusbin1018	1	SPL5AGE1	EFFECT_1	0.8043	1	0	1.00004	0.999766	1.00032
5	1	ALC_DK:0	rsv_genusbin1018	2	ALC_DK:0	ALC_DK	0.3185	1	0	1	1	1
5	1	ALC_DK:1	rsv_genusbin1018	2	ALC_DK:1	ALC_DK	0.3185	1	0	1.06129	0.605247	1.86097
5	1	ALC_DK:2	rsv_genusbin1018	2	ALC_DK:2	ALC_DK	0.3185	1	0	1.014	0.579208	1.77518
5	1	ALC_DK:3	rsv_genusbin1018	2	ALC_DK:3	ALC_DK	0.3185	1	0	1.16748	0.528615	2.57846
5	1	ALC_DK:4	rsv_genusbin1018	2	ALC_DK:4	ALC_DK	0.3185	1	0	0.783495	0.344815	1.78027
5	1	ALC_DK:5	rsv_genusbin1018	2	ALC_DK:5	ALC_DK	0.3185	1	0	0.860645	0.307358	2.40992
5	1	ALC_DK:99	rsv_genusbin1018	2	ALC_DK:99	ALC_DK	0.3185	1	0	0.531854	0.2453	1.15315
5	1	takes rx for antibiotic:0	rsv_genusbin1018	3	takes rx for antibiotic:0	ANTIBIOFL	0.1082	1	0	1	1	1
5	1	takes rx for antibiotic:1	rsv_genusbin1018	3	takes rx for antibiotic:1	ANTIBIOFL	0.1082	1	0	0.512021	0.22445	1.16804
5	1	takes rx for antihyperlipidemic:0	rsv_genusbin1018	4	takes rx for antihyperlipidemic:0	ANTILIPFL	0.6465	1	0	1	1	1
5	1	takes rx for antihyperlipidemic:1	rsv_genusbin1018	4	takes rx for antihyperlipidemic:1	ANTILIPFL	0.6465	1	0	1.15086	0.620565	2.1343
5	1	BMI2:1	rsv_genusbin1018	5	BMI2:1	BMI2	0.0274	1	0	1.19634	0.433836	3.299
5	1	BMI2:2	rsv_genusbin1018	5	BMI2:2	BMI2	0.0274	1	0	1	1	1
5	1	BMI2:3	rsv_genusbin1018	5	BMI2:3	BMI2	0.0274	1	0	1.16759	0.791223	1.72299
5	1	BMI2:4	rsv_genusbin1018	5	BMI2:4	BMI2	0.0274	1	0	1.28495	0.837602	1.97123
5	1	BMI2:5	rsv_genusbin1018	5	BMI2:5	BMI2	0.0274	1	0	0.705027	0.368841	1.34763
5	1	EDUCAT2:1	rsv_genusbin1018	6	EDUCAT2:1	EDUCAT2	0.6509	1	0	1	1	1
5	1	EDUCAT2:2	rsv_genusbin1018	6	EDUCAT2:2	EDUCAT2	0.6509	1	0	0.885741	0.550688	1.42465
5	1	EDUCAT2:3	rsv_genusbin1018	6	EDUCAT2:3	EDUCAT2	0.6509	1	0	0.801617	0.489729	1.31213
5	1	GENDER:1	rsv_genusbin1018	7	GENDER:1	GENDER	0.459	1	0	1	1	1
5	1	GENDER:2	rsv_genusbin1018	7	GENDER:2	GENDER	0.459	1	0	1.20069	0.73076	1.97281
5	1	takes rx for GERD:0	rsv_genusbin1018	8	takes rx for GERD:0	GERDFL	0.5504	1	0	1	1	1
5	1	takes rx for GERD:1	rsv_genusbin1018	8	takes rx for GERD:1	GERDFL	0.5504	1	0	0.819447	0.418712	1.60371
5	1	diabetes based on 2 lab variables and 3 diq questions:0	rsv_genusbin1018	9	diabetes based on 2 lab variables and 3 diq questions:0	NEWLABDIABETES	0.3091	1	0	1	1	1
5	1	diabetes based on 2 lab variables and 3 diq questions:1	rsv_genusbin1018	9	diabetes based on 2 lab variables and 3 diq questions:1	NEWLABDIABETES	0.3091	1	0	0.719768	0.376673	1.37537
5	1	LABHYPERTENSION:0	rsv_genusbin1018	10	LABHYPERTENSION:0	LABHYPERTENSION	0.979	1	0	1	1	1
5	1	LABHYPERTENSION:1	rsv_genusbin1018	10	LABHYPERTENSION:1	LABHYPERTENSION	0.979	1	0	1.00445	0.714648	1.41178
5	1	MARITAL2:1	rsv_genusbin1018	11	MARITAL2:1	MARITAL2	0.2706	1	0	1	1	1
5	1	MARITAL2:2	rsv_genusbin1018	11	MARITAL2:2	MARITAL2	0.2706	1	0	1.34919	0.925482	1.96689
5	1	MARITAL2:3	rsv_genusbin1018	11	MARITAL2:3	MARITAL2	0.2706	1	0	1.37837	0.813859	2.33443
5	1	NSMOKING2:1	rsv_genusbin1018	12	NSMOKING2:1	NSMOKING2	0.7582	1	0	1	1	1
5	1	NSMOKING2:2	rsv_genusbin1018	12	NSMOKING2:2	NSMOKING2	0.7582	1	0	0.95117	0.555889	1.62753
5	1	NSMOKING2:3	rsv_genusbin1018	12	NSMOKING2:3	NSMOKING2	0.7582	1	0	1.14206	0.714474	1.82555
5	1	PERIO_ALL2:1	rsv_genusbin1018	13	PERIO_ALL2:1	PERIO_ALL2	0.5399	1	0	1	1	1
5	1	PERIO_ALL2:2	rsv_genusbin1018	13	PERIO_ALL2:2	PERIO_ALL2	0.5399	1	0	0.763104	0.306043	1.90277
5	1	PERIO_ALL2:3	rsv_genusbin1018	13	PERIO_ALL2:3	PERIO_ALL2	0.5399	1	0	0.961308	0.546944	1.68959
5	1	PERIO_ALL2:4	rsv_genusbin1018	13	PERIO_ALL2:4	PERIO_ALL2	0.5399	1	0	1.04954	0.435909	2.527
5	1	PERIO_ALL2:77	rsv_genusbin1018	13	PERIO_ALL2:77	PERIO_ALL2	0.5399	1	0	2.07004	0.811931	5.27764
5	1	PERIO_ALL2:88	rsv_genusbin1018	13	PERIO_ALL2:88	PERIO_ALL2	0.5399	1	0	1.56351	0.616229	3.96698
5	1	PERIO_ALL2:99	rsv_genusbin1018	13	PERIO_ALL2:99	PERIO_ALL2	0.5399	1	0	1.51112	0.731371	3.1222
5	1	POVERTY:1	rsv_genusbin1018	14	POVERTY:1	POVERTY	0.1976	1	0	1	1	1
5	1	POVERTY:2	rsv_genusbin1018	14	POVERTY:2	POVERTY	0.1976	1	0	1.14563	0.785643	1.67057
5	1	POVERTY:3	rsv_genusbin1018	14	POVERTY:3	POVERTY	0.1976	1	0	0.740643	0.433249	1.26614
5	1	POVERTY:4	rsv_genusbin1018	14	POVERTY:4	POVERTY	0.1976	1	0	0.822791	0.498954	1.35681
5	1	POVERTY:99	rsv_genusbin1018	14	POVERTY:99	POVERTY	0.1976	1	0	0.64351	0.334828	1.23677
5	1	RACECAT:1	rsv_genusbin1018	15	RACECAT:1	RACECAT	0.1528	1	0	0.990823	0.6243	1.57253
5	1	RACECAT:2	rsv_genusbin1018	15	RACECAT:2	RACECAT	0.1528	1	0	0.607205	0.350637	1.05151
5	1	RACECAT:3	rsv_genusbin1018	15	RACECAT:3	RACECAT	0.1528	1	0	1	1	1
5	1	RACECAT:4	rsv_genusbin1018	15	RACECAT:4	RACECAT	0.1528	1	0	1.26775	0.828177	1.94063
5	1	RACECAT:5	rsv_genusbin1018	15	RACECAT:5	RACECAT	0.1528	1	0	1.26681	0.793884	2.02146
5	1	Intercept	rsv_genusbin1018	16	Intercept	MODEL MINUS INTERCEPT	0	1	1	0.0206357	0.00146242	0.291183
5	1		rsv_genusbin1018	16	Intercept	INTERCEPT		1	1	0.0206357	0.00146242	0.291183
5	1	SPL5AGE2	rsv_genusbin1032	1	SPL5AGE2	EFFECT_1	0.0322	1	0	0.9999	0.998752	1.00105
5	1	SPL5AGE3	rsv_genusbin1032	1	SPL5AGE3	EFFECT_1	0.0322	1	0	1.00022	0.998745	1.0017
5	1	AGE	rsv_genusbin1032	1	AGE	EFFECT_1	0.0322	1	0	1.11718	0.92859	1.34408
5	1	SPL5AGE1	rsv_genusbin1032	1	SPL5AGE1	EFFECT_1	0.0322	1	0	0.99998	0.999511	1.00045
5	1	ALC_DK:0	rsv_genusbin1032	2	ALC_DK:0	ALC_DK	0.1783	1	0	1	1	1
5	1	ALC_DK:1	rsv_genusbin1032	2	ALC_DK:1	ALC_DK	0.1783	1	0	0.847427	0.234143	3.06707
5	1	ALC_DK:2	rsv_genusbin1032	2	ALC_DK:2	ALC_DK	0.1783	1	0	1.44466	0.62377	3.34587
5	1	ALC_DK:3	rsv_genusbin1032	2	ALC_DK:3	ALC_DK	0.1783	1	0	1.41949	0.584242	3.44885
5	1	ALC_DK:4	rsv_genusbin1032	2	ALC_DK:4	ALC_DK	0.1783	1	0	1.43021	0.286238	7.1462
5	1	ALC_DK:5	rsv_genusbin1032	2	ALC_DK:5	ALC_DK	0.1783	1	0	1.60173	0.471311	5.44343
5	1	ALC_DK:99	rsv_genusbin1032	2	ALC_DK:99	ALC_DK	0.1783	1	0	0.666973	0.232309	1.91492
5	1	takes rx for antibiotic:0	rsv_genusbin1032	3	takes rx for antibiotic:0	ANTIBIOFL	0.886	1	0	1	1	1
5	1	takes rx for antibiotic:1	rsv_genusbin1032	3	takes rx for antibiotic:1	ANTIBIOFL	0.886	1	0	0.905159	0.222427	3.68351
5	1	takes rx for antihyperlipidemic:0	rsv_genusbin1032	4	takes rx for antihyperlipidemic:0	ANTILIPFL	0.1724	1	0	1	1	1
5	1	takes rx for antihyperlipidemic:1	rsv_genusbin1032	4	takes rx for antihyperlipidemic:1	ANTILIPFL	0.1724	1	0	0.498031	0.180161	1.37674
5	1	BMI2:1	rsv_genusbin1032	5	BMI2:1	BMI2	0.611	1	0
5	1	BMI2:2	rsv_genusbin1032	5	BMI2:2	BMI2	0.611	1	0	1	1	1
5	1	BMI2:3	rsv_genusbin1032	5	BMI2:3	BMI2	0.611	1	0	0.978218	0.445732	2.14683
5	1	BMI2:4	rsv_genusbin1032	5	BMI2:4	BMI2	0.611	1	0	0.911155	0.458661	1.81006
5	1	BMI2:5	rsv_genusbin1032	5	BMI2:5	BMI2	0.611	1	0	1.57443	0.800108	3.09812
5	1	EDUCAT2:1	rsv_genusbin1032	6	EDUCAT2:1	EDUCAT2	0.014	1	0	1	1	1
5	1	EDUCAT2:2	rsv_genusbin1032	6	EDUCAT2:2	EDUCAT2	0.014	1	0	0.322069	0.152758	0.679035
5	1	EDUCAT2:3	rsv_genusbin1032	6	EDUCAT2:3	EDUCAT2	0.014	1	0	0.456138	0.222752	0.934052
5	1	GENDER:1	rsv_genusbin1032	7	GENDER:1	GENDER	0.5376	1	0	1	1	1
5	1	GENDER:2	rsv_genusbin1032	7	GENDER:2	GENDER	0.5376	1	0	0.862997	0.533352	1.39638
5	1	takes rx for GERD:0	rsv_genusbin1032	8	takes rx for GERD:0	GERDFL	0.3137	1	0	1	1	1
5	1	takes rx for GERD:1	rsv_genusbin1032	8	takes rx for GERD:1	GERDFL	0.3137	1	0	1.52459	0.6591	3.52657
5	1	diabetes based on 2 lab variables and 3 diq questions:0	rsv_genusbin1032	9	diabetes based on 2 lab variables and 3 diq questions:0	NEWLABDIABETES	0.9718	1	0	1	1	1
5	1	diabetes based on 2 lab variables and 3 diq questions:1	rsv_genusbin1032	9	diabetes based on 2 lab variables and 3 diq questions:1	NEWLABDIABETES	0.9718	1	0	1.01562	0.41851	2.46464
5	1	LABHYPERTENSION:0	rsv_genusbin1032	10	LABHYPERTENSION:0	LABHYPERTENSION	0.0119	1	0	1	1	1
5	1	LABHYPERTENSION:1	rsv_genusbin1032	10	LABHYPERTENSION:1	LABHYPERTENSION	0.0119	1	0	0.578013	0.380212	0.878718
5	1	MARITAL2:1	rsv_genusbin1032	11	MARITAL2:1	MARITAL2	0.9116	1	0	1	1	1
5	1	MARITAL2:2	rsv_genusbin1032	11	MARITAL2:2	MARITAL2	0.9116	1	0	1.13818	0.566735	2.28581
5	1	MARITAL2:3	rsv_genusbin1032	11	MARITAL2:3	MARITAL2	0.9116	1	0	1.10553	0.5134	2.38059
5	1	NSMOKING2:1	rsv_genusbin1032	12	NSMOKING2:1	NSMOKING2	0.6157	1	0	1	1	1
5	1	NSMOKING2:2	rsv_genusbin1032	12	NSMOKING2:2	NSMOKING2	0.6157	1	0	1.27794	0.725491	2.25106
5	1	NSMOKING2:3	rsv_genusbin1032	12	NSMOKING2:3	NSMOKING2	0.6157	1	0	0.864806	0.412983	1.81095
5	1	PERIO_ALL2:1	rsv_genusbin1032	13	PERIO_ALL2:1	PERIO_ALL2	0.4848	1	0	1	1	1
5	1	PERIO_ALL2:2	rsv_genusbin1032	13	PERIO_ALL2:2	PERIO_ALL2	0.4848	1	0	0.802193	0.358702	1.79401
5	1	PERIO_ALL2:3	rsv_genusbin1032	13	PERIO_ALL2:3	PERIO_ALL2	0.4848	1	0	1.27072	0.526064	3.06944
5	1	PERIO_ALL2:4	rsv_genusbin1032	13	PERIO_ALL2:4	PERIO_ALL2	0.4848	1	0	1.56772	0.406755	6.04237
5	1	PERIO_ALL2:77	rsv_genusbin1032	13	PERIO_ALL2:77	PERIO_ALL2	0.4848	1	0	2.27184	0.568553	9.07786
5	1	PERIO_ALL2:88	rsv_genusbin1032	13	PERIO_ALL2:88	PERIO_ALL2	0.4848	1	0	0.363869	0.0756008	1.75131
5	1	PERIO_ALL2:99	rsv_genusbin1032	13	PERIO_ALL2:99	PERIO_ALL2	0.4848	1	0	0.672834	0.15408	2.93812
5	1	POVERTY:1	rsv_genusbin1032	14	POVERTY:1	POVERTY	0.0938	1	0	1	1	1
5	1	POVERTY:2	rsv_genusbin1032	14	POVERTY:2	POVERTY	0.0938	1	0	0.800039	0.436832	1.46523
5	1	POVERTY:3	rsv_genusbin1032	14	POVERTY:3	POVERTY	0.0938	1	0	2.05115	0.980358	4.29151
5	1	POVERTY:4	rsv_genusbin1032	14	POVERTY:4	POVERTY	0.0938	1	0	0.973579	0.362442	2.6152
5	1	POVERTY:99	rsv_genusbin1032	14	POVERTY:99	POVERTY	0.0938	1	0	1.18439	0.336754	4.16557
5	1	RACECAT:1	rsv_genusbin1032	15	RACECAT:1	RACECAT	0.0044	1	0	0.646486	0.27649	1.51161
5	1	RACECAT:2	rsv_genusbin1032	15	RACECAT:2	RACECAT	0.0044	1	0	0.524644	0.181629	1.51546
5	1	RACECAT:3	rsv_genusbin1032	15	RACECAT:3	RACECAT	0.0044	1	0	1	1	1
5	1	RACECAT:4	rsv_genusbin1032	15	RACECAT:4	RACECAT	0.0044	1	0	0.683702	0.362668	1.28892
5	1	RACECAT:5	rsv_genusbin1032	15	RACECAT:5	RACECAT	0.0044	1	0	1.84021	0.923867	3.66544
5	1	Intercept	rsv_genusbin1032	16	Intercept	MODEL MINUS INTERCEPT	0	1	1	0.000512507	3.82e-06	0.06881
5	1		rsv_genusbin1032	16	Intercept	INTERCEPT		1	1	0.000512507	3.82e-06	0.06881
5	1	SPL5AGE2	rsv_genusbin1034	1	SPL5AGE2	EFFECT_1	0.0234	1	0	0.999877	0.999502	1.00025
5	1	SPL5AGE3	rsv_genusbin1034	1	SPL5AGE3	EFFECT_1	0.0234	1	0	1.0002	0.999768	1.00062
5	1	AGE	rsv_genusbin1034	1	AGE	EFFECT_1	0.0234	1	0	1.00138	0.948732	1.05695
5	1	SPL5AGE1	rsv_genusbin1034	1	SPL5AGE1	EFFECT_1	0.0234	1	0	1.00004	0.999892	1.00019
5	1	ALC_DK:0	rsv_genusbin1034	2	ALC_DK:0	ALC_DK	0.2588	1	0	1	1	1
5	1	ALC_DK:1	rsv_genusbin1034	2	ALC_DK:1	ALC_DK	0.2588	1	0	0.611145	0.399291	0.935403
5	1	ALC_DK:2	rsv_genusbin1034	2	ALC_DK:2	ALC_DK	0.2588	1	0	1.00175	0.773225	1.29783
5	1	ALC_DK:3	rsv_genusbin1034	2	ALC_DK:3	ALC_DK	0.2588	1	0	0.903225	0.695517	1.17296
5	1	ALC_DK:4	rsv_genusbin1034	2	ALC_DK:4	ALC_DK	0.2588	1	0	1.04234	0.656522	1.65488
5	1	ALC_DK:5	rsv_genusbin1034	2	ALC_DK:5	ALC_DK	0.2588	1	0	1.02126	0.68256	1.52801
5	1	ALC_DK:99	rsv_genusbin1034	2	ALC_DK:99	ALC_DK	0.2588	1	0	0.985065	0.745192	1.30215
5	1	takes rx for antibiotic:0	rsv_genusbin1034	3	takes rx for antibiotic:0	ANTIBIOFL	0.2795	1	0	1	1	1
5	1	takes rx for antibiotic:1	rsv_genusbin1034	3	takes rx for antibiotic:1	ANTIBIOFL	0.2795	1	0	0.752892	0.445276	1.27302
5	1	takes rx for antihyperlipidemic:0	rsv_genusbin1034	4	takes rx for antihyperlipidemic:0	ANTILIPFL	0.1767	1	0	1	1	1
5	1	takes rx for antihyperlipidemic:1	rsv_genusbin1034	4	takes rx for antihyperlipidemic:1	ANTILIPFL	0.1767	1	0	0.793346	0.564039	1.11588
5	1	BMI2:1	rsv_genusbin1034	5	BMI2:1	BMI2	0.3935	1	0	1.05838	0.598196	1.87257
5	1	BMI2:2	rsv_genusbin1034	5	BMI2:2	BMI2	0.3935	1	0	1	1	1
5	1	BMI2:3	rsv_genusbin1034	5	BMI2:3	BMI2	0.3935	1	0	1.22725	0.989769	1.52171
5	1	BMI2:4	rsv_genusbin1034	5	BMI2:4	BMI2	0.3935	1	0	0.978309	0.796893	1.20103
5	1	BMI2:5	rsv_genusbin1034	5	BMI2:5	BMI2	0.3935	1	0	1.02569	0.782886	1.34379
5	1	EDUCAT2:1	rsv_genusbin1034	6	EDUCAT2:1	EDUCAT2	0.7267	1	0	1	1	1
5	1	EDUCAT2:2	rsv_genusbin1034	6	EDUCAT2:2	EDUCAT2	0.7267	1	0	0.891634	0.65906	1.20628
5	1	EDUCAT2:3	rsv_genusbin1034	6	EDUCAT2:3	EDUCAT2	0.7267	1	0	0.96128	0.763579	1.21017
5	1	GENDER:1	rsv_genusbin1034	7	GENDER:1	GENDER	0.4454	1	0	1	1	1
5	1	GENDER:2	rsv_genusbin1034	7	GENDER:2	GENDER	0.4454	1	0	1.08271	0.878225	1.33481
5	1	takes rx for GERD:0	rsv_genusbin1034	8	takes rx for GERD:0	GERDFL	0.7958	1	0	1	1	1
5	1	takes rx for GERD:1	rsv_genusbin1034	8	takes rx for GERD:1	GERDFL	0.7958	1	0	0.953436	0.657373	1.38284
5	1	diabetes based on 2 lab variables and 3 diq questions:0	rsv_genusbin1034	9	diabetes based on 2 lab variables and 3 diq questions:0	NEWLABDIABETES	0.667	1	0	1	1	1
5	1	diabetes based on 2 lab variables and 3 diq questions:1	rsv_genusbin1034	9	diabetes based on 2 lab variables and 3 diq questions:1	NEWLABDIABETES	0.667	1	0	1.075	0.765993	1.50865
5	1	LABHYPERTENSION:0	rsv_genusbin1034	10	LABHYPERTENSION:0	LABHYPERTENSION	0.4709	1	0	1	1	1
5	1	LABHYPERTENSION:1	rsv_genusbin1034	10	LABHYPERTENSION:1	LABHYPERTENSION	0.4709	1	0	0.902675	0.678398	1.2011
5	1	MARITAL2:1	rsv_genusbin1034	11	MARITAL2:1	MARITAL2	0.9464	1	0	1	1	1
5	1	MARITAL2:2	rsv_genusbin1034	11	MARITAL2:2	MARITAL2	0.9464	1	0	0.96778	0.77259	1.21228
5	1	MARITAL2:3	rsv_genusbin1034	11	MARITAL2:3	MARITAL2	0.9464	1	0	0.993108	0.683625	1.4427
5	1	NSMOKING2:1	rsv_genusbin1034	12	NSMOKING2:1	NSMOKING2	0	1	1	1	1	1
5	1	NSMOKING2:2	rsv_genusbin1034	12	NSMOKING2:2	NSMOKING2	0	1	1	0.830345	0.660436	1.04397
5	1	NSMOKING2:3	rsv_genusbin1034	12	NSMOKING2:3	NSMOKING2	0	1	1	0.426246	0.334681	0.542861
5	1	PERIO_ALL2:1	rsv_genusbin1034	13	PERIO_ALL2:1	PERIO_ALL2	0.0002	1	1	1	1	1
5	1	PERIO_ALL2:2	rsv_genusbin1034	13	PERIO_ALL2:2	PERIO_ALL2	0.0002	1	1	1.33784	0.835238	2.14288
5	1	PERIO_ALL2:3	rsv_genusbin1034	13	PERIO_ALL2:3	PERIO_ALL2	0.0002	1	1	1.33468	1.02351	1.74046
5	1	PERIO_ALL2:4	rsv_genusbin1034	13	PERIO_ALL2:4	PERIO_ALL2	0.0002	1	1	2.09212	1.53013	2.86052
5	1	PERIO_ALL2:77	rsv_genusbin1034	13	PERIO_ALL2:77	PERIO_ALL2	0.0002	1	1	1.53458	0.988442	2.38246
5	1	PERIO_ALL2:88	rsv_genusbin1034	13	PERIO_ALL2:88	PERIO_ALL2	0.0002	1	1	0.241706	0.0876016	0.666904
5	1	PERIO_ALL2:99	rsv_genusbin1034	13	PERIO_ALL2:99	PERIO_ALL2	0.0002	1	1	1.07641	0.723087	1.60236
5	1	POVERTY:1	rsv_genusbin1034	14	POVERTY:1	POVERTY	0.1452	1	0	1	1	1
5	1	POVERTY:2	rsv_genusbin1034	14	POVERTY:2	POVERTY	0.1452	1	0	0.968137	0.774416	1.21032
5	1	POVERTY:3	rsv_genusbin1034	14	POVERTY:3	POVERTY	0.1452	1	0	1.10788	0.850429	1.44326
5	1	POVERTY:4	rsv_genusbin1034	14	POVERTY:4	POVERTY	0.1452	1	0	1.37712	1.014	1.87029
5	1	POVERTY:99	rsv_genusbin1034	14	POVERTY:99	POVERTY	0.1452	1	0	1.19126	0.819182	1.73234
5	1	RACECAT:1	rsv_genusbin1034	15	RACECAT:1	RACECAT	0.0004	1	0	0.973102	0.717046	1.32059
5	1	RACECAT:2	rsv_genusbin1034	15	RACECAT:2	RACECAT	0.0004	1	0	0.92792	0.691293	1.24554
5	1	RACECAT:3	rsv_genusbin1034	15	RACECAT:3	RACECAT	0.0004	1	0	1	1	1
5	1	RACECAT:4	rsv_genusbin1034	15	RACECAT:4	RACECAT	0.0004	1	0	0.685322	0.538058	0.872891
5	1	RACECAT:5	rsv_genusbin1034	15	RACECAT:5	RACECAT	0.0004	1	0	1.49525	1.18177	1.89189
5	1	Intercept	rsv_genusbin1034	16	Intercept	MODEL MINUS INTERCEPT	0	1	1	0.134829	0.0334243	0.543879
5	1		rsv_genusbin1034	16	Intercept	INTERCEPT		1	1	0.134829	0.0334243	0.543879
5	1	SPL5AGE2	rsv_genusbin1040	1	SPL5AGE2	EFFECT_1	0.0576	1	0	0.999676	0.998816	1.00054
5	1	SPL5AGE3	rsv_genusbin1040	1	SPL5AGE3	EFFECT_1	0.0576	1	0	1.00022	0.999078	1.00137
5	1	AGE	rsv_genusbin1040	1	AGE	EFFECT_1	0.0576	1	0	0.889087	0.736863	1.07276
5	1	SPL5AGE1	rsv_genusbin1040	1	SPL5AGE1	EFFECT_1	0.0576	1	0	1.00016	0.999783	1.00053
5	1	ALC_DK:0	rsv_genusbin1040	2	ALC_DK:0	ALC_DK	0.0901	1	0	1	1	1
5	1	ALC_DK:1	rsv_genusbin1040	2	ALC_DK:1	ALC_DK	0.0901	1	0	2.96024	1.3249	6.6141
5	1	ALC_DK:2	rsv_genusbin1040	2	ALC_DK:2	ALC_DK	0.0901	1	0	1.6511	0.628095	4.34033
5	1	ALC_DK:3	rsv_genusbin1040	2	ALC_DK:3	ALC_DK	0.0901	1	0	1.34558	0.537924	3.36587
5	1	ALC_DK:4	rsv_genusbin1040	2	ALC_DK:4	ALC_DK	0.0901	1	0	1.57936	0.564873	4.4158
5	1	ALC_DK:5	rsv_genusbin1040	2	ALC_DK:5	ALC_DK	0.0901	1	0	0.845829	0.183616	3.89632
5	1	ALC_DK:99	rsv_genusbin1040	2	ALC_DK:99	ALC_DK	0.0901	1	0	1.17484	0.360444	3.82931
5	1	takes rx for antibiotic:0	rsv_genusbin1040	3	takes rx for antibiotic:0	ANTIBIOFL	0.0723	1	0	1	1	1
5	1	takes rx for antibiotic:1	rsv_genusbin1040	3	takes rx for antibiotic:1	ANTIBIOFL	0.0723	1	0	2.5925	0.912981	7.36169
5	1	takes rx for antihyperlipidemic:0	rsv_genusbin1040	4	takes rx for antihyperlipidemic:0	ANTILIPFL	0.9546	1	0	1	1	1
5	1	takes rx for antihyperlipidemic:1	rsv_genusbin1040	4	takes rx for antihyperlipidemic:1	ANTILIPFL	0.9546	1	0	1.03718	0.284365	3.78293
5	1	BMI2:1	rsv_genusbin1040	5	BMI2:1	BMI2	0.2544	1	0	4.63616	1.02621	20.945
5	1	BMI2:2	rsv_genusbin1040	5	BMI2:2	BMI2	0.2544	1	0	1	1	1
5	1	BMI2:3	rsv_genusbin1040	5	BMI2:3	BMI2	0.2544	1	0	1.70684	0.767236	3.79713
5	1	BMI2:4	rsv_genusbin1040	5	BMI2:4	BMI2	0.2544	1	0	1.58716	0.613343	4.10713
5	1	BMI2:5	rsv_genusbin1040	5	BMI2:5	BMI2	0.2544	1	0	1.66816	0.736107	3.78036
5	1	EDUCAT2:1	rsv_genusbin1040	6	EDUCAT2:1	EDUCAT2	0.5526	1	0	1	1	1
5	1	EDUCAT2:2	rsv_genusbin1040	6	EDUCAT2:2	EDUCAT2	0.5526	1	0	0.864871	0.431091	1.73514
5	1	EDUCAT2:3	rsv_genusbin1040	6	EDUCAT2:3	EDUCAT2	0.5526	1	0	1.2589	0.654838	2.42018
5	1	GENDER:1	rsv_genusbin1040	7	GENDER:1	GENDER	0.8931	1	0	1	1	1
5	1	GENDER:2	rsv_genusbin1040	7	GENDER:2	GENDER	0.8931	1	0	1.03683	0.602176	1.78523
5	1	takes rx for GERD:0	rsv_genusbin1040	8	takes rx for GERD:0	GERDFL	0.2966	1	0	1	1	1
5	1	takes rx for GERD:1	rsv_genusbin1040	8	takes rx for GERD:1	GERDFL	0.2966	1	0	1.79671	0.583819	5.52941
5	1	diabetes based on 2 lab variables and 3 diq questions:0	rsv_genusbin1040	9	diabetes based on 2 lab variables and 3 diq questions:0	NEWLABDIABETES	0.0288	1	0	1	1	1
5	1	diabetes based on 2 lab variables and 3 diq questions:1	rsv_genusbin1040	9	diabetes based on 2 lab variables and 3 diq questions:1	NEWLABDIABETES	0.0288	1	0	3.1106	1.13313	8.53902
5	1	LABHYPERTENSION:0	rsv_genusbin1040	10	LABHYPERTENSION:0	LABHYPERTENSION	0.6485	1	0	1	1	1
5	1	LABHYPERTENSION:1	rsv_genusbin1040	10	LABHYPERTENSION:1	LABHYPERTENSION	0.6485	1	0	1.17892	0.569275	2.44144
5	1	MARITAL2:1	rsv_genusbin1040	11	MARITAL2:1	MARITAL2	0.4017	1	0	1	1	1
5	1	MARITAL2:2	rsv_genusbin1040	11	MARITAL2:2	MARITAL2	0.4017	1	0	0.724148	0.315555	1.6618
5	1	MARITAL2:3	rsv_genusbin1040	11	MARITAL2:3	MARITAL2	0.4017	1	0	1.3378	0.534394	3.34906
5	1	NSMOKING2:1	rsv_genusbin1040	12	NSMOKING2:1	NSMOKING2	0.3598	1	0	1	1	1
5	1	NSMOKING2:2	rsv_genusbin1040	12	NSMOKING2:2	NSMOKING2	0.3598	1	0	0.760993	0.322223	1.79724
5	1	NSMOKING2:3	rsv_genusbin1040	12	NSMOKING2:3	NSMOKING2	0.3598	1	0	1.36207	0.63761	2.90967
5	1	PERIO_ALL2:1	rsv_genusbin1040	13	PERIO_ALL2:1	PERIO_ALL2	0.0161	1	0	1	1	1
5	1	PERIO_ALL2:2	rsv_genusbin1040	13	PERIO_ALL2:2	PERIO_ALL2	0.0161	1	0	0.191912	0.0445319	0.827048
5	1	PERIO_ALL2:3	rsv_genusbin1040	13	PERIO_ALL2:3	PERIO_ALL2	0.0161	1	0	0.604975	0.272522	1.34299
5	1	PERIO_ALL2:4	rsv_genusbin1040	13	PERIO_ALL2:4	PERIO_ALL2	0.0161	1	0	0.700949	0.277443	1.77092
5	1	PERIO_ALL2:77	rsv_genusbin1040	13	PERIO_ALL2:77	PERIO_ALL2	0.0161	1	0	0.363331	0.0907904	1.454
5	1	PERIO_ALL2:88	rsv_genusbin1040	13	PERIO_ALL2:88	PERIO_ALL2	0.0161	1	0	1.87459	0.428963	8.19202
5	1	PERIO_ALL2:99	rsv_genusbin1040	13	PERIO_ALL2:99	PERIO_ALL2	0.0161	1	0	0.248056	0.0632773	0.972412
5	1	POVERTY:1	rsv_genusbin1040	14	POVERTY:1	POVERTY	0.4826	1	0	1	1	1
5	1	POVERTY:2	rsv_genusbin1040	14	POVERTY:2	POVERTY	0.4826	1	0	1.51457	0.714153	3.21208
5	1	POVERTY:3	rsv_genusbin1040	14	POVERTY:3	POVERTY	0.4826	1	0	1.77965	0.900988	3.5152
5	1	POVERTY:4	rsv_genusbin1040	14	POVERTY:4	POVERTY	0.4826	1	0	1.38065	0.653254	2.918
5	1	POVERTY:99	rsv_genusbin1040	14	POVERTY:99	POVERTY	0.4826	1	0	1.4628	0.486956	4.39421
5	1	RACECAT:1	rsv_genusbin1040	15	RACECAT:1	RACECAT	0.0286	1	0	1.80892	1.1276	2.90192
5	1	RACECAT:2	rsv_genusbin1040	15	RACECAT:2	RACECAT	0.0286	1	0	2.24078	1.0428	4.81498
5	1	RACECAT:3	rsv_genusbin1040	15	RACECAT:3	RACECAT	0.0286	1	0	1	1	1
5	1	RACECAT:4	rsv_genusbin1040	15	RACECAT:4	RACECAT	0.0286	1	0	1.92359	1.01765	3.63603
5	1	RACECAT:5	rsv_genusbin1040	15	RACECAT:5	RACECAT	0.0286	1	0	2.08946	1.01856	4.28631
5	1	Intercept	rsv_genusbin1040	16	Intercept	MODEL MINUS INTERCEPT	0	1	1	0.0995691	0.000956145	10.3687
5	1		rsv_genusbin1040	16	Intercept	INTERCEPT		1	1	0.0995691	0.000956145	10.3687
5	1	SPL5AGE2	rsv_genusbin1041	1	SPL5AGE2	EFFECT_1	0.7363	1	0	1.00016	0.999848	1.00047
5	1	SPL5AGE3	rsv_genusbin1041	1	SPL5AGE3	EFFECT_1	0.7363	1	0	0.999835	0.999493	1.00018
5	1	AGE	rsv_genusbin1041	1	AGE	EFFECT_1	0.7363	1	0	1.01909	0.973909	1.06637
5	1	SPL5AGE1	rsv_genusbin1041	1	SPL5AGE1	EFFECT_1	0.7363	1	0	0.999931	0.999801	1.00006
5	1	ALC_DK:0	rsv_genusbin1041	2	ALC_DK:0	ALC_DK	0.0612	1	0	1	1	1
5	1	ALC_DK:1	rsv_genusbin1041	2	ALC_DK:1	ALC_DK	0.0612	1	0	1.10906	0.796863	1.54357
5	1	ALC_DK:2	rsv_genusbin1041	2	ALC_DK:2	ALC_DK	0.0612	1	0	1.15715	0.833644	1.60621
5	1	ALC_DK:3	rsv_genusbin1041	2	ALC_DK:3	ALC_DK	0.0612	1	0	0.814075	0.585143	1.13257
5	1	ALC_DK:4	rsv_genusbin1041	2	ALC_DK:4	ALC_DK	0.0612	1	0	0.976924	0.614564	1.55294
5	1	ALC_DK:5	rsv_genusbin1041	2	ALC_DK:5	ALC_DK	0.0612	1	0	1.05619	0.622995	1.79059
5	1	ALC_DK:99	rsv_genusbin1041	2	ALC_DK:99	ALC_DK	0.0612	1	0	1.3915	0.7946	2.43678
5	1	takes rx for antibiotic:0	rsv_genusbin1041	3	takes rx for antibiotic:0	ANTIBIOFL	0.4941	1	0	1	1	1
5	1	takes rx for antibiotic:1	rsv_genusbin1041	3	takes rx for antibiotic:1	ANTIBIOFL	0.4941	1	0	1.17337	0.733048	1.87817
5	1	takes rx for antihyperlipidemic:0	rsv_genusbin1041	4	takes rx for antihyperlipidemic:0	ANTILIPFL	0.1841	1	0	1	1	1
5	1	takes rx for antihyperlipidemic:1	rsv_genusbin1041	4	takes rx for antihyperlipidemic:1	ANTILIPFL	0.1841	1	0	0.740716	0.472248	1.1618
5	1	BMI2:1	rsv_genusbin1041	5	BMI2:1	BMI2	0.472	1	0	0.960447	0.65697	1.40411
5	1	BMI2:2	rsv_genusbin1041	5	BMI2:2	BMI2	0.472	1	0	1	1	1
5	1	BMI2:3	rsv_genusbin1041	5	BMI2:3	BMI2	0.472	1	0	0.83735	0.597797	1.1729
5	1	BMI2:4	rsv_genusbin1041	5	BMI2:4	BMI2	0.472	1	0	0.769359	0.560193	1.05663
5	1	BMI2:5	rsv_genusbin1041	5	BMI2:5	BMI2	0.472	1	0	0.878032	0.609268	1.26535
5	1	EDUCAT2:1	rsv_genusbin1041	6	EDUCAT2:1	EDUCAT2	0.5875	1	0	1	1	1
5	1	EDUCAT2:2	rsv_genusbin1041	6	EDUCAT2:2	EDUCAT2	0.5875	1	0	1.01304	0.71954	1.42627
5	1	EDUCAT2:3	rsv_genusbin1041	6	EDUCAT2:3	EDUCAT2	0.5875	1	0	0.862473	0.608946	1.22155
5	1	GENDER:1	rsv_genusbin1041	7	GENDER:1	GENDER	0.001	1	0	1	1	1
5	1	GENDER:2	rsv_genusbin1041	7	GENDER:2	GENDER	0.001	1	0	1.25242	1.10396	1.42085
5	1	takes rx for GERD:0	rsv_genusbin1041	8	takes rx for GERD:0	GERDFL	0.2236	1	0	1	1	1
5	1	takes rx for GERD:1	rsv_genusbin1041	8	takes rx for GERD:1	GERDFL	0.2236	1	0	1.22897	0.876352	1.72347
5	1	diabetes based on 2 lab variables and 3 diq questions:0	rsv_genusbin1041	9	diabetes based on 2 lab variables and 3 diq questions:0	NEWLABDIABETES	0.0233	1	0	1	1	1
5	1	diabetes based on 2 lab variables and 3 diq questions:1	rsv_genusbin1041	9	diabetes based on 2 lab variables and 3 diq questions:1	NEWLABDIABETES	0.0233	1	0	0.741328	0.573889	0.957619
5	1	LABHYPERTENSION:0	rsv_genusbin1041	10	LABHYPERTENSION:0	LABHYPERTENSION	0.5413	1	0	1	1	1
5	1	LABHYPERTENSION:1	rsv_genusbin1041	10	LABHYPERTENSION:1	LABHYPERTENSION	0.5413	1	0	0.912267	0.674044	1.23468
5	1	MARITAL2:1	rsv_genusbin1041	11	MARITAL2:1	MARITAL2	0.3106	1	0	1	1	1
5	1	MARITAL2:2	rsv_genusbin1041	11	MARITAL2:2	MARITAL2	0.3106	1	0	0.978773	0.74993	1.27745
5	1	MARITAL2:3	rsv_genusbin1041	11	MARITAL2:3	MARITAL2	0.3106	1	0	1.19004	0.858639	1.64936
5	1	NSMOKING2:1	rsv_genusbin1041	12	NSMOKING2:1	NSMOKING2	0.1543	1	0	1	1	1
5	1	NSMOKING2:2	rsv_genusbin1041	12	NSMOKING2:2	NSMOKING2	0.1543	1	0	1.19229	0.993677	1.43059
5	1	NSMOKING2:3	rsv_genusbin1041	12	NSMOKING2:3	NSMOKING2	0.1543	1	0	1.07002	0.836172	1.36926
5	1	PERIO_ALL2:1	rsv_genusbin1041	13	PERIO_ALL2:1	PERIO_ALL2	0.0043	1	0	1	1	1
5	1	PERIO_ALL2:2	rsv_genusbin1041	13	PERIO_ALL2:2	PERIO_ALL2	0.0043	1	0	1.18305	0.813798	1.71985
5	1	PERIO_ALL2:3	rsv_genusbin1041	13	PERIO_ALL2:3	PERIO_ALL2	0.0043	1	0	0.839462	0.623904	1.1295
5	1	PERIO_ALL2:4	rsv_genusbin1041	13	PERIO_ALL2:4	PERIO_ALL2	0.0043	1	0	0.680538	0.391257	1.1837
5	1	PERIO_ALL2:77	rsv_genusbin1041	13	PERIO_ALL2:77	PERIO_ALL2	0.0043	1	0	1.17144	0.736048	1.86438
5	1	PERIO_ALL2:88	rsv_genusbin1041	13	PERIO_ALL2:88	PERIO_ALL2	0.0043	1	0	1.30626	0.737136	2.31479
5	1	PERIO_ALL2:99	rsv_genusbin1041	13	PERIO_ALL2:99	PERIO_ALL2	0.0043	1	0	1.32416	0.918994	1.90797
5	1	POVERTY:1	rsv_genusbin1041	14	POVERTY:1	POVERTY	0.0933	1	0	1	1	1
5	1	POVERTY:2	rsv_genusbin1041	14	POVERTY:2	POVERTY	0.0933	1	0	1.04109	0.757507	1.43083
5	1	POVERTY:3	rsv_genusbin1041	14	POVERTY:3	POVERTY	0.0933	1	0	1.35413	0.875264	2.09498
5	1	POVERTY:4	rsv_genusbin1041	14	POVERTY:4	POVERTY	0.0933	1	0	1.52444	1.09445	2.12335
5	1	POVERTY:99	rsv_genusbin1041	14	POVERTY:99	POVERTY	0.0933	1	0	1.65813	0.896813	3.06573
5	1	RACECAT:1	rsv_genusbin1041	15	RACECAT:1	RACECAT	0.3185	1	0	1.2897	0.630522	2.63802
5	1	RACECAT:2	rsv_genusbin1041	15	RACECAT:2	RACECAT	0.3185	1	0	0.771833	0.390992	1.52363
5	1	RACECAT:3	rsv_genusbin1041	15	RACECAT:3	RACECAT	0.3185	1	0	1	1	1
5	1	RACECAT:4	rsv_genusbin1041	15	RACECAT:4	RACECAT	0.3185	1	0	1.04605	0.622737	1.75712
5	1	RACECAT:5	rsv_genusbin1041	15	RACECAT:5	RACECAT	0.3185	1	0	1.31839	0.76778	2.26388
5	1	Intercept	rsv_genusbin1041	16	Intercept	MODEL MINUS INTERCEPT	0	1	1	0.0707357	0.0162871	0.30721
5	1		rsv_genusbin1041	16	Intercept	INTERCEPT		1	1	0.0707357	0.0162871	0.30721
5	1	SPL5AGE2	rsv_genusbin1054	1	SPL5AGE2	EFFECT_1	0.0029	1	0	0.999834	0.999561	1.00011
5	1	SPL5AGE3	rsv_genusbin1054	1	SPL5AGE3	EFFECT_1	0.0029	1	0	1.00024	0.999939	1.00055
5	1	AGE	rsv_genusbin1054	1	AGE	EFFECT_1	0.0029	1	0	0.957777	0.905941	1.01258
5	1	SPL5AGE1	rsv_genusbin1054	1	SPL5AGE1	EFFECT_1	0.0029	1	0	1.00006	0.999941	1.00019
5	1	ALC_DK:0	rsv_genusbin1054	2	ALC_DK:0	ALC_DK	0.0174	1	0	1	1	1
5	1	ALC_DK:1	rsv_genusbin1054	2	ALC_DK:1	ALC_DK	0.0174	1	0	1.04606	0.754762	1.4498
5	1	ALC_DK:2	rsv_genusbin1054	2	ALC_DK:2	ALC_DK	0.0174	1	0	1.19603	0.908615	1.57437
5	1	ALC_DK:3	rsv_genusbin1054	2	ALC_DK:3	ALC_DK	0.0174	1	0	1.40693	1.01769	1.94506
5	1	ALC_DK:4	rsv_genusbin1054	2	ALC_DK:4	ALC_DK	0.0174	1	0	1.80543	1.16082	2.80799
5	1	ALC_DK:5	rsv_genusbin1054	2	ALC_DK:5	ALC_DK	0.0174	1	0	1.07975	0.650427	1.79246
5	1	ALC_DK:99	rsv_genusbin1054	2	ALC_DK:99	ALC_DK	0.0174	1	0	0.956289	0.623493	1.46672
5	1	takes rx for antibiotic:0	rsv_genusbin1054	3	takes rx for antibiotic:0	ANTIBIOFL	0.0001	1	1	1	1	1
5	1	takes rx for antibiotic:1	rsv_genusbin1054	3	takes rx for antibiotic:1	ANTIBIOFL	0.0001	1	1	0.337456	0.205889	0.553098
5	1	takes rx for antihyperlipidemic:0	rsv_genusbin1054	4	takes rx for antihyperlipidemic:0	ANTILIPFL	0.542	1	0	1	1	1
5	1	takes rx for antihyperlipidemic:1	rsv_genusbin1054	4	takes rx for antihyperlipidemic:1	ANTILIPFL	0.542	1	0	1.117	0.775162	1.60959
5	1	BMI2:1	rsv_genusbin1054	5	BMI2:1	BMI2	0.2479	1	0	0.581468	0.306905	1.10166
5	1	BMI2:2	rsv_genusbin1054	5	BMI2:2	BMI2	0.2479	1	0	1	1	1
5	1	BMI2:3	rsv_genusbin1054	5	BMI2:3	BMI2	0.2479	1	0	1.0528	0.840692	1.31843
5	1	BMI2:4	rsv_genusbin1054	5	BMI2:4	BMI2	0.2479	1	0	1.11639	0.861628	1.44647
5	1	BMI2:5	rsv_genusbin1054	5	BMI2:5	BMI2	0.2479	1	0	1.22535	0.958201	1.56697
5	1	EDUCAT2:1	rsv_genusbin1054	6	EDUCAT2:1	EDUCAT2	0.0371	1	0	1	1	1
5	1	EDUCAT2:2	rsv_genusbin1054	6	EDUCAT2:2	EDUCAT2	0.0371	1	0	1.04448	0.838402	1.30122
5	1	EDUCAT2:3	rsv_genusbin1054	6	EDUCAT2:3	EDUCAT2	0.0371	1	0	1.30763	1.05546	1.62005
5	1	GENDER:1	rsv_genusbin1054	7	GENDER:1	GENDER	0.9486	1	0	1	1	1
5	1	GENDER:2	rsv_genusbin1054	7	GENDER:2	GENDER	0.9486	1	0	1.0049	0.862381	1.17097
5	1	takes rx for GERD:0	rsv_genusbin1054	8	takes rx for GERD:0	GERDFL	0.0038	1	0	1	1	1
5	1	takes rx for GERD:1	rsv_genusbin1054	8	takes rx for GERD:1	GERDFL	0.0038	1	0	0.647527	0.487496	0.860091
5	1	diabetes based on 2 lab variables and 3 diq questions:0	rsv_genusbin1054	9	diabetes based on 2 lab variables and 3 diq questions:0	NEWLABDIABETES	0.2423	1	0	1	1	1
5	1	diabetes based on 2 lab variables and 3 diq questions:1	rsv_genusbin1054	9	diabetes based on 2 lab variables and 3 diq questions:1	NEWLABDIABETES	0.2423	1	0	0.836742	0.617045	1.13466
5	1	LABHYPERTENSION:0	rsv_genusbin1054	10	LABHYPERTENSION:0	LABHYPERTENSION	0.5005	1	0	1	1	1
5	1	LABHYPERTENSION:1	rsv_genusbin1054	10	LABHYPERTENSION:1	LABHYPERTENSION	0.5005	1	0	0.937488	0.773102	1.13683
5	1	MARITAL2:1	rsv_genusbin1054	11	MARITAL2:1	MARITAL2	0.2624	1	0	1	1	1
5	1	MARITAL2:2	rsv_genusbin1054	11	MARITAL2:2	MARITAL2	0.2624	1	0	1.17365	0.931053	1.47945
5	1	MARITAL2:3	rsv_genusbin1054	11	MARITAL2:3	MARITAL2	0.2624	1	0	1.16162	0.913304	1.47745
5	1	NSMOKING2:1	rsv_genusbin1054	12	NSMOKING2:1	NSMOKING2	0.0174	1	0	1	1	1
5	1	NSMOKING2:2	rsv_genusbin1054	12	NSMOKING2:2	NSMOKING2	0.0174	1	0	1.11064	0.909259	1.35661
5	1	NSMOKING2:3	rsv_genusbin1054	12	NSMOKING2:3	NSMOKING2	0.0174	1	0	0.744396	0.596729	0.928603
5	1	PERIO_ALL2:1	rsv_genusbin1054	13	PERIO_ALL2:1	PERIO_ALL2	0.0081	1	0	1	1	1
5	1	PERIO_ALL2:2	rsv_genusbin1054	13	PERIO_ALL2:2	PERIO_ALL2	0.0081	1	0	1.09391	0.818339	1.46228
5	1	PERIO_ALL2:3	rsv_genusbin1054	13	PERIO_ALL2:3	PERIO_ALL2	0.0081	1	0	0.921898	0.74372	1.14276
5	1	PERIO_ALL2:4	rsv_genusbin1054	13	PERIO_ALL2:4	PERIO_ALL2	0.0081	1	0	0.725102	0.5331	0.986256
5	1	PERIO_ALL2:77	rsv_genusbin1054	13	PERIO_ALL2:77	PERIO_ALL2	0.0081	1	0	0.642994	0.411791	1.00401
5	1	PERIO_ALL2:88	rsv_genusbin1054	13	PERIO_ALL2:88	PERIO_ALL2	0.0081	1	0	0.385731	0.203174	0.732317
5	1	PERIO_ALL2:99	rsv_genusbin1054	13	PERIO_ALL2:99	PERIO_ALL2	0.0081	1	0	0.784135	0.559546	1.09887
5	1	POVERTY:1	rsv_genusbin1054	14	POVERTY:1	POVERTY	0.4256	1	0	1	1	1
5	1	POVERTY:2	rsv_genusbin1054	14	POVERTY:2	POVERTY	0.4256	1	0	1.0259	0.826668	1.27314
5	1	POVERTY:3	rsv_genusbin1054	14	POVERTY:3	POVERTY	0.4256	1	0	1.16465	0.858215	1.58051
5	1	POVERTY:4	rsv_genusbin1054	14	POVERTY:4	POVERTY	0.4256	1	0	1.16687	0.953416	1.4281
5	1	POVERTY:99	rsv_genusbin1054	14	POVERTY:99	POVERTY	0.4256	1	0	1.27737	0.928124	1.75805
5	1	RACECAT:1	rsv_genusbin1054	15	RACECAT:1	RACECAT	0.1844	1	0	1.26492	1.01309	1.57935
5	1	RACECAT:2	rsv_genusbin1054	15	RACECAT:2	RACECAT	0.1844	1	0	1.21732	0.950745	1.55864
5	1	RACECAT:3	rsv_genusbin1054	15	RACECAT:3	RACECAT	0.1844	1	0	1	1	1
5	1	RACECAT:4	rsv_genusbin1054	15	RACECAT:4	RACECAT	0.1844	1	0	1.03727	0.893185	1.20459
5	1	RACECAT:5	rsv_genusbin1054	15	RACECAT:5	RACECAT	0.1844	1	0	1.13413	0.900761	1.42796
5	1	Intercept	rsv_genusbin1054	16	Intercept	MODEL MINUS INTERCEPT	0	1	1	0.688705	0.147969	3.20549
5	1		rsv_genusbin1054	16	Intercept	INTERCEPT		1	1	0.688705	0.147969	3.20549
5	1	SPL5AGE2	rsv_genusbin1058	1	SPL5AGE2	EFFECT_1	0.2057	1	0	0.999442	0.998697	1.00019
5	1	SPL5AGE3	rsv_genusbin1058	1	SPL5AGE3	EFFECT_1	0.2057	1	0	1.00067	0.999551	1.00179
5	1	AGE	rsv_genusbin1058	1	AGE	EFFECT_1	0.2057	1	0	0.960025	0.873433	1.0552
5	1	SPL5AGE1	rsv_genusbin1058	1	SPL5AGE1	EFFECT_1	0.2057	1	0	1.00022	0.999941	1.0005
5	1	ALC_DK:0	rsv_genusbin1058	2	ALC_DK:0	ALC_DK	0.1714	1	0	1	1	1
5	1	ALC_DK:1	rsv_genusbin1058	2	ALC_DK:1	ALC_DK	0.1714	1	0	3.19887	1.17568	8.70371
5	1	ALC_DK:2	rsv_genusbin1058	2	ALC_DK:2	ALC_DK	0.1714	1	0	1.44611	0.61446	3.40339
5	1	ALC_DK:3	rsv_genusbin1058	2	ALC_DK:3	ALC_DK	0.1714	1	0	1.3824	0.658007	2.90428
5	1	ALC_DK:4	rsv_genusbin1058	2	ALC_DK:4	ALC_DK	0.1714	1	0	0.708998	0.186909	2.68942
5	1	ALC_DK:5	rsv_genusbin1058	2	ALC_DK:5	ALC_DK	0.1714	1	0	1.30626	0.403628	4.22745
5	1	ALC_DK:99	rsv_genusbin1058	2	ALC_DK:99	ALC_DK	0.1714	1	0	2.17921	0.812461	5.84514
5	1	takes rx for antibiotic:0	rsv_genusbin1058	3	takes rx for antibiotic:0	ANTIBIOFL	0.2306	1	0	1	1	1
5	1	takes rx for antibiotic:1	rsv_genusbin1058	3	takes rx for antibiotic:1	ANTIBIOFL	0.2306	1	0	0.517292	0.172525	1.55102
5	1	takes rx for antihyperlipidemic:0	rsv_genusbin1058	4	takes rx for antihyperlipidemic:0	ANTILIPFL	0.5053	1	0	1	1	1
5	1	takes rx for antihyperlipidemic:1	rsv_genusbin1058	4	takes rx for antihyperlipidemic:1	ANTILIPFL	0.5053	1	0	1.27981	0.607423	2.69651
5	1	BMI2:1	rsv_genusbin1058	5	BMI2:1	BMI2	0.7892	1	0
5	1	BMI2:2	rsv_genusbin1058	5	BMI2:2	BMI2	0.7892	1	0	1	1	1
5	1	BMI2:3	rsv_genusbin1058	5	BMI2:3	BMI2	0.7892	1	0	0.826515	0.394627	1.73107
5	1	BMI2:4	rsv_genusbin1058	5	BMI2:4	BMI2	0.7892	1	0	0.918543	0.37642	2.24143
5	1	BMI2:5	rsv_genusbin1058	5	BMI2:5	BMI2	0.7892	1	0	1.25551	0.666584	2.36476
5	1	EDUCAT2:1	rsv_genusbin1058	6	EDUCAT2:1	EDUCAT2	0.1998	1	0	1	1	1
5	1	EDUCAT2:2	rsv_genusbin1058	6	EDUCAT2:2	EDUCAT2	0.1998	1	0	1.76555	0.935848	3.33085
5	1	EDUCAT2:3	rsv_genusbin1058	6	EDUCAT2:3	EDUCAT2	0.1998	1	0	1.2267	0.746756	2.01511
5	1	GENDER:1	rsv_genusbin1058	7	GENDER:1	GENDER	0.1023	1	0	1	1	1
5	1	GENDER:2	rsv_genusbin1058	7	GENDER:2	GENDER	0.1023	1	0	0.565989	0.284159	1.12734
5	1	takes rx for GERD:0	rsv_genusbin1058	8	takes rx for GERD:0	GERDFL	0.1803	1	0	1	1	1
5	1	takes rx for GERD:1	rsv_genusbin1058	8	takes rx for GERD:1	GERDFL	0.1803	1	0	0.53454	0.210682	1.35623
5	1	diabetes based on 2 lab variables and 3 diq questions:0	rsv_genusbin1058	9	diabetes based on 2 lab variables and 3 diq questions:0	NEWLABDIABETES	0.8291	1	0	1	1	1
5	1	diabetes based on 2 lab variables and 3 diq questions:1	rsv_genusbin1058	9	diabetes based on 2 lab variables and 3 diq questions:1	NEWLABDIABETES	0.8291	1	0	0.937072	0.510257	1.72091
5	1	LABHYPERTENSION:0	rsv_genusbin1058	10	LABHYPERTENSION:0	LABHYPERTENSION	0.9407	1	0	1	1	1
5	1	LABHYPERTENSION:1	rsv_genusbin1058	10	LABHYPERTENSION:1	LABHYPERTENSION	0.9407	1	0	1.02697	0.498546	2.1155
5	1	MARITAL2:1	rsv_genusbin1058	11	MARITAL2:1	MARITAL2	0.5855	1	0	1	1	1
5	1	MARITAL2:2	rsv_genusbin1058	11	MARITAL2:2	MARITAL2	0.5855	1	0	1.06205	0.552666	2.04093
5	1	MARITAL2:3	rsv_genusbin1058	11	MARITAL2:3	MARITAL2	0.5855	1	0	1.49683	0.584438	3.83361
5	1	NSMOKING2:1	rsv_genusbin1058	12	NSMOKING2:1	NSMOKING2	0.1182	1	0	1	1	1
5	1	NSMOKING2:2	rsv_genusbin1058	12	NSMOKING2:2	NSMOKING2	0.1182	1	0	0.375015	0.147277	0.95491
5	1	NSMOKING2:3	rsv_genusbin1058	12	NSMOKING2:3	NSMOKING2	0.1182	1	0	0.931448	0.505318	1.71693
5	1	PERIO_ALL2:1	rsv_genusbin1058	13	PERIO_ALL2:1	PERIO_ALL2	0.167	1	0	1	1	1
5	1	PERIO_ALL2:2	rsv_genusbin1058	13	PERIO_ALL2:2	PERIO_ALL2	0.167	1	0	0.910299	0.292029	2.83755
5	1	PERIO_ALL2:3	rsv_genusbin1058	13	PERIO_ALL2:3	PERIO_ALL2	0.167	1	0	0.728673	0.308145	1.7231
5	1	PERIO_ALL2:4	rsv_genusbin1058	13	PERIO_ALL2:4	PERIO_ALL2	0.167	1	0	0.509431	0.172662	1.50305
5	1	PERIO_ALL2:77	rsv_genusbin1058	13	PERIO_ALL2:77	PERIO_ALL2	0.167	1	0	0.884586	0.370533	2.1118
5	1	PERIO_ALL2:88	rsv_genusbin1058	13	PERIO_ALL2:88	PERIO_ALL2	0.167	1	0	0.115522	0.0248575	0.536878
5	1	PERIO_ALL2:99	rsv_genusbin1058	13	PERIO_ALL2:99	PERIO_ALL2	0.167	1	0	0.274569	0.0495999	1.51993
5	1	POVERTY:1	rsv_genusbin1058	14	POVERTY:1	POVERTY	0.0582	1	0	1	1	1
5	1	POVERTY:2	rsv_genusbin1058	14	POVERTY:2	POVERTY	0.0582	1	0	0.996989	0.577002	1.72268
5	1	POVERTY:3	rsv_genusbin1058	14	POVERTY:3	POVERTY	0.0582	1	0	0.712472	0.346716	1.46407
5	1	POVERTY:4	rsv_genusbin1058	14	POVERTY:4	POVERTY	0.0582	1	0	0.687023	0.408576	1.15523
5	1	POVERTY:99	rsv_genusbin1058	14	POVERTY:99	POVERTY	0.0582	1	0	0.336168	0.135305	0.835213
5	1	RACECAT:1	rsv_genusbin1058	15	RACECAT:1	RACECAT	0.0063	1	0	0.447657	0.221072	0.906479
5	1	RACECAT:2	rsv_genusbin1058	15	RACECAT:2	RACECAT	0.0063	1	0	0.252384	0.0989535	0.643712
5	1	RACECAT:3	rsv_genusbin1058	15	RACECAT:3	RACECAT	0.0063	1	0	1	1	1
5	1	RACECAT:4	rsv_genusbin1058	15	RACECAT:4	RACECAT	0.0063	1	0	0.524529	0.311938	0.882002
5	1	RACECAT:5	rsv_genusbin1058	15	RACECAT:5	RACECAT	0.0063	1	0	0.912668	0.543683	1.53207
5	1	Intercept	rsv_genusbin1058	16	Intercept	MODEL MINUS INTERCEPT	0	1	1	0.0490711	0.00256962	0.937092
5	1		rsv_genusbin1058	16	Intercept	INTERCEPT		1	1	0.0490711	0.00256962	0.937092
5	1	SPL5AGE2	rsv_genusbin1060	1	SPL5AGE2	EFFECT_1	0.4077	1	0	0.999933	0.999609	1.00026
5	1	SPL5AGE3	rsv_genusbin1060	1	SPL5AGE3	EFFECT_1	0.4077	1	0	0.999996	0.999652	1.00034
5	1	AGE	rsv_genusbin1060	1	AGE	EFFECT_1	0.4077	1	0	0.963021	0.909154	1.02008
5	1	SPL5AGE1	rsv_genusbin1060	1	SPL5AGE1	EFFECT_1	0.4077	1	0	1.00005	0.999906	1.00019
5	1	ALC_DK:0	rsv_genusbin1060	2	ALC_DK:0	ALC_DK	0.8407	1	0	1	1	1
5	1	ALC_DK:1	rsv_genusbin1060	2	ALC_DK:1	ALC_DK	0.8407	1	0	0.893667	0.721156	1.10745
5	1	ALC_DK:2	rsv_genusbin1060	2	ALC_DK:2	ALC_DK	0.8407	1	0	0.859579	0.690898	1.06944
5	1	ALC_DK:3	rsv_genusbin1060	2	ALC_DK:3	ALC_DK	0.8407	1	0	0.845327	0.652814	1.09461
5	1	ALC_DK:4	rsv_genusbin1060	2	ALC_DK:4	ALC_DK	0.8407	1	0	0.819129	0.584155	1.14862
5	1	ALC_DK:5	rsv_genusbin1060	2	ALC_DK:5	ALC_DK	0.8407	1	0	0.910412	0.708038	1.17063
5	1	ALC_DK:99	rsv_genusbin1060	2	ALC_DK:99	ALC_DK	0.8407	1	0	0.884125	0.670848	1.16521
5	1	takes rx for antibiotic:0	rsv_genusbin1060	3	takes rx for antibiotic:0	ANTIBIOFL	0.9483	1	0	1	1	1
5	1	takes rx for antibiotic:1	rsv_genusbin1060	3	takes rx for antibiotic:1	ANTIBIOFL	0.9483	1	0	0.988871	0.697701	1.40156
5	1	takes rx for antihyperlipidemic:0	rsv_genusbin1060	4	takes rx for antihyperlipidemic:0	ANTILIPFL	0.421	1	0	1	1	1
5	1	takes rx for antihyperlipidemic:1	rsv_genusbin1060	4	takes rx for antihyperlipidemic:1	ANTILIPFL	0.421	1	0	0.90741	0.711941	1.15655
5	1	BMI2:1	rsv_genusbin1060	5	BMI2:1	BMI2	0.7153	1	0	1.20263	0.779094	1.85641
5	1	BMI2:2	rsv_genusbin1060	5	BMI2:2	BMI2	0.7153	1	0	1	1	1
5	1	BMI2:3	rsv_genusbin1060	5	BMI2:3	BMI2	0.7153	1	0	0.999445	0.860647	1.16063
5	1	BMI2:4	rsv_genusbin1060	5	BMI2:4	BMI2	0.7153	1	0	1.08559	0.904739	1.30259
5	1	BMI2:5	rsv_genusbin1060	5	BMI2:5	BMI2	0.7153	1	0	1.09085	0.881186	1.3504
5	1	EDUCAT2:1	rsv_genusbin1060	6	EDUCAT2:1	EDUCAT2	0.0341	1	0	1	1	1
5	1	EDUCAT2:2	rsv_genusbin1060	6	EDUCAT2:2	EDUCAT2	0.0341	1	0	0.961386	0.819838	1.12737
5	1	EDUCAT2:3	rsv_genusbin1060	6	EDUCAT2:3	EDUCAT2	0.0341	1	0	0.828175	0.719773	0.952903
5	1	GENDER:1	rsv_genusbin1060	7	GENDER:1	GENDER	0.6752	1	0	1	1	1
5	1	GENDER:2	rsv_genusbin1060	7	GENDER:2	GENDER	0.6752	1	0	1.02288	0.917369	1.14053
5	1	takes rx for GERD:0	rsv_genusbin1060	8	takes rx for GERD:0	GERDFL	0.8999	1	0	1	1	1
5	1	takes rx for GERD:1	rsv_genusbin1060	8	takes rx for GERD:1	GERDFL	0.8999	1	0	1.01596	0.787927	1.31
5	1	diabetes based on 2 lab variables and 3 diq questions:0	rsv_genusbin1060	9	diabetes based on 2 lab variables and 3 diq questions:0	NEWLABDIABETES	0.6481	1	0	1	1	1
5	1	diabetes based on 2 lab variables and 3 diq questions:1	rsv_genusbin1060	9	diabetes based on 2 lab variables and 3 diq questions:1	NEWLABDIABETES	0.6481	1	0	0.943654	0.730419	1.21914
5	1	LABHYPERTENSION:0	rsv_genusbin1060	10	LABHYPERTENSION:0	LABHYPERTENSION	0.7368	1	0	1	1	1
5	1	LABHYPERTENSION:1	rsv_genusbin1060	10	LABHYPERTENSION:1	LABHYPERTENSION	0.7368	1	0	0.964524	0.776492	1.19809
5	1	MARITAL2:1	rsv_genusbin1060	11	MARITAL2:1	MARITAL2	0.5791	1	0	1	1	1
5	1	MARITAL2:2	rsv_genusbin1060	11	MARITAL2:2	MARITAL2	0.5791	1	0	1.07278	0.933657	1.23264
5	1	MARITAL2:3	rsv_genusbin1060	11	MARITAL2:3	MARITAL2	0.5791	1	0	1.02877	0.78069	1.35567
5	1	NSMOKING2:1	rsv_genusbin1060	12	NSMOKING2:1	NSMOKING2	0.0097	1	0	1	1	1
5	1	NSMOKING2:2	rsv_genusbin1060	12	NSMOKING2:2	NSMOKING2	0.0097	1	0	0.970688	0.77358	1.21802
5	1	NSMOKING2:3	rsv_genusbin1060	12	NSMOKING2:3	NSMOKING2	0.0097	1	0	0.756706	0.635219	0.901428
5	1	PERIO_ALL2:1	rsv_genusbin1060	13	PERIO_ALL2:1	PERIO_ALL2	0.0002	1	1	1	1	1
5	1	PERIO_ALL2:2	rsv_genusbin1060	13	PERIO_ALL2:2	PERIO_ALL2	0.0002	1	1	1.07769	0.848802	1.36831
5	1	PERIO_ALL2:3	rsv_genusbin1060	13	PERIO_ALL2:3	PERIO_ALL2	0.0002	1	1	1.30313	1.07042	1.58643
5	1	PERIO_ALL2:4	rsv_genusbin1060	13	PERIO_ALL2:4	PERIO_ALL2	0.0002	1	1	1.62982	1.21379	2.18845
5	1	PERIO_ALL2:77	rsv_genusbin1060	13	PERIO_ALL2:77	PERIO_ALL2	0.0002	1	1	1.01594	0.707457	1.45894
5	1	PERIO_ALL2:88	rsv_genusbin1060	13	PERIO_ALL2:88	PERIO_ALL2	0.0002	1	1	0.29237	0.172049	0.496836
5	1	PERIO_ALL2:99	rsv_genusbin1060	13	PERIO_ALL2:99	PERIO_ALL2	0.0002	1	1	1.39324	1.04285	1.86136
5	1	POVERTY:1	rsv_genusbin1060	14	POVERTY:1	POVERTY	0.743	1	0	1	1	1
5	1	POVERTY:2	rsv_genusbin1060	14	POVERTY:2	POVERTY	0.743	1	0	0.96893	0.769154	1.2206
5	1	POVERTY:3	rsv_genusbin1060	14	POVERTY:3	POVERTY	0.743	1	0	1.12896	0.79344	1.60636
5	1	POVERTY:4	rsv_genusbin1060	14	POVERTY:4	POVERTY	0.743	1	0	1.07387	0.847958	1.35996
5	1	POVERTY:99	rsv_genusbin1060	14	POVERTY:99	POVERTY	0.743	1	0	1.17617	0.85762	1.61304
5	1	RACECAT:1	rsv_genusbin1060	15	RACECAT:1	RACECAT	0.209	1	0	0.934286	0.772212	1.13038
5	1	RACECAT:2	rsv_genusbin1060	15	RACECAT:2	RACECAT	0.209	1	0	1.11241	0.833868	1.484
5	1	RACECAT:3	rsv_genusbin1060	15	RACECAT:3	RACECAT	0.209	1	0	1	1	1
5	1	RACECAT:4	rsv_genusbin1060	15	RACECAT:4	RACECAT	0.209	1	0	1.2004	0.987292	1.45952
5	1	RACECAT:5	rsv_genusbin1060	15	RACECAT:5	RACECAT	0.209	1	0	0.904731	0.701794	1.16635
5	1	Intercept	rsv_genusbin1060	16	Intercept	MODEL MINUS INTERCEPT	0	1	1	1.35674	0.29948	6.14643
5	1		rsv_genusbin1060	16	Intercept	INTERCEPT		1	1	1.35674	0.29948	6.14643
5	1	SPL5AGE2	rsv_genusbin1061	1	SPL5AGE2	EFFECT_1	0.0967	1	0	1.00018	0.999907	1.00045
5	1	SPL5AGE3	rsv_genusbin1061	1	SPL5AGE3	EFFECT_1	0.0967	1	0	0.999672	0.999307	1.00004
5	1	AGE	rsv_genusbin1061	1	AGE	EFFECT_1	0.0967	1	0	0.976567	0.941181	1.01328
5	1	SPL5AGE1	rsv_genusbin1061	1	SPL5AGE1	EFFECT_1	0.0967	1	0	0.999956	0.999853	1.00006
5	1	ALC_DK:0	rsv_genusbin1061	2	ALC_DK:0	ALC_DK	0.1105	1	0	1	1	1
5	1	ALC_DK:1	rsv_genusbin1061	2	ALC_DK:1	ALC_DK	0.1105	1	0	0.958463	0.70843	1.29674
5	1	ALC_DK:2	rsv_genusbin1061	2	ALC_DK:2	ALC_DK	0.1105	1	0	0.932335	0.761845	1.14098
5	1	ALC_DK:3	rsv_genusbin1061	2	ALC_DK:3	ALC_DK	0.1105	1	0	1.11958	0.860876	1.45603
5	1	ALC_DK:4	rsv_genusbin1061	2	ALC_DK:4	ALC_DK	0.1105	1	0	1.12717	0.837616	1.51681
5	1	ALC_DK:5	rsv_genusbin1061	2	ALC_DK:5	ALC_DK	0.1105	1	0	1.32867	0.838283	2.10592
5	1	ALC_DK:99	rsv_genusbin1061	2	ALC_DK:99	ALC_DK	0.1105	1	0	1.09933	0.82423	1.46624
5	1	takes rx for antibiotic:0	rsv_genusbin1061	3	takes rx for antibiotic:0	ANTIBIOFL	0.7549	1	0	1	1	1
5	1	takes rx for antibiotic:1	rsv_genusbin1061	3	takes rx for antibiotic:1	ANTIBIOFL	0.7549	1	0	0.936409	0.612417	1.43181
5	1	takes rx for antihyperlipidemic:0	rsv_genusbin1061	4	takes rx for antihyperlipidemic:0	ANTILIPFL	0.4417	1	0	1	1	1
5	1	takes rx for antihyperlipidemic:1	rsv_genusbin1061	4	takes rx for antihyperlipidemic:1	ANTILIPFL	0.4417	1	0	0.929538	0.768004	1.12505
5	1	BMI2:1	rsv_genusbin1061	5	BMI2:1	BMI2	0.1857	1	0	0.636021	0.374759	1.07942
5	1	BMI2:2	rsv_genusbin1061	5	BMI2:2	BMI2	0.1857	1	0	1	1	1
5	1	BMI2:3	rsv_genusbin1061	5	BMI2:3	BMI2	0.1857	1	0	1.11855	0.935526	1.33738
5	1	BMI2:4	rsv_genusbin1061	5	BMI2:4	BMI2	0.1857	1	0	1.09064	0.852768	1.39487
5	1	BMI2:5	rsv_genusbin1061	5	BMI2:5	BMI2	0.1857	1	0	0.966838	0.786114	1.18911
5	1	EDUCAT2:1	rsv_genusbin1061	6	EDUCAT2:1	EDUCAT2	0.1186	1	0	1	1	1
5	1	EDUCAT2:2	rsv_genusbin1061	6	EDUCAT2:2	EDUCAT2	0.1186	1	0	1.00173	0.822037	1.2207
5	1	EDUCAT2:3	rsv_genusbin1061	6	EDUCAT2:3	EDUCAT2	0.1186	1	0	1.13012	0.981553	1.30117
5	1	GENDER:1	rsv_genusbin1061	7	GENDER:1	GENDER	0.0649	1	0	1	1	1
5	1	GENDER:2	rsv_genusbin1061	7	GENDER:2	GENDER	0.0649	1	0	1.15474	0.990654	1.34602
5	1	takes rx for GERD:0	rsv_genusbin1061	8	takes rx for GERD:0	GERDFL	0.5822	1	0	1	1	1
5	1	takes rx for GERD:1	rsv_genusbin1061	8	takes rx for GERD:1	GERDFL	0.5822	1	0	0.927277	0.703321	1.22255
5	1	diabetes based on 2 lab variables and 3 diq questions:0	rsv_genusbin1061	9	diabetes based on 2 lab variables and 3 diq questions:0	NEWLABDIABETES	0.7645	1	0	1	1	1
5	1	diabetes based on 2 lab variables and 3 diq questions:1	rsv_genusbin1061	9	diabetes based on 2 lab variables and 3 diq questions:1	NEWLABDIABETES	0.7645	1	0	1.04068	0.795564	1.36131
5	1	LABHYPERTENSION:0	rsv_genusbin1061	10	LABHYPERTENSION:0	LABHYPERTENSION	0.0786	1	0	1	1	1
5	1	LABHYPERTENSION:1	rsv_genusbin1061	10	LABHYPERTENSION:1	LABHYPERTENSION	0.0786	1	0	0.874797	0.752982	1.01632
5	1	MARITAL2:1	rsv_genusbin1061	11	MARITAL2:1	MARITAL2	0.2027	1	0	1	1	1
5	1	MARITAL2:2	rsv_genusbin1061	11	MARITAL2:2	MARITAL2	0.2027	1	0	1.10755	0.909639	1.34852
5	1	MARITAL2:3	rsv_genusbin1061	11	MARITAL2:3	MARITAL2	0.2027	1	0	1.28428	0.972076	1.69676
5	1	NSMOKING2:1	rsv_genusbin1061	12	NSMOKING2:1	NSMOKING2	0.0865	1	0	1	1	1
5	1	NSMOKING2:2	rsv_genusbin1061	12	NSMOKING2:2	NSMOKING2	0.0865	1	0	1.23039	0.996412	1.51932
5	1	NSMOKING2:3	rsv_genusbin1061	12	NSMOKING2:3	NSMOKING2	0.0865	1	0	1.18181	1.01632	1.37423
5	1	PERIO_ALL2:1	rsv_genusbin1061	13	PERIO_ALL2:1	PERIO_ALL2	0	1	1	1	1	1
5	1	PERIO_ALL2:2	rsv_genusbin1061	13	PERIO_ALL2:2	PERIO_ALL2	0	1	1	0.724087	0.512577	1.02287
5	1	PERIO_ALL2:3	rsv_genusbin1061	13	PERIO_ALL2:3	PERIO_ALL2	0	1	1	0.90585	0.710806	1.15441
5	1	PERIO_ALL2:4	rsv_genusbin1061	13	PERIO_ALL2:4	PERIO_ALL2	0	1	1	0.634082	0.472345	0.851201
5	1	PERIO_ALL2:77	rsv_genusbin1061	13	PERIO_ALL2:77	PERIO_ALL2	0	1	1	0.685324	0.464205	1.01177
5	1	PERIO_ALL2:88	rsv_genusbin1061	13	PERIO_ALL2:88	PERIO_ALL2	0	1	1	0.110958	0.0779072	0.158029
5	1	PERIO_ALL2:99	rsv_genusbin1061	13	PERIO_ALL2:99	PERIO_ALL2	0	1	1	0.716292	0.514974	0.99631
5	1	POVERTY:1	rsv_genusbin1061	14	POVERTY:1	POVERTY	0.0168	1	0	1	1	1
5	1	POVERTY:2	rsv_genusbin1061	14	POVERTY:2	POVERTY	0.0168	1	0	1.29124	1.05469	1.58083
5	1	POVERTY:3	rsv_genusbin1061	14	POVERTY:3	POVERTY	0.0168	1	0	1.38095	1.08488	1.75781
5	1	POVERTY:4	rsv_genusbin1061	14	POVERTY:4	POVERTY	0.0168	1	0	1.24653	1.04451	1.48763
5	1	POVERTY:99	rsv_genusbin1061	14	POVERTY:99	POVERTY	0.0168	1	0	1.31662	0.999729	1.73395
5	1	RACECAT:1	rsv_genusbin1061	15	RACECAT:1	RACECAT	0.222	1	0	1.14028	0.908746	1.4308
5	1	RACECAT:2	rsv_genusbin1061	15	RACECAT:2	RACECAT	0.222	1	0	1.13994	0.894266	1.4531
5	1	RACECAT:3	rsv_genusbin1061	15	RACECAT:3	RACECAT	0.222	1	0	1	1	1
5	1	RACECAT:4	rsv_genusbin1061	15	RACECAT:4	RACECAT	0.222	1	0	1.12319	0.925055	1.36377
5	1	RACECAT:5	rsv_genusbin1061	15	RACECAT:5	RACECAT	0.222	1	0	0.910566	0.73591	1.12668
5	1	Intercept	rsv_genusbin1061	16	Intercept	MODEL MINUS INTERCEPT	0	1	1	5.21264	1.7853	15.2197
5	1		rsv_genusbin1061	16	Intercept	INTERCEPT		1	1	5.21264	1.7853	15.2197
5	1	SPL5AGE2	rsv_genusbin1062	1	SPL5AGE2	EFFECT_1	0.0013	1	0	1.00016	0.999849	1.00046
5	1	SPL5AGE3	rsv_genusbin1062	1	SPL5AGE3	EFFECT_1	0.0013	1	0	0.999847	0.999445	1.00025
5	1	AGE	rsv_genusbin1062	1	AGE	EFFECT_1	0.0013	1	0	1.01352	0.956702	1.07371
5	1	SPL5AGE1	rsv_genusbin1062	1	SPL5AGE1	EFFECT_1	0.0013	1	0	0.99993	0.999802	1.00006
5	1	ALC_DK:0	rsv_genusbin1062	2	ALC_DK:0	ALC_DK	0.801	1	0	1	1	1
5	1	ALC_DK:1	rsv_genusbin1062	2	ALC_DK:1	ALC_DK	0.801	1	0	0.861904	0.638621	1.16325
5	1	ALC_DK:2	rsv_genusbin1062	2	ALC_DK:2	ALC_DK	0.801	1	0	1.07987	0.787683	1.48044
5	1	ALC_DK:3	rsv_genusbin1062	2	ALC_DK:3	ALC_DK	0.801	1	0	1.03039	0.784782	1.35286
5	1	ALC_DK:4	rsv_genusbin1062	2	ALC_DK:4	ALC_DK	0.801	1	0	1.0203	0.61864	1.68275
5	1	ALC_DK:5	rsv_genusbin1062	2	ALC_DK:5	ALC_DK	0.801	1	0	1.08275	0.666295	1.75951
5	1	ALC_DK:99	rsv_genusbin1062	2	ALC_DK:99	ALC_DK	0.801	1	0	1.0356	0.737236	1.45472
5	1	takes rx for antibiotic:0	rsv_genusbin1062	3	takes rx for antibiotic:0	ANTIBIOFL	0.0359	1	0	1	1	1
5	1	takes rx for antibiotic:1	rsv_genusbin1062	3	takes rx for antibiotic:1	ANTIBIOFL	0.0359	1	0	0.612358	0.388015	0.966409
5	1	takes rx for antihyperlipidemic:0	rsv_genusbin1062	4	takes rx for antihyperlipidemic:0	ANTILIPFL	0.682	1	0	1	1	1
5	1	takes rx for antihyperlipidemic:1	rsv_genusbin1062	4	takes rx for antihyperlipidemic:1	ANTILIPFL	0.682	1	0	0.919273	0.607455	1.39115
5	1	BMI2:1	rsv_genusbin1062	5	BMI2:1	BMI2	0.7093	1	0	0.830302	0.38558	1.78796
5	1	BMI2:2	rsv_genusbin1062	5	BMI2:2	BMI2	0.7093	1	0	1	1	1
5	1	BMI2:3	rsv_genusbin1062	5	BMI2:3	BMI2	0.7093	1	0	0.923291	0.728993	1.16937
5	1	BMI2:4	rsv_genusbin1062	5	BMI2:4	BMI2	0.7093	1	0	0.940748	0.768035	1.1523
5	1	BMI2:5	rsv_genusbin1062	5	BMI2:5	BMI2	0.7093	1	0	1.10168	0.883728	1.37339
5	1	EDUCAT2:1	rsv_genusbin1062	6	EDUCAT2:1	EDUCAT2	0.5748	1	0	1	1	1
5	1	EDUCAT2:2	rsv_genusbin1062	6	EDUCAT2:2	EDUCAT2	0.5748	1	0	0.951207	0.702326	1.28828
5	1	EDUCAT2:3	rsv_genusbin1062	6	EDUCAT2:3	EDUCAT2	0.5748	1	0	0.896356	0.718778	1.1178
5	1	GENDER:1	rsv_genusbin1062	7	GENDER:1	GENDER	0.4254	1	0	1	1	1
5	1	GENDER:2	rsv_genusbin1062	7	GENDER:2	GENDER	0.4254	1	0	0.907505	0.710553	1.15905
5	1	takes rx for GERD:0	rsv_genusbin1062	8	takes rx for GERD:0	GERDFL	0.6961	1	0	1	1	1
5	1	takes rx for GERD:1	rsv_genusbin1062	8	takes rx for GERD:1	GERDFL	0.6961	1	0	1.06904	0.757295	1.50911
5	1	diabetes based on 2 lab variables and 3 diq questions:0	rsv_genusbin1062	9	diabetes based on 2 lab variables and 3 diq questions:0	NEWLABDIABETES	0.0697	1	0	1	1	1
5	1	diabetes based on 2 lab variables and 3 diq questions:1	rsv_genusbin1062	9	diabetes based on 2 lab variables and 3 diq questions:1	NEWLABDIABETES	0.0697	1	0	1.39301	0.972119	1.99612
5	1	LABHYPERTENSION:0	rsv_genusbin1062	10	LABHYPERTENSION:0	LABHYPERTENSION	0.0328	1	0	1	1	1
5	1	LABHYPERTENSION:1	rsv_genusbin1062	10	LABHYPERTENSION:1	LABHYPERTENSION	0.0328	1	0	0.776875	0.616931	0.978287
5	1	MARITAL2:1	rsv_genusbin1062	11	MARITAL2:1	MARITAL2	0.3314	1	0	1	1	1
5	1	MARITAL2:2	rsv_genusbin1062	11	MARITAL2:2	MARITAL2	0.3314	1	0	1.17444	0.926032	1.48949
5	1	MARITAL2:3	rsv_genusbin1062	11	MARITAL2:3	MARITAL2	0.3314	1	0	1.24238	0.891432	1.7315
5	1	NSMOKING2:1	rsv_genusbin1062	12	NSMOKING2:1	NSMOKING2	0.0049	1	0	1	1	1
5	1	NSMOKING2:2	rsv_genusbin1062	12	NSMOKING2:2	NSMOKING2	0.0049	1	0	0.912424	0.692001	1.20306
5	1	NSMOKING2:3	rsv_genusbin1062	12	NSMOKING2:3	NSMOKING2	0.0049	1	0	0.673191	0.531859	0.85208
5	1	PERIO_ALL2:1	rsv_genusbin1062	13	PERIO_ALL2:1	PERIO_ALL2	0.013	1	0	1	1	1
5	1	PERIO_ALL2:2	rsv_genusbin1062	13	PERIO_ALL2:2	PERIO_ALL2	0.013	1	0	1.68626	1.20223	2.36518
5	1	PERIO_ALL2:3	rsv_genusbin1062	13	PERIO_ALL2:3	PERIO_ALL2	0.013	1	0	1.20591	0.907605	1.60227
5	1	PERIO_ALL2:4	rsv_genusbin1062	13	PERIO_ALL2:4	PERIO_ALL2	0.013	1	0	1.44288	0.949589	2.19242
5	1	PERIO_ALL2:77	rsv_genusbin1062	13	PERIO_ALL2:77	PERIO_ALL2	0.013	1	0	1.20948	0.804216	1.81897
5	1	PERIO_ALL2:88	rsv_genusbin1062	13	PERIO_ALL2:88	PERIO_ALL2	0.013	1	0	1.25466	0.683628	2.30267
5	1	PERIO_ALL2:99	rsv_genusbin1062	13	PERIO_ALL2:99	PERIO_ALL2	0.013	1	0	0.755218	0.499633	1.14155
5	1	POVERTY:1	rsv_genusbin1062	14	POVERTY:1	POVERTY	0.0997	1	0	1	1	1
5	1	POVERTY:2	rsv_genusbin1062	14	POVERTY:2	POVERTY	0.0997	1	0	1.06172	0.841505	1.33957
5	1	POVERTY:3	rsv_genusbin1062	14	POVERTY:3	POVERTY	0.0997	1	0	1.0357	0.745472	1.43891
5	1	POVERTY:4	rsv_genusbin1062	14	POVERTY:4	POVERTY	0.0997	1	0	1.34202	1.02257	1.76127
5	1	POVERTY:99	rsv_genusbin1062	14	POVERTY:99	POVERTY	0.0997	1	0	1.34406	0.979805	1.84372
5	1	RACECAT:1	rsv_genusbin1062	15	RACECAT:1	RACECAT	0.0009	1	0	1.7821	1.34909	2.35409
5	1	RACECAT:2	rsv_genusbin1062	15	RACECAT:2	RACECAT	0.0009	1	0	1.40212	1.02838	1.91169
5	1	RACECAT:3	rsv_genusbin1062	15	RACECAT:3	RACECAT	0.0009	1	0	1	1	1
5	1	RACECAT:4	rsv_genusbin1062	15	RACECAT:4	RACECAT	0.0009	1	0	1.09405	0.857169	1.39639
5	1	RACECAT:5	rsv_genusbin1062	15	RACECAT:5	RACECAT	0.0009	1	0	1.06447	0.791431	1.4317
5	1	Intercept	rsv_genusbin1062	16	Intercept	MODEL MINUS INTERCEPT	0	1	1	0.132865	0.0255183	0.691784
5	1		rsv_genusbin1062	16	Intercept	INTERCEPT		1	1	0.132865	0.0255183	0.691784
5	1	SPL5AGE2	rsv_genusbin1063	1	SPL5AGE2	EFFECT_1	0.0326	1	0	1.00035	0.99971	1.00099
5	1	SPL5AGE3	rsv_genusbin1063	1	SPL5AGE3	EFFECT_1	0.0326	1	0	0.99969	0.999009	1.00037
5	1	AGE	rsv_genusbin1063	1	AGE	EFFECT_1	0.0326	1	0	1.01632	0.905697	1.14045
5	1	SPL5AGE1	rsv_genusbin1063	1	SPL5AGE1	EFFECT_1	0.0326	1	0	0.999851	0.999573	1.00013
5	1	ALC_DK:0	rsv_genusbin1063	2	ALC_DK:0	ALC_DK	0.7656	1	0	1	1	1
5	1	ALC_DK:1	rsv_genusbin1063	2	ALC_DK:1	ALC_DK	0.7656	1	0	0.954401	0.443629	2.05325
5	1	ALC_DK:2	rsv_genusbin1063	2	ALC_DK:2	ALC_DK	0.7656	1	0	1.01727	0.548314	1.88732
5	1	ALC_DK:3	rsv_genusbin1063	2	ALC_DK:3	ALC_DK	0.7656	1	0	1.21663	0.598099	2.47483
5	1	ALC_DK:4	rsv_genusbin1063	2	ALC_DK:4	ALC_DK	0.7656	1	0	1.31594	0.618379	2.80036
5	1	ALC_DK:5	rsv_genusbin1063	2	ALC_DK:5	ALC_DK	0.7656	1	0	0.997438	0.49702	2.00169
5	1	ALC_DK:99	rsv_genusbin1063	2	ALC_DK:99	ALC_DK	0.7656	1	0	1.20255	0.680494	2.12511
5	1	takes rx for antibiotic:0	rsv_genusbin1063	3	takes rx for antibiotic:0	ANTIBIOFL	0.7091	1	0	1	1	1
5	1	takes rx for antibiotic:1	rsv_genusbin1063	3	takes rx for antibiotic:1	ANTIBIOFL	0.7091	1	0	0.864083	0.392275	1.90336
5	1	takes rx for antihyperlipidemic:0	rsv_genusbin1063	4	takes rx for antihyperlipidemic:0	ANTILIPFL	0.1258	1	0	1	1	1
5	1	takes rx for antihyperlipidemic:1	rsv_genusbin1063	4	takes rx for antihyperlipidemic:1	ANTILIPFL	0.1258	1	0	1.35478	0.914247	2.00758
5	1	BMI2:1	rsv_genusbin1063	5	BMI2:1	BMI2	0.0176	1	0	0.645176	0.29578	1.4073
5	1	BMI2:2	rsv_genusbin1063	5	BMI2:2	BMI2	0.0176	1	0	1	1	1
5	1	BMI2:3	rsv_genusbin1063	5	BMI2:3	BMI2	0.0176	1	0	1.355	0.933492	1.96682
5	1	BMI2:4	rsv_genusbin1063	5	BMI2:4	BMI2	0.0176	1	0	1.69711	1.17193	2.45766
5	1	BMI2:5	rsv_genusbin1063	5	BMI2:5	BMI2	0.0176	1	0	1.83915	1.18696	2.84969
5	1	EDUCAT2:1	rsv_genusbin1063	6	EDUCAT2:1	EDUCAT2	0.3235	1	0	1	1	1
5	1	EDUCAT2:2	rsv_genusbin1063	6	EDUCAT2:2	EDUCAT2	0.3235	1	0	0.762191	0.518067	1.12135
5	1	EDUCAT2:3	rsv_genusbin1063	6	EDUCAT2:3	EDUCAT2	0.3235	1	0	0.880079	0.60478	1.2807
5	1	GENDER:1	rsv_genusbin1063	7	GENDER:1	GENDER	0.4021	1	0	1	1	1
5	1	GENDER:2	rsv_genusbin1063	7	GENDER:2	GENDER	0.4021	1	0	0.888006	0.667989	1.18049
5	1	takes rx for GERD:0	rsv_genusbin1063	8	takes rx for GERD:0	GERDFL	0.0719	1	0	1	1	1
5	1	takes rx for GERD:1	rsv_genusbin1063	8	takes rx for GERD:1	GERDFL	0.0719	1	0	0.727649	0.513875	1.03035
5	1	diabetes based on 2 lab variables and 3 diq questions:0	rsv_genusbin1063	9	diabetes based on 2 lab variables and 3 diq questions:0	NEWLABDIABETES	0.9792	1	0	1	1	1
5	1	diabetes based on 2 lab variables and 3 diq questions:1	rsv_genusbin1063	9	diabetes based on 2 lab variables and 3 diq questions:1	NEWLABDIABETES	0.9792	1	0	1.00676	0.598296	1.69408
5	1	LABHYPERTENSION:0	rsv_genusbin1063	10	LABHYPERTENSION:0	LABHYPERTENSION	0.016	1	0	1	1	1
5	1	LABHYPERTENSION:1	rsv_genusbin1063	10	LABHYPERTENSION:1	LABHYPERTENSION	0.016	1	0	0.71196	0.542304	0.934691
5	1	MARITAL2:1	rsv_genusbin1063	11	MARITAL2:1	MARITAL2	0.637	1	0	1	1	1
5	1	MARITAL2:2	rsv_genusbin1063	11	MARITAL2:2	MARITAL2	0.637	1	0	1.15578	0.757147	1.76428
5	1	MARITAL2:3	rsv_genusbin1063	11	MARITAL2:3	MARITAL2	0.637	1	0	1.19356	0.81827	1.74097
5	1	NSMOKING2:1	rsv_genusbin1063	12	NSMOKING2:1	NSMOKING2	0	1	1	1	1	1
5	1	NSMOKING2:2	rsv_genusbin1063	12	NSMOKING2:2	NSMOKING2	0	1	1	0.739182	0.479443	1.13963
5	1	NSMOKING2:3	rsv_genusbin1063	12	NSMOKING2:3	NSMOKING2	0	1	1	0.318949	0.225503	0.451117
5	1	PERIO_ALL2:1	rsv_genusbin1063	13	PERIO_ALL2:1	PERIO_ALL2	0	1	1	1	1	1
5	1	PERIO_ALL2:2	rsv_genusbin1063	13	PERIO_ALL2:2	PERIO_ALL2	0	1	1	1.23318	0.522848	2.90854
5	1	PERIO_ALL2:3	rsv_genusbin1063	13	PERIO_ALL2:3	PERIO_ALL2	0	1	1	1.13998	0.740614	1.75468
5	1	PERIO_ALL2:4	rsv_genusbin1063	13	PERIO_ALL2:4	PERIO_ALL2	0	1	1	0.958163	0.591456	1.55223
5	1	PERIO_ALL2:77	rsv_genusbin1063	13	PERIO_ALL2:77	PERIO_ALL2	0	1	1	1.16536	0.515459	2.63466
5	1	PERIO_ALL2:88	rsv_genusbin1063	13	PERIO_ALL2:88	PERIO_ALL2	0	1	1	0.258661	0.158993	0.420809
5	1	PERIO_ALL2:99	rsv_genusbin1063	13	PERIO_ALL2:99	PERIO_ALL2	0	1	1	0.689189	0.413847	1.14772
5	1	POVERTY:1	rsv_genusbin1063	14	POVERTY:1	POVERTY	0.9923	1	0	1	1	1
5	1	POVERTY:2	rsv_genusbin1063	14	POVERTY:2	POVERTY	0.9923	1	0	0.947072	0.700228	1.28093
5	1	POVERTY:3	rsv_genusbin1063	14	POVERTY:3	POVERTY	0.9923	1	0	1.07394	0.601221	1.91833
5	1	POVERTY:4	rsv_genusbin1063	14	POVERTY:4	POVERTY	0.9923	1	0	0.987026	0.688575	1.41483
5	1	POVERTY:99	rsv_genusbin1063	14	POVERTY:99	POVERTY	0.9923	1	0	0.939114	0.514888	1.71287
5	1	RACECAT:1	rsv_genusbin1063	15	RACECAT:1	RACECAT	0.0226	1	0	1.16167	0.846973	1.5933
5	1	RACECAT:2	rsv_genusbin1063	15	RACECAT:2	RACECAT	0.0226	1	0	1.64184	1.08218	2.49092
5	1	RACECAT:3	rsv_genusbin1063	15	RACECAT:3	RACECAT	0.0226	1	0	1	1	1
5	1	RACECAT:4	rsv_genusbin1063	15	RACECAT:4	RACECAT	0.0226	1	0	0.761491	0.583423	0.993907
5	1	RACECAT:5	rsv_genusbin1063	15	RACECAT:5	RACECAT	0.0226	1	0	1.56947	0.926978	2.65728
5	1	Intercept	rsv_genusbin1063	16	Intercept	MODEL MINUS INTERCEPT	0	1	1	28.4389	1.2514	646.291
5	1		rsv_genusbin1063	16	Intercept	INTERCEPT		1	1	28.4389	1.2514	646.291
5	1	SPL5AGE2	rsv_genusbin1064	1	SPL5AGE2	EFFECT_1	0	1	1	1.00007	0.999582	1.00056
5	1	SPL5AGE3	rsv_genusbin1064	1	SPL5AGE3	EFFECT_1	0	1	1	0.999896	0.999184	1.00061
5	1	AGE	rsv_genusbin1064	1	AGE	EFFECT_1	0	1	1	0.96856	0.900854	1.04135
5	1	SPL5AGE1	rsv_genusbin1064	1	SPL5AGE1	EFFECT_1	0	1	1	0.999967	0.999778	1.00016
5	1	ALC_DK:0	rsv_genusbin1064	2	ALC_DK:0	ALC_DK	0.7299	1	0	1	1	1
5	1	ALC_DK:1	rsv_genusbin1064	2	ALC_DK:1	ALC_DK	0.7299	1	0	0.829511	0.466181	1.47601
5	1	ALC_DK:2	rsv_genusbin1064	2	ALC_DK:2	ALC_DK	0.7299	1	0	0.99186	0.662842	1.4842
5	1	ALC_DK:3	rsv_genusbin1064	2	ALC_DK:3	ALC_DK	0.7299	1	0	0.935968	0.60739	1.4423
5	1	ALC_DK:4	rsv_genusbin1064	2	ALC_DK:4	ALC_DK	0.7299	1	0	0.958516	0.524668	1.75111
5	1	ALC_DK:5	rsv_genusbin1064	2	ALC_DK:5	ALC_DK	0.7299	1	0	1.22201	0.587672	2.54105
5	1	ALC_DK:99	rsv_genusbin1064	2	ALC_DK:99	ALC_DK	0.7299	1	0	0.78379	0.415453	1.47869
5	1	takes rx for antibiotic:0	rsv_genusbin1064	3	takes rx for antibiotic:0	ANTIBIOFL	0.0267	1	0	1	1	1
5	1	takes rx for antibiotic:1	rsv_genusbin1064	3	takes rx for antibiotic:1	ANTIBIOFL	0.0267	1	0	0.389178	0.170076	0.890541
5	1	takes rx for antihyperlipidemic:0	rsv_genusbin1064	4	takes rx for antihyperlipidemic:0	ANTILIPFL	0.5756	1	0	1	1	1
5	1	takes rx for antihyperlipidemic:1	rsv_genusbin1064	4	takes rx for antihyperlipidemic:1	ANTILIPFL	0.5756	1	0	0.83706	0.441386	1.58743
5	1	BMI2:1	rsv_genusbin1064	5	BMI2:1	BMI2	0.4038	1	0	1.14321	0.481294	2.71546
5	1	BMI2:2	rsv_genusbin1064	5	BMI2:2	BMI2	0.4038	1	0	1	1	1
5	1	BMI2:3	rsv_genusbin1064	5	BMI2:3	BMI2	0.4038	1	0	0.942652	0.649481	1.36816
5	1	BMI2:4	rsv_genusbin1064	5	BMI2:4	BMI2	0.4038	1	0	1.10595	0.700111	1.74705
5	1	BMI2:5	rsv_genusbin1064	5	BMI2:5	BMI2	0.4038	1	0	1.42854	0.918627	2.2215
5	1	EDUCAT2:1	rsv_genusbin1064	6	EDUCAT2:1	EDUCAT2	0.2199	1	0	1	1	1
5	1	EDUCAT2:2	rsv_genusbin1064	6	EDUCAT2:2	EDUCAT2	0.2199	1	0	1.14406	0.699239	1.87185
5	1	EDUCAT2:3	rsv_genusbin1064	6	EDUCAT2:3	EDUCAT2	0.2199	1	0	1.29958	0.919869	1.83603
5	1	GENDER:1	rsv_genusbin1064	7	GENDER:1	GENDER	0.0805	1	0	1	1	1
5	1	GENDER:2	rsv_genusbin1064	7	GENDER:2	GENDER	0.0805	1	0	0.76992	0.573195	1.03416
5	1	takes rx for GERD:0	rsv_genusbin1064	8	takes rx for GERD:0	GERDFL	0.5805	1	0	1	1	1
5	1	takes rx for GERD:1	rsv_genusbin1064	8	takes rx for GERD:1	GERDFL	0.5805	1	0	1.22801	0.580795	2.59648
5	1	diabetes based on 2 lab variables and 3 diq questions:0	rsv_genusbin1064	9	diabetes based on 2 lab variables and 3 diq questions:0	NEWLABDIABETES	0.6587	1	0	1	1	1
5	1	diabetes based on 2 lab variables and 3 diq questions:1	rsv_genusbin1064	9	diabetes based on 2 lab variables and 3 diq questions:1	NEWLABDIABETES	0.6587	1	0	1.13895	0.6289	2.06267
5	1	LABHYPERTENSION:0	rsv_genusbin1064	10	LABHYPERTENSION:0	LABHYPERTENSION	0.5112	1	0	1	1	1
5	1	LABHYPERTENSION:1	rsv_genusbin1064	10	LABHYPERTENSION:1	LABHYPERTENSION	0.5112	1	0	0.89338	0.632458	1.26195
5	1	MARITAL2:1	rsv_genusbin1064	11	MARITAL2:1	MARITAL2	0.166	1	0	1	1	1
5	1	MARITAL2:2	rsv_genusbin1064	11	MARITAL2:2	MARITAL2	0.166	1	0	1.41217	0.977247	2.04064
5	1	MARITAL2:3	rsv_genusbin1064	11	MARITAL2:3	MARITAL2	0.166	1	0	1.43744	0.83603	2.47147
5	1	NSMOKING2:1	rsv_genusbin1064	12	NSMOKING2:1	NSMOKING2	0.0134	1	0	1	1	1
5	1	NSMOKING2:2	rsv_genusbin1064	12	NSMOKING2:2	NSMOKING2	0.0134	1	0	0.903154	0.673279	1.21151
5	1	NSMOKING2:3	rsv_genusbin1064	12	NSMOKING2:3	NSMOKING2	0.0134	1	0	0.572689	0.398861	0.822271
5	1	PERIO_ALL2:1	rsv_genusbin1064	13	PERIO_ALL2:1	PERIO_ALL2	0.0234	1	0	1	1	1
5	1	PERIO_ALL2:2	rsv_genusbin1064	13	PERIO_ALL2:2	PERIO_ALL2	0.0234	1	0	1.59466	0.899532	2.82695
5	1	PERIO_ALL2:3	rsv_genusbin1064	13	PERIO_ALL2:3	PERIO_ALL2	0.0234	1	0	0.8875	0.596913	1.31955
5	1	PERIO_ALL2:4	rsv_genusbin1064	13	PERIO_ALL2:4	PERIO_ALL2	0.0234	1	0	0.716069	0.421368	1.21688
5	1	PERIO_ALL2:77	rsv_genusbin1064	13	PERIO_ALL2:77	PERIO_ALL2	0.0234	1	0	0.803135	0.466748	1.38196
5	1	PERIO_ALL2:88	rsv_genusbin1064	13	PERIO_ALL2:88	PERIO_ALL2	0.0234	1	0	0.710488	0.132367	3.81359
5	1	PERIO_ALL2:99	rsv_genusbin1064	13	PERIO_ALL2:99	PERIO_ALL2	0.0234	1	0	0.395861	0.157112	0.997417
5	1	POVERTY:1	rsv_genusbin1064	14	POVERTY:1	POVERTY	0.1546	1	0	1	1	1
5	1	POVERTY:2	rsv_genusbin1064	14	POVERTY:2	POVERTY	0.1546	1	0	0.753714	0.511383	1.11088
5	1	POVERTY:3	rsv_genusbin1064	14	POVERTY:3	POVERTY	0.1546	1	0	0.764159	0.51842	1.12638
5	1	POVERTY:4	rsv_genusbin1064	14	POVERTY:4	POVERTY	0.1546	1	0	0.979035	0.567471	1.68909
5	1	POVERTY:99	rsv_genusbin1064	14	POVERTY:99	POVERTY	0.1546	1	0	0.943531	0.429486	2.07283
5	1	RACECAT:1	rsv_genusbin1064	15	RACECAT:1	RACECAT	0.0004	1	0	1.52784	1.07699	2.16742
5	1	RACECAT:2	rsv_genusbin1064	15	RACECAT:2	RACECAT	0.0004	1	0	0.830925	0.583034	1.18421
5	1	RACECAT:3	rsv_genusbin1064	15	RACECAT:3	RACECAT	0.0004	1	0	1	1	1
5	1	RACECAT:4	rsv_genusbin1064	15	RACECAT:4	RACECAT	0.0004	1	0	0.689722	0.499162	0.953029
5	1	RACECAT:5	rsv_genusbin1064	15	RACECAT:5	RACECAT	0.0004	1	0	0.634579	0.386038	1.04314
5	1	Intercept	rsv_genusbin1064	16	Intercept	MODEL MINUS INTERCEPT	0	1	1	0.352994	0.0542637	2.29627
5	1		rsv_genusbin1064	16	Intercept	INTERCEPT		1	1	0.352994	0.0542637	2.29627
5	1	SPL5AGE2	rsv_genusbin1076	1	SPL5AGE2	EFFECT_1	0.4039	1	0	1.00035	0.999773	1.00093
5	1	SPL5AGE3	rsv_genusbin1076	1	SPL5AGE3	EFFECT_1	0.4039	1	0	0.999723	0.999012	1.00043
5	1	AGE	rsv_genusbin1076	1	AGE	EFFECT_1	0.4039	1	0	1.06253	0.987316	1.14347
5	1	SPL5AGE1	rsv_genusbin1076	1	SPL5AGE1	EFFECT_1	0.4039	1	0	0.999834	0.999605	1.00006
5	1	ALC_DK:0	rsv_genusbin1076	2	ALC_DK:0	ALC_DK	0.1008	1	0	1	1	1
5	1	ALC_DK:1	rsv_genusbin1076	2	ALC_DK:1	ALC_DK	0.1008	1	0	1.61944	0.936826	2.79943
5	1	ALC_DK:2	rsv_genusbin1076	2	ALC_DK:2	ALC_DK	0.1008	1	0	1.47103	0.928388	2.33086
5	1	ALC_DK:3	rsv_genusbin1076	2	ALC_DK:3	ALC_DK	0.1008	1	0	1.00106	0.602916	1.66211
5	1	ALC_DK:4	rsv_genusbin1076	2	ALC_DK:4	ALC_DK	0.1008	1	0	1.48778	0.785935	2.81639
5	1	ALC_DK:5	rsv_genusbin1076	2	ALC_DK:5	ALC_DK	0.1008	1	0	1.34417	0.714808	2.52767
5	1	ALC_DK:99	rsv_genusbin1076	2	ALC_DK:99	ALC_DK	0.1008	1	0	1.41011	0.78277	2.54021
5	1	takes rx for antibiotic:0	rsv_genusbin1076	3	takes rx for antibiotic:0	ANTIBIOFL	0.1535	1	0	1	1	1
5	1	takes rx for antibiotic:1	rsv_genusbin1076	3	takes rx for antibiotic:1	ANTIBIOFL	0.1535	1	0	1.54295	0.84345	2.82256
5	1	takes rx for antihyperlipidemic:0	rsv_genusbin1076	4	takes rx for antihyperlipidemic:0	ANTILIPFL	0.0693	1	0	1	1	1
5	1	takes rx for antihyperlipidemic:1	rsv_genusbin1076	4	takes rx for antihyperlipidemic:1	ANTILIPFL	0.0693	1	0	0.70064	0.476483	1.03025
5	1	BMI2:1	rsv_genusbin1076	5	BMI2:1	BMI2	0.4192	1	0	0.449178	0.17768	1.13553
5	1	BMI2:2	rsv_genusbin1076	5	BMI2:2	BMI2	0.4192	1	0	1	1	1
5	1	BMI2:3	rsv_genusbin1076	5	BMI2:3	BMI2	0.4192	1	0	0.875794	0.62294	1.23128
5	1	BMI2:4	rsv_genusbin1076	5	BMI2:4	BMI2	0.4192	1	0	0.869171	0.618185	1.22206
5	1	BMI2:5	rsv_genusbin1076	5	BMI2:5	BMI2	0.4192	1	0	0.950477	0.641082	1.40919
5	1	EDUCAT2:1	rsv_genusbin1076	6	EDUCAT2:1	EDUCAT2	0.4328	1	0	1	1	1
5	1	EDUCAT2:2	rsv_genusbin1076	6	EDUCAT2:2	EDUCAT2	0.4328	1	0	0.814671	0.564105	1.17653
5	1	EDUCAT2:3	rsv_genusbin1076	6	EDUCAT2:3	EDUCAT2	0.4328	1	0	0.765524	0.495013	1.18386
5	1	GENDER:1	rsv_genusbin1076	7	GENDER:1	GENDER	0.3805	1	0	1	1	1
5	1	GENDER:2	rsv_genusbin1076	7	GENDER:2	GENDER	0.3805	1	0	1.11795	0.866137	1.44298
5	1	takes rx for GERD:0	rsv_genusbin1076	8	takes rx for GERD:0	GERDFL	0.4051	1	0	1	1	1
5	1	takes rx for GERD:1	rsv_genusbin1076	8	takes rx for GERD:1	GERDFL	0.4051	1	0	1.20477	0.768668	1.8883
5	1	diabetes based on 2 lab variables and 3 diq questions:0	rsv_genusbin1076	9	diabetes based on 2 lab variables and 3 diq questions:0	NEWLABDIABETES	0.9191	1	0	1	1	1
5	1	diabetes based on 2 lab variables and 3 diq questions:1	rsv_genusbin1076	9	diabetes based on 2 lab variables and 3 diq questions:1	NEWLABDIABETES	0.9191	1	0	0.976338	0.606486	1.57173
5	1	LABHYPERTENSION:0	rsv_genusbin1076	10	LABHYPERTENSION:0	LABHYPERTENSION	0.199	1	0	1	1	1
5	1	LABHYPERTENSION:1	rsv_genusbin1076	10	LABHYPERTENSION:1	LABHYPERTENSION	0.199	1	0	0.8825	0.726866	1.07146
5	1	MARITAL2:1	rsv_genusbin1076	11	MARITAL2:1	MARITAL2	0.6745	1	0	1	1	1
5	1	MARITAL2:2	rsv_genusbin1076	11	MARITAL2:2	MARITAL2	0.6745	1	0	1.01368	0.724086	1.41908
5	1	MARITAL2:3	rsv_genusbin1076	11	MARITAL2:3	MARITAL2	0.6745	1	0	0.849762	0.512899	1.40787
5	1	NSMOKING2:1	rsv_genusbin1076	12	NSMOKING2:1	NSMOKING2	0.3435	1	0	1	1	1
5	1	NSMOKING2:2	rsv_genusbin1076	12	NSMOKING2:2	NSMOKING2	0.3435	1	0	1.2655	0.914627	1.75097
5	1	NSMOKING2:3	rsv_genusbin1076	12	NSMOKING2:3	NSMOKING2	0.3435	1	0	1.08008	0.823746	1.41618
5	1	PERIO_ALL2:1	rsv_genusbin1076	13	PERIO_ALL2:1	PERIO_ALL2	0.8121	1	0	1	1	1
5	1	PERIO_ALL2:2	rsv_genusbin1076	13	PERIO_ALL2:2	PERIO_ALL2	0.8121	1	0	0.889711	0.501661	1.57793
5	1	PERIO_ALL2:3	rsv_genusbin1076	13	PERIO_ALL2:3	PERIO_ALL2	0.8121	1	0	1.22341	0.852025	1.75668
5	1	PERIO_ALL2:4	rsv_genusbin1076	13	PERIO_ALL2:4	PERIO_ALL2	0.8121	1	0	1.26966	0.73421	2.19562
5	1	PERIO_ALL2:77	rsv_genusbin1076	13	PERIO_ALL2:77	PERIO_ALL2	0.8121	1	0	1.19431	0.735336	1.93975
5	1	PERIO_ALL2:88	rsv_genusbin1076	13	PERIO_ALL2:88	PERIO_ALL2	0.8121	1	0	1.26094	0.531127	2.99359
5	1	PERIO_ALL2:99	rsv_genusbin1076	13	PERIO_ALL2:99	PERIO_ALL2	0.8121	1	0	1.00372	0.453669	2.22066
5	1	POVERTY:1	rsv_genusbin1076	14	POVERTY:1	POVERTY	0.1779	1	0	1	1	1
5	1	POVERTY:2	rsv_genusbin1076	14	POVERTY:2	POVERTY	0.1779	1	0	1.03779	0.628064	1.7148
5	1	POVERTY:3	rsv_genusbin1076	14	POVERTY:3	POVERTY	0.1779	1	0	1.47344	0.832869	2.60669
5	1	POVERTY:4	rsv_genusbin1076	14	POVERTY:4	POVERTY	0.1779	1	0	1.14763	0.636726	2.06849
5	1	POVERTY:99	rsv_genusbin1076	14	POVERTY:99	POVERTY	0.1779	1	0	0.68109	0.286911	1.61682
5	1	RACECAT:1	rsv_genusbin1076	15	RACECAT:1	RACECAT	0.2246	1	0	1.12033	0.528125	2.37659
5	1	RACECAT:2	rsv_genusbin1076	15	RACECAT:2	RACECAT	0.2246	1	0	0.958667	0.510727	1.79948
5	1	RACECAT:3	rsv_genusbin1076	15	RACECAT:3	RACECAT	0.2246	1	0	1	1	1
5	1	RACECAT:4	rsv_genusbin1076	15	RACECAT:4	RACECAT	0.2246	1	0	1.05016	0.675915	1.63161
5	1	RACECAT:5	rsv_genusbin1076	15	RACECAT:5	RACECAT	0.2246	1	0	1.76985	0.995455	3.14669
5	1	Intercept	rsv_genusbin1076	16	Intercept	MODEL MINUS INTERCEPT	0	1	1	0.0112157	0.00158942	0.0791436
5	1		rsv_genusbin1076	16	Intercept	INTERCEPT		1	1	0.0112157	0.00158942	0.0791436
5	1	SPL5AGE2	rsv_genusbin1079	1	SPL5AGE2	EFFECT_1	0.55	1	0	0.999748	0.998884	1.00061
5	1	SPL5AGE3	rsv_genusbin1079	1	SPL5AGE3	EFFECT_1	0.55	1	0	1.00045	0.999447	1.00145
5	1	AGE	rsv_genusbin1079	1	AGE	EFFECT_1	0.55	1	0	1.006	0.889665	1.13754
5	1	SPL5AGE1	rsv_genusbin1079	1	SPL5AGE1	EFFECT_1	0.55	1	0	1.00007	0.999718	1.00042
5	1	ALC_DK:0	rsv_genusbin1079	2	ALC_DK:0	ALC_DK	0.2292	1	0	1	1	1
5	1	ALC_DK:1	rsv_genusbin1079	2	ALC_DK:1	ALC_DK	0.2292	1	0	1.65956	0.715175	3.85102
5	1	ALC_DK:2	rsv_genusbin1079	2	ALC_DK:2	ALC_DK	0.2292	1	0	1.49232	0.761633	2.92401
5	1	ALC_DK:3	rsv_genusbin1079	2	ALC_DK:3	ALC_DK	0.2292	1	0	1.28581	0.630324	2.62293
5	1	ALC_DK:4	rsv_genusbin1079	2	ALC_DK:4	ALC_DK	0.2292	1	0	2.504	1.18256	5.30207
5	1	ALC_DK:5	rsv_genusbin1079	2	ALC_DK:5	ALC_DK	0.2292	1	0	1.39927	0.544381	3.59665
5	1	ALC_DK:99	rsv_genusbin1079	2	ALC_DK:99	ALC_DK	0.2292	1	0	2.23717	0.987571	5.06793
5	1	takes rx for antibiotic:0	rsv_genusbin1079	3	takes rx for antibiotic:0	ANTIBIOFL	0.5231	1	0	1	1	1
5	1	takes rx for antibiotic:1	rsv_genusbin1079	3	takes rx for antibiotic:1	ANTIBIOFL	0.5231	1	0	0.693016	0.218167	2.20139
5	1	takes rx for antihyperlipidemic:0	rsv_genusbin1079	4	takes rx for antihyperlipidemic:0	ANTILIPFL	0.535	1	0	1	1	1
5	1	takes rx for antihyperlipidemic:1	rsv_genusbin1079	4	takes rx for antihyperlipidemic:1	ANTILIPFL	0.535	1	0	0.772093	0.33352	1.78738
5	1	BMI2:1	rsv_genusbin1079	5	BMI2:1	BMI2	0.3721	1	0	2.52091	0.751008	8.46196
5	1	BMI2:2	rsv_genusbin1079	5	BMI2:2	BMI2	0.3721	1	0	1	1	1
5	1	BMI2:3	rsv_genusbin1079	5	BMI2:3	BMI2	0.3721	1	0	0.918824	0.577084	1.46294
5	1	BMI2:4	rsv_genusbin1079	5	BMI2:4	BMI2	0.3721	1	0	0.740234	0.377235	1.45253
5	1	BMI2:5	rsv_genusbin1079	5	BMI2:5	BMI2	0.3721	1	0	1.3317	0.720591	2.46107
5	1	EDUCAT2:1	rsv_genusbin1079	6	EDUCAT2:1	EDUCAT2	0.615	1	0	1	1	1
5	1	EDUCAT2:2	rsv_genusbin1079	6	EDUCAT2:2	EDUCAT2	0.615	1	0	0.928715	0.407737	2.11536
5	1	EDUCAT2:3	rsv_genusbin1079	6	EDUCAT2:3	EDUCAT2	0.615	1	0	0.778265	0.378876	1.59866
5	1	GENDER:1	rsv_genusbin1079	7	GENDER:1	GENDER	0.0392	1	0	1	1	1
5	1	GENDER:2	rsv_genusbin1079	7	GENDER:2	GENDER	0.0392	1	0	0.611053	0.383168	0.974471
5	1	takes rx for GERD:0	rsv_genusbin1079	8	takes rx for GERD:0	GERDFL	0.3662	1	0	1	1	1
5	1	takes rx for GERD:1	rsv_genusbin1079	8	takes rx for GERD:1	GERDFL	0.3662	1	0	0.564523	0.158572	2.00973
5	1	diabetes based on 2 lab variables and 3 diq questions:0	rsv_genusbin1079	9	diabetes based on 2 lab variables and 3 diq questions:0	NEWLABDIABETES	0.6444	1	0	1	1	1
5	1	diabetes based on 2 lab variables and 3 diq questions:1	rsv_genusbin1079	9	diabetes based on 2 lab variables and 3 diq questions:1	NEWLABDIABETES	0.6444	1	0	0.828924	0.365287	1.88103
5	1	LABHYPERTENSION:0	rsv_genusbin1079	10	LABHYPERTENSION:0	LABHYPERTENSION	0.1765	1	0	1	1	1
5	1	LABHYPERTENSION:1	rsv_genusbin1079	10	LABHYPERTENSION:1	LABHYPERTENSION	0.1765	1	0	0.697215	0.409862	1.18603
5	1	MARITAL2:1	rsv_genusbin1079	11	MARITAL2:1	MARITAL2	0.043	1	0	1	1	1
5	1	MARITAL2:2	rsv_genusbin1079	11	MARITAL2:2	MARITAL2	0.043	1	0	2.12099	1.17422	3.83113
5	1	MARITAL2:3	rsv_genusbin1079	11	MARITAL2:3	MARITAL2	0.043	1	0	1.86123	0.85954	4.03025
5	1	NSMOKING2:1	rsv_genusbin1079	12	NSMOKING2:1	NSMOKING2	0.0359	1	0	1	1	1
5	1	NSMOKING2:2	rsv_genusbin1079	12	NSMOKING2:2	NSMOKING2	0.0359	1	0	0.969524	0.49128	1.91332
5	1	NSMOKING2:3	rsv_genusbin1079	12	NSMOKING2:3	NSMOKING2	0.0359	1	0	0.505036	0.30123	0.846734
5	1	PERIO_ALL2:1	rsv_genusbin1079	13	PERIO_ALL2:1	PERIO_ALL2	0.1418	1	0	1	1	1
5	1	PERIO_ALL2:2	rsv_genusbin1079	13	PERIO_ALL2:2	PERIO_ALL2	0.1418	1	0	1.56419	0.714911	3.42236
5	1	PERIO_ALL2:3	rsv_genusbin1079	13	PERIO_ALL2:3	PERIO_ALL2	0.1418	1	0	1.21128	0.605673	2.42245
5	1	PERIO_ALL2:4	rsv_genusbin1079	13	PERIO_ALL2:4	PERIO_ALL2	0.1418	1	0	1.19225	0.547275	2.59734
5	1	PERIO_ALL2:77	rsv_genusbin1079	13	PERIO_ALL2:77	PERIO_ALL2	0.1418	1	0	2.10637	0.787923	5.631
5	1	PERIO_ALL2:88	rsv_genusbin1079	13	PERIO_ALL2:88	PERIO_ALL2	0.1418	1	0	0.273691	0.0423159	1.77018
5	1	PERIO_ALL2:99	rsv_genusbin1079	13	PERIO_ALL2:99	PERIO_ALL2	0.1418	1	0	0.43865	0.131886	1.45894
5	1	POVERTY:1	rsv_genusbin1079	14	POVERTY:1	POVERTY	0.2908	1	0	1	1	1
5	1	POVERTY:2	rsv_genusbin1079	14	POVERTY:2	POVERTY	0.2908	1	0	1.39786	0.697227	2.80253
5	1	POVERTY:3	rsv_genusbin1079	14	POVERTY:3	POVERTY	0.2908	1	0	1.21743	0.506401	2.92679
5	1	POVERTY:4	rsv_genusbin1079	14	POVERTY:4	POVERTY	0.2908	1	0	1.87881	1.00518	3.51177
5	1	POVERTY:99	rsv_genusbin1079	14	POVERTY:99	POVERTY	0.2908	1	0	1.24815	0.488699	3.18779
5	1	RACECAT:1	rsv_genusbin1079	15	RACECAT:1	RACECAT	0.019	1	0	2.04331	1.15358	3.61927
5	1	RACECAT:2	rsv_genusbin1079	15	RACECAT:2	RACECAT	0.019	1	0	0.870941	0.37933	1.99968
5	1	RACECAT:3	rsv_genusbin1079	15	RACECAT:3	RACECAT	0.019	1	0	1	1	1
5	1	RACECAT:4	rsv_genusbin1079	15	RACECAT:4	RACECAT	0.019	1	0	0.985401	0.548596	1.77
5	1	RACECAT:5	rsv_genusbin1079	15	RACECAT:5	RACECAT	0.019	1	0	1.9879	1.07011	3.69285
5	1	Intercept	rsv_genusbin1079	16	Intercept	MODEL MINUS INTERCEPT	0	1	1	0.00587406	0.000266493	0.129476
5	1		rsv_genusbin1079	16	Intercept	INTERCEPT		1	1	0.00587406	0.000266493	0.129476
5	1	SPL5AGE2	rsv_genusbin1082	1	SPL5AGE2	EFFECT_1	0.5287	1	0	1.00051	0.99943	1.00158
5	1	SPL5AGE3	rsv_genusbin1082	1	SPL5AGE3	EFFECT_1	0.5287	1	0	0.999187	0.99767	1.00071
5	1	AGE	rsv_genusbin1082	1	AGE	EFFECT_1	0.5287	1	0	1.06209	0.936536	1.20447
5	1	SPL5AGE1	rsv_genusbin1082	1	SPL5AGE1	EFFECT_1	0.5287	1	0	0.999817	0.999415	1.00022
5	1	ALC_DK:0	rsv_genusbin1082	2	ALC_DK:0	ALC_DK	0.001	1	0	1	1	1
5	1	ALC_DK:1	rsv_genusbin1082	2	ALC_DK:1	ALC_DK	0.001	1	0	0.751033	0.171692	3.28524
5	1	ALC_DK:2	rsv_genusbin1082	2	ALC_DK:2	ALC_DK	0.001	1	0	1.3579	0.654849	2.81574
5	1	ALC_DK:3	rsv_genusbin1082	2	ALC_DK:3	ALC_DK	0.001	1	0	0.578726	0.18691	1.7919
5	1	ALC_DK:4	rsv_genusbin1082	2	ALC_DK:4	ALC_DK	0.001	1	0	2.90178	1.70091	4.95047
5	1	ALC_DK:5	rsv_genusbin1082	2	ALC_DK:5	ALC_DK	0.001	1	0	2.25561	0.434306	11.7147
5	1	ALC_DK:99	rsv_genusbin1082	2	ALC_DK:99	ALC_DK	0.001	1	0	1.12766	0.477258	2.66441
5	1	takes rx for antibiotic:0	rsv_genusbin1082	3	takes rx for antibiotic:0	ANTIBIOFL	0.4849	1	0	1	1	1
5	1	takes rx for antibiotic:1	rsv_genusbin1082	3	takes rx for antibiotic:1	ANTIBIOFL	0.4849	1	0	0.754643	0.33547	1.69758
5	1	takes rx for antihyperlipidemic:0	rsv_genusbin1082	4	takes rx for antihyperlipidemic:0	ANTILIPFL	0.8481	1	0	1	1	1
5	1	takes rx for antihyperlipidemic:1	rsv_genusbin1082	4	takes rx for antihyperlipidemic:1	ANTILIPFL	0.8481	1	0	0.903285	0.309302	2.63795
5	1	BMI2:1	rsv_genusbin1082	5	BMI2:1	BMI2	0.0998	1	0	0.680406	0.272455	1.69919
5	1	BMI2:2	rsv_genusbin1082	5	BMI2:2	BMI2	0.0998	1	0	1	1	1
5	1	BMI2:3	rsv_genusbin1082	5	BMI2:3	BMI2	0.0998	1	0	0.466211	0.245551	0.885163
5	1	BMI2:4	rsv_genusbin1082	5	BMI2:4	BMI2	0.0998	1	0	0.608011	0.229427	1.61131
5	1	BMI2:5	rsv_genusbin1082	5	BMI2:5	BMI2	0.0998	1	0	0.735098	0.287965	1.87651
5	1	EDUCAT2:1	rsv_genusbin1082	6	EDUCAT2:1	EDUCAT2	0.6047	1	0	1	1	1
5	1	EDUCAT2:2	rsv_genusbin1082	6	EDUCAT2:2	EDUCAT2	0.6047	1	0	0.847855	0.397432	1.80876
5	1	EDUCAT2:3	rsv_genusbin1082	6	EDUCAT2:3	EDUCAT2	0.6047	1	0	1.16418	0.475752	2.84877
5	1	GENDER:1	rsv_genusbin1082	7	GENDER:1	GENDER	0.0192	1	0	1	1	1
5	1	GENDER:2	rsv_genusbin1082	7	GENDER:2	GENDER	0.0192	1	0	1.91949	1.11977	3.29035
5	1	takes rx for GERD:0	rsv_genusbin1082	8	takes rx for GERD:0	GERDFL	0.1605	1	0	1	1	1
5	1	takes rx for GERD:1	rsv_genusbin1082	8	takes rx for GERD:1	GERDFL	0.1605	1	0	1.64699	0.812056	3.34039
5	1	diabetes based on 2 lab variables and 3 diq questions:0	rsv_genusbin1082	9	diabetes based on 2 lab variables and 3 diq questions:0	NEWLABDIABETES	0.0803	1	0	1	1	1
5	1	diabetes based on 2 lab variables and 3 diq questions:1	rsv_genusbin1082	9	diabetes based on 2 lab variables and 3 diq questions:1	NEWLABDIABETES	0.0803	1	0	0.32707	0.0927816	1.15297
5	1	LABHYPERTENSION:0	rsv_genusbin1082	10	LABHYPERTENSION:0	LABHYPERTENSION	0.9751	1	0	1	1	1
5	1	LABHYPERTENSION:1	rsv_genusbin1082	10	LABHYPERTENSION:1	LABHYPERTENSION	0.9751	1	0	1.00801	0.60135	1.68967
5	1	MARITAL2:1	rsv_genusbin1082	11	MARITAL2:1	MARITAL2	0.8654	1	0	1	1	1
5	1	MARITAL2:2	rsv_genusbin1082	11	MARITAL2:2	MARITAL2	0.8654	1	0	0.840092	0.428178	1.64827
5	1	MARITAL2:3	rsv_genusbin1082	11	MARITAL2:3	MARITAL2	0.8654	1	0	0.904337	0.305481	2.67717
5	1	NSMOKING2:1	rsv_genusbin1082	12	NSMOKING2:1	NSMOKING2	0.4443	1	0	1	1	1
5	1	NSMOKING2:2	rsv_genusbin1082	12	NSMOKING2:2	NSMOKING2	0.4443	1	0	1.54247	0.669464	3.55393
5	1	NSMOKING2:3	rsv_genusbin1082	12	NSMOKING2:3	NSMOKING2	0.4443	1	0	1.46578	0.693434	3.09837
5	1	PERIO_ALL2:1	rsv_genusbin1082	13	PERIO_ALL2:1	PERIO_ALL2	0.0013	1	0	1	1	1
5	1	PERIO_ALL2:2	rsv_genusbin1082	13	PERIO_ALL2:2	PERIO_ALL2	0.0013	1	0	0.9507	0.283739	3.18543
5	1	PERIO_ALL2:3	rsv_genusbin1082	13	PERIO_ALL2:3	PERIO_ALL2	0.0013	1	0	0.508943	0.162242	1.59653
5	1	PERIO_ALL2:4	rsv_genusbin1082	13	PERIO_ALL2:4	PERIO_ALL2	0.0013	1	0	1.12768	0.25945	4.90136
5	1	PERIO_ALL2:77	rsv_genusbin1082	13	PERIO_ALL2:77	PERIO_ALL2	0.0013	1	0	0.939902	0.325711	2.71227
5	1	PERIO_ALL2:88	rsv_genusbin1082	13	PERIO_ALL2:88	PERIO_ALL2	0.0013	1	0	0.279967	0.0423038	1.85283
5	1	PERIO_ALL2:99	rsv_genusbin1082	13	PERIO_ALL2:99	PERIO_ALL2	0.0013	1	0	0.0608151	0.00861361	0.429375
5	1	POVERTY:1	rsv_genusbin1082	14	POVERTY:1	POVERTY	0.1004	1	0	1	1	1
5	1	POVERTY:2	rsv_genusbin1082	14	POVERTY:2	POVERTY	0.1004	1	0	0.743804	0.266094	2.07913
5	1	POVERTY:3	rsv_genusbin1082	14	POVERTY:3	POVERTY	0.1004	1	0	0.371565	0.13615	1.01403
5	1	POVERTY:4	rsv_genusbin1082	14	POVERTY:4	POVERTY	0.1004	1	0	0.685942	0.146328	3.21549
5	1	POVERTY:99	rsv_genusbin1082	14	POVERTY:99	POVERTY	0.1004	1	0	1.01429	0.161282	6.37876
5	1	RACECAT:1	rsv_genusbin1082	15	RACECAT:1	RACECAT	0.0015	1	0	1.46226	0.563058	3.7975
5	1	RACECAT:2	rsv_genusbin1082	15	RACECAT:2	RACECAT	0.0015	1	0	0.328913	0.112024	0.965717
5	1	RACECAT:3	rsv_genusbin1082	15	RACECAT:3	RACECAT	0.0015	1	0	1	1	1
5	1	RACECAT:4	rsv_genusbin1082	15	RACECAT:4	RACECAT	0.0015	1	0	1.49415	0.866688	2.57586
5	1	RACECAT:5	rsv_genusbin1082	15	RACECAT:5	RACECAT	0.0015	1	0	2.81508	1.1793	6.7198
5	1	Intercept	rsv_genusbin1082	16	Intercept	MODEL MINUS INTERCEPT	0	1	1	0.00221005	0.000110024	0.0443935
5	1		rsv_genusbin1082	16	Intercept	INTERCEPT		1	1	0.00221005	0.000110024	0.0443935
5	1	SPL5AGE2	rsv_genusbin1090	1	SPL5AGE2	EFFECT_1	0	1	1	1.00069	1.00034	1.00104
5	1	SPL5AGE3	rsv_genusbin1090	1	SPL5AGE3	EFFECT_1	0	1	1	0.999448	0.999008	0.999888
5	1	AGE	rsv_genusbin1090	1	AGE	EFFECT_1	0	1	1	1.17775	1.11623	1.24267
5	1	SPL5AGE1	rsv_genusbin1090	1	SPL5AGE1	EFFECT_1	0	1	1	0.999663	0.999523	0.999802
5	1	ALC_DK:0	rsv_genusbin1090	2	ALC_DK:0	ALC_DK	0.0397	1	0	1	1	1
5	1	ALC_DK:1	rsv_genusbin1090	2	ALC_DK:1	ALC_DK	0.0397	1	0	0.835703	0.556163	1.25574
5	1	ALC_DK:2	rsv_genusbin1090	2	ALC_DK:2	ALC_DK	0.0397	1	0	0.945756	0.73718	1.21335
5	1	ALC_DK:3	rsv_genusbin1090	2	ALC_DK:3	ALC_DK	0.0397	1	0	1.18566	0.886471	1.58583
5	1	ALC_DK:4	rsv_genusbin1090	2	ALC_DK:4	ALC_DK	0.0397	1	0	1.32942	0.89055	1.98457
5	1	ALC_DK:5	rsv_genusbin1090	2	ALC_DK:5	ALC_DK	0.0397	1	0	1.45141	0.975008	2.1606
5	1	ALC_DK:99	rsv_genusbin1090	2	ALC_DK:99	ALC_DK	0.0397	1	0	1.05212	0.77182	1.43421
5	1	takes rx for antibiotic:0	rsv_genusbin1090	3	takes rx for antibiotic:0	ANTIBIOFL	0.2148	1	0	1	1	1
5	1	takes rx for antibiotic:1	rsv_genusbin1090	3	takes rx for antibiotic:1	ANTIBIOFL	0.2148	1	0	0.755369	0.481024	1.18618
5	1	takes rx for antihyperlipidemic:0	rsv_genusbin1090	4	takes rx for antihyperlipidemic:0	ANTILIPFL	0.2933	1	0	1	1	1
5	1	takes rx for antihyperlipidemic:1	rsv_genusbin1090	4	takes rx for antihyperlipidemic:1	ANTILIPFL	0.2933	1	0	0.875043	0.678551	1.12843
5	1	BMI2:1	rsv_genusbin1090	5	BMI2:1	BMI2	0.7304	1	0	1.03688	0.47322	2.27193
5	1	BMI2:2	rsv_genusbin1090	5	BMI2:2	BMI2	0.7304	1	0	1	1	1
5	1	BMI2:3	rsv_genusbin1090	5	BMI2:3	BMI2	0.7304	1	0	1.15275	0.902184	1.4729
5	1	BMI2:4	rsv_genusbin1090	5	BMI2:4	BMI2	0.7304	1	0	1.08725	0.849154	1.39211
5	1	BMI2:5	rsv_genusbin1090	5	BMI2:5	BMI2	0.7304	1	0	1.13384	0.857222	1.49972
5	1	EDUCAT2:1	rsv_genusbin1090	6	EDUCAT2:1	EDUCAT2	0.0004	1	0	1	1	1
5	1	EDUCAT2:2	rsv_genusbin1090	6	EDUCAT2:2	EDUCAT2	0.0004	1	0	0.90914	0.752805	1.09794
5	1	EDUCAT2:3	rsv_genusbin1090	6	EDUCAT2:3	EDUCAT2	0.0004	1	0	0.649989	0.53051	0.796376
5	1	GENDER:1	rsv_genusbin1090	7	GENDER:1	GENDER	0.0372	1	0	1	1	1
5	1	GENDER:2	rsv_genusbin1090	7	GENDER:2	GENDER	0.0372	1	0	0.819869	0.680641	0.987578
5	1	takes rx for GERD:0	rsv_genusbin1090	8	takes rx for GERD:0	GERDFL	0.0706	1	0	1	1	1
5	1	takes rx for GERD:1	rsv_genusbin1090	8	takes rx for GERD:1	GERDFL	0.0706	1	0	0.752505	0.552131	1.0256
5	1	diabetes based on 2 lab variables and 3 diq questions:0	rsv_genusbin1090	9	diabetes based on 2 lab variables and 3 diq questions:0	NEWLABDIABETES	0.1373	1	0	1	1	1
5	1	diabetes based on 2 lab variables and 3 diq questions:1	rsv_genusbin1090	9	diabetes based on 2 lab variables and 3 diq questions:1	NEWLABDIABETES	0.1373	1	0	0.840185	0.665797	1.06025
5	1	LABHYPERTENSION:0	rsv_genusbin1090	10	LABHYPERTENSION:0	LABHYPERTENSION	0.8064	1	0	1	1	1
5	1	LABHYPERTENSION:1	rsv_genusbin1090	10	LABHYPERTENSION:1	LABHYPERTENSION	0.8064	1	0	1.02362	0.844619	1.24056
5	1	MARITAL2:1	rsv_genusbin1090	11	MARITAL2:1	MARITAL2	0.9091	1	0	1	1	1
5	1	MARITAL2:2	rsv_genusbin1090	11	MARITAL2:2	MARITAL2	0.9091	1	0	0.98412	0.771843	1.25478
5	1	MARITAL2:3	rsv_genusbin1090	11	MARITAL2:3	MARITAL2	0.9091	1	0	0.939176	0.667014	1.32239
5	1	NSMOKING2:1	rsv_genusbin1090	12	NSMOKING2:1	NSMOKING2	0.0001	1	1	1	1	1
5	1	NSMOKING2:2	rsv_genusbin1090	12	NSMOKING2:2	NSMOKING2	0.0001	1	1	0.971753	0.75985	1.24275
5	1	NSMOKING2:3	rsv_genusbin1090	12	NSMOKING2:3	NSMOKING2	0.0001	1	1	1.60257	1.30074	1.97443
5	1	PERIO_ALL2:1	rsv_genusbin1090	13	PERIO_ALL2:1	PERIO_ALL2	0	1	1	1	1	1
5	1	PERIO_ALL2:2	rsv_genusbin1090	13	PERIO_ALL2:2	PERIO_ALL2	0	1	1	3.27902	2.18705	4.91619
5	1	PERIO_ALL2:3	rsv_genusbin1090	13	PERIO_ALL2:3	PERIO_ALL2	0	1	1	3.3737	2.69489	4.2235
5	1	PERIO_ALL2:4	rsv_genusbin1090	13	PERIO_ALL2:4	PERIO_ALL2	0	1	1	10.661	7.26102	15.6532
5	1	PERIO_ALL2:77	rsv_genusbin1090	13	PERIO_ALL2:77	PERIO_ALL2	0	1	1	1.67682	1.13839	2.46992
5	1	PERIO_ALL2:88	rsv_genusbin1090	13	PERIO_ALL2:88	PERIO_ALL2	0	1	1	0.106926	0.0256732	0.445333
5	1	PERIO_ALL2:99	rsv_genusbin1090	13	PERIO_ALL2:99	PERIO_ALL2	0	1	1	2.27755	1.63622	3.17025
5	1	POVERTY:1	rsv_genusbin1090	14	POVERTY:1	POVERTY	0.0039	1	0	1	1	1
5	1	POVERTY:2	rsv_genusbin1090	14	POVERTY:2	POVERTY	0.0039	1	0	0.93339	0.732133	1.18997
5	1	POVERTY:3	rsv_genusbin1090	14	POVERTY:3	POVERTY	0.0039	1	0	0.736766	0.547307	0.99181
5	1	POVERTY:4	rsv_genusbin1090	14	POVERTY:4	POVERTY	0.0039	1	0	0.671591	0.550756	0.818937
5	1	POVERTY:99	rsv_genusbin1090	14	POVERTY:99	POVERTY	0.0039	1	0	0.809865	0.616399	1.06405
5	1	RACECAT:1	rsv_genusbin1090	15	RACECAT:1	RACECAT	0	1	1	1.90426	1.48988	2.43389
5	1	RACECAT:2	rsv_genusbin1090	15	RACECAT:2	RACECAT	0	1	1	1.77602	1.35844	2.32196
5	1	RACECAT:3	rsv_genusbin1090	15	RACECAT:3	RACECAT	0	1	1	1	1	1
5	1	RACECAT:4	rsv_genusbin1090	15	RACECAT:4	RACECAT	0	1	1	1.64112	1.30691	2.06078
5	1	RACECAT:5	rsv_genusbin1090	15	RACECAT:5	RACECAT	0	1	1	1.8957	1.41571	2.53843
5	1	Intercept	rsv_genusbin1090	16	Intercept	MODEL MINUS INTERCEPT	0	1	1	0.00215285	0.00042498	0.0109059
5	1		rsv_genusbin1090	16	Intercept	INTERCEPT		1	1	0.00215285	0.00042498	0.0109059
5	1	SPL5AGE2	rsv_genusbin1095	1	SPL5AGE2	EFFECT_1	0.007	1	0	1.00021	0.999496	1.00093
5	1	SPL5AGE3	rsv_genusbin1095	1	SPL5AGE3	EFFECT_1	0.007	1	0	1.0002	0.999495	1.00091
5	1	AGE	rsv_genusbin1095	1	AGE	EFFECT_1	0.007	1	0	1.22505	1.05438	1.42336
5	1	SPL5AGE1	rsv_genusbin1095	1	SPL5AGE1	EFFECT_1	0.007	1	0	0.999804	0.999478	1.00013
5	1	ALC_DK:0	rsv_genusbin1095	2	ALC_DK:0	ALC_DK	0.4638	1	0	1	1	1
5	1	ALC_DK:1	rsv_genusbin1095	2	ALC_DK:1	ALC_DK	0.4638	1	0	1.04035	0.625432	1.73051
5	1	ALC_DK:2	rsv_genusbin1095	2	ALC_DK:2	ALC_DK	0.4638	1	0	0.921876	0.646411	1.31473
5	1	ALC_DK:3	rsv_genusbin1095	2	ALC_DK:3	ALC_DK	0.4638	1	0	1.12688	0.734081	1.72986
5	1	ALC_DK:4	rsv_genusbin1095	2	ALC_DK:4	ALC_DK	0.4638	1	0	1.59873	0.82382	3.10253
5	1	ALC_DK:5	rsv_genusbin1095	2	ALC_DK:5	ALC_DK	0.4638	1	0	0.845926	0.500408	1.43001
5	1	ALC_DK:99	rsv_genusbin1095	2	ALC_DK:99	ALC_DK	0.4638	1	0	1.09734	0.701432	1.7167
5	1	takes rx for antibiotic:0	rsv_genusbin1095	3	takes rx for antibiotic:0	ANTIBIOFL	0.0475	1	0	1	1	1
5	1	takes rx for antibiotic:1	rsv_genusbin1095	3	takes rx for antibiotic:1	ANTIBIOFL	0.0475	1	0	0.435425	0.191452	0.9903
5	1	takes rx for antihyperlipidemic:0	rsv_genusbin1095	4	takes rx for antihyperlipidemic:0	ANTILIPFL	0.2213	1	0	1	1	1
5	1	takes rx for antihyperlipidemic:1	rsv_genusbin1095	4	takes rx for antihyperlipidemic:1	ANTILIPFL	0.2213	1	0	0.772717	0.507306	1.17698
5	1	BMI2:1	rsv_genusbin1095	5	BMI2:1	BMI2	0.8987	1	0	1.30142	0.557484	3.03811
5	1	BMI2:2	rsv_genusbin1095	5	BMI2:2	BMI2	0.8987	1	0	1	1	1
5	1	BMI2:3	rsv_genusbin1095	5	BMI2:3	BMI2	0.8987	1	0	1.07207	0.723397	1.58879
5	1	BMI2:4	rsv_genusbin1095	5	BMI2:4	BMI2	0.8987	1	0	1.0301	0.705236	1.50462
5	1	BMI2:5	rsv_genusbin1095	5	BMI2:5	BMI2	0.8987	1	0	0.928183	0.63582	1.35498
5	1	EDUCAT2:1	rsv_genusbin1095	6	EDUCAT2:1	EDUCAT2	0.0052	1	0	1	1	1
5	1	EDUCAT2:2	rsv_genusbin1095	6	EDUCAT2:2	EDUCAT2	0.0052	1	0	0.754446	0.55949	1.01734
5	1	EDUCAT2:3	rsv_genusbin1095	6	EDUCAT2:3	EDUCAT2	0.0052	1	0	0.59852	0.443311	0.808071
5	1	GENDER:1	rsv_genusbin1095	7	GENDER:1	GENDER	0.3427	1	0	1	1	1
5	1	GENDER:2	rsv_genusbin1095	7	GENDER:2	GENDER	0.3427	1	0	0.855899	0.616032	1.18917
5	1	takes rx for GERD:0	rsv_genusbin1095	8	takes rx for GERD:0	GERDFL	0.6875	1	0	1	1	1
5	1	takes rx for GERD:1	rsv_genusbin1095	8	takes rx for GERD:1	GERDFL	0.6875	1	0	0.890611	0.498302	1.59178
5	1	diabetes based on 2 lab variables and 3 diq questions:0	rsv_genusbin1095	9	diabetes based on 2 lab variables and 3 diq questions:0	NEWLABDIABETES	0.2848	1	0	1	1	1
5	1	diabetes based on 2 lab variables and 3 diq questions:1	rsv_genusbin1095	9	diabetes based on 2 lab variables and 3 diq questions:1	NEWLABDIABETES	0.2848	1	0	1.22696	0.836782	1.79908
5	1	LABHYPERTENSION:0	rsv_genusbin1095	10	LABHYPERTENSION:0	LABHYPERTENSION	0.0663	1	0	1	1	1
5	1	LABHYPERTENSION:1	rsv_genusbin1095	10	LABHYPERTENSION:1	LABHYPERTENSION	0.0663	1	0	1.26489	0.983416	1.62693
5	1	MARITAL2:1	rsv_genusbin1095	11	MARITAL2:1	MARITAL2	0.2414	1	0	1	1	1
5	1	MARITAL2:2	rsv_genusbin1095	11	MARITAL2:2	MARITAL2	0.2414	1	0	0.927844	0.683876	1.25884
5	1	MARITAL2:3	rsv_genusbin1095	11	MARITAL2:3	MARITAL2	0.2414	1	0	1.17618	0.826271	1.67428
5	1	NSMOKING2:1	rsv_genusbin1095	12	NSMOKING2:1	NSMOKING2	0.5393	1	0	1	1	1
5	1	NSMOKING2:2	rsv_genusbin1095	12	NSMOKING2:2	NSMOKING2	0.5393	1	0	0.88027	0.638264	1.21404
5	1	NSMOKING2:3	rsv_genusbin1095	12	NSMOKING2:3	NSMOKING2	0.5393	1	0	0.867003	0.585447	1.28397
5	1	PERIO_ALL2:1	rsv_genusbin1095	13	PERIO_ALL2:1	PERIO_ALL2	0	1	1	1	1	1
5	1	PERIO_ALL2:2	rsv_genusbin1095	13	PERIO_ALL2:2	PERIO_ALL2	0	1	1	3.55911	2.2798	5.55633
5	1	PERIO_ALL2:3	rsv_genusbin1095	13	PERIO_ALL2:3	PERIO_ALL2	0	1	1	3.55493	2.25574	5.60239
5	1	PERIO_ALL2:4	rsv_genusbin1095	13	PERIO_ALL2:4	PERIO_ALL2	0	1	1	7.61311	4.77774	12.1312
5	1	PERIO_ALL2:77	rsv_genusbin1095	13	PERIO_ALL2:77	PERIO_ALL2	0	1	1	5.62455	2.49734	12.6677
5	1	PERIO_ALL2:88	rsv_genusbin1095	13	PERIO_ALL2:88	PERIO_ALL2	0	1	1	0.180434	0.0243403	1.33755
5	1	PERIO_ALL2:99	rsv_genusbin1095	13	PERIO_ALL2:99	PERIO_ALL2	0	1	1	2.28252	1.37064	3.80106
5	1	POVERTY:1	rsv_genusbin1095	14	POVERTY:1	POVERTY	0.1004	1	0	1	1	1
5	1	POVERTY:2	rsv_genusbin1095	14	POVERTY:2	POVERTY	0.1004	1	0	0.858737	0.654903	1.12601
5	1	POVERTY:3	rsv_genusbin1095	14	POVERTY:3	POVERTY	0.1004	1	0	0.930119	0.619011	1.39759
5	1	POVERTY:4	rsv_genusbin1095	14	POVERTY:4	POVERTY	0.1004	1	0	0.708327	0.519688	0.965439
5	1	POVERTY:99	rsv_genusbin1095	14	POVERTY:99	POVERTY	0.1004	1	0	0.694264	0.468268	1.02933
5	1	RACECAT:1	rsv_genusbin1095	15	RACECAT:1	RACECAT	0	1	1	6.54395	4.3693	9.80096
5	1	RACECAT:2	rsv_genusbin1095	15	RACECAT:2	RACECAT	0	1	1	5.45385	3.48473	8.53568
5	1	RACECAT:3	rsv_genusbin1095	15	RACECAT:3	RACECAT	0	1	1	1	1	1
5	1	RACECAT:4	rsv_genusbin1095	15	RACECAT:4	RACECAT	0	1	1	4.93283	3.05629	7.96156
5	1	RACECAT:5	rsv_genusbin1095	15	RACECAT:5	RACECAT	0	1	1	5.59326	3.29747	9.48746
5	1	Intercept	rsv_genusbin1095	16	Intercept	MODEL MINUS INTERCEPT	0	1	1	1.72e-05	2.2e-07	0.00134785
5	1		rsv_genusbin1095	16	Intercept	INTERCEPT		1	1	1.72e-05	2.2e-07	0.00134785
5	1	SPL5AGE2	rsv_genusbin1096	1	SPL5AGE2	EFFECT_1	0.9326	1	0	0.999974	0.999161	1.00079
5	1	SPL5AGE3	rsv_genusbin1096	1	SPL5AGE3	EFFECT_1	0.9326	1	0	1.00003	0.998942	1.00113
5	1	AGE	rsv_genusbin1096	1	AGE	EFFECT_1	0.9326	1	0	1.01946	0.922981	1.12601
5	1	SPL5AGE1	rsv_genusbin1096	1	SPL5AGE1	EFFECT_1	0.9326	1	0	1	0.999696	1.00031
5	1	ALC_DK:0	rsv_genusbin1096	2	ALC_DK:0	ALC_DK	0.0287	1	0	1	1	1
5	1	ALC_DK:1	rsv_genusbin1096	2	ALC_DK:1	ALC_DK	0.0287	1	0	0.726053	0.390615	1.34954
5	1	ALC_DK:2	rsv_genusbin1096	2	ALC_DK:2	ALC_DK	0.0287	1	0	0.760005	0.426543	1.35416
5	1	ALC_DK:3	rsv_genusbin1096	2	ALC_DK:3	ALC_DK	0.0287	1	0	0.701998	0.378498	1.30199
5	1	ALC_DK:4	rsv_genusbin1096	2	ALC_DK:4	ALC_DK	0.0287	1	0	0.906454	0.393611	2.08749
5	1	ALC_DK:5	rsv_genusbin1096	2	ALC_DK:5	ALC_DK	0.0287	1	0	1.24365	0.664994	2.32584
5	1	ALC_DK:99	rsv_genusbin1096	2	ALC_DK:99	ALC_DK	0.0287	1	0	0.443642	0.209323	0.94026
5	1	takes rx for antibiotic:0	rsv_genusbin1096	3	takes rx for antibiotic:0	ANTIBIOFL	0.0989	1	0	1	1	1
5	1	takes rx for antibiotic:1	rsv_genusbin1096	3	takes rx for antibiotic:1	ANTIBIOFL	0.0989	1	0	1.6947	0.900769	3.18839
5	1	takes rx for antihyperlipidemic:0	rsv_genusbin1096	4	takes rx for antihyperlipidemic:0	ANTILIPFL	0.8995	1	0	1	1	1
5	1	takes rx for antihyperlipidemic:1	rsv_genusbin1096	4	takes rx for antihyperlipidemic:1	ANTILIPFL	0.8995	1	0	1.04602	0.509404	2.14793
5	1	BMI2:1	rsv_genusbin1096	5	BMI2:1	BMI2	0.7815	1	0	1.34423	0.387963	4.65755
5	1	BMI2:2	rsv_genusbin1096	5	BMI2:2	BMI2	0.7815	1	0	1	1	1
5	1	BMI2:3	rsv_genusbin1096	5	BMI2:3	BMI2	0.7815	1	0	1.18516	0.716641	1.96
5	1	BMI2:4	rsv_genusbin1096	5	BMI2:4	BMI2	0.7815	1	0	0.883544	0.56057	1.3926
5	1	BMI2:5	rsv_genusbin1096	5	BMI2:5	BMI2	0.7815	1	0	1.24535	0.680865	2.27783
5	1	EDUCAT2:1	rsv_genusbin1096	6	EDUCAT2:1	EDUCAT2	0.7583	1	0	1	1	1
5	1	EDUCAT2:2	rsv_genusbin1096	6	EDUCAT2:2	EDUCAT2	0.7583	1	0	0.853065	0.404235	1.80024
5	1	EDUCAT2:3	rsv_genusbin1096	6	EDUCAT2:3	EDUCAT2	0.7583	1	0	1.04592	0.588252	1.85967
5	1	GENDER:1	rsv_genusbin1096	7	GENDER:1	GENDER	0.0125	1	0	1	1	1
5	1	GENDER:2	rsv_genusbin1096	7	GENDER:2	GENDER	0.0125	1	0	0.562386	0.360983	0.876157
5	1	takes rx for GERD:0	rsv_genusbin1096	8	takes rx for GERD:0	GERDFL	0.2333	1	0	1	1	1
5	1	takes rx for GERD:1	rsv_genusbin1096	8	takes rx for GERD:1	GERDFL	0.2333	1	0	0.569919	0.222139	1.46218
5	1	diabetes based on 2 lab variables and 3 diq questions:0	rsv_genusbin1096	9	diabetes based on 2 lab variables and 3 diq questions:0	NEWLABDIABETES	0.9443	1	0	1	1	1
5	1	diabetes based on 2 lab variables and 3 diq questions:1	rsv_genusbin1096	9	diabetes based on 2 lab variables and 3 diq questions:1	NEWLABDIABETES	0.9443	1	0	0.978898	0.528443	1.81333
5	1	LABHYPERTENSION:0	rsv_genusbin1096	10	LABHYPERTENSION:0	LABHYPERTENSION	0.3635	1	0	1	1	1
5	1	LABHYPERTENSION:1	rsv_genusbin1096	10	LABHYPERTENSION:1	LABHYPERTENSION	0.3635	1	0	1.189	0.811295	1.74254
5	1	MARITAL2:1	rsv_genusbin1096	11	MARITAL2:1	MARITAL2	0.4072	1	0	1	1	1
5	1	MARITAL2:2	rsv_genusbin1096	11	MARITAL2:2	MARITAL2	0.4072	1	0	1.10713	0.584344	2.09761
5	1	MARITAL2:3	rsv_genusbin1096	11	MARITAL2:3	MARITAL2	0.4072	1	0	1.44369	0.727175	2.8662
5	1	NSMOKING2:1	rsv_genusbin1096	12	NSMOKING2:1	NSMOKING2	0.3149	1	0	1	1	1
5	1	NSMOKING2:2	rsv_genusbin1096	12	NSMOKING2:2	NSMOKING2	0.3149	1	0	0.964702	0.603512	1.54206
5	1	NSMOKING2:3	rsv_genusbin1096	12	NSMOKING2:3	NSMOKING2	0.3149	1	0	1.42941	0.844859	2.41842
5	1	PERIO_ALL2:1	rsv_genusbin1096	13	PERIO_ALL2:1	PERIO_ALL2	0.0795	1	0	1	1	1
5	1	PERIO_ALL2:2	rsv_genusbin1096	13	PERIO_ALL2:2	PERIO_ALL2	0.0795	1	0	0.488949	0.259724	0.920484
5	1	PERIO_ALL2:3	rsv_genusbin1096	13	PERIO_ALL2:3	PERIO_ALL2	0.0795	1	0	1.08406	0.643873	1.82519
5	1	PERIO_ALL2:4	rsv_genusbin1096	13	PERIO_ALL2:4	PERIO_ALL2	0.0795	1	0	1.14701	0.456051	2.88486
5	1	PERIO_ALL2:77	rsv_genusbin1096	13	PERIO_ALL2:77	PERIO_ALL2	0.0795	1	0	1.19029	0.479455	2.95499
5	1	PERIO_ALL2:88	rsv_genusbin1096	13	PERIO_ALL2:88	PERIO_ALL2	0.0795	1	0	0.256467	0.0940569	0.699312
5	1	PERIO_ALL2:99	rsv_genusbin1096	13	PERIO_ALL2:99	PERIO_ALL2	0.0795	1	0	1.05862	0.498587	2.24769
5	1	POVERTY:1	rsv_genusbin1096	14	POVERTY:1	POVERTY	0.7792	1	0	1	1	1
5	1	POVERTY:2	rsv_genusbin1096	14	POVERTY:2	POVERTY	0.7792	1	0	0.839476	0.500961	1.40674
5	1	POVERTY:3	rsv_genusbin1096	14	POVERTY:3	POVERTY	0.7792	1	0	0.943572	0.441317	2.01744
5	1	POVERTY:4	rsv_genusbin1096	14	POVERTY:4	POVERTY	0.7792	1	0	1.06191	0.56086	2.01059
5	1	POVERTY:99	rsv_genusbin1096	14	POVERTY:99	POVERTY	0.7792	1	0	1.19587	0.540941	2.64372
5	1	RACECAT:1	rsv_genusbin1096	15	RACECAT:1	RACECAT	0.0042	1	0	0.39231	0.224381	0.685918
5	1	RACECAT:2	rsv_genusbin1096	15	RACECAT:2	RACECAT	0.0042	1	0	0.447493	0.239247	0.837
5	1	RACECAT:3	rsv_genusbin1096	15	RACECAT:3	RACECAT	0.0042	1	0	1	1	1
5	1	RACECAT:4	rsv_genusbin1096	15	RACECAT:4	RACECAT	0.0042	1	0	0.795901	0.508729	1.24518
5	1	RACECAT:5	rsv_genusbin1096	15	RACECAT:5	RACECAT	0.0042	1	0	0.648563	0.356512	1.17986
5	1	Intercept	rsv_genusbin1096	16	Intercept	MODEL MINUS INTERCEPT	0	1	1	0.0220154	0.00232604	0.20837
5	1		rsv_genusbin1096	16	Intercept	INTERCEPT		1	1	0.0220154	0.00232604	0.20837
5	1	SPL5AGE2	rsv_genusbin1097	1	SPL5AGE2	EFFECT_1	0	1	1	1.00058	1.00012	1.00105
5	1	SPL5AGE3	rsv_genusbin1097	1	SPL5AGE3	EFFECT_1	0	1	1	0.999794	0.999238	1.00035
5	1	AGE	rsv_genusbin1097	1	AGE	EFFECT_1	0	1	1	1.18579	1.10023	1.27801
5	1	SPL5AGE1	rsv_genusbin1097	1	SPL5AGE1	EFFECT_1	0	1	1	0.999673	0.99948	0.999866
5	1	ALC_DK:0	rsv_genusbin1097	2	ALC_DK:0	ALC_DK	0.7577	1	0	1	1	1
5	1	ALC_DK:1	rsv_genusbin1097	2	ALC_DK:1	ALC_DK	0.7577	1	0	1.04464	0.647822	1.68452
5	1	ALC_DK:2	rsv_genusbin1097	2	ALC_DK:2	ALC_DK	0.7577	1	0	1.2356	0.808382	1.88858
5	1	ALC_DK:3	rsv_genusbin1097	2	ALC_DK:3	ALC_DK	0.7577	1	0	0.975447	0.647095	1.47041
5	1	ALC_DK:4	rsv_genusbin1097	2	ALC_DK:4	ALC_DK	0.7577	1	0	0.902165	0.487311	1.67019
5	1	ALC_DK:5	rsv_genusbin1097	2	ALC_DK:5	ALC_DK	0.7577	1	0	1.09354	0.697261	1.71505
5	1	ALC_DK:99	rsv_genusbin1097	2	ALC_DK:99	ALC_DK	0.7577	1	0	1.10768	0.68552	1.78981
5	1	takes rx for antibiotic:0	rsv_genusbin1097	3	takes rx for antibiotic:0	ANTIBIOFL	0.1212	1	0	1	1	1
5	1	takes rx for antibiotic:1	rsv_genusbin1097	3	takes rx for antibiotic:1	ANTIBIOFL	0.1212	1	0	0.721798	0.475681	1.09526
5	1	takes rx for antihyperlipidemic:0	rsv_genusbin1097	4	takes rx for antihyperlipidemic:0	ANTILIPFL	0.1459	1	0	1	1	1
5	1	takes rx for antihyperlipidemic:1	rsv_genusbin1097	4	takes rx for antihyperlipidemic:1	ANTILIPFL	0.1459	1	0	0.788735	0.570338	1.09076
5	1	BMI2:1	rsv_genusbin1097	5	BMI2:1	BMI2	0.4217	1	0	0.976988	0.507028	1.88255
5	1	BMI2:2	rsv_genusbin1097	5	BMI2:2	BMI2	0.4217	1	0	1	1	1
5	1	BMI2:3	rsv_genusbin1097	5	BMI2:3	BMI2	0.4217	1	0	1.28654	0.988885	1.6738
5	1	BMI2:4	rsv_genusbin1097	5	BMI2:4	BMI2	0.4217	1	0	1.17531	0.91866	1.50366
5	1	BMI2:5	rsv_genusbin1097	5	BMI2:5	BMI2	0.4217	1	0	1.10116	0.833602	1.4546
5	1	EDUCAT2:1	rsv_genusbin1097	6	EDUCAT2:1	EDUCAT2	0.0026	1	0	1	1	1
5	1	EDUCAT2:2	rsv_genusbin1097	6	EDUCAT2:2	EDUCAT2	0.0026	1	0	0.785228	0.580849	1.06152
5	1	EDUCAT2:3	rsv_genusbin1097	6	EDUCAT2:3	EDUCAT2	0.0026	1	0	0.585207	0.438169	0.781586
5	1	GENDER:1	rsv_genusbin1097	7	GENDER:1	GENDER	0.7352	1	0	1	1	1
5	1	GENDER:2	rsv_genusbin1097	7	GENDER:2	GENDER	0.7352	1	0	0.95344	0.717416	1.26711
5	1	takes rx for GERD:0	rsv_genusbin1097	8	takes rx for GERD:0	GERDFL	0.5972	1	0	1	1	1
5	1	takes rx for GERD:1	rsv_genusbin1097	8	takes rx for GERD:1	GERDFL	0.5972	1	0	0.896976	0.592553	1.35779
5	1	diabetes based on 2 lab variables and 3 diq questions:0	rsv_genusbin1097	9	diabetes based on 2 lab variables and 3 diq questions:0	NEWLABDIABETES	0.02	1	0	1	1	1
5	1	diabetes based on 2 lab variables and 3 diq questions:1	rsv_genusbin1097	9	diabetes based on 2 lab variables and 3 diq questions:1	NEWLABDIABETES	0.02	1	0	0.663908	0.472099	0.933649
5	1	LABHYPERTENSION:0	rsv_genusbin1097	10	LABHYPERTENSION:0	LABHYPERTENSION	0.0094	1	0	1	1	1
5	1	LABHYPERTENSION:1	rsv_genusbin1097	10	LABHYPERTENSION:1	LABHYPERTENSION	0.0094	1	0	0.767161	0.630952	0.932774
5	1	MARITAL2:1	rsv_genusbin1097	11	MARITAL2:1	MARITAL2	0.1992	1	0	1	1	1
5	1	MARITAL2:2	rsv_genusbin1097	11	MARITAL2:2	MARITAL2	0.1992	1	0	0.790069	0.608735	1.02542
5	1	MARITAL2:3	rsv_genusbin1097	11	MARITAL2:3	MARITAL2	0.1992	1	0	0.819935	0.56052	1.19941
5	1	NSMOKING2:1	rsv_genusbin1097	12	NSMOKING2:1	NSMOKING2	0.5772	1	0	1	1	1
5	1	NSMOKING2:2	rsv_genusbin1097	12	NSMOKING2:2	NSMOKING2	0.5772	1	0	1.12752	0.78125	1.62727
5	1	NSMOKING2:3	rsv_genusbin1097	12	NSMOKING2:3	NSMOKING2	0.5772	1	0	1.12457	0.878311	1.43988
5	1	PERIO_ALL2:1	rsv_genusbin1097	13	PERIO_ALL2:1	PERIO_ALL2	0	1	1	1	1	1
5	1	PERIO_ALL2:2	rsv_genusbin1097	13	PERIO_ALL2:2	PERIO_ALL2	0	1	1	2.63542	1.47465	4.70991
5	1	PERIO_ALL2:3	rsv_genusbin1097	13	PERIO_ALL2:3	PERIO_ALL2	0	1	1	3.65826	2.54567	5.25711
5	1	PERIO_ALL2:4	rsv_genusbin1097	13	PERIO_ALL2:4	PERIO_ALL2	0	1	1	7.12546	4.8774	10.4097
5	1	PERIO_ALL2:77	rsv_genusbin1097	13	PERIO_ALL2:77	PERIO_ALL2	0	1	1	2.49437	1.468	4.23835
5	1	PERIO_ALL2:88	rsv_genusbin1097	13	PERIO_ALL2:88	PERIO_ALL2	0	1	1	0.153163	0.042779	0.548374
5	1	PERIO_ALL2:99	rsv_genusbin1097	13	PERIO_ALL2:99	PERIO_ALL2	0	1	1	3.02325	1.7718	5.15864
5	1	POVERTY:1	rsv_genusbin1097	14	POVERTY:1	POVERTY	0.0142	1	0	1	1	1
5	1	POVERTY:2	rsv_genusbin1097	14	POVERTY:2	POVERTY	0.0142	1	0	0.99933	0.747258	1.33643
5	1	POVERTY:3	rsv_genusbin1097	14	POVERTY:3	POVERTY	0.0142	1	0	0.876951	0.56741	1.35536
5	1	POVERTY:4	rsv_genusbin1097	14	POVERTY:4	POVERTY	0.0142	1	0	0.726694	0.521378	1.01286
5	1	POVERTY:99	rsv_genusbin1097	14	POVERTY:99	POVERTY	0.0142	1	0	0.60584	0.437602	0.838757
5	1	RACECAT:1	rsv_genusbin1097	15	RACECAT:1	RACECAT	0	1	1	1.57126	1.26839	1.94646
5	1	RACECAT:2	rsv_genusbin1097	15	RACECAT:2	RACECAT	0	1	1	1.47954	1.07012	2.04562
5	1	RACECAT:3	rsv_genusbin1097	15	RACECAT:3	RACECAT	0	1	1	1	1	1
5	1	RACECAT:4	rsv_genusbin1097	15	RACECAT:4	RACECAT	0	1	1	1.82032	1.40374	2.36053
5	1	RACECAT:5	rsv_genusbin1097	15	RACECAT:5	RACECAT	0	1	1	1.06311	0.7207	1.56821
5	1	Intercept	rsv_genusbin1097	16	Intercept	MODEL MINUS INTERCEPT	0	1	1	0.000741139	0.000104886	0.00523701
5	1		rsv_genusbin1097	16	Intercept	INTERCEPT		1	1	0.000741139	0.000104886	0.00523701
5	1	SPL5AGE2	rsv_genusbin1133	1	SPL5AGE2	EFFECT_1	0.1751	1	0	1.00004	0.999105	1.00098
5	1	SPL5AGE3	rsv_genusbin1133	1	SPL5AGE3	EFFECT_1	0.1751	1	0	1.0002	0.999058	1.00135
5	1	AGE	rsv_genusbin1133	1	AGE	EFFECT_1	0.1751	1	0	1.04839	0.895849	1.2269
5	1	SPL5AGE1	rsv_genusbin1133	1	SPL5AGE1	EFFECT_1	0.1751	1	0	0.999943	0.999574	1.00031
5	1	ALC_DK:0	rsv_genusbin1133	2	ALC_DK:0	ALC_DK	0.0009	1	0	1	1	1
5	1	ALC_DK:1	rsv_genusbin1133	2	ALC_DK:1	ALC_DK	0.0009	1	0	1.14423	0.448302	2.92052
5	1	ALC_DK:2	rsv_genusbin1133	2	ALC_DK:2	ALC_DK	0.0009	1	0	1.49165	0.728385	3.05471
5	1	ALC_DK:3	rsv_genusbin1133	2	ALC_DK:3	ALC_DK	0.0009	1	0	2.16448	1.04847	4.46838
5	1	ALC_DK:4	rsv_genusbin1133	2	ALC_DK:4	ALC_DK	0.0009	1	0	7.50558	2.45289	22.9663
5	1	ALC_DK:5	rsv_genusbin1133	2	ALC_DK:5	ALC_DK	0.0009	1	0	2.93903	1.12118	7.70432
5	1	ALC_DK:99	rsv_genusbin1133	2	ALC_DK:99	ALC_DK	0.0009	1	0	1.69357	0.71934	3.98723
5	1	takes rx for antibiotic:0	rsv_genusbin1133	3	takes rx for antibiotic:0	ANTIBIOFL	0.5571	1	0	1	1	1
5	1	takes rx for antibiotic:1	rsv_genusbin1133	3	takes rx for antibiotic:1	ANTIBIOFL	0.5571	1	0	0.731009	0.249587	2.14103
5	1	takes rx for antihyperlipidemic:0	rsv_genusbin1133	4	takes rx for antihyperlipidemic:0	ANTILIPFL	0.7841	1	0	1	1	1
5	1	takes rx for antihyperlipidemic:1	rsv_genusbin1133	4	takes rx for antihyperlipidemic:1	ANTILIPFL	0.7841	1	0	0.904899	0.433516	1.88884
5	1	BMI2:1	rsv_genusbin1133	5	BMI2:1	BMI2	0.7925	1	0	0.545282	0.200907	1.47995
5	1	BMI2:2	rsv_genusbin1133	5	BMI2:2	BMI2	0.7925	1	0	1	1	1
5	1	BMI2:3	rsv_genusbin1133	5	BMI2:3	BMI2	0.7925	1	0	0.965252	0.605018	1.53997
5	1	BMI2:4	rsv_genusbin1133	5	BMI2:4	BMI2	0.7925	1	0	0.875514	0.449388	1.70571
5	1	BMI2:5	rsv_genusbin1133	5	BMI2:5	BMI2	0.7925	1	0	0.868748	0.470927	1.60263
5	1	EDUCAT2:1	rsv_genusbin1133	6	EDUCAT2:1	EDUCAT2	0.684	1	0	1	1	1
5	1	EDUCAT2:2	rsv_genusbin1133	6	EDUCAT2:2	EDUCAT2	0.684	1	0	1.00236	0.597169	1.68248
5	1	EDUCAT2:3	rsv_genusbin1133	6	EDUCAT2:3	EDUCAT2	0.684	1	0	1.20547	0.781263	1.86
5	1	GENDER:1	rsv_genusbin1133	7	GENDER:1	GENDER	0.6792	1	0	1	1	1
5	1	GENDER:2	rsv_genusbin1133	7	GENDER:2	GENDER	0.6792	1	0	1.10746	0.673209	1.82182
5	1	takes rx for GERD:0	rsv_genusbin1133	8	takes rx for GERD:0	GERDFL	0.7846	1	0	1	1	1
5	1	takes rx for GERD:1	rsv_genusbin1133	8	takes rx for GERD:1	GERDFL	0.7846	1	0	0.904081	0.429471	1.90318
5	1	diabetes based on 2 lab variables and 3 diq questions:0	rsv_genusbin1133	9	diabetes based on 2 lab variables and 3 diq questions:0	NEWLABDIABETES	0.0388	1	0	1	1	1
5	1	diabetes based on 2 lab variables and 3 diq questions:1	rsv_genusbin1133	9	diabetes based on 2 lab variables and 3 diq questions:1	NEWLABDIABETES	0.0388	1	0	1.93198	1.03667	3.60053
5	1	LABHYPERTENSION:0	rsv_genusbin1133	10	LABHYPERTENSION:0	LABHYPERTENSION	0.5115	1	0	1	1	1
5	1	LABHYPERTENSION:1	rsv_genusbin1133	10	LABHYPERTENSION:1	LABHYPERTENSION	0.5115	1	0	1.2092	0.675509	2.16453
5	1	MARITAL2:1	rsv_genusbin1133	11	MARITAL2:1	MARITAL2	0.3145	1	0	1	1	1
5	1	MARITAL2:2	rsv_genusbin1133	11	MARITAL2:2	MARITAL2	0.3145	1	0	1.2655	0.763662	2.09712
5	1	MARITAL2:3	rsv_genusbin1133	11	MARITAL2:3	MARITAL2	0.3145	1	0	1.52802	0.818864	2.85133
5	1	NSMOKING2:1	rsv_genusbin1133	12	NSMOKING2:1	NSMOKING2	0.0789	1	0	1	1	1
5	1	NSMOKING2:2	rsv_genusbin1133	12	NSMOKING2:2	NSMOKING2	0.0789	1	0	0.902141	0.449622	1.81009
5	1	NSMOKING2:3	rsv_genusbin1133	12	NSMOKING2:3	NSMOKING2	0.0789	1	0	0.602885	0.386805	0.939673
5	1	PERIO_ALL2:1	rsv_genusbin1133	13	PERIO_ALL2:1	PERIO_ALL2	0.0006	1	0	1	1	1
5	1	PERIO_ALL2:2	rsv_genusbin1133	13	PERIO_ALL2:2	PERIO_ALL2	0.0006	1	0	3.07363	0.820285	11.517
5	1	PERIO_ALL2:3	rsv_genusbin1133	13	PERIO_ALL2:3	PERIO_ALL2	0.0006	1	0	1.09139	0.607158	1.9618
5	1	PERIO_ALL2:4	rsv_genusbin1133	13	PERIO_ALL2:4	PERIO_ALL2	0.0006	1	0	1.51751	0.449387	5.12438
5	1	PERIO_ALL2:77	rsv_genusbin1133	13	PERIO_ALL2:77	PERIO_ALL2	0.0006	1	0	1.7393	0.316172	9.56811
5	1	PERIO_ALL2:88	rsv_genusbin1133	13	PERIO_ALL2:88	PERIO_ALL2	0.0006	1	0	0.12552	0.0475555	0.331301
5	1	PERIO_ALL2:99	rsv_genusbin1133	13	PERIO_ALL2:99	PERIO_ALL2	0.0006	1	0	0.650431	0.298601	1.41681
5	1	POVERTY:1	rsv_genusbin1133	14	POVERTY:1	POVERTY	0.1293	1	0	1	1	1
5	1	POVERTY:2	rsv_genusbin1133	14	POVERTY:2	POVERTY	0.1293	1	0	0.733594	0.439102	1.22559
5	1	POVERTY:3	rsv_genusbin1133	14	POVERTY:3	POVERTY	0.1293	1	0	1.119	0.40341	3.10394
5	1	POVERTY:4	rsv_genusbin1133	14	POVERTY:4	POVERTY	0.1293	1	0	0.860617	0.468437	1.58114
5	1	POVERTY:99	rsv_genusbin1133	14	POVERTY:99	POVERTY	0.1293	1	0	3.67574	1.15512	11.6967
5	1	RACECAT:1	rsv_genusbin1133	15	RACECAT:1	RACECAT	0.325	1	0	1.44648	0.871091	2.40193
5	1	RACECAT:2	rsv_genusbin1133	15	RACECAT:2	RACECAT	0.325	1	0	1.65928	0.906057	3.03868
5	1	RACECAT:3	rsv_genusbin1133	15	RACECAT:3	RACECAT	0.325	1	0	1	1	1
5	1	RACECAT:4	rsv_genusbin1133	15	RACECAT:4	RACECAT	0.325	1	0	1.22905	0.734834	2.05566
5	1	RACECAT:5	rsv_genusbin1133	15	RACECAT:5	RACECAT	0.325	1	0	1.3642	0.539872	3.44717
5	1	Intercept	rsv_genusbin1133	16	Intercept	MODEL MINUS INTERCEPT	0	1	1	6.75586	0.0659432	692.136
5	1		rsv_genusbin1133	16	Intercept	INTERCEPT		1	1	6.75586	0.0659432	692.136
5	1	SPL5AGE2	rsv_genusbin1137	1	SPL5AGE2	EFFECT_1	0	1	1	1.0004	0.999629	1.00118
5	1	SPL5AGE3	rsv_genusbin1137	1	SPL5AGE3	EFFECT_1	0	1	1	1.00012	0.998981	1.00125
5	1	AGE	rsv_genusbin1137	1	AGE	EFFECT_1	0	1	1	1.15899	1.07015	1.25521
5	1	SPL5AGE1	rsv_genusbin1137	1	SPL5AGE1	EFFECT_1	0	1	1	0.999708	0.999422	0.999993
5	1	ALC_DK:0	rsv_genusbin1137	2	ALC_DK:0	ALC_DK	0.0879	1	0	1	1	1
5	1	ALC_DK:1	rsv_genusbin1137	2	ALC_DK:1	ALC_DK	0.0879	1	0	1.44471	0.70293	2.96925
5	1	ALC_DK:2	rsv_genusbin1137	2	ALC_DK:2	ALC_DK	0.0879	1	0	1.32528	0.655256	2.68043
5	1	ALC_DK:3	rsv_genusbin1137	2	ALC_DK:3	ALC_DK	0.0879	1	0	2.12352	0.968485	4.65609
5	1	ALC_DK:4	rsv_genusbin1137	2	ALC_DK:4	ALC_DK	0.0879	1	0	3.87741	1.29503	11.6093
5	1	ALC_DK:5	rsv_genusbin1137	2	ALC_DK:5	ALC_DK	0.0879	1	0	2.83863	0.970086	8.30627
5	1	ALC_DK:99	rsv_genusbin1137	2	ALC_DK:99	ALC_DK	0.0879	1	0	2.35588	0.948171	5.85355
5	1	takes rx for antibiotic:0	rsv_genusbin1137	3	takes rx for antibiotic:0	ANTIBIOFL	0.0074	1	0	1	1	1
5	1	takes rx for antibiotic:1	rsv_genusbin1137	3	takes rx for antibiotic:1	ANTIBIOFL	0.0074	1	0	0.128583	0.0297709	0.555358
5	1	takes rx for antihyperlipidemic:0	rsv_genusbin1137	4	takes rx for antihyperlipidemic:0	ANTILIPFL	0.0422	1	0	1	1	1
5	1	takes rx for antihyperlipidemic:1	rsv_genusbin1137	4	takes rx for antihyperlipidemic:1	ANTILIPFL	0.0422	1	0	0.104671	0.0119171	0.91935
5	1	BMI2:1	rsv_genusbin1137	5	BMI2:1	BMI2	0.3081	1	0	0.465195	0.0983601	2.20014
5	1	BMI2:2	rsv_genusbin1137	5	BMI2:2	BMI2	0.3081	1	0	1	1	1
5	1	BMI2:3	rsv_genusbin1137	5	BMI2:3	BMI2	0.3081	1	0	0.583896	0.310804	1.09694
5	1	BMI2:4	rsv_genusbin1137	5	BMI2:4	BMI2	0.3081	1	0	0.681759	0.383802	1.21103
5	1	BMI2:5	rsv_genusbin1137	5	BMI2:5	BMI2	0.3081	1	0	0.937962	0.52639	1.67133
5	1	EDUCAT2:1	rsv_genusbin1137	6	EDUCAT2:1	EDUCAT2	0.0001	1	1	1	1	1
5	1	EDUCAT2:2	rsv_genusbin1137	6	EDUCAT2:2	EDUCAT2	0.0001	1	1	0.769267	0.524882	1.12744
5	1	EDUCAT2:3	rsv_genusbin1137	6	EDUCAT2:3	EDUCAT2	0.0001	1	1	0.315769	0.200672	0.496881
5	1	GENDER:1	rsv_genusbin1137	7	GENDER:1	GENDER	0.7752	1	0	1	1	1
5	1	GENDER:2	rsv_genusbin1137	7	GENDER:2	GENDER	0.7752	1	0	1.05307	0.730807	1.51743
5	1	takes rx for GERD:0	rsv_genusbin1137	8	takes rx for GERD:0	GERDFL	0.2878	1	0	1	1	1
5	1	takes rx for GERD:1	rsv_genusbin1137	8	takes rx for GERD:1	GERDFL	0.2878	1	0	0.424309	0.0844439	2.13204
5	1	diabetes based on 2 lab variables and 3 diq questions:0	rsv_genusbin1137	9	diabetes based on 2 lab variables and 3 diq questions:0	NEWLABDIABETES	0.8428	1	0	1	1	1
5	1	diabetes based on 2 lab variables and 3 diq questions:1	rsv_genusbin1137	9	diabetes based on 2 lab variables and 3 diq questions:1	NEWLABDIABETES	0.8428	1	0	1.0953	0.433533	2.76723
5	1	LABHYPERTENSION:0	rsv_genusbin1137	10	LABHYPERTENSION:0	LABHYPERTENSION	0.9645	1	0	1	1	1
5	1	LABHYPERTENSION:1	rsv_genusbin1137	10	LABHYPERTENSION:1	LABHYPERTENSION	0.9645	1	0	1.00844	0.688797	1.47643
5	1	MARITAL2:1	rsv_genusbin1137	11	MARITAL2:1	MARITAL2	0.0594	1	0	1	1	1
5	1	MARITAL2:2	rsv_genusbin1137	11	MARITAL2:2	MARITAL2	0.0594	1	0	0.742097	0.467356	1.17835
5	1	MARITAL2:3	rsv_genusbin1137	11	MARITAL2:3	MARITAL2	0.0594	1	0	1.5485	0.786281	3.0496
5	1	NSMOKING2:1	rsv_genusbin1137	12	NSMOKING2:1	NSMOKING2	0.0001	1	1	1	1	1
5	1	NSMOKING2:2	rsv_genusbin1137	12	NSMOKING2:2	NSMOKING2	0.0001	1	1	0.630758	0.345184	1.15259
5	1	NSMOKING2:3	rsv_genusbin1137	12	NSMOKING2:3	NSMOKING2	0.0001	1	1	2.00981	1.39998	2.88527
5	1	PERIO_ALL2:1	rsv_genusbin1137	13	PERIO_ALL2:1	PERIO_ALL2	0.0009	1	0	1	1	1
5	1	PERIO_ALL2:2	rsv_genusbin1137	13	PERIO_ALL2:2	PERIO_ALL2	0.0009	1	0	5.01306	1.80204	13.9457
5	1	PERIO_ALL2:3	rsv_genusbin1137	13	PERIO_ALL2:3	PERIO_ALL2	0.0009	1	0	4.07181	1.81974	9.11102
5	1	PERIO_ALL2:4	rsv_genusbin1137	13	PERIO_ALL2:4	PERIO_ALL2	0.0009	1	0	5.64976	2.37302	13.4512
5	1	PERIO_ALL2:77	rsv_genusbin1137	13	PERIO_ALL2:77	PERIO_ALL2	0.0009	1	0	3.71792	1.09414	12.6337
5	1	PERIO_ALL2:88	rsv_genusbin1137	13	PERIO_ALL2:88	PERIO_ALL2	0.0009	1	0
5	1	PERIO_ALL2:99	rsv_genusbin1137	13	PERIO_ALL2:99	PERIO_ALL2	0.0009	1	0	0.447955	0.0802034	2.50194
5	1	POVERTY:1	rsv_genusbin1137	14	POVERTY:1	POVERTY	0.0052	1	0	1	1	1
5	1	POVERTY:2	rsv_genusbin1137	14	POVERTY:2	POVERTY	0.0052	1	0	0.68589	0.41531	1.13276
5	1	POVERTY:3	rsv_genusbin1137	14	POVERTY:3	POVERTY	0.0052	1	0	0.464999	0.215299	1.0043
5	1	POVERTY:4	rsv_genusbin1137	14	POVERTY:4	POVERTY	0.0052	1	0	0.32015	0.166459	0.615741
5	1	POVERTY:99	rsv_genusbin1137	14	POVERTY:99	POVERTY	0.0052	1	0	0.578479	0.313434	1.06765
5	1	RACECAT:1	rsv_genusbin1137	15	RACECAT:1	RACECAT	0	1	1	1.44501	0.877589	2.37931
5	1	RACECAT:2	rsv_genusbin1137	15	RACECAT:2	RACECAT	0	1	1	0.740554	0.34598	1.58512
5	1	RACECAT:3	rsv_genusbin1137	15	RACECAT:3	RACECAT	0	1	1	1	1	1
5	1	RACECAT:4	rsv_genusbin1137	15	RACECAT:4	RACECAT	0	1	1	2.54238	1.5506	4.16849
5	1	RACECAT:5	rsv_genusbin1137	15	RACECAT:5	RACECAT	0	1	1	0.0465612	0.00480995	0.450722
5	1	Intercept	rsv_genusbin1137	16	Intercept	MODEL MINUS INTERCEPT	0	1	1	0.000312552	2.29e-05	0.00426867
5	1		rsv_genusbin1137	16	Intercept	INTERCEPT		1	1	0.000312552	2.29e-05	0.00426867
5	1	SPL5AGE2	rsv_genusbin1139	1	SPL5AGE2	EFFECT_1	0	1	1	1.00046	0.999932	1.00098
5	1	SPL5AGE3	rsv_genusbin1139	1	SPL5AGE3	EFFECT_1	0	1	1	1.00004	0.999324	1.00075
5	1	AGE	rsv_genusbin1139	1	AGE	EFFECT_1	0	1	1	1.11367	1.04205	1.1902
5	1	SPL5AGE1	rsv_genusbin1139	1	SPL5AGE1	EFFECT_1	0	1	1	0.999714	0.999513	0.999915
5	1	ALC_DK:0	rsv_genusbin1139	2	ALC_DK:0	ALC_DK	0.0351	1	0	1	1	1
5	1	ALC_DK:1	rsv_genusbin1139	2	ALC_DK:1	ALC_DK	0.0351	1	0	0.927573	0.577395	1.49013
5	1	ALC_DK:2	rsv_genusbin1139	2	ALC_DK:2	ALC_DK	0.0351	1	0	1.51901	1.09556	2.10612
5	1	ALC_DK:3	rsv_genusbin1139	2	ALC_DK:3	ALC_DK	0.0351	1	0	1.36989	0.933689	2.00989
5	1	ALC_DK:4	rsv_genusbin1139	2	ALC_DK:4	ALC_DK	0.0351	1	0	1.24379	0.662585	2.33482
5	1	ALC_DK:5	rsv_genusbin1139	2	ALC_DK:5	ALC_DK	0.0351	1	0	1.52064	0.96804	2.38867
5	1	ALC_DK:99	rsv_genusbin1139	2	ALC_DK:99	ALC_DK	0.0351	1	0	1.28711	0.807936	2.05046
5	1	takes rx for antibiotic:0	rsv_genusbin1139	3	takes rx for antibiotic:0	ANTIBIOFL	0.0074	1	0	1	1	1
5	1	takes rx for antibiotic:1	rsv_genusbin1139	3	takes rx for antibiotic:1	ANTIBIOFL	0.0074	1	0	0.252253	0.0945111	0.673269
5	1	takes rx for antihyperlipidemic:0	rsv_genusbin1139	4	takes rx for antihyperlipidemic:0	ANTILIPFL	0.0084	1	0	1	1	1
5	1	takes rx for antihyperlipidemic:1	rsv_genusbin1139	4	takes rx for antihyperlipidemic:1	ANTILIPFL	0.0084	1	0	0.343377	0.158043	0.746049
5	1	BMI2:1	rsv_genusbin1139	5	BMI2:1	BMI2	0.7677	1	0	0.798799	0.323282	1.97376
5	1	BMI2:2	rsv_genusbin1139	5	BMI2:2	BMI2	0.7677	1	0	1	1	1
5	1	BMI2:3	rsv_genusbin1139	5	BMI2:3	BMI2	0.7677	1	0	1.22034	0.845104	1.76217
5	1	BMI2:4	rsv_genusbin1139	5	BMI2:4	BMI2	0.7677	1	0	1.09864	0.780546	1.54637
5	1	BMI2:5	rsv_genusbin1139	5	BMI2:5	BMI2	0.7677	1	0	1.09383	0.683776	1.74979
5	1	EDUCAT2:1	rsv_genusbin1139	6	EDUCAT2:1	EDUCAT2	0.0001	1	1	1	1	1
5	1	EDUCAT2:2	rsv_genusbin1139	6	EDUCAT2:2	EDUCAT2	0.0001	1	1	0.613409	0.464072	0.810803
5	1	EDUCAT2:3	rsv_genusbin1139	6	EDUCAT2:3	EDUCAT2	0.0001	1	1	0.468797	0.342895	0.640926
5	1	GENDER:1	rsv_genusbin1139	7	GENDER:1	GENDER	0.044	1	0	1	1	1
5	1	GENDER:2	rsv_genusbin1139	7	GENDER:2	GENDER	0.044	1	0	0.76885	0.595567	0.992549
5	1	takes rx for GERD:0	rsv_genusbin1139	8	takes rx for GERD:0	GERDFL	0.1447	1	0	1	1	1
5	1	takes rx for GERD:1	rsv_genusbin1139	8	takes rx for GERD:1	GERDFL	0.1447	1	0	0.610541	0.311804	1.1955
5	1	diabetes based on 2 lab variables and 3 diq questions:0	rsv_genusbin1139	9	diabetes based on 2 lab variables and 3 diq questions:0	NEWLABDIABETES	0.7067	1	0	1	1	1
5	1	diabetes based on 2 lab variables and 3 diq questions:1	rsv_genusbin1139	9	diabetes based on 2 lab variables and 3 diq questions:1	NEWLABDIABETES	0.7067	1	0	0.909968	0.548788	1.50885
5	1	LABHYPERTENSION:0	rsv_genusbin1139	10	LABHYPERTENSION:0	LABHYPERTENSION	0.2014	1	0	1	1	1
5	1	LABHYPERTENSION:1	rsv_genusbin1139	10	LABHYPERTENSION:1	LABHYPERTENSION	0.2014	1	0	0.821948	0.605255	1.11622
5	1	MARITAL2:1	rsv_genusbin1139	11	MARITAL2:1	MARITAL2	0.1809	1	0	1	1	1
5	1	MARITAL2:2	rsv_genusbin1139	11	MARITAL2:2	MARITAL2	0.1809	1	0	0.725957	0.500474	1.05303
5	1	MARITAL2:3	rsv_genusbin1139	11	MARITAL2:3	MARITAL2	0.1809	1	0	0.974146	0.607231	1.56277
5	1	NSMOKING2:1	rsv_genusbin1139	12	NSMOKING2:1	NSMOKING2	0.063	1	0	1	1	1
5	1	NSMOKING2:2	rsv_genusbin1139	12	NSMOKING2:2	NSMOKING2	0.063	1	0	0.715079	0.483553	1.05746
5	1	NSMOKING2:3	rsv_genusbin1139	12	NSMOKING2:3	NSMOKING2	0.063	1	0	1.0566	0.790861	1.41164
5	1	PERIO_ALL2:1	rsv_genusbin1139	13	PERIO_ALL2:1	PERIO_ALL2	0	1	1	1	1	1
5	1	PERIO_ALL2:2	rsv_genusbin1139	13	PERIO_ALL2:2	PERIO_ALL2	0	1	1	2.38574	1.28792	4.41934
5	1	PERIO_ALL2:3	rsv_genusbin1139	13	PERIO_ALL2:3	PERIO_ALL2	0	1	1	5.28547	3.08385	9.05887
5	1	PERIO_ALL2:4	rsv_genusbin1139	13	PERIO_ALL2:4	PERIO_ALL2	0	1	1	11.0772	6.74208	18.1999
5	1	PERIO_ALL2:77	rsv_genusbin1139	13	PERIO_ALL2:77	PERIO_ALL2	0	1	1	2.53263	1.28509	4.99123
5	1	PERIO_ALL2:88	rsv_genusbin1139	13	PERIO_ALL2:88	PERIO_ALL2	0	1	1	0.400209	0.0488054	3.28176
5	1	PERIO_ALL2:99	rsv_genusbin1139	13	PERIO_ALL2:99	PERIO_ALL2	0	1	1	1.93724	0.843252	4.45052
5	1	POVERTY:1	rsv_genusbin1139	14	POVERTY:1	POVERTY	0.2084	1	0	1	1	1
5	1	POVERTY:2	rsv_genusbin1139	14	POVERTY:2	POVERTY	0.2084	1	0	1.00342	0.75938	1.32587
5	1	POVERTY:3	rsv_genusbin1139	14	POVERTY:3	POVERTY	0.2084	1	0	0.65401	0.394379	1.08456
5	1	POVERTY:4	rsv_genusbin1139	14	POVERTY:4	POVERTY	0.2084	1	0	0.716043	0.463975	1.10505
5	1	POVERTY:99	rsv_genusbin1139	14	POVERTY:99	POVERTY	0.2084	1	0	0.756205	0.460539	1.24169
5	1	RACECAT:1	rsv_genusbin1139	15	RACECAT:1	RACECAT	0.0003	1	0	3.01178	1.89162	4.79526
5	1	RACECAT:2	rsv_genusbin1139	15	RACECAT:2	RACECAT	0.0003	1	0	2.00526	1.15826	3.47165
5	1	RACECAT:3	rsv_genusbin1139	15	RACECAT:3	RACECAT	0.0003	1	0	1	1	1
5	1	RACECAT:4	rsv_genusbin1139	15	RACECAT:4	RACECAT	0.0003	1	0	2.29798	1.55227	3.40192
5	1	RACECAT:5	rsv_genusbin1139	15	RACECAT:5	RACECAT	0.0003	1	0	1.76087	1.03012	3.01001
5	1	Intercept	rsv_genusbin1139	16	Intercept	MODEL MINUS INTERCEPT	0	1	1	0.00353347	0.000662118	0.0188568
5	1		rsv_genusbin1139	16	Intercept	INTERCEPT		1	1	0.00353347	0.000662118	0.0188568
5	1	SPL5AGE2	rsv_genusbin1161	1	SPL5AGE2	EFFECT_1	0.3058	1	0	0.99996	0.999611	1.00031
5	1	SPL5AGE3	rsv_genusbin1161	1	SPL5AGE3	EFFECT_1	0.3058	1	0	1.00001	0.999573	1.00044
5	1	AGE	rsv_genusbin1161	1	AGE	EFFECT_1	0.3058	1	0	0.970764	0.929983	1.01333
5	1	SPL5AGE1	rsv_genusbin1161	1	SPL5AGE1	EFFECT_1	0.3058	1	0	1.00003	0.999889	1.00017
5	1	ALC_DK:0	rsv_genusbin1161	2	ALC_DK:0	ALC_DK	0.0156	1	0	1	1	1
5	1	ALC_DK:1	rsv_genusbin1161	2	ALC_DK:1	ALC_DK	0.0156	1	0	0.756071	0.549589	1.04013
5	1	ALC_DK:2	rsv_genusbin1161	2	ALC_DK:2	ALC_DK	0.0156	1	0	0.940085	0.738517	1.19667
5	1	ALC_DK:3	rsv_genusbin1161	2	ALC_DK:3	ALC_DK	0.0156	1	0	1.09991	0.860066	1.40664
5	1	ALC_DK:4	rsv_genusbin1161	2	ALC_DK:4	ALC_DK	0.0156	1	0	1.18217	0.848698	1.64667
5	1	ALC_DK:5	rsv_genusbin1161	2	ALC_DK:5	ALC_DK	0.0156	1	0	1.36196	0.976866	1.89886
5	1	ALC_DK:99	rsv_genusbin1161	2	ALC_DK:99	ALC_DK	0.0156	1	0	0.947689	0.772541	1.16255
5	1	takes rx for antibiotic:0	rsv_genusbin1161	3	takes rx for antibiotic:0	ANTIBIOFL	0	1	1	1	1	1
5	1	takes rx for antibiotic:1	rsv_genusbin1161	3	takes rx for antibiotic:1	ANTIBIOFL	0	1	1	0.497237	0.366532	0.674553
5	1	takes rx for antihyperlipidemic:0	rsv_genusbin1161	4	takes rx for antihyperlipidemic:0	ANTILIPFL	0.872	1	0	1	1	1
5	1	takes rx for antihyperlipidemic:1	rsv_genusbin1161	4	takes rx for antihyperlipidemic:1	ANTILIPFL	0.872	1	0	1.0184	0.810314	1.27993
5	1	BMI2:1	rsv_genusbin1161	5	BMI2:1	BMI2	0.147	1	0	0.647954	0.429957	0.976482
5	1	BMI2:2	rsv_genusbin1161	5	BMI2:2	BMI2	0.147	1	0	1	1	1
5	1	BMI2:3	rsv_genusbin1161	5	BMI2:3	BMI2	0.147	1	0	1.17292	0.970634	1.41735
5	1	BMI2:4	rsv_genusbin1161	5	BMI2:4	BMI2	0.147	1	0	1.05433	0.850429	1.30713
5	1	BMI2:5	rsv_genusbin1161	5	BMI2:5	BMI2	0.147	1	0	1.10087	0.846909	1.431
5	1	EDUCAT2:1	rsv_genusbin1161	6	EDUCAT2:1	EDUCAT2	0.2058	1	0	1	1	1
5	1	EDUCAT2:2	rsv_genusbin1161	6	EDUCAT2:2	EDUCAT2	0.2058	1	0	0.957376	0.821001	1.1164
5	1	EDUCAT2:3	rsv_genusbin1161	6	EDUCAT2:3	EDUCAT2	0.2058	1	0	1.10105	0.919784	1.31803
5	1	GENDER:1	rsv_genusbin1161	7	GENDER:1	GENDER	0.2364	1	0	1	1	1
5	1	GENDER:2	rsv_genusbin1161	7	GENDER:2	GENDER	0.2364	1	0	1.0975	0.938079	1.28402
5	1	takes rx for GERD:0	rsv_genusbin1161	8	takes rx for GERD:0	GERDFL	0.3336	1	0	1	1	1
5	1	takes rx for GERD:1	rsv_genusbin1161	8	takes rx for GERD:1	GERDFL	0.3336	1	0	0.895837	0.713161	1.12531
5	1	diabetes based on 2 lab variables and 3 diq questions:0	rsv_genusbin1161	9	diabetes based on 2 lab variables and 3 diq questions:0	NEWLABDIABETES	0.2827	1	0	1	1	1
5	1	diabetes based on 2 lab variables and 3 diq questions:1	rsv_genusbin1161	9	diabetes based on 2 lab variables and 3 diq questions:1	NEWLABDIABETES	0.2827	1	0	0.875206	0.68276	1.12189
5	1	LABHYPERTENSION:0	rsv_genusbin1161	10	LABHYPERTENSION:0	LABHYPERTENSION	0.1779	1	0	1	1	1
5	1	LABHYPERTENSION:1	rsv_genusbin1161	10	LABHYPERTENSION:1	LABHYPERTENSION	0.1779	1	0	0.906701	0.784524	1.04791
5	1	MARITAL2:1	rsv_genusbin1161	11	MARITAL2:1	MARITAL2	0.2386	1	0	1	1	1
5	1	MARITAL2:2	rsv_genusbin1161	11	MARITAL2:2	MARITAL2	0.2386	1	0	1.06003	0.880964	1.27549
5	1	MARITAL2:3	rsv_genusbin1161	11	MARITAL2:3	MARITAL2	0.2386	1	0	1.23442	0.956348	1.59335
5	1	NSMOKING2:1	rsv_genusbin1161	12	NSMOKING2:1	NSMOKING2	0	1	1	1	1	1
5	1	NSMOKING2:2	rsv_genusbin1161	12	NSMOKING2:2	NSMOKING2	0	1	1	0.773889	0.622501	0.962093
5	1	NSMOKING2:3	rsv_genusbin1161	12	NSMOKING2:3	NSMOKING2	0	1	1	0.444562	0.357678	0.552551
5	1	PERIO_ALL2:1	rsv_genusbin1161	13	PERIO_ALL2:1	PERIO_ALL2	0	1	1	1	1	1
5	1	PERIO_ALL2:2	rsv_genusbin1161	13	PERIO_ALL2:2	PERIO_ALL2	0	1	1	1.03456	0.755361	1.41696
5	1	PERIO_ALL2:3	rsv_genusbin1161	13	PERIO_ALL2:3	PERIO_ALL2	0	1	1	1.04226	0.858914	1.26474
5	1	PERIO_ALL2:4	rsv_genusbin1161	13	PERIO_ALL2:4	PERIO_ALL2	0	1	1	1.07152	0.824876	1.39192
5	1	PERIO_ALL2:77	rsv_genusbin1161	13	PERIO_ALL2:77	PERIO_ALL2	0	1	1	0.873545	0.610291	1.25036
5	1	PERIO_ALL2:88	rsv_genusbin1161	13	PERIO_ALL2:88	PERIO_ALL2	0	1	1	0.0775394	0.038291	0.157017
5	1	PERIO_ALL2:99	rsv_genusbin1161	13	PERIO_ALL2:99	PERIO_ALL2	0	1	1	0.784617	0.615698	0.999879
5	1	POVERTY:1	rsv_genusbin1161	14	POVERTY:1	POVERTY	0.0021	1	0	1	1	1
5	1	POVERTY:2	rsv_genusbin1161	14	POVERTY:2	POVERTY	0.0021	1	0	1.05686	0.850289	1.31362
5	1	POVERTY:3	rsv_genusbin1161	14	POVERTY:3	POVERTY	0.0021	1	0	1.08169	0.828671	1.41195
5	1	POVERTY:4	rsv_genusbin1161	14	POVERTY:4	POVERTY	0.0021	1	0	1.4367	1.18682	1.7392
5	1	POVERTY:99	rsv_genusbin1161	14	POVERTY:99	POVERTY	0.0021	1	0	1.04343	0.707609	1.53863
5	1	RACECAT:1	rsv_genusbin1161	15	RACECAT:1	RACECAT	0.0005	1	0	1.36677	1.1037	1.69254
5	1	RACECAT:2	rsv_genusbin1161	15	RACECAT:2	RACECAT	0.0005	1	0	1.28991	1.01998	1.63128
5	1	RACECAT:3	rsv_genusbin1161	15	RACECAT:3	RACECAT	0.0005	1	0	1	1	1
5	1	RACECAT:4	rsv_genusbin1161	15	RACECAT:4	RACECAT	0.0005	1	0	0.890061	0.761266	1.04065
5	1	RACECAT:5	rsv_genusbin1161	15	RACECAT:5	RACECAT	0.0005	1	0	1.36099	1.09354	1.69387
5	1	Intercept	rsv_genusbin1161	16	Intercept	MODEL MINUS INTERCEPT	0	1	1	6.88036	2.34733	20.1673
5	1		rsv_genusbin1161	16	Intercept	INTERCEPT		1	1	6.88036	2.34733	20.1673
5	1	SPL5AGE2	rsv_genusbin1162	1	SPL5AGE2	EFFECT_1	0.0496	1	0	0.999538	0.998788	1.00029
5	1	SPL5AGE3	rsv_genusbin1162	1	SPL5AGE3	EFFECT_1	0.0496	1	0	1.00077	0.999807	1.00173
5	1	AGE	rsv_genusbin1162	1	AGE	EFFECT_1	0.0496	1	0	1.03427	0.94796	1.12845
5	1	SPL5AGE1	rsv_genusbin1162	1	SPL5AGE1	EFFECT_1	0.0496	1	0	1.00012	0.999836	1.00041
5	1	ALC_DK:0	rsv_genusbin1162	2	ALC_DK:0	ALC_DK	0.1336	1	0	1	1	1
5	1	ALC_DK:1	rsv_genusbin1162	2	ALC_DK:1	ALC_DK	0.1336	1	0	0.742017	0.361278	1.524
5	1	ALC_DK:2	rsv_genusbin1162	2	ALC_DK:2	ALC_DK	0.1336	1	0	1.18491	0.71467	1.96456
5	1	ALC_DK:3	rsv_genusbin1162	2	ALC_DK:3	ALC_DK	0.1336	1	0	0.832572	0.526713	1.31604
5	1	ALC_DK:4	rsv_genusbin1162	2	ALC_DK:4	ALC_DK	0.1336	1	0	1.30942	0.59198	2.89637
5	1	ALC_DK:5	rsv_genusbin1162	2	ALC_DK:5	ALC_DK	0.1336	1	0	1.48289	0.683831	3.21566
5	1	ALC_DK:99	rsv_genusbin1162	2	ALC_DK:99	ALC_DK	0.1336	1	0	0.81308	0.419266	1.5768
5	1	takes rx for antibiotic:0	rsv_genusbin1162	3	takes rx for antibiotic:0	ANTIBIOFL	0.0444	1	0	1	1	1
5	1	takes rx for antibiotic:1	rsv_genusbin1162	3	takes rx for antibiotic:1	ANTIBIOFL	0.0444	1	0	0.335159	0.115647	0.971329
5	1	takes rx for antihyperlipidemic:0	rsv_genusbin1162	4	takes rx for antihyperlipidemic:0	ANTILIPFL	0.5599	1	0	1	1	1
5	1	takes rx for antihyperlipidemic:1	rsv_genusbin1162	4	takes rx for antihyperlipidemic:1	ANTILIPFL	0.5599	1	0	0.837475	0.453855	1.54535
5	1	BMI2:1	rsv_genusbin1162	5	BMI2:1	BMI2	0.0566	1	0	0.903864	0.220746	3.70096
5	1	BMI2:2	rsv_genusbin1162	5	BMI2:2	BMI2	0.0566	1	0	1	1	1
5	1	BMI2:3	rsv_genusbin1162	5	BMI2:3	BMI2	0.0566	1	0	1.21683	0.811689	1.8242
5	1	BMI2:4	rsv_genusbin1162	5	BMI2:4	BMI2	0.0566	1	0	0.715679	0.435355	1.1765
5	1	BMI2:5	rsv_genusbin1162	5	BMI2:5	BMI2	0.0566	1	0	0.709804	0.394064	1.27853
5	1	EDUCAT2:1	rsv_genusbin1162	6	EDUCAT2:1	EDUCAT2	0.216	1	0	1	1	1
5	1	EDUCAT2:2	rsv_genusbin1162	6	EDUCAT2:2	EDUCAT2	0.216	1	0	0.801561	0.525796	1.22196
5	1	EDUCAT2:3	rsv_genusbin1162	6	EDUCAT2:3	EDUCAT2	0.216	1	0	1.00392	0.724846	1.39043
5	1	GENDER:1	rsv_genusbin1162	7	GENDER:1	GENDER	0.6234	1	0	1	1	1
5	1	GENDER:2	rsv_genusbin1162	7	GENDER:2	GENDER	0.6234	1	0	0.940638	0.731685	1.20926
5	1	takes rx for GERD:0	rsv_genusbin1162	8	takes rx for GERD:0	GERDFL	0.0535	1	0	1	1	1
5	1	takes rx for GERD:1	rsv_genusbin1162	8	takes rx for GERD:1	GERDFL	0.0535	1	0	0.390772	0.150422	1.01516
5	1	diabetes based on 2 lab variables and 3 diq questions:0	rsv_genusbin1162	9	diabetes based on 2 lab variables and 3 diq questions:0	NEWLABDIABETES	0.771	1	0	1	1	1
5	1	diabetes based on 2 lab variables and 3 diq questions:1	rsv_genusbin1162	9	diabetes based on 2 lab variables and 3 diq questions:1	NEWLABDIABETES	0.771	1	0	0.946991	0.649126	1.38154
5	1	LABHYPERTENSION:0	rsv_genusbin1162	10	LABHYPERTENSION:0	LABHYPERTENSION	0.433	1	0	1	1	1
5	1	LABHYPERTENSION:1	rsv_genusbin1162	10	LABHYPERTENSION:1	LABHYPERTENSION	0.433	1	0	0.856864	0.57669	1.27316
5	1	MARITAL2:1	rsv_genusbin1162	11	MARITAL2:1	MARITAL2	0.5656	1	0	1	1	1
5	1	MARITAL2:2	rsv_genusbin1162	11	MARITAL2:2	MARITAL2	0.5656	1	0	0.984764	0.652745	1.48566
5	1	MARITAL2:3	rsv_genusbin1162	11	MARITAL2:3	MARITAL2	0.5656	1	0	1.23884	0.810257	1.89413
5	1	NSMOKING2:1	rsv_genusbin1162	12	NSMOKING2:1	NSMOKING2	0.0075	1	0	1	1	1
5	1	NSMOKING2:2	rsv_genusbin1162	12	NSMOKING2:2	NSMOKING2	0.0075	1	0	0.934625	0.672194	1.29951
5	1	NSMOKING2:3	rsv_genusbin1162	12	NSMOKING2:3	NSMOKING2	0.0075	1	0	0.529547	0.349891	0.80145
5	1	PERIO_ALL2:1	rsv_genusbin1162	13	PERIO_ALL2:1	PERIO_ALL2	0.0088	1	0	1	1	1
5	1	PERIO_ALL2:2	rsv_genusbin1162	13	PERIO_ALL2:2	PERIO_ALL2	0.0088	1	0	1.36818	0.717603	2.60857
5	1	PERIO_ALL2:3	rsv_genusbin1162	13	PERIO_ALL2:3	PERIO_ALL2	0.0088	1	0	0.873156	0.501295	1.52086
5	1	PERIO_ALL2:4	rsv_genusbin1162	13	PERIO_ALL2:4	PERIO_ALL2	0.0088	1	0	1.22925	0.607502	2.4873
5	1	PERIO_ALL2:77	rsv_genusbin1162	13	PERIO_ALL2:77	PERIO_ALL2	0.0088	1	0	2.7978	1.32757	5.89623
5	1	PERIO_ALL2:88	rsv_genusbin1162	13	PERIO_ALL2:88	PERIO_ALL2	0.0088	1	0	0.250194	0.0585475	1.06917
5	1	PERIO_ALL2:99	rsv_genusbin1162	13	PERIO_ALL2:99	PERIO_ALL2	0.0088	1	0	1.26824	0.699056	2.30087
5	1	POVERTY:1	rsv_genusbin1162	14	POVERTY:1	POVERTY	0.0002	1	1	1	1	1
5	1	POVERTY:2	rsv_genusbin1162	14	POVERTY:2	POVERTY	0.0002	1	1	0.797301	0.568762	1.11767
5	1	POVERTY:3	rsv_genusbin1162	14	POVERTY:3	POVERTY	0.0002	1	1	1.85651	1.0014	3.44179
5	1	POVERTY:4	rsv_genusbin1162	14	POVERTY:4	POVERTY	0.0002	1	1	1.73095	1.21479	2.46642
5	1	POVERTY:99	rsv_genusbin1162	14	POVERTY:99	POVERTY	0.0002	1	1	1.12345	0.651713	1.93664
5	1	RACECAT:1	rsv_genusbin1162	15	RACECAT:1	RACECAT	0.0012	1	0	1.79866	1.26292	2.56165
5	1	RACECAT:2	rsv_genusbin1162	15	RACECAT:2	RACECAT	0.0012	1	0	1.11722	0.773054	1.61462
5	1	RACECAT:3	rsv_genusbin1162	15	RACECAT:3	RACECAT	0.0012	1	0	1	1	1
5	1	RACECAT:4	rsv_genusbin1162	15	RACECAT:4	RACECAT	0.0012	1	0	0.532516	0.330905	0.856962
5	1	RACECAT:5	rsv_genusbin1162	15	RACECAT:5	RACECAT	0.0012	1	0	1.3263	0.868472	2.02549
5	1	Intercept	rsv_genusbin1162	16	Intercept	MODEL MINUS INTERCEPT	0	1	1	0.0101183	0.00109036	0.0938949
5	1		rsv_genusbin1162	16	Intercept	INTERCEPT		1	1	0.0101183	0.00109036	0.0938949
5	1	SPL5AGE2	rsv_genusbin1174	1	SPL5AGE2	EFFECT_1	0.0035	1	0	0.999083	0.998363	0.999803
5	1	SPL5AGE3	rsv_genusbin1174	1	SPL5AGE3	EFFECT_1	0.0035	1	0	1.00138	1.00071	1.00204
5	1	AGE	rsv_genusbin1174	1	AGE	EFFECT_1	0.0035	1	0	0.962537	0.803003	1.15377
5	1	SPL5AGE1	rsv_genusbin1174	1	SPL5AGE1	EFFECT_1	0.0035	1	0	1.00031	0.99995	1.00066
5	1	ALC_DK:0	rsv_genusbin1174	2	ALC_DK:0	ALC_DK	0.1206	1	0	1	1	1
5	1	ALC_DK:1	rsv_genusbin1174	2	ALC_DK:1	ALC_DK	0.1206	1	0	3.48865	0.732961	16.6048
5	1	ALC_DK:2	rsv_genusbin1174	2	ALC_DK:2	ALC_DK	0.1206	1	0	3.00375	0.590668	15.2751
5	1	ALC_DK:3	rsv_genusbin1174	2	ALC_DK:3	ALC_DK	0.1206	1	0	2.94684	0.678082	12.8065
5	1	ALC_DK:4	rsv_genusbin1174	2	ALC_DK:4	ALC_DK	0.1206	1	0	2.7979	0.895183	8.74486
5	1	ALC_DK:5	rsv_genusbin1174	2	ALC_DK:5	ALC_DK	0.1206	1	0	6.47542	0.632691	66.2741
5	1	ALC_DK:99	rsv_genusbin1174	2	ALC_DK:99	ALC_DK	0.1206	1	0	3.73561	0.413504	33.7476
5	1	takes rx for antibiotic:0	rsv_genusbin1174	3	takes rx for antibiotic:0	ANTIBIOFL	0.4142	1	0	1	1	1
5	1	takes rx for antibiotic:1	rsv_genusbin1174	3	takes rx for antibiotic:1	ANTIBIOFL	0.4142	1	0	0.454116	0.0651136	3.16711
5	1	takes rx for antihyperlipidemic:0	rsv_genusbin1174	4	takes rx for antihyperlipidemic:0	ANTILIPFL	0.1815	1	0	1	1	1
5	1	takes rx for antihyperlipidemic:1	rsv_genusbin1174	4	takes rx for antihyperlipidemic:1	ANTILIPFL	0.1815	1	0	0.545572	0.221118	1.34611
5	1	BMI2:1	rsv_genusbin1174	5	BMI2:1	BMI2	0.0999	1	0	3.70123	1.04261	13.1392
5	1	BMI2:2	rsv_genusbin1174	5	BMI2:2	BMI2	0.0999	1	0	1	1	1
5	1	BMI2:3	rsv_genusbin1174	5	BMI2:3	BMI2	0.0999	1	0	1.24219	0.826251	1.86751
5	1	BMI2:4	rsv_genusbin1174	5	BMI2:4	BMI2	0.0999	1	0	0.683627	0.317639	1.47131
5	1	BMI2:5	rsv_genusbin1174	5	BMI2:5	BMI2	0.0999	1	0	0.685097	0.322059	1.45737
5	1	EDUCAT2:1	rsv_genusbin1174	6	EDUCAT2:1	EDUCAT2	0.6427	1	0	1	1	1
5	1	EDUCAT2:2	rsv_genusbin1174	6	EDUCAT2:2	EDUCAT2	0.6427	1	0	1.40656	0.66914	2.95667
5	1	EDUCAT2:3	rsv_genusbin1174	6	EDUCAT2:3	EDUCAT2	0.6427	1	0	1.22281	0.538665	2.77589
5	1	GENDER:1	rsv_genusbin1174	7	GENDER:1	GENDER	0.7594	1	0	1	1	1
5	1	GENDER:2	rsv_genusbin1174	7	GENDER:2	GENDER	0.7594	1	0	0.930048	0.576785	1.49967
5	1	takes rx for GERD:0	rsv_genusbin1174	8	takes rx for GERD:0	GERDFL	0.0299	1	0	1	1	1
5	1	takes rx for GERD:1	rsv_genusbin1174	8	takes rx for GERD:1	GERDFL	0.0299	1	0	2.33146	1.09161	4.97953
5	1	diabetes based on 2 lab variables and 3 diq questions:0	rsv_genusbin1174	9	diabetes based on 2 lab variables and 3 diq questions:0	NEWLABDIABETES	0.5399	1	0	1	1	1
5	1	diabetes based on 2 lab variables and 3 diq questions:1	rsv_genusbin1174	9	diabetes based on 2 lab variables and 3 diq questions:1	NEWLABDIABETES	0.5399	1	0	0.658776	0.167246	2.5949
5	1	LABHYPERTENSION:0	rsv_genusbin1174	10	LABHYPERTENSION:0	LABHYPERTENSION	0.9209	1	0	1	1	1
5	1	LABHYPERTENSION:1	rsv_genusbin1174	10	LABHYPERTENSION:1	LABHYPERTENSION	0.9209	1	0	0.979344	0.640771	1.49681
5	1	MARITAL2:1	rsv_genusbin1174	11	MARITAL2:1	MARITAL2	0.7568	1	0	1	1	1
5	1	MARITAL2:2	rsv_genusbin1174	11	MARITAL2:2	MARITAL2	0.7568	1	0	1.02781	0.542135	1.9486
5	1	MARITAL2:3	rsv_genusbin1174	11	MARITAL2:3	MARITAL2	0.7568	1	0	1.22938	0.630707	2.39632
5	1	NSMOKING2:1	rsv_genusbin1174	12	NSMOKING2:1	NSMOKING2	0.7462	1	0	1	1	1
5	1	NSMOKING2:2	rsv_genusbin1174	12	NSMOKING2:2	NSMOKING2	0.7462	1	0	0.887318	0.582938	1.35063
5	1	NSMOKING2:3	rsv_genusbin1174	12	NSMOKING2:3	NSMOKING2	0.7462	1	0	0.831048	0.408947	1.68883
5	1	PERIO_ALL2:1	rsv_genusbin1174	13	PERIO_ALL2:1	PERIO_ALL2	0.0055	1	0	1	1	1
5	1	PERIO_ALL2:2	rsv_genusbin1174	13	PERIO_ALL2:2	PERIO_ALL2	0.0055	1	0	0.301898	0.0575712	1.58313
5	1	PERIO_ALL2:3	rsv_genusbin1174	13	PERIO_ALL2:3	PERIO_ALL2	0.0055	1	0	0.63329	0.283276	1.41578
5	1	PERIO_ALL2:4	rsv_genusbin1174	13	PERIO_ALL2:4	PERIO_ALL2	0.0055	1	0	0.0866772	0.0132711	0.566113
5	1	PERIO_ALL2:77	rsv_genusbin1174	13	PERIO_ALL2:77	PERIO_ALL2	0.0055	1	0	1.70125	0.352321	8.21478
5	1	PERIO_ALL2:88	rsv_genusbin1174	13	PERIO_ALL2:88	PERIO_ALL2	0.0055	1	0	2.32073	1.08011	4.98633
5	1	PERIO_ALL2:99	rsv_genusbin1174	13	PERIO_ALL2:99	PERIO_ALL2	0.0055	1	0	2.26689	0.786466	6.534
5	1	POVERTY:1	rsv_genusbin1174	14	POVERTY:1	POVERTY	0	1	1	1	1	1
5	1	POVERTY:2	rsv_genusbin1174	14	POVERTY:2	POVERTY	0	1	1	0.783871	0.342988	1.79147
5	1	POVERTY:3	rsv_genusbin1174	14	POVERTY:3	POVERTY	0	1	1	1.15473	0.592607	2.25006
5	1	POVERTY:4	rsv_genusbin1174	14	POVERTY:4	POVERTY	0	1	1	2.16685	1.17794	3.98601
5	1	POVERTY:99	rsv_genusbin1174	14	POVERTY:99	POVERTY	0	1	1	5.94861	2.99031	11.8336
5	1	RACECAT:1	rsv_genusbin1174	15	RACECAT:1	RACECAT	0.3652	1	0	0.849476	0.33441	2.15786
5	1	RACECAT:2	rsv_genusbin1174	15	RACECAT:2	RACECAT	0.3652	1	0	1.77817	0.312998	10.1019
5	1	RACECAT:3	rsv_genusbin1174	15	RACECAT:3	RACECAT	0.3652	1	0	1	1	1
5	1	RACECAT:4	rsv_genusbin1174	15	RACECAT:4	RACECAT	0.3652	1	0	0.43319	0.154904	1.21142
5	1	RACECAT:5	rsv_genusbin1174	15	RACECAT:5	RACECAT	0.3652	1	0	0.712283	0.291874	1.73824
5	1	Intercept	rsv_genusbin1174	16	Intercept	MODEL MINUS INTERCEPT	0	1	1	0.00324371	5.96e-06	1.76462
5	1		rsv_genusbin1174	16	Intercept	INTERCEPT		1	1	0.00324371	5.96e-06	1.76462
5	1	SPL5AGE2	rsv_genusbin1181	1	SPL5AGE2	EFFECT_1	0.2888	1	0	0.999872	0.999574	1.00017
5	1	SPL5AGE3	rsv_genusbin1181	1	SPL5AGE3	EFFECT_1	0.2888	1	0	1.00015	0.999702	1.00061
5	1	AGE	rsv_genusbin1181	1	AGE	EFFECT_1	0.2888	1	0	1.00393	0.957365	1.05277
5	1	SPL5AGE1	rsv_genusbin1181	1	SPL5AGE1	EFFECT_1	0.2888	1	0	1.00004	0.999931	1.00015
5	1	ALC_DK:0	rsv_genusbin1181	2	ALC_DK:0	ALC_DK	0.0234	1	0	1	1	1
5	1	ALC_DK:1	rsv_genusbin1181	2	ALC_DK:1	ALC_DK	0.0234	1	0	1.13504	0.811791	1.58701
5	1	ALC_DK:2	rsv_genusbin1181	2	ALC_DK:2	ALC_DK	0.0234	1	0	0.908193	0.702234	1.17456
5	1	ALC_DK:3	rsv_genusbin1181	2	ALC_DK:3	ALC_DK	0.0234	1	0	0.764512	0.562373	1.03931
5	1	ALC_DK:4	rsv_genusbin1181	2	ALC_DK:4	ALC_DK	0.0234	1	0	0.878845	0.563787	1.36996
5	1	ALC_DK:5	rsv_genusbin1181	2	ALC_DK:5	ALC_DK	0.0234	1	0	0.922497	0.633731	1.34284
5	1	ALC_DK:99	rsv_genusbin1181	2	ALC_DK:99	ALC_DK	0.0234	1	0	0.93226	0.62514	1.39026
5	1	takes rx for antibiotic:0	rsv_genusbin1181	3	takes rx for antibiotic:0	ANTIBIOFL	0.5998	1	0	1	1	1
5	1	takes rx for antibiotic:1	rsv_genusbin1181	3	takes rx for antibiotic:1	ANTIBIOFL	0.5998	1	0	0.890972	0.571932	1.38798
5	1	takes rx for antihyperlipidemic:0	rsv_genusbin1181	4	takes rx for antihyperlipidemic:0	ANTILIPFL	0.9768	1	0	1	1	1
5	1	takes rx for antihyperlipidemic:1	rsv_genusbin1181	4	takes rx for antihyperlipidemic:1	ANTILIPFL	0.9768	1	0	0.99482	0.693828	1.42638
5	1	BMI2:1	rsv_genusbin1181	5	BMI2:1	BMI2	0.145	1	0	1.63473	0.951714	2.80792
5	1	BMI2:2	rsv_genusbin1181	5	BMI2:2	BMI2	0.145	1	0	1	1	1
5	1	BMI2:3	rsv_genusbin1181	5	BMI2:3	BMI2	0.145	1	0	0.97033	0.76901	1.22435
5	1	BMI2:4	rsv_genusbin1181	5	BMI2:4	BMI2	0.145	1	0	0.972503	0.734643	1.28738
5	1	BMI2:5	rsv_genusbin1181	5	BMI2:5	BMI2	0.145	1	0	0.882542	0.707928	1.10023
5	1	EDUCAT2:1	rsv_genusbin1181	6	EDUCAT2:1	EDUCAT2	0.2647	1	0	1	1	1
5	1	EDUCAT2:2	rsv_genusbin1181	6	EDUCAT2:2	EDUCAT2	0.2647	1	0	0.994462	0.737188	1.34152
5	1	EDUCAT2:3	rsv_genusbin1181	6	EDUCAT2:3	EDUCAT2	0.2647	1	0	1.1167	0.869493	1.43418
5	1	GENDER:1	rsv_genusbin1181	7	GENDER:1	GENDER	0.505	1	0	1	1	1
5	1	GENDER:2	rsv_genusbin1181	7	GENDER:2	GENDER	0.505	1	0	1.06227	0.885196	1.27477
5	1	takes rx for GERD:0	rsv_genusbin1181	8	takes rx for GERD:0	GERDFL	0.1493	1	0	1	1	1
5	1	takes rx for GERD:1	rsv_genusbin1181	8	takes rx for GERD:1	GERDFL	0.1493	1	0	1.29572	0.906741	1.85157
5	1	diabetes based on 2 lab variables and 3 diq questions:0	rsv_genusbin1181	9	diabetes based on 2 lab variables and 3 diq questions:0	NEWLABDIABETES	0.0039	1	0	1	1	1
5	1	diabetes based on 2 lab variables and 3 diq questions:1	rsv_genusbin1181	9	diabetes based on 2 lab variables and 3 diq questions:1	NEWLABDIABETES	0.0039	1	0	0.715881	0.575045	0.891208
5	1	LABHYPERTENSION:0	rsv_genusbin1181	10	LABHYPERTENSION:0	LABHYPERTENSION	0.1713	1	0	1	1	1
5	1	LABHYPERTENSION:1	rsv_genusbin1181	10	LABHYPERTENSION:1	LABHYPERTENSION	0.1713	1	0	0.867737	0.705916	1.06665
5	1	MARITAL2:1	rsv_genusbin1181	11	MARITAL2:1	MARITAL2	0.5321	1	0	1	1	1
5	1	MARITAL2:2	rsv_genusbin1181	11	MARITAL2:2	MARITAL2	0.5321	1	0	1.12967	0.907409	1.40637
5	1	MARITAL2:3	rsv_genusbin1181	11	MARITAL2:3	MARITAL2	0.5321	1	0	1.09796	0.825333	1.46063
5	1	NSMOKING2:1	rsv_genusbin1181	12	NSMOKING2:1	NSMOKING2	0.6053	1	0	1	1	1
5	1	NSMOKING2:2	rsv_genusbin1181	12	NSMOKING2:2	NSMOKING2	0.6053	1	0	1.02806	0.824339	1.28213
5	1	NSMOKING2:3	rsv_genusbin1181	12	NSMOKING2:3	NSMOKING2	0.6053	1	0	1.12787	0.884996	1.4374
5	1	PERIO_ALL2:1	rsv_genusbin1181	13	PERIO_ALL2:1	PERIO_ALL2	0.0131	1	0	1	1	1
5	1	PERIO_ALL2:2	rsv_genusbin1181	13	PERIO_ALL2:2	PERIO_ALL2	0.0131	1	0	0.614239	0.395419	0.954149
5	1	PERIO_ALL2:3	rsv_genusbin1181	13	PERIO_ALL2:3	PERIO_ALL2	0.0131	1	0	0.911448	0.673861	1.2328
5	1	PERIO_ALL2:4	rsv_genusbin1181	13	PERIO_ALL2:4	PERIO_ALL2	0.0131	1	0	1.03422	0.689105	1.55217
5	1	PERIO_ALL2:77	rsv_genusbin1181	13	PERIO_ALL2:77	PERIO_ALL2	0.0131	1	0	1.1891	0.737139	1.91816
5	1	PERIO_ALL2:88	rsv_genusbin1181	13	PERIO_ALL2:88	PERIO_ALL2	0.0131	1	0	1.8166	1.05249	3.13543
5	1	PERIO_ALL2:99	rsv_genusbin1181	13	PERIO_ALL2:99	PERIO_ALL2	0.0131	1	0	1.59527	1.11638	2.27957
5	1	POVERTY:1	rsv_genusbin1181	14	POVERTY:1	POVERTY	0.1843	1	0	1	1	1
5	1	POVERTY:2	rsv_genusbin1181	14	POVERTY:2	POVERTY	0.1843	1	0	1.01348	0.812293	1.2645
5	1	POVERTY:3	rsv_genusbin1181	14	POVERTY:3	POVERTY	0.1843	1	0	1.24971	0.994141	1.57098
5	1	POVERTY:4	rsv_genusbin1181	14	POVERTY:4	POVERTY	0.1843	1	0	1.21276	0.921921	1.59534
5	1	POVERTY:99	rsv_genusbin1181	14	POVERTY:99	POVERTY	0.1843	1	0	1.25992	0.894111	1.7754
5	1	RACECAT:1	rsv_genusbin1181	15	RACECAT:1	RACECAT	0.4726	1	0	1.20441	0.879103	1.6501
5	1	RACECAT:2	rsv_genusbin1181	15	RACECAT:2	RACECAT	0.4726	1	0	1.02511	0.719544	1.46044
5	1	RACECAT:3	rsv_genusbin1181	15	RACECAT:3	RACECAT	0.4726	1	0	1	1	1
5	1	RACECAT:4	rsv_genusbin1181	15	RACECAT:4	RACECAT	0.4726	1	0	0.896306	0.677677	1.18547
5	1	RACECAT:5	rsv_genusbin1181	15	RACECAT:5	RACECAT	0.4726	1	0	1.12636	0.698607	1.81601
5	1	Intercept	rsv_genusbin1181	16	Intercept	MODEL MINUS INTERCEPT	0	1	1	0.112373	0.0225665	0.559575
5	1		rsv_genusbin1181	16	Intercept	INTERCEPT		1	1	0.112373	0.0225665	0.559575
5	1	SPL5AGE2	rsv_genusbin1187	1	SPL5AGE2	EFFECT_1	0.201	1	0	1.0001	0.999718	1.00048
5	1	SPL5AGE3	rsv_genusbin1187	1	SPL5AGE3	EFFECT_1	0.201	1	0	1.00004	0.999642	1.00043
5	1	AGE	rsv_genusbin1187	1	AGE	EFFECT_1	0.201	1	0	1.04708	0.976665	1.12258
5	1	SPL5AGE1	rsv_genusbin1187	1	SPL5AGE1	EFFECT_1	0.201	1	0	0.999929	0.999759	1.0001
5	1	ALC_DK:0	rsv_genusbin1187	2	ALC_DK:0	ALC_DK	0.5652	1	0	1	1	1
5	1	ALC_DK:1	rsv_genusbin1187	2	ALC_DK:1	ALC_DK	0.5652	1	0	1.06517	0.824217	1.37656
5	1	ALC_DK:2	rsv_genusbin1187	2	ALC_DK:2	ALC_DK	0.5652	1	0	1.00648	0.771822	1.31248
5	1	ALC_DK:3	rsv_genusbin1187	2	ALC_DK:3	ALC_DK	0.5652	1	0	0.900529	0.636161	1.27476
5	1	ALC_DK:4	rsv_genusbin1187	2	ALC_DK:4	ALC_DK	0.5652	1	0	1.13093	0.732425	1.74625
5	1	ALC_DK:5	rsv_genusbin1187	2	ALC_DK:5	ALC_DK	0.5652	1	0	1.14806	0.789259	1.66997
5	1	ALC_DK:99	rsv_genusbin1187	2	ALC_DK:99	ALC_DK	0.5652	1	0	1.01183	0.684568	1.49555
5	1	takes rx for antibiotic:0	rsv_genusbin1187	3	takes rx for antibiotic:0	ANTIBIOFL	0.1623	1	0	1	1	1
5	1	takes rx for antibiotic:1	rsv_genusbin1187	3	takes rx for antibiotic:1	ANTIBIOFL	0.1623	1	0	0.757552	0.510255	1.1247
5	1	takes rx for antihyperlipidemic:0	rsv_genusbin1187	4	takes rx for antihyperlipidemic:0	ANTILIPFL	0.4777	1	0	1	1	1
5	1	takes rx for antihyperlipidemic:1	rsv_genusbin1187	4	takes rx for antihyperlipidemic:1	ANTILIPFL	0.4777	1	0	1.09805	0.842447	1.4312
5	1	BMI2:1	rsv_genusbin1187	5	BMI2:1	BMI2	0.3096	1	0	1.25523	0.763766	2.06293
5	1	BMI2:2	rsv_genusbin1187	5	BMI2:2	BMI2	0.3096	1	0	1	1	1
5	1	BMI2:3	rsv_genusbin1187	5	BMI2:3	BMI2	0.3096	1	0	0.941407	0.802534	1.10431
5	1	BMI2:4	rsv_genusbin1187	5	BMI2:4	BMI2	0.3096	1	0	1.14813	0.916554	1.43821
5	1	BMI2:5	rsv_genusbin1187	5	BMI2:5	BMI2	0.3096	1	0	1.05198	0.793463	1.39473
5	1	EDUCAT2:1	rsv_genusbin1187	6	EDUCAT2:1	EDUCAT2	0.6169	1	0	1	1	1
5	1	EDUCAT2:2	rsv_genusbin1187	6	EDUCAT2:2	EDUCAT2	0.6169	1	0	0.906541	0.680608	1.20747
5	1	EDUCAT2:3	rsv_genusbin1187	6	EDUCAT2:3	EDUCAT2	0.6169	1	0	0.873423	0.657524	1.16021
5	1	GENDER:1	rsv_genusbin1187	7	GENDER:1	GENDER	0.2013	1	0	1	1	1
5	1	GENDER:2	rsv_genusbin1187	7	GENDER:2	GENDER	0.2013	1	0	1.0994	0.948289	1.27458
5	1	takes rx for GERD:0	rsv_genusbin1187	8	takes rx for GERD:0	GERDFL	0.2908	1	0	1	1	1
5	1	takes rx for GERD:1	rsv_genusbin1187	8	takes rx for GERD:1	GERDFL	0.2908	1	0	0.861111	0.64862	1.14322
5	1	diabetes based on 2 lab variables and 3 diq questions:0	rsv_genusbin1187	9	diabetes based on 2 lab variables and 3 diq questions:0	NEWLABDIABETES	0.8671	1	0	1	1	1
5	1	diabetes based on 2 lab variables and 3 diq questions:1	rsv_genusbin1187	9	diabetes based on 2 lab variables and 3 diq questions:1	NEWLABDIABETES	0.8671	1	0	0.98021	0.770171	1.24753
5	1	LABHYPERTENSION:0	rsv_genusbin1187	10	LABHYPERTENSION:0	LABHYPERTENSION	0.0716	1	0	1	1	1
5	1	LABHYPERTENSION:1	rsv_genusbin1187	10	LABHYPERTENSION:1	LABHYPERTENSION	0.0716	1	0	0.849931	0.711556	1.01522
5	1	MARITAL2:1	rsv_genusbin1187	11	MARITAL2:1	MARITAL2	0.1884	1	0	1	1	1
5	1	MARITAL2:2	rsv_genusbin1187	11	MARITAL2:2	MARITAL2	0.1884	1	0	0.912806	0.752671	1.10701
5	1	MARITAL2:3	rsv_genusbin1187	11	MARITAL2:3	MARITAL2	0.1884	1	0	0.754181	0.55291	1.02872
5	1	NSMOKING2:1	rsv_genusbin1187	12	NSMOKING2:1	NSMOKING2	0.0172	1	0	1	1	1
5	1	NSMOKING2:2	rsv_genusbin1187	12	NSMOKING2:2	NSMOKING2	0.0172	1	0	1.44829	1.12452	1.86528
5	1	NSMOKING2:3	rsv_genusbin1187	12	NSMOKING2:3	NSMOKING2	0.0172	1	0	1.24683	0.967063	1.60752
5	1	PERIO_ALL2:1	rsv_genusbin1187	13	PERIO_ALL2:1	PERIO_ALL2	0.0033	1	0	1	1	1
5	1	PERIO_ALL2:2	rsv_genusbin1187	13	PERIO_ALL2:2	PERIO_ALL2	0.0033	1	0	0.90668	0.604303	1.36036
5	1	PERIO_ALL2:3	rsv_genusbin1187	13	PERIO_ALL2:3	PERIO_ALL2	0.0033	1	0	0.872087	0.690425	1.10155
5	1	PERIO_ALL2:4	rsv_genusbin1187	13	PERIO_ALL2:4	PERIO_ALL2	0.0033	1	0	1.04706	0.744946	1.47169
5	1	PERIO_ALL2:77	rsv_genusbin1187	13	PERIO_ALL2:77	PERIO_ALL2	0.0033	1	0	1.19048	0.788086	1.79834
5	1	PERIO_ALL2:88	rsv_genusbin1187	13	PERIO_ALL2:88	PERIO_ALL2	0.0033	1	0	1.97434	1.07344	3.63136
5	1	PERIO_ALL2:99	rsv_genusbin1187	13	PERIO_ALL2:99	PERIO_ALL2	0.0033	1	0	1.56048	1.18751	2.0506
5	1	POVERTY:1	rsv_genusbin1187	14	POVERTY:1	POVERTY	0.0004	1	0	1	1	1
5	1	POVERTY:2	rsv_genusbin1187	14	POVERTY:2	POVERTY	0.0004	1	0	0.948336	0.755874	1.1898
5	1	POVERTY:3	rsv_genusbin1187	14	POVERTY:3	POVERTY	0.0004	1	0	1.19436	0.886168	1.60975
5	1	POVERTY:4	rsv_genusbin1187	14	POVERTY:4	POVERTY	0.0004	1	0	1.29533	1.0081	1.66439
5	1	POVERTY:99	rsv_genusbin1187	14	POVERTY:99	POVERTY	0.0004	1	0	1.79618	1.36886	2.35688
5	1	RACECAT:1	rsv_genusbin1187	15	RACECAT:1	RACECAT	0.0964	1	0	0.968563	0.749267	1.25204
5	1	RACECAT:2	rsv_genusbin1187	15	RACECAT:2	RACECAT	0.0964	1	0	0.666335	0.48603	0.913529
5	1	RACECAT:3	rsv_genusbin1187	15	RACECAT:3	RACECAT	0.0964	1	0	1	1	1
5	1	RACECAT:4	rsv_genusbin1187	15	RACECAT:4	RACECAT	0.0964	1	0	0.806611	0.649628	1.00153
5	1	RACECAT:5	rsv_genusbin1187	15	RACECAT:5	RACECAT	0.0964	1	0	1.00555	0.694179	1.45659
5	1	Intercept	rsv_genusbin1187	16	Intercept	MODEL MINUS INTERCEPT	0	1	1	0.0583425	0.0101311	0.335981
5	1		rsv_genusbin1187	16	Intercept	INTERCEPT		1	1	0.0583425	0.0101311	0.335981
5	1	SPL5AGE2	rsv_genusbin1188	1	SPL5AGE2	EFFECT_1	0.1803	1	0	1.00047	0.999681	1.00125
5	1	SPL5AGE3	rsv_genusbin1188	1	SPL5AGE3	EFFECT_1	0.1803	1	0	0.999428	0.998412	1.00045
5	1	AGE	rsv_genusbin1188	1	AGE	EFFECT_1	0.1803	1	0	0.994625	0.884801	1.11808
5	1	SPL5AGE1	rsv_genusbin1188	1	SPL5AGE1	EFFECT_1	0.1803	1	0	0.99984	0.999527	1.00015
5	1	ALC_DK:0	rsv_genusbin1188	2	ALC_DK:0	ALC_DK	0.7582	1	0	1	1	1
5	1	ALC_DK:1	rsv_genusbin1188	2	ALC_DK:1	ALC_DK	0.7582	1	0	0.961997	0.52012	1.77928
5	1	ALC_DK:2	rsv_genusbin1188	2	ALC_DK:2	ALC_DK	0.7582	1	0	0.661916	0.3609	1.214
5	1	ALC_DK:3	rsv_genusbin1188	2	ALC_DK:3	ALC_DK	0.7582	1	0	0.826179	0.438364	1.55709
5	1	ALC_DK:4	rsv_genusbin1188	2	ALC_DK:4	ALC_DK	0.7582	1	0	0.664778	0.261135	1.69234
5	1	ALC_DK:5	rsv_genusbin1188	2	ALC_DK:5	ALC_DK	0.7582	1	0	0.587099	0.221366	1.55709
5	1	ALC_DK:99	rsv_genusbin1188	2	ALC_DK:99	ALC_DK	0.7582	1	0	0.920506	0.530522	1.59716
5	1	takes rx for antibiotic:0	rsv_genusbin1188	3	takes rx for antibiotic:0	ANTIBIOFL	0.5696	1	0	1	1	1
5	1	takes rx for antibiotic:1	rsv_genusbin1188	3	takes rx for antibiotic:1	ANTIBIOFL	0.5696	1	0	1.28825	0.525293	3.15933
5	1	takes rx for antihyperlipidemic:0	rsv_genusbin1188	4	takes rx for antihyperlipidemic:0	ANTILIPFL	0.7673	1	0	1	1	1
5	1	takes rx for antihyperlipidemic:1	rsv_genusbin1188	4	takes rx for antihyperlipidemic:1	ANTILIPFL	0.7673	1	0	0.907399	0.467728	1.76037
5	1	BMI2:1	rsv_genusbin1188	5	BMI2:1	BMI2	0.9564	1	0	1.42046	0.491399	4.10605
5	1	BMI2:2	rsv_genusbin1188	5	BMI2:2	BMI2	0.9564	1	0	1	1	1
5	1	BMI2:3	rsv_genusbin1188	5	BMI2:3	BMI2	0.9564	1	0	0.949537	0.590721	1.52631
5	1	BMI2:4	rsv_genusbin1188	5	BMI2:4	BMI2	0.9564	1	0	0.997744	0.598469	1.6634
5	1	BMI2:5	rsv_genusbin1188	5	BMI2:5	BMI2	0.9564	1	0	1.07374	0.597625	1.92918
5	1	EDUCAT2:1	rsv_genusbin1188	6	EDUCAT2:1	EDUCAT2	0.6905	1	0	1	1	1
5	1	EDUCAT2:2	rsv_genusbin1188	6	EDUCAT2:2	EDUCAT2	0.6905	1	0	0.848612	0.560873	1.28397
5	1	EDUCAT2:3	rsv_genusbin1188	6	EDUCAT2:3	EDUCAT2	0.6905	1	0	0.883919	0.611811	1.27705
5	1	GENDER:1	rsv_genusbin1188	7	GENDER:1	GENDER	0.0545	1	0	1	1	1
5	1	GENDER:2	rsv_genusbin1188	7	GENDER:2	GENDER	0.0545	1	0	0.676305	0.453709	1.00811
5	1	takes rx for GERD:0	rsv_genusbin1188	8	takes rx for GERD:0	GERDFL	0.5246	1	0	1	1	1
5	1	takes rx for GERD:1	rsv_genusbin1188	8	takes rx for GERD:1	GERDFL	0.5246	1	0	1.26509	0.601291	2.66168
5	1	diabetes based on 2 lab variables and 3 diq questions:0	rsv_genusbin1188	9	diabetes based on 2 lab variables and 3 diq questions:0	NEWLABDIABETES	0.5953	1	0	1	1	1
5	1	diabetes based on 2 lab variables and 3 diq questions:1	rsv_genusbin1188	9	diabetes based on 2 lab variables and 3 diq questions:1	NEWLABDIABETES	0.5953	1	0	0.814776	0.374618	1.7721
5	1	LABHYPERTENSION:0	rsv_genusbin1188	10	LABHYPERTENSION:0	LABHYPERTENSION	0.0915	1	0	1	1	1
5	1	LABHYPERTENSION:1	rsv_genusbin1188	10	LABHYPERTENSION:1	LABHYPERTENSION	0.0915	1	0	0.68456	0.439274	1.06681
5	1	MARITAL2:1	rsv_genusbin1188	11	MARITAL2:1	MARITAL2	0.9056	1	0	1	1	1
5	1	MARITAL2:2	rsv_genusbin1188	11	MARITAL2:2	MARITAL2	0.9056	1	0	0.990289	0.518317	1.89203
5	1	MARITAL2:3	rsv_genusbin1188	11	MARITAL2:3	MARITAL2	0.9056	1	0	1.07775	0.652384	1.78047
5	1	NSMOKING2:1	rsv_genusbin1188	12	NSMOKING2:1	NSMOKING2	0.7734	1	0	1	1	1
5	1	NSMOKING2:2	rsv_genusbin1188	12	NSMOKING2:2	NSMOKING2	0.7734	1	0	0.837653	0.464954	1.5091
5	1	NSMOKING2:3	rsv_genusbin1188	12	NSMOKING2:3	NSMOKING2	0.7734	1	0	1.04189	0.709693	1.5296
5	1	PERIO_ALL2:1	rsv_genusbin1188	13	PERIO_ALL2:1	PERIO_ALL2	0.3915	1	0	1	1	1
5	1	PERIO_ALL2:2	rsv_genusbin1188	13	PERIO_ALL2:2	PERIO_ALL2	0.3915	1	0	0.687977	0.320162	1.47835
5	1	PERIO_ALL2:3	rsv_genusbin1188	13	PERIO_ALL2:3	PERIO_ALL2	0.3915	1	0	0.715041	0.391035	1.30751
5	1	PERIO_ALL2:4	rsv_genusbin1188	13	PERIO_ALL2:4	PERIO_ALL2	0.3915	1	0	1.09119	0.511558	2.3276
5	1	PERIO_ALL2:77	rsv_genusbin1188	13	PERIO_ALL2:77	PERIO_ALL2	0.3915	1	0	0.50178	0.176881	1.42346
5	1	PERIO_ALL2:88	rsv_genusbin1188	13	PERIO_ALL2:88	PERIO_ALL2	0.3915	1	0	1.02837	0.388899	2.71932
5	1	PERIO_ALL2:99	rsv_genusbin1188	13	PERIO_ALL2:99	PERIO_ALL2	0.3915	1	0	0.93818	0.37817	2.32747
5	1	POVERTY:1	rsv_genusbin1188	14	POVERTY:1	POVERTY	0.7664	1	0	1	1	1
5	1	POVERTY:2	rsv_genusbin1188	14	POVERTY:2	POVERTY	0.7664	1	0	1.24167	0.812303	1.898
5	1	POVERTY:3	rsv_genusbin1188	14	POVERTY:3	POVERTY	0.7664	1	0	0.866879	0.402137	1.86872
5	1	POVERTY:4	rsv_genusbin1188	14	POVERTY:4	POVERTY	0.7664	1	0	1.03351	0.68685	1.55514
5	1	POVERTY:99	rsv_genusbin1188	14	POVERTY:99	POVERTY	0.7664	1	0	1.1311	0.57524	2.22408
5	1	RACECAT:1	rsv_genusbin1188	15	RACECAT:1	RACECAT	0.0017	1	0	1.01793	0.633436	1.6358
5	1	RACECAT:2	rsv_genusbin1188	15	RACECAT:2	RACECAT	0.0017	1	0	1.34834	0.85061	2.13733
5	1	RACECAT:3	rsv_genusbin1188	15	RACECAT:3	RACECAT	0.0017	1	0	1	1	1
5	1	RACECAT:4	rsv_genusbin1188	15	RACECAT:4	RACECAT	0.0017	1	0	1.98654	1.42498	2.76941
5	1	RACECAT:5	rsv_genusbin1188	15	RACECAT:5	RACECAT	0.0017	1	0	1.18132	0.721865	1.9332
5	1	Intercept	rsv_genusbin1188	16	Intercept	MODEL MINUS INTERCEPT	0	1	1	0.123777	0.00668224	2.29274
5	1		rsv_genusbin1188	16	Intercept	INTERCEPT		1	1	0.123777	0.00668224	2.29274
5	1	SPL5AGE2	rsv_genusbin1198	1	SPL5AGE2	EFFECT_1	0.0017	1	0	1.00016	0.999677	1.00065
5	1	SPL5AGE3	rsv_genusbin1198	1	SPL5AGE3	EFFECT_1	0.0017	1	0	0.999789	0.999129	1.00045
5	1	AGE	rsv_genusbin1198	1	AGE	EFFECT_1	0.0017	1	0	0.975231	0.912788	1.04195
5	1	SPL5AGE1	rsv_genusbin1198	1	SPL5AGE1	EFFECT_1	0.0017	1	0	0.999946	0.999761	1.00013
5	1	ALC_DK:0	rsv_genusbin1198	2	ALC_DK:0	ALC_DK	0.0105	1	0	1	1	1
5	1	ALC_DK:1	rsv_genusbin1198	2	ALC_DK:1	ALC_DK	0.0105	1	0	1.29097	0.966502	1.72436
5	1	ALC_DK:2	rsv_genusbin1198	2	ALC_DK:2	ALC_DK	0.0105	1	0	1.0236	0.703103	1.49019
5	1	ALC_DK:3	rsv_genusbin1198	2	ALC_DK:3	ALC_DK	0.0105	1	0	1.08484	0.778634	1.51146
5	1	ALC_DK:4	rsv_genusbin1198	2	ALC_DK:4	ALC_DK	0.0105	1	0	1.04497	0.679047	1.60807
5	1	ALC_DK:5	rsv_genusbin1198	2	ALC_DK:5	ALC_DK	0.0105	1	0	1.36387	0.842566	2.20772
5	1	ALC_DK:99	rsv_genusbin1198	2	ALC_DK:99	ALC_DK	0.0105	1	0	0.72536	0.411639	1.27818
5	1	takes rx for antibiotic:0	rsv_genusbin1198	3	takes rx for antibiotic:0	ANTIBIOFL	0.8369	1	0	1	1	1
5	1	takes rx for antibiotic:1	rsv_genusbin1198	3	takes rx for antibiotic:1	ANTIBIOFL	0.8369	1	0	1.0494	0.654043	1.68374
5	1	takes rx for antihyperlipidemic:0	rsv_genusbin1198	4	takes rx for antihyperlipidemic:0	ANTILIPFL	0.9589	1	0	1	1	1
5	1	takes rx for antihyperlipidemic:1	rsv_genusbin1198	4	takes rx for antihyperlipidemic:1	ANTILIPFL	0.9589	1	0	1.01419	0.584173	1.76076
5	1	BMI2:1	rsv_genusbin1198	5	BMI2:1	BMI2	0.5334	1	0	0.405081	0.132028	1.24285
5	1	BMI2:2	rsv_genusbin1198	5	BMI2:2	BMI2	0.5334	1	0	1	1	1
5	1	BMI2:3	rsv_genusbin1198	5	BMI2:3	BMI2	0.5334	1	0	1.01086	0.73748	1.38558
5	1	BMI2:4	rsv_genusbin1198	5	BMI2:4	BMI2	0.5334	1	0	1.03164	0.697116	1.52668
5	1	BMI2:5	rsv_genusbin1198	5	BMI2:5	BMI2	0.5334	1	0	1.09731	0.806314	1.49331
5	1	EDUCAT2:1	rsv_genusbin1198	6	EDUCAT2:1	EDUCAT2	0.2351	1	0	1	1	1
5	1	EDUCAT2:2	rsv_genusbin1198	6	EDUCAT2:2	EDUCAT2	0.2351	1	0	0.965675	0.757463	1.23112
5	1	EDUCAT2:3	rsv_genusbin1198	6	EDUCAT2:3	EDUCAT2	0.2351	1	0	0.693304	0.433526	1.10875
5	1	GENDER:1	rsv_genusbin1198	7	GENDER:1	GENDER	0.1187	1	0	1	1	1
5	1	GENDER:2	rsv_genusbin1198	7	GENDER:2	GENDER	0.1187	1	0	1.21968	0.947757	1.56963
5	1	takes rx for GERD:0	rsv_genusbin1198	8	takes rx for GERD:0	GERDFL	0.0784	1	0	1	1	1
5	1	takes rx for GERD:1	rsv_genusbin1198	8	takes rx for GERD:1	GERDFL	0.0784	1	0	1.39308	0.960965	2.0195
5	1	diabetes based on 2 lab variables and 3 diq questions:0	rsv_genusbin1198	9	diabetes based on 2 lab variables and 3 diq questions:0	NEWLABDIABETES	0.1019	1	0	1	1	1
5	1	diabetes based on 2 lab variables and 3 diq questions:1	rsv_genusbin1198	9	diabetes based on 2 lab variables and 3 diq questions:1	NEWLABDIABETES	0.1019	1	0	1.38576	0.934069	2.05588
5	1	LABHYPERTENSION:0	rsv_genusbin1198	10	LABHYPERTENSION:0	LABHYPERTENSION	0.9013	1	0	1	1	1
5	1	LABHYPERTENSION:1	rsv_genusbin1198	10	LABHYPERTENSION:1	LABHYPERTENSION	0.9013	1	0	1.01256	0.826424	1.24062
5	1	MARITAL2:1	rsv_genusbin1198	11	MARITAL2:1	MARITAL2	0.8485	1	0	1	1	1
5	1	MARITAL2:2	rsv_genusbin1198	11	MARITAL2:2	MARITAL2	0.8485	1	0	1.06058	0.809954	1.38875
5	1	MARITAL2:3	rsv_genusbin1198	11	MARITAL2:3	MARITAL2	0.8485	1	0	1.08429	0.776337	1.5144
5	1	NSMOKING2:1	rsv_genusbin1198	12	NSMOKING2:1	NSMOKING2	0.9952	1	0	1	1	1
5	1	NSMOKING2:2	rsv_genusbin1198	12	NSMOKING2:2	NSMOKING2	0.9952	1	0	1.01841	0.698519	1.4848
5	1	NSMOKING2:3	rsv_genusbin1198	12	NSMOKING2:3	NSMOKING2	0.9952	1	0	1.00536	0.783601	1.28988
5	1	PERIO_ALL2:1	rsv_genusbin1198	13	PERIO_ALL2:1	PERIO_ALL2	0.0028	1	0	1	1	1
5	1	PERIO_ALL2:2	rsv_genusbin1198	13	PERIO_ALL2:2	PERIO_ALL2	0.0028	1	0	1.60407	0.957124	2.68829
5	1	PERIO_ALL2:3	rsv_genusbin1198	13	PERIO_ALL2:3	PERIO_ALL2	0.0028	1	0	0.877086	0.573323	1.34179
5	1	PERIO_ALL2:4	rsv_genusbin1198	13	PERIO_ALL2:4	PERIO_ALL2	0.0028	1	0	1.14307	0.744198	1.75572
5	1	PERIO_ALL2:77	rsv_genusbin1198	13	PERIO_ALL2:77	PERIO_ALL2	0.0028	1	0	0.677455	0.337146	1.36127
5	1	PERIO_ALL2:88	rsv_genusbin1198	13	PERIO_ALL2:88	PERIO_ALL2	0.0028	1	0	1.41478	0.643744	3.1093
5	1	PERIO_ALL2:99	rsv_genusbin1198	13	PERIO_ALL2:99	PERIO_ALL2	0.0028	1	0	1.43998	0.955486	2.17015
5	1	POVERTY:1	rsv_genusbin1198	14	POVERTY:1	POVERTY	0.1037	1	0	1	1	1
5	1	POVERTY:2	rsv_genusbin1198	14	POVERTY:2	POVERTY	0.1037	1	0	1.2558	0.869263	1.81422
5	1	POVERTY:3	rsv_genusbin1198	14	POVERTY:3	POVERTY	0.1037	1	0	1.38497	0.880419	2.17867
5	1	POVERTY:4	rsv_genusbin1198	14	POVERTY:4	POVERTY	0.1037	1	0	1.2664	0.906518	1.76914
5	1	POVERTY:99	rsv_genusbin1198	14	POVERTY:99	POVERTY	0.1037	1	0	0.74312	0.345313	1.59921
5	1	RACECAT:1	rsv_genusbin1198	15	RACECAT:1	RACECAT	0.0272	1	0	0.828765	0.30429	2.25723
5	1	RACECAT:2	rsv_genusbin1198	15	RACECAT:2	RACECAT	0.0272	1	0	0.358178	0.171168	0.749507
5	1	RACECAT:3	rsv_genusbin1198	15	RACECAT:3	RACECAT	0.0272	1	0	1	1	1
5	1	RACECAT:4	rsv_genusbin1198	15	RACECAT:4	RACECAT	0.0272	1	0	0.692659	0.385704	1.2439
5	1	RACECAT:5	rsv_genusbin1198	15	RACECAT:5	RACECAT	0.0272	1	0	0.928962	0.53071	1.62607
5	1	Intercept	rsv_genusbin1198	16	Intercept	MODEL MINUS INTERCEPT	0	1	1	0.191219	0.0227834	1.60488
5	1		rsv_genusbin1198	16	Intercept	INTERCEPT		1	1	0.191219	0.0227834	1.60488
5	1	SPL5AGE2	rsv_genusbin1201	1	SPL5AGE2	EFFECT_1	0.0007	1	0	1.00123	1.00021	1.00225
5	1	SPL5AGE3	rsv_genusbin1201	1	SPL5AGE3	EFFECT_1	0.0007	1	0	0.998329	0.996416	1.00025
5	1	AGE	rsv_genusbin1201	1	AGE	EFFECT_1	0.0007	1	0	1.08966	0.982825	1.2081
5	1	SPL5AGE1	rsv_genusbin1201	1	SPL5AGE1	EFFECT_1	0.0007	1	0	0.999506	0.999167	0.999845
5	1	ALC_DK:0	rsv_genusbin1201	2	ALC_DK:0	ALC_DK	0.4744	1	0	1	1	1
5	1	ALC_DK:1	rsv_genusbin1201	2	ALC_DK:1	ALC_DK	0.4744	1	0	1.65571	0.326167	8.40487
5	1	ALC_DK:2	rsv_genusbin1201	2	ALC_DK:2	ALC_DK	0.4744	1	0	2.68036	0.948032	7.57814
5	1	ALC_DK:3	rsv_genusbin1201	2	ALC_DK:3	ALC_DK	0.4744	1	0	1.84451	0.514619	6.61112
5	1	ALC_DK:4	rsv_genusbin1201	2	ALC_DK:4	ALC_DK	0.4744	1	0	1.86921	0.468623	7.45578
5	1	ALC_DK:5	rsv_genusbin1201	2	ALC_DK:5	ALC_DK	0.4744	1	0	2.56164	0.566775	11.5778
5	1	ALC_DK:99	rsv_genusbin1201	2	ALC_DK:99	ALC_DK	0.4744	1	0	1.51545	0.514064	4.46749
5	1	takes rx for antibiotic:0	rsv_genusbin1201	3	takes rx for antibiotic:0	ANTIBIOFL	0.261	1	0	1	1	1
5	1	takes rx for antibiotic:1	rsv_genusbin1201	3	takes rx for antibiotic:1	ANTIBIOFL	0.261	1	0	0.30667	0.03745	2.51126
5	1	takes rx for antihyperlipidemic:0	rsv_genusbin1201	4	takes rx for antihyperlipidemic:0	ANTILIPFL	0.5581	1	0	1	1	1
5	1	takes rx for antihyperlipidemic:1	rsv_genusbin1201	4	takes rx for antihyperlipidemic:1	ANTILIPFL	0.5581	1	0	0.628261	0.127078	3.10607
5	1	BMI2:1	rsv_genusbin1201	5	BMI2:1	BMI2	0.069	1	0	0.6022	0.0770866	4.70438
5	1	BMI2:2	rsv_genusbin1201	5	BMI2:2	BMI2	0.069	1	0	1	1	1
5	1	BMI2:3	rsv_genusbin1201	5	BMI2:3	BMI2	0.069	1	0	2.43759	1.04792	5.67011
5	1	BMI2:4	rsv_genusbin1201	5	BMI2:4	BMI2	0.069	1	0	1.23625	0.419901	3.63973
5	1	BMI2:5	rsv_genusbin1201	5	BMI2:5	BMI2	0.069	1	0	2.86256	1.33459	6.13994
5	1	EDUCAT2:1	rsv_genusbin1201	6	EDUCAT2:1	EDUCAT2	0.7351	1	0	1	1	1
5	1	EDUCAT2:2	rsv_genusbin1201	6	EDUCAT2:2	EDUCAT2	0.7351	1	0	1.36132	0.613961	3.01841
5	1	EDUCAT2:3	rsv_genusbin1201	6	EDUCAT2:3	EDUCAT2	0.7351	1	0	1.29462	0.546171	3.0687
5	1	GENDER:1	rsv_genusbin1201	7	GENDER:1	GENDER	0.8453	1	0	1	1	1
5	1	GENDER:2	rsv_genusbin1201	7	GENDER:2	GENDER	0.8453	1	0	1.06268	0.566632	1.99298
5	1	takes rx for GERD:0	rsv_genusbin1201	8	takes rx for GERD:0	GERDFL	0.3371	1	0	1	1	1
5	1	takes rx for GERD:1	rsv_genusbin1201	8	takes rx for GERD:1	GERDFL	0.3371	1	0	1.52498	0.631694	3.68145
5	1	diabetes based on 2 lab variables and 3 diq questions:0	rsv_genusbin1201	9	diabetes based on 2 lab variables and 3 diq questions:0	NEWLABDIABETES	0.8649	1	0	1	1	1
5	1	diabetes based on 2 lab variables and 3 diq questions:1	rsv_genusbin1201	9	diabetes based on 2 lab variables and 3 diq questions:1	NEWLABDIABETES	0.8649	1	0	1.10088	0.351889	3.44412
5	1	LABHYPERTENSION:0	rsv_genusbin1201	10	LABHYPERTENSION:0	LABHYPERTENSION	0.9763	1	0	1	1	1
5	1	LABHYPERTENSION:1	rsv_genusbin1201	10	LABHYPERTENSION:1	LABHYPERTENSION	0.9763	1	0	1.00906	0.547202	1.86074
5	1	MARITAL2:1	rsv_genusbin1201	11	MARITAL2:1	MARITAL2	0.2663	1	0	1	1	1
5	1	MARITAL2:2	rsv_genusbin1201	11	MARITAL2:2	MARITAL2	0.2663	1	0	0.53563	0.241667	1.18717
5	1	MARITAL2:3	rsv_genusbin1201	11	MARITAL2:3	MARITAL2	0.2663	1	0	0.538931	0.209974	1.38325
5	1	NSMOKING2:1	rsv_genusbin1201	12	NSMOKING2:1	NSMOKING2	0	1	1	1	1	1
5	1	NSMOKING2:2	rsv_genusbin1201	12	NSMOKING2:2	NSMOKING2	0	1	1	3.87089	2.06258	7.26458
5	1	NSMOKING2:3	rsv_genusbin1201	12	NSMOKING2:3	NSMOKING2	0	1	1	4.31294	2.19742	8.46513
5	1	PERIO_ALL2:1	rsv_genusbin1201	13	PERIO_ALL2:1	PERIO_ALL2	0.0046	1	0	1	1	1
5	1	PERIO_ALL2:2	rsv_genusbin1201	13	PERIO_ALL2:2	PERIO_ALL2	0.0046	1	0	3.40257	1.15811	9.99689
5	1	PERIO_ALL2:3	rsv_genusbin1201	13	PERIO_ALL2:3	PERIO_ALL2	0.0046	1	0	3.62482	1.50458	8.7329
5	1	PERIO_ALL2:4	rsv_genusbin1201	13	PERIO_ALL2:4	PERIO_ALL2	0.0046	1	0	5.7104	2.01135	16.2123
5	1	PERIO_ALL2:77	rsv_genusbin1201	13	PERIO_ALL2:77	PERIO_ALL2	0.0046	1	0	0.835909	0.226265	3.08817
5	1	PERIO_ALL2:88	rsv_genusbin1201	13	PERIO_ALL2:88	PERIO_ALL2	0.0046	1	0	4.65629	0.652043	33.251
5	1	PERIO_ALL2:99	rsv_genusbin1201	13	PERIO_ALL2:99	PERIO_ALL2	0.0046	1	0
5	1	POVERTY:1	rsv_genusbin1201	14	POVERTY:1	POVERTY	0.0945	1	0	1	1	1
5	1	POVERTY:2	rsv_genusbin1201	14	POVERTY:2	POVERTY	0.0945	1	0	1.16778	0.597515	2.28231
5	1	POVERTY:3	rsv_genusbin1201	14	POVERTY:3	POVERTY	0.0945	1	0	1.50585	0.464702	4.87963
5	1	POVERTY:4	rsv_genusbin1201	14	POVERTY:4	POVERTY	0.0945	1	0	1.81698	0.995767	3.31545
5	1	POVERTY:99	rsv_genusbin1201	14	POVERTY:99	POVERTY	0.0945	1	0	3.24587	1.3968	7.54269
5	1	RACECAT:1	rsv_genusbin1201	15	RACECAT:1	RACECAT	0.3071	1	0	1.26221	0.570503	2.79257
5	1	RACECAT:2	rsv_genusbin1201	15	RACECAT:2	RACECAT	0.3071	1	0	0.7882	0.345474	1.79828
5	1	RACECAT:3	rsv_genusbin1201	15	RACECAT:3	RACECAT	0.3071	1	0	1	1	1
5	1	RACECAT:4	rsv_genusbin1201	15	RACECAT:4	RACECAT	0.3071	1	0	0.734589	0.308505	1.74915
5	1	RACECAT:5	rsv_genusbin1201	15	RACECAT:5	RACECAT	0.3071	1	0	0.424422	0.140192	1.28491
5	1	Intercept	rsv_genusbin1201	16	Intercept	MODEL MINUS INTERCEPT	0	1	1	0.000262255	8.68e-06	0.00792777
5	1		rsv_genusbin1201	16	Intercept	INTERCEPT		1	1	0.000262255	8.68e-06	0.00792777
5	1	SPL5AGE2	rsv_genusbin1210	1	SPL5AGE2	EFFECT_1	0.0618	1	0	1.0004	0.999839	1.00096
5	1	SPL5AGE3	rsv_genusbin1210	1	SPL5AGE3	EFFECT_1	0.0618	1	0	0.999857	0.9992	1.00051
5	1	AGE	rsv_genusbin1210	1	AGE	EFFECT_1	0.0618	1	0	1.10664	1.01191	1.21023
5	1	SPL5AGE1	rsv_genusbin1210	1	SPL5AGE1	EFFECT_1	0.0618	1	0	0.999785	0.999552	1.00002
5	1	ALC_DK:0	rsv_genusbin1210	2	ALC_DK:0	ALC_DK	0.6593	1	0	1	1	1
5	1	ALC_DK:1	rsv_genusbin1210	2	ALC_DK:1	ALC_DK	0.6593	1	0	0.93578	0.519784	1.68471
5	1	ALC_DK:2	rsv_genusbin1210	2	ALC_DK:2	ALC_DK	0.6593	1	0	1.04852	0.686865	1.60059
5	1	ALC_DK:3	rsv_genusbin1210	2	ALC_DK:3	ALC_DK	0.6593	1	0	0.813038	0.540369	1.2233
5	1	ALC_DK:4	rsv_genusbin1210	2	ALC_DK:4	ALC_DK	0.6593	1	0	0.802001	0.358748	1.79292
5	1	ALC_DK:5	rsv_genusbin1210	2	ALC_DK:5	ALC_DK	0.6593	1	0	1.05242	0.620473	1.78507
5	1	ALC_DK:99	rsv_genusbin1210	2	ALC_DK:99	ALC_DK	0.6593	1	0	1.21472	0.706019	2.08995
5	1	takes rx for antibiotic:0	rsv_genusbin1210	3	takes rx for antibiotic:0	ANTIBIOFL	0.7307	1	0	1	1	1
5	1	takes rx for antibiotic:1	rsv_genusbin1210	3	takes rx for antibiotic:1	ANTIBIOFL	0.7307	1	0	0.869227	0.382326	1.97621
5	1	takes rx for antihyperlipidemic:0	rsv_genusbin1210	4	takes rx for antihyperlipidemic:0	ANTILIPFL	0.0579	1	0	1	1	1
5	1	takes rx for antihyperlipidemic:1	rsv_genusbin1210	4	takes rx for antihyperlipidemic:1	ANTILIPFL	0.0579	1	0	0.673468	0.447254	1.0141
5	1	BMI2:1	rsv_genusbin1210	5	BMI2:1	BMI2	0.2377	1	0	1.21445	0.571045	2.58278
5	1	BMI2:2	rsv_genusbin1210	5	BMI2:2	BMI2	0.2377	1	0	1	1	1
5	1	BMI2:3	rsv_genusbin1210	5	BMI2:3	BMI2	0.2377	1	0	0.806013	0.557197	1.16594
5	1	BMI2:4	rsv_genusbin1210	5	BMI2:4	BMI2	0.2377	1	0	0.793759	0.603176	1.04456
5	1	BMI2:5	rsv_genusbin1210	5	BMI2:5	BMI2	0.2377	1	0	0.632537	0.417646	0.957993
5	1	EDUCAT2:1	rsv_genusbin1210	6	EDUCAT2:1	EDUCAT2	0.5614	1	0	1	1	1
5	1	EDUCAT2:2	rsv_genusbin1210	6	EDUCAT2:2	EDUCAT2	0.5614	1	0	0.957392	0.700936	1.30768
5	1	EDUCAT2:3	rsv_genusbin1210	6	EDUCAT2:3	EDUCAT2	0.5614	1	0	0.869801	0.668102	1.13239
5	1	GENDER:1	rsv_genusbin1210	7	GENDER:1	GENDER	0.9643	1	0	1	1	1
5	1	GENDER:2	rsv_genusbin1210	7	GENDER:2	GENDER	0.9643	1	0	1.0061	0.764755	1.32362
5	1	takes rx for GERD:0	rsv_genusbin1210	8	takes rx for GERD:0	GERDFL	0.4164	1	0	1	1	1
5	1	takes rx for GERD:1	rsv_genusbin1210	8	takes rx for GERD:1	GERDFL	0.4164	1	0	1.24505	0.724215	2.14046
5	1	diabetes based on 2 lab variables and 3 diq questions:0	rsv_genusbin1210	9	diabetes based on 2 lab variables and 3 diq questions:0	NEWLABDIABETES	0.0626	1	0	1	1	1
5	1	diabetes based on 2 lab variables and 3 diq questions:1	rsv_genusbin1210	9	diabetes based on 2 lab variables and 3 diq questions:1	NEWLABDIABETES	0.0626	1	0	0.661283	0.427364	1.02324
5	1	LABHYPERTENSION:0	rsv_genusbin1210	10	LABHYPERTENSION:0	LABHYPERTENSION	0.3008	1	0	1	1	1
5	1	LABHYPERTENSION:1	rsv_genusbin1210	10	LABHYPERTENSION:1	LABHYPERTENSION	0.3008	1	0	0.881691	0.69102	1.12497
5	1	MARITAL2:1	rsv_genusbin1210	11	MARITAL2:1	MARITAL2	0.3969	1	0	1	1	1
5	1	MARITAL2:2	rsv_genusbin1210	11	MARITAL2:2	MARITAL2	0.3969	1	0	0.858967	0.572218	1.28941
5	1	MARITAL2:3	rsv_genusbin1210	11	MARITAL2:3	MARITAL2	0.3969	1	0	1.05453	0.654633	1.69871
5	1	NSMOKING2:1	rsv_genusbin1210	12	NSMOKING2:1	NSMOKING2	0.5699	1	0	1	1	1
5	1	NSMOKING2:2	rsv_genusbin1210	12	NSMOKING2:2	NSMOKING2	0.5699	1	0	0.990611	0.680962	1.44106
5	1	NSMOKING2:3	rsv_genusbin1210	12	NSMOKING2:3	NSMOKING2	0.5699	1	0	1.14892	0.873366	1.51142
5	1	PERIO_ALL2:1	rsv_genusbin1210	13	PERIO_ALL2:1	PERIO_ALL2	0.2217	1	0	1	1	1
5	1	PERIO_ALL2:2	rsv_genusbin1210	13	PERIO_ALL2:2	PERIO_ALL2	0.2217	1	0	1.3406	0.900724	1.9953
5	1	PERIO_ALL2:3	rsv_genusbin1210	13	PERIO_ALL2:3	PERIO_ALL2	0.2217	1	0	1.02337	0.684685	1.52959
5	1	PERIO_ALL2:4	rsv_genusbin1210	13	PERIO_ALL2:4	PERIO_ALL2	0.2217	1	0	1.35481	0.750857	2.44454
5	1	PERIO_ALL2:77	rsv_genusbin1210	13	PERIO_ALL2:77	PERIO_ALL2	0.2217	1	0	1.64515	0.958576	2.82349
5	1	PERIO_ALL2:88	rsv_genusbin1210	13	PERIO_ALL2:88	PERIO_ALL2	0.2217	1	0	1.48977	0.717316	3.09406
5	1	PERIO_ALL2:99	rsv_genusbin1210	13	PERIO_ALL2:99	PERIO_ALL2	0.2217	1	0	0.984332	0.465285	2.0824
5	1	POVERTY:1	rsv_genusbin1210	14	POVERTY:1	POVERTY	0.8664	1	0	1	1	1
5	1	POVERTY:2	rsv_genusbin1210	14	POVERTY:2	POVERTY	0.8664	1	0	0.958841	0.714906	1.28601
5	1	POVERTY:3	rsv_genusbin1210	14	POVERTY:3	POVERTY	0.8664	1	0	1.15632	0.74581	1.7928
5	1	POVERTY:4	rsv_genusbin1210	14	POVERTY:4	POVERTY	0.8664	1	0	1.1499	0.779636	1.69602
5	1	POVERTY:99	rsv_genusbin1210	14	POVERTY:99	POVERTY	0.8664	1	0	1.17082	0.779127	1.75943
5	1	RACECAT:1	rsv_genusbin1210	15	RACECAT:1	RACECAT	0.0371	1	0	1.64222	1.15134	2.3424
5	1	RACECAT:2	rsv_genusbin1210	15	RACECAT:2	RACECAT	0.0371	1	0	1.09347	0.74212	1.61118
5	1	RACECAT:3	rsv_genusbin1210	15	RACECAT:3	RACECAT	0.0371	1	0	1	1	1
5	1	RACECAT:4	rsv_genusbin1210	15	RACECAT:4	RACECAT	0.0371	1	0	0.99282	0.687259	1.43423
5	1	RACECAT:5	rsv_genusbin1210	15	RACECAT:5	RACECAT	0.0371	1	0	1.11595	0.806928	1.54332
5	1	Intercept	rsv_genusbin1210	16	Intercept	MODEL MINUS INTERCEPT	0	1	1	0.00533898	0.000650173	0.0438417
5	1		rsv_genusbin1210	16	Intercept	INTERCEPT		1	1	0.00533898	0.000650173	0.0438417
5	1	SPL5AGE2	rsv_genusbin1228	1	SPL5AGE2	EFFECT_1	0	1	1	0.999953	0.999605	1.0003
5	1	SPL5AGE3	rsv_genusbin1228	1	SPL5AGE3	EFFECT_1	0	1	1	0.999932	0.999478	1.00039
5	1	AGE	rsv_genusbin1228	1	AGE	EFFECT_1	0	1	1	0.912445	0.87437	0.952177
5	1	SPL5AGE1	rsv_genusbin1228	1	SPL5AGE1	EFFECT_1	0	1	1	1.00005	0.999921	1.00019
5	1	ALC_DK:0	rsv_genusbin1228	2	ALC_DK:0	ALC_DK	0.3298	1	0	1	1	1
5	1	ALC_DK:1	rsv_genusbin1228	2	ALC_DK:1	ALC_DK	0.3298	1	0	0.975808	0.772567	1.23252
5	1	ALC_DK:2	rsv_genusbin1228	2	ALC_DK:2	ALC_DK	0.3298	1	0	1.19696	0.922505	1.55307
5	1	ALC_DK:3	rsv_genusbin1228	2	ALC_DK:3	ALC_DK	0.3298	1	0	1.25225	0.98602	1.59037
5	1	ALC_DK:4	rsv_genusbin1228	2	ALC_DK:4	ALC_DK	0.3298	1	0	1.18708	0.794124	1.77449
5	1	ALC_DK:5	rsv_genusbin1228	2	ALC_DK:5	ALC_DK	0.3298	1	0	1.08349	0.776426	1.512
5	1	ALC_DK:99	rsv_genusbin1228	2	ALC_DK:99	ALC_DK	0.3298	1	0	1.23859	0.896573	1.71106
5	1	takes rx for antibiotic:0	rsv_genusbin1228	3	takes rx for antibiotic:0	ANTIBIOFL	0	1	1	1	1	1
5	1	takes rx for antibiotic:1	rsv_genusbin1228	3	takes rx for antibiotic:1	ANTIBIOFL	0	1	1	0.418132	0.297971	0.586748
5	1	takes rx for antihyperlipidemic:0	rsv_genusbin1228	4	takes rx for antihyperlipidemic:0	ANTILIPFL	0.2599	1	0	1	1	1
5	1	takes rx for antihyperlipidemic:1	rsv_genusbin1228	4	takes rx for antihyperlipidemic:1	ANTILIPFL	0.2599	1	0	0.856839	0.651345	1.12716
5	1	BMI2:1	rsv_genusbin1228	5	BMI2:1	BMI2	0.2139	1	0	0.746914	0.42118	1.32457
5	1	BMI2:2	rsv_genusbin1228	5	BMI2:2	BMI2	0.2139	1	0	1	1	1
5	1	BMI2:3	rsv_genusbin1228	5	BMI2:3	BMI2	0.2139	1	0	1.17191	0.979687	1.40185
5	1	BMI2:4	rsv_genusbin1228	5	BMI2:4	BMI2	0.2139	1	0	1.15281	0.904323	1.46957
5	1	BMI2:5	rsv_genusbin1228	5	BMI2:5	BMI2	0.2139	1	0	1.22577	1.00167	1.50002
5	1	EDUCAT2:1	rsv_genusbin1228	6	EDUCAT2:1	EDUCAT2	0.4368	1	0	1	1	1
5	1	EDUCAT2:2	rsv_genusbin1228	6	EDUCAT2:2	EDUCAT2	0.4368	1	0	1.16824	0.898635	1.51873
5	1	EDUCAT2:3	rsv_genusbin1228	6	EDUCAT2:3	EDUCAT2	0.4368	1	0	1.16127	0.908775	1.48392
5	1	GENDER:1	rsv_genusbin1228	7	GENDER:1	GENDER	0.4653	1	0	1	1	1
5	1	GENDER:2	rsv_genusbin1228	7	GENDER:2	GENDER	0.4653	1	0	0.943607	0.804202	1.10718
5	1	takes rx for GERD:0	rsv_genusbin1228	8	takes rx for GERD:0	GERDFL	0.034	1	0	1	1	1
5	1	takes rx for GERD:1	rsv_genusbin1228	8	takes rx for GERD:1	GERDFL	0.034	1	0	0.785257	0.628701	0.980798
5	1	diabetes based on 2 lab variables and 3 diq questions:0	rsv_genusbin1228	9	diabetes based on 2 lab variables and 3 diq questions:0	NEWLABDIABETES	0.5728	1	0	1	1	1
5	1	diabetes based on 2 lab variables and 3 diq questions:1	rsv_genusbin1228	9	diabetes based on 2 lab variables and 3 diq questions:1	NEWLABDIABETES	0.5728	1	0	0.931712	0.723712	1.19949
5	1	LABHYPERTENSION:0	rsv_genusbin1228	10	LABHYPERTENSION:0	LABHYPERTENSION	0.089	1	0	1	1	1
5	1	LABHYPERTENSION:1	rsv_genusbin1228	10	LABHYPERTENSION:1	LABHYPERTENSION	0.089	1	0	0.860438	0.722671	1.02447
5	1	MARITAL2:1	rsv_genusbin1228	11	MARITAL2:1	MARITAL2	0.0042	1	0	1	1	1
5	1	MARITAL2:2	rsv_genusbin1228	11	MARITAL2:2	MARITAL2	0.0042	1	0	1.3924	1.14256	1.69687
5	1	MARITAL2:3	rsv_genusbin1228	11	MARITAL2:3	MARITAL2	0.0042	1	0	1.42071	1.11878	1.80413
5	1	NSMOKING2:1	rsv_genusbin1228	12	NSMOKING2:1	NSMOKING2	0	1	1	1	1	1
5	1	NSMOKING2:2	rsv_genusbin1228	12	NSMOKING2:2	NSMOKING2	0	1	1	0.869059	0.732165	1.03155
5	1	NSMOKING2:3	rsv_genusbin1228	12	NSMOKING2:3	NSMOKING2	0	1	1	0.473162	0.402014	0.556901
5	1	PERIO_ALL2:1	rsv_genusbin1228	13	PERIO_ALL2:1	PERIO_ALL2	0.0935	1	0	1	1	1
5	1	PERIO_ALL2:2	rsv_genusbin1228	13	PERIO_ALL2:2	PERIO_ALL2	0.0935	1	0	1.07491	0.733029	1.57625
5	1	PERIO_ALL2:3	rsv_genusbin1228	13	PERIO_ALL2:3	PERIO_ALL2	0.0935	1	0	0.979027	0.824986	1.16183
5	1	PERIO_ALL2:4	rsv_genusbin1228	13	PERIO_ALL2:4	PERIO_ALL2	0.0935	1	0	1.02803	0.807851	1.30821
5	1	PERIO_ALL2:77	rsv_genusbin1228	13	PERIO_ALL2:77	PERIO_ALL2	0.0935	1	0	0.741296	0.451373	1.21744
5	1	PERIO_ALL2:88	rsv_genusbin1228	13	PERIO_ALL2:88	PERIO_ALL2	0.0935	1	0	0.555061	0.351505	0.876496
5	1	PERIO_ALL2:99	rsv_genusbin1228	13	PERIO_ALL2:99	PERIO_ALL2	0.0935	1	0	0.922543	0.722363	1.1782
5	1	POVERTY:1	rsv_genusbin1228	14	POVERTY:1	POVERTY	0.0442	1	0	1	1	1
5	1	POVERTY:2	rsv_genusbin1228	14	POVERTY:2	POVERTY	0.0442	1	0	0.808127	0.67894	0.961895
5	1	POVERTY:3	rsv_genusbin1228	14	POVERTY:3	POVERTY	0.0442	1	0	0.994103	0.789129	1.25232
5	1	POVERTY:4	rsv_genusbin1228	14	POVERTY:4	POVERTY	0.0442	1	0	1.04077	0.834529	1.29798
5	1	POVERTY:99	rsv_genusbin1228	14	POVERTY:99	POVERTY	0.0442	1	0	1.04625	0.783706	1.39674
5	1	RACECAT:1	rsv_genusbin1228	15	RACECAT:1	RACECAT	0	1	1	1.92441	1.49138	2.48316
5	1	RACECAT:2	rsv_genusbin1228	15	RACECAT:2	RACECAT	0	1	1	1.98442	1.53952	2.5579
5	1	RACECAT:3	rsv_genusbin1228	15	RACECAT:3	RACECAT	0	1	1	1	1	1
5	1	RACECAT:4	rsv_genusbin1228	15	RACECAT:4	RACECAT	0	1	1	0.901924	0.732904	1.10992
5	1	RACECAT:5	rsv_genusbin1228	15	RACECAT:5	RACECAT	0	1	1	1.68112	1.2703	2.22482
5	1	Intercept	rsv_genusbin1228	16	Intercept	MODEL MINUS INTERCEPT	0	1	1	32.4909	8.34589	126.489
5	1		rsv_genusbin1228	16	Intercept	INTERCEPT		1	1	32.4909	8.34589	126.489
5	1	SPL5AGE2	rsv_genusbin1229	1	SPL5AGE2	EFFECT_1	0.0009	1	0	1.00007	0.999735	1.0004
5	1	SPL5AGE3	rsv_genusbin1229	1	SPL5AGE3	EFFECT_1	0.0009	1	0	0.999915	0.999482	1.00035
5	1	AGE	rsv_genusbin1229	1	AGE	EFFECT_1	0.0009	1	0	0.979488	0.93963	1.02104
5	1	SPL5AGE1	rsv_genusbin1229	1	SPL5AGE1	EFFECT_1	0.0009	1	0	0.999977	0.999849	1.00011
5	1	ALC_DK:0	rsv_genusbin1229	2	ALC_DK:0	ALC_DK	0.0605	1	0	1	1	1
5	1	ALC_DK:1	rsv_genusbin1229	2	ALC_DK:1	ALC_DK	0.0605	1	0	0.757922	0.572592	1.00324
5	1	ALC_DK:2	rsv_genusbin1229	2	ALC_DK:2	ALC_DK	0.0605	1	0	0.97776	0.776612	1.23101
5	1	ALC_DK:3	rsv_genusbin1229	2	ALC_DK:3	ALC_DK	0.0605	1	0	1.05451	0.823163	1.35088
5	1	ALC_DK:4	rsv_genusbin1229	2	ALC_DK:4	ALC_DK	0.0605	1	0	1.18696	0.796335	1.7692
5	1	ALC_DK:5	rsv_genusbin1229	2	ALC_DK:5	ALC_DK	0.0605	1	0	1.25623	0.94305	1.67341
5	1	ALC_DK:99	rsv_genusbin1229	2	ALC_DK:99	ALC_DK	0.0605	1	0	1.08311	0.817333	1.4353
5	1	takes rx for antibiotic:0	rsv_genusbin1229	3	takes rx for antibiotic:0	ANTIBIOFL	0	1	1	1	1	1
5	1	takes rx for antibiotic:1	rsv_genusbin1229	3	takes rx for antibiotic:1	ANTIBIOFL	0	1	1	0.30687	0.229169	0.410916
5	1	takes rx for antihyperlipidemic:0	rsv_genusbin1229	4	takes rx for antihyperlipidemic:0	ANTILIPFL	0.3687	1	0	1	1	1
5	1	takes rx for antihyperlipidemic:1	rsv_genusbin1229	4	takes rx for antihyperlipidemic:1	ANTILIPFL	0.3687	1	0	0.886016	0.676247	1.16085
5	1	BMI2:1	rsv_genusbin1229	5	BMI2:1	BMI2	0.2467	1	0	0.94634	0.623265	1.43688
5	1	BMI2:2	rsv_genusbin1229	5	BMI2:2	BMI2	0.2467	1	0	1	1	1
5	1	BMI2:3	rsv_genusbin1229	5	BMI2:3	BMI2	0.2467	1	0	1.20789	1.02678	1.42095
5	1	BMI2:4	rsv_genusbin1229	5	BMI2:4	BMI2	0.2467	1	0	1.10852	0.948141	1.29602
5	1	BMI2:5	rsv_genusbin1229	5	BMI2:5	BMI2	0.2467	1	0	1.1676	0.926784	1.47099
5	1	EDUCAT2:1	rsv_genusbin1229	6	EDUCAT2:1	EDUCAT2	0.4456	1	0	1	1	1
5	1	EDUCAT2:2	rsv_genusbin1229	6	EDUCAT2:2	EDUCAT2	0.4456	1	0	1.07446	0.890448	1.29649
5	1	EDUCAT2:3	rsv_genusbin1229	6	EDUCAT2:3	EDUCAT2	0.4456	1	0	1.11546	0.938423	1.32591
5	1	GENDER:1	rsv_genusbin1229	7	GENDER:1	GENDER	0.5067	1	0	1	1	1
5	1	GENDER:2	rsv_genusbin1229	7	GENDER:2	GENDER	0.5067	1	0	1.05606	0.895159	1.24588
5	1	takes rx for GERD:0	rsv_genusbin1229	8	takes rx for GERD:0	GERDFL	0.0045	1	0	1	1	1
5	1	takes rx for GERD:1	rsv_genusbin1229	8	takes rx for GERD:1	GERDFL	0.0045	1	0	0.723483	0.583086	0.897685
5	1	diabetes based on 2 lab variables and 3 diq questions:0	rsv_genusbin1229	9	diabetes based on 2 lab variables and 3 diq questions:0	NEWLABDIABETES	0.4129	1	0	1	1	1
5	1	diabetes based on 2 lab variables and 3 diq questions:1	rsv_genusbin1229	9	diabetes based on 2 lab variables and 3 diq questions:1	NEWLABDIABETES	0.4129	1	0	1.12953	0.837752	1.52292
5	1	LABHYPERTENSION:0	rsv_genusbin1229	10	LABHYPERTENSION:0	LABHYPERTENSION	0.1944	1	0	1	1	1
5	1	LABHYPERTENSION:1	rsv_genusbin1229	10	LABHYPERTENSION:1	LABHYPERTENSION	0.1944	1	0	0.899703	0.764879	1.05829
5	1	MARITAL2:1	rsv_genusbin1229	11	MARITAL2:1	MARITAL2	0.0421	1	0	1	1	1
5	1	MARITAL2:2	rsv_genusbin1229	11	MARITAL2:2	MARITAL2	0.0421	1	0	1.28531	1.02434	1.61277
5	1	MARITAL2:3	rsv_genusbin1229	11	MARITAL2:3	MARITAL2	0.0421	1	0	1.47032	1.07567	2.00978
5	1	NSMOKING2:1	rsv_genusbin1229	12	NSMOKING2:1	NSMOKING2	0	1	1	1	1	1
5	1	NSMOKING2:2	rsv_genusbin1229	12	NSMOKING2:2	NSMOKING2	0	1	1	0.880847	0.743647	1.04336
5	1	NSMOKING2:3	rsv_genusbin1229	12	NSMOKING2:3	NSMOKING2	0	1	1	0.690446	0.597792	0.797461
5	1	PERIO_ALL2:1	rsv_genusbin1229	13	PERIO_ALL2:1	PERIO_ALL2	0	1	1	1	1	1
5	1	PERIO_ALL2:2	rsv_genusbin1229	13	PERIO_ALL2:2	PERIO_ALL2	0	1	1	1.13201	0.77938	1.64418
[truncated: 10,825 more rows]
