# Supplementary material for: The mouth of America: the oral microbiome profile of the US population
Source: medRxiv. 2024 Dec 7:2024.12.03.24318415. Preprint. [Version 2] doi: 10.1101/2024.12.03.24318415 (PMC11643230; doi:10.1101/2024.12.03.24318415)
Supplement: Supplement 13 [file media-13.xls]

## Sheet: Table S18_Poisson
PROCNUM	MODELNO	MODELRHS	genus	variable	match	CONTRAST	WALDP	output	repl	rr	ll	ul	match1	match2
13	1	SPL5AGE2	rsv_genus1007	1	SPL5AGE2	EFFECT_1	0.0011	1	0	0.999977	0.99956	1.0004	SPL5AGE2	SPL5AGE2
13	1	SPL5AGE3	rsv_genus1007	1	SPL5AGE3	EFFECT_1	0.0011	1	0	1.00004	0.999433	1.00064	SPL5AGE3	SPL5AGE3
13	1	AGE	rsv_genus1007	1	AGE	EFFECT_1	0.0011	1	0	0.970265	0.917857	1.02566	AGE	AGE
13	1	SPL5AGE1	rsv_genus1007	1	SPL5AGE1	EFFECT_1	0.0011	1	0	1.00001	0.999852	1.00017	SPL5AGE1	SPL5AGE1
13	1	ALC_DK:0	rsv_genus1007	2	ALC_DK:0	ALC_DK	0.0262	1	0	1	1	1	ALC_DK:0	ALC_DK:0
13	1	ALC_DK:1	rsv_genus1007	2	ALC_DK:1	ALC_DK	0.0262	1	0	1.82229	1.10204	3.01326	ALC_DK:1	ALC_DK:1
13	1	ALC_DK:2	rsv_genus1007	2	ALC_DK:2	ALC_DK	0.0262	1	0	1.09754	0.759669	1.58569	ALC_DK:2	ALC_DK:2
13	1	ALC_DK:3	rsv_genus1007	2	ALC_DK:3	ALC_DK	0.0262	1	0	1.59404	0.981187	2.58968	ALC_DK:3	ALC_DK:3
13	1	ALC_DK:4	rsv_genus1007	2	ALC_DK:4	ALC_DK	0.0262	1	0	1.68956	0.92158	3.09753	ALC_DK:4	ALC_DK:4
13	1	ALC_DK:5	rsv_genus1007	2	ALC_DK:5	ALC_DK	0.0262	1	0	1.52839	0.978886	2.38636	ALC_DK:5	ALC_DK:5
13	1	ALC_DK:99	rsv_genus1007	2	ALC_DK:99	ALC_DK	0.0262	1	0	1.53098	1.0096	2.32161	ALC_DK:99	ALC_DK:99
13	1	takes rx for antibiotic:0	rsv_genus1007	3	takes rx for antibiotic:0	ANTIBIOFL	0.7194	1	0	1	1	1	takes rx for antibiotic:0	takes rx for antibiotic:0
13	1	takes rx for antibiotic:1	rsv_genus1007	3	takes rx for antibiotic:1	ANTIBIOFL	0.7194	1	0	1.15407	0.516153	2.58041	takes rx for antibiotic:1	takes rx for antibiotic:1
13	1	takes rx for antihyperlipidemic:0	rsv_genus1007	4	takes rx for antihyperlipidemic:0	ANTILIPFL	0.2379	1	0	1	1	1	takes rx for antihyperlipidemic:0	takes rx for antihyperlipidemic:0
13	1	takes rx for antihyperlipidemic:1	rsv_genus1007	4	takes rx for antihyperlipidemic:1	ANTILIPFL	0.2379	1	0	0.689992	0.368204	1.293	takes rx for antihyperlipidemic:1	takes rx for antihyperlipidemic:1
13	1	BMI2:1	rsv_genus1007	5	BMI2:1	BMI2	0.0898	1	0	0.589268	0.37556	0.924584	BMI2:1	BMI2:1
13	1	BMI2:2	rsv_genus1007	5	BMI2:2	BMI2	0.0898	1	0	1	1	1	BMI2:2	BMI2:2
13	1	BMI2:3	rsv_genus1007	5	BMI2:3	BMI2	0.0898	1	0	0.953469	0.713005	1.27503	BMI2:3	BMI2:3
13	1	BMI2:4	rsv_genus1007	5	BMI2:4	BMI2	0.0898	1	0	0.773071	0.577133	1.03553	BMI2:4	BMI2:4
13	1	BMI2:5	rsv_genus1007	5	BMI2:5	BMI2	0.0898	1	0	0.665707	0.469197	0.944521	BMI2:5	BMI2:5
13	1	EDUCAT2:1	rsv_genus1007	6	EDUCAT2:1	EDUCAT2	0.9866	1	0	1	1	1	EDUCAT2:1	EDUCAT2:1
13	1	EDUCAT2:2	rsv_genus1007	6	EDUCAT2:2	EDUCAT2	0.9866	1	0	1.01797	0.672986	1.53979	EDUCAT2:2	EDUCAT2:2
13	1	EDUCAT2:3	rsv_genus1007	6	EDUCAT2:3	EDUCAT2	0.9866	1	0	1.02874	0.723629	1.4625	EDUCAT2:3	EDUCAT2:3
13	1	GENDER:1	rsv_genus1007	7	GENDER:1	GENDER	0.0115	1	0	1	1	1	GENDER:1	GENDER:1
13	1	GENDER:2	rsv_genus1007	7	GENDER:2	GENDER	0.0115	1	0	1.42114	1.08789	1.85648	GENDER:2	GENDER:2
13	1	takes rx for GERD:0	rsv_genus1007	8	takes rx for GERD:0	GERDFL	0.0158	1	0	1	1	1	takes rx for GERD:0	takes rx for GERD:0
13	1	takes rx for GERD:1	rsv_genus1007	8	takes rx for GERD:1	GERDFL	0.0158	1	0	1.79152	1.12397	2.85556	takes rx for GERD:1	takes rx for GERD:1
13	1	diabetes based on 2 lab variables and 3 diq questions:0	rsv_genus1007	9	diabetes based on 2 lab variables and 3 diq questions:0	NEWLABDIABETES	0.6081	1	0	1	1	1	diabetes based on 2 lab variables and 3 diq questions:0	diabetes based on 2 lab variables and 3 diq questions:0
13	1	diabetes based on 2 lab variables and 3 diq questions:1	rsv_genus1007	9	diabetes based on 2 lab variables and 3 diq questions:1	NEWLABDIABETES	0.6081	1	0	1.12757	0.703472	1.80734	diabetes based on 2 lab variables and 3 diq questions:1	diabetes based on 2 lab variables and 3 diq questions:1
13	1	LABHYPERTENSION:0	rsv_genus1007	10	LABHYPERTENSION:0	LABHYPERTENSION	0.7813	1	0	1	1	1	LABHYPERTENSION:0	LABHYPERTENSION:0
13	1	LABHYPERTENSION:1	rsv_genus1007	10	LABHYPERTENSION:1	LABHYPERTENSION	0.7813	1	0	0.944696	0.624757	1.42847	LABHYPERTENSION:1	LABHYPERTENSION:1
13	1	MARITAL2:1	rsv_genus1007	11	MARITAL2:1	MARITAL2	0.1174	1	0	1	1	1	MARITAL2:1	MARITAL2:1
13	1	MARITAL2:2	rsv_genus1007	11	MARITAL2:2	MARITAL2	0.1174	1	0	0.893929	0.639416	1.24975	MARITAL2:2	MARITAL2:2
13	1	MARITAL2:3	rsv_genus1007	11	MARITAL2:3	MARITAL2	0.1174	1	0	1.18365	0.77426	1.80952	MARITAL2:3	MARITAL2:3
13	1	NSMOKING2:1	rsv_genus1007	12	NSMOKING2:1	NSMOKING2	0.0395	1	0	1	1	1	NSMOKING2:1	NSMOKING2:1
13	1	NSMOKING2:2	rsv_genus1007	12	NSMOKING2:2	NSMOKING2	0.0395	1	0	0.773835	0.578668	1.03483	NSMOKING2:2	NSMOKING2:2
13	1	NSMOKING2:3	rsv_genus1007	12	NSMOKING2:3	NSMOKING2	0.0395	1	0	1.17202	0.89071	1.54219	NSMOKING2:3	NSMOKING2:3
13	1	PERIO_ALL2:1	rsv_genus1007	13	PERIO_ALL2:1	PERIO_ALL2	0.0324	1	0	1	1	1	PERIO_ALL2:1	PERIO_ALL2:1
13	1	PERIO_ALL2:2	rsv_genus1007	13	PERIO_ALL2:2	PERIO_ALL2	0.0324	1	0	1.10669	0.585175	2.09297	PERIO_ALL2:2	PERIO_ALL2:2
13	1	PERIO_ALL2:3	rsv_genus1007	13	PERIO_ALL2:3	PERIO_ALL2	0.0324	1	0	0.669586	0.443298	1.01138	PERIO_ALL2:3	PERIO_ALL2:3
13	1	PERIO_ALL2:4	rsv_genus1007	13	PERIO_ALL2:4	PERIO_ALL2	0.0324	1	0	0.281124	0.12736	0.620529	PERIO_ALL2:4	PERIO_ALL2:4
13	1	PERIO_ALL2:77	rsv_genus1007	13	PERIO_ALL2:77	PERIO_ALL2	0.0324	1	0	0.746442	0.460986	1.20866	PERIO_ALL2:77	PERIO_ALL2:77
13	1	PERIO_ALL2:88	rsv_genus1007	13	PERIO_ALL2:88	PERIO_ALL2	0.0324	1	0	0.982739	0.441183	2.18906	PERIO_ALL2:88	PERIO_ALL2:88
13	1	PERIO_ALL2:99	rsv_genus1007	13	PERIO_ALL2:99	PERIO_ALL2	0.0324	1	0	1.16141	0.793604	1.69968	PERIO_ALL2:99	PERIO_ALL2:99
13	1	POVERTY:1	rsv_genus1007	14	POVERTY:1	POVERTY	0.457	1	0	1	1	1	POVERTY:1	POVERTY:1
13	1	POVERTY:2	rsv_genus1007	14	POVERTY:2	POVERTY	0.457	1	0	1.15699	0.695739	1.92404	POVERTY:2	POVERTY:2
13	1	POVERTY:3	rsv_genus1007	14	POVERTY:3	POVERTY	0.457	1	0	1.24479	0.690863	2.24285	POVERTY:3	POVERTY:3
13	1	POVERTY:4	rsv_genus1007	14	POVERTY:4	POVERTY	0.457	1	0	1.39844	0.896269	2.18199	POVERTY:4	POVERTY:4
13	1	POVERTY:99	rsv_genus1007	14	POVERTY:99	POVERTY	0.457	1	0	1.22381	0.676482	2.21398	POVERTY:99	POVERTY:99
13	1	RACECAT:1	rsv_genus1007	15	RACECAT:1	RACECAT	0.0673	1	0	1.30099	0.618651	2.73591	RACECAT:1	RACECAT:1
13	1	RACECAT:2	rsv_genus1007	15	RACECAT:2	RACECAT	0.0673	1	0	0.798601	0.376633	1.69333	RACECAT:2	RACECAT:2
13	1	RACECAT:3	rsv_genus1007	15	RACECAT:3	RACECAT	0.0673	1	0	1	1	1	RACECAT:3	RACECAT:3
13	1	RACECAT:4	rsv_genus1007	15	RACECAT:4	RACECAT	0.0673	1	0	0.973984	0.427692	2.21806	RACECAT:4	RACECAT:4
13	1	RACECAT:5	rsv_genus1007	15	RACECAT:5	RACECAT	0.0673	1	0	0.580277	0.329604	1.0216	RACECAT:5	RACECAT:5
13	1	Intercept	rsv_genus1007	16	Intercept	INTERCEPT		1	1	0.43682	0.0877867	2.17359	Intercept	Intercept
13	1	SPL5AGE2	rsv_genus1016	1	SPL5AGE2	EFFECT_1	0.0001	1	1	0.999869	0.999472	1.00027	SPL5AGE2	SPL5AGE2
13	1	SPL5AGE3	rsv_genus1016	1	SPL5AGE3	EFFECT_1	0.0001	1	1	1.00038	0.999887	1.00087	SPL5AGE3	SPL5AGE3
13	1	AGE	rsv_genus1016	1	AGE	EFFECT_1	0.0001	1	1	1.09977	0.981894	1.2318	AGE	AGE
13	1	SPL5AGE1	rsv_genus1016	1	SPL5AGE1	EFFECT_1	0.0001	1	1	0.999994	0.999811	1.00018	SPL5AGE1	SPL5AGE1
13	1	ALC_DK:0	rsv_genus1016	2	ALC_DK:0	ALC_DK	0	1	1	1	1	1	ALC_DK:0	ALC_DK:0
13	1	ALC_DK:1	rsv_genus1016	2	ALC_DK:1	ALC_DK	0	1	1	1.44202	0.658951	3.15566	ALC_DK:1	ALC_DK:1
13	1	ALC_DK:2	rsv_genus1016	2	ALC_DK:2	ALC_DK	0	1	1	1.58213	0.996935	2.51083	ALC_DK:2	ALC_DK:2
13	1	ALC_DK:3	rsv_genus1016	2	ALC_DK:3	ALC_DK	0	1	1	1.20039	0.749535	1.92244	ALC_DK:3	ALC_DK:3
13	1	ALC_DK:4	rsv_genus1016	2	ALC_DK:4	ALC_DK	0	1	1	1.82585	0.692709	4.81259	ALC_DK:4	ALC_DK:4
13	1	ALC_DK:5	rsv_genus1016	2	ALC_DK:5	ALC_DK	0	1	1	1.339	0.740779	2.42033	ALC_DK:5	ALC_DK:5
13	1	ALC_DK:99	rsv_genus1016	2	ALC_DK:99	ALC_DK	0	1	1	0.944529	0.486598	1.83341	ALC_DK:99	ALC_DK:99
13	1	takes rx for antibiotic:0	rsv_genus1016	3	takes rx for antibiotic:0	ANTIBIOFL	0.6017	1	0	1	1	1	takes rx for antibiotic:0	takes rx for antibiotic:0
13	1	takes rx for antibiotic:1	rsv_genus1016	3	takes rx for antibiotic:1	ANTIBIOFL	0.6017	1	0	1.21426	0.573937	2.56898	takes rx for antibiotic:1	takes rx for antibiotic:1
13	1	takes rx for antihyperlipidemic:0	rsv_genus1016	4	takes rx for antihyperlipidemic:0	ANTILIPFL	0.0539	1	0	1	1	1	takes rx for antihyperlipidemic:0	takes rx for antihyperlipidemic:0
13	1	takes rx for antihyperlipidemic:1	rsv_genus1016	4	takes rx for antihyperlipidemic:1	ANTILIPFL	0.0539	1	0	0.700854	0.488078	1.00639	takes rx for antihyperlipidemic:1	takes rx for antihyperlipidemic:1
13	1	BMI2:1	rsv_genus1016	5	BMI2:1	BMI2	0.241	1	0	0.913544	0.554135	1.50606	BMI2:1	BMI2:1
13	1	BMI2:2	rsv_genus1016	5	BMI2:2	BMI2	0.241	1	0	1	1	1	BMI2:2	BMI2:2
13	1	BMI2:3	rsv_genus1016	5	BMI2:3	BMI2	0.241	1	0	0.836124	0.490344	1.42574	BMI2:3	BMI2:3
13	1	BMI2:4	rsv_genus1016	5	BMI2:4	BMI2	0.241	1	0	0.683945	0.481655	0.971196	BMI2:4	BMI2:4
13	1	BMI2:5	rsv_genus1016	5	BMI2:5	BMI2	0.241	1	0	0.832256	0.594689	1.16473	BMI2:5	BMI2:5
13	1	EDUCAT2:1	rsv_genus1016	6	EDUCAT2:1	EDUCAT2	0.0035	1	0	1	1	1	EDUCAT2:1	EDUCAT2:1
13	1	EDUCAT2:2	rsv_genus1016	6	EDUCAT2:2	EDUCAT2	0.0035	1	0	0.575758	0.423588	0.782592	EDUCAT2:2	EDUCAT2:2
13	1	EDUCAT2:3	rsv_genus1016	6	EDUCAT2:3	EDUCAT2	0.0035	1	0	0.707014	0.449361	1.1124	EDUCAT2:3	EDUCAT2:3
13	1	GENDER:1	rsv_genus1016	7	GENDER:1	GENDER	0.2214	1	0	1	1	1	GENDER:1	GENDER:1
13	1	GENDER:2	rsv_genus1016	7	GENDER:2	GENDER	0.2214	1	0	1.1468	0.91701	1.43417	GENDER:2	GENDER:2
13	1	takes rx for GERD:0	rsv_genus1016	8	takes rx for GERD:0	GERDFL	0.2043	1	0	1	1	1	takes rx for GERD:0	takes rx for GERD:0
13	1	takes rx for GERD:1	rsv_genus1016	8	takes rx for GERD:1	GERDFL	0.2043	1	0	1.5122	0.789675	2.89582	takes rx for GERD:1	takes rx for GERD:1
13	1	diabetes based on 2 lab variables and 3 diq questions:0	rsv_genus1016	9	diabetes based on 2 lab variables and 3 diq questions:0	NEWLABDIABETES	0.0289	1	0	1	1	1	diabetes based on 2 lab variables and 3 diq questions:0	diabetes based on 2 lab variables and 3 diq questions:0
13	1	diabetes based on 2 lab variables and 3 diq questions:1	rsv_genus1016	9	diabetes based on 2 lab variables and 3 diq questions:1	NEWLABDIABETES	0.0289	1	0	0.64197	0.432582	0.952711	diabetes based on 2 lab variables and 3 diq questions:1	diabetes based on 2 lab variables and 3 diq questions:1
13	1	LABHYPERTENSION:0	rsv_genus1016	10	LABHYPERTENSION:0	LABHYPERTENSION	0.1814	1	0	1	1	1	LABHYPERTENSION:0	LABHYPERTENSION:0
13	1	LABHYPERTENSION:1	rsv_genus1016	10	LABHYPERTENSION:1	LABHYPERTENSION	0.1814	1	0	0.816462	0.603558	1.10447	LABHYPERTENSION:1	LABHYPERTENSION:1
13	1	MARITAL2:1	rsv_genus1016	11	MARITAL2:1	MARITAL2	0.2942	1	0	1	1	1	MARITAL2:1	MARITAL2:1
13	1	MARITAL2:2	rsv_genus1016	11	MARITAL2:2	MARITAL2	0.2942	1	0	0.862477	0.64972	1.14491	MARITAL2:2	MARITAL2:2
13	1	MARITAL2:3	rsv_genus1016	11	MARITAL2:3	MARITAL2	0.2942	1	0	0.619427	0.306385	1.25231	MARITAL2:3	MARITAL2:3
13	1	NSMOKING2:1	rsv_genus1016	12	NSMOKING2:1	NSMOKING2	0.8936	1	0	1	1	1	NSMOKING2:1	NSMOKING2:1
13	1	NSMOKING2:2	rsv_genus1016	12	NSMOKING2:2	NSMOKING2	0.8936	1	0	0.995843	0.607585	1.6322	NSMOKING2:2	NSMOKING2:2
13	1	NSMOKING2:3	rsv_genus1016	12	NSMOKING2:3	NSMOKING2	0.8936	1	0	1.04251	0.675794	1.60823	NSMOKING2:3	NSMOKING2:3
13	1	PERIO_ALL2:1	rsv_genus1016	13	PERIO_ALL2:1	PERIO_ALL2	0.108	1	0	1	1	1	PERIO_ALL2:1	PERIO_ALL2:1
13	1	PERIO_ALL2:2	rsv_genus1016	13	PERIO_ALL2:2	PERIO_ALL2	0.108	1	0	1.1274	0.674191	1.88528	PERIO_ALL2:2	PERIO_ALL2:2
13	1	PERIO_ALL2:3	rsv_genus1016	13	PERIO_ALL2:3	PERIO_ALL2	0.108	1	0	0.878134	0.557532	1.38309	PERIO_ALL2:3	PERIO_ALL2:3
13	1	PERIO_ALL2:4	rsv_genus1016	13	PERIO_ALL2:4	PERIO_ALL2	0.108	1	0	0.760093	0.409785	1.40986	PERIO_ALL2:4	PERIO_ALL2:4
13	1	PERIO_ALL2:77	rsv_genus1016	13	PERIO_ALL2:77	PERIO_ALL2	0.108	1	0	2.97372	1.22344	7.228	PERIO_ALL2:77	PERIO_ALL2:77
13	1	PERIO_ALL2:88	rsv_genus1016	13	PERIO_ALL2:88	PERIO_ALL2	0.108	1	0	0.829899	0.335744	2.05136	PERIO_ALL2:88	PERIO_ALL2:88
13	1	PERIO_ALL2:99	rsv_genus1016	13	PERIO_ALL2:99	PERIO_ALL2	0.108	1	0	0.885953	0.338697	2.31745	PERIO_ALL2:99	PERIO_ALL2:99
13	1	POVERTY:1	rsv_genus1016	14	POVERTY:1	POVERTY	0.0452	1	0	1	1	1	POVERTY:1	POVERTY:1
13	1	POVERTY:2	rsv_genus1016	14	POVERTY:2	POVERTY	0.0452	1	0	0.711504	0.348564	1.45236	POVERTY:2	POVERTY:2
13	1	POVERTY:3	rsv_genus1016	14	POVERTY:3	POVERTY	0.0452	1	0	0.986738	0.47038	2.06993	POVERTY:3	POVERTY:3
13	1	POVERTY:4	rsv_genus1016	14	POVERTY:4	POVERTY	0.0452	1	0	0.922323	0.344868	2.46668	POVERTY:4	POVERTY:4
13	1	POVERTY:99	rsv_genus1016	14	POVERTY:99	POVERTY	0.0452	1	0	0.822671	0.228044	2.96779	POVERTY:99	POVERTY:99
13	1	RACECAT:1	rsv_genus1016	15	RACECAT:1	RACECAT	0.0084	1	0	1.25324	0.684304	2.29519	RACECAT:1	RACECAT:1
13	1	RACECAT:2	rsv_genus1016	15	RACECAT:2	RACECAT	0.0084	1	0	0.759147	0.456596	1.26217	RACECAT:2	RACECAT:2
13	1	RACECAT:3	rsv_genus1016	15	RACECAT:3	RACECAT	0.0084	1	0	1	1	1	RACECAT:3	RACECAT:3
13	1	RACECAT:4	rsv_genus1016	15	RACECAT:4	RACECAT	0.0084	1	0	1.30391	0.771786	2.20292	RACECAT:4	RACECAT:4
13	1	RACECAT:5	rsv_genus1016	15	RACECAT:5	RACECAT	0.0084	1	0	2.64937	1.25716	5.58337	RACECAT:5	RACECAT:5
13	1	Intercept	rsv_genus1016	16	Intercept	INTERCEPT		1	1	0.0721771	0.00173761	2.99811	Intercept	Intercept
13	1	SPL5AGE2	rsv_genus1017	1	SPL5AGE2	EFFECT_1	0.2061	1	0	0.999827	0.99932	1.00033	SPL5AGE2	SPL5AGE2
13	1	SPL5AGE3	rsv_genus1017	1	SPL5AGE3	EFFECT_1	0.2061	1	0	1.00034	0.999496	1.00118	SPL5AGE3	SPL5AGE3
13	1	AGE	rsv_genus1017	1	AGE	EFFECT_1	0.2061	1	0	1.05994	0.946637	1.1868	AGE	AGE
13	1	SPL5AGE1	rsv_genus1017	1	SPL5AGE1	EFFECT_1	0.2061	1	0	1.00003	0.999849	1.00021	SPL5AGE1	SPL5AGE1
13	1	ALC_DK:0	rsv_genus1017	2	ALC_DK:0	ALC_DK	0.0003	1	0	1	1	1	ALC_DK:0	ALC_DK:0
13	1	ALC_DK:1	rsv_genus1017	2	ALC_DK:1	ALC_DK	0.0003	1	0	1.23163	0.567238	2.67422	ALC_DK:1	ALC_DK:1
13	1	ALC_DK:2	rsv_genus1017	2	ALC_DK:2	ALC_DK	0.0003	1	0	1.57376	0.850707	2.91136	ALC_DK:2	ALC_DK:2
13	1	ALC_DK:3	rsv_genus1017	2	ALC_DK:3	ALC_DK	0.0003	1	0	1.14044	0.749363	1.73562	ALC_DK:3	ALC_DK:3
13	1	ALC_DK:4	rsv_genus1017	2	ALC_DK:4	ALC_DK	0.0003	1	0	1.86592	0.894013	3.89443	ALC_DK:4	ALC_DK:4
13	1	ALC_DK:5	rsv_genus1017	2	ALC_DK:5	ALC_DK	0.0003	1	0	1.41101	0.813478	2.44746	ALC_DK:5	ALC_DK:5
13	1	ALC_DK:99	rsv_genus1017	2	ALC_DK:99	ALC_DK	0.0003	1	0	1.06533	0.548745	2.06821	ALC_DK:99	ALC_DK:99
13	1	takes rx for antibiotic:0	rsv_genus1017	3	takes rx for antibiotic:0	ANTIBIOFL	0.8169	1	0	1	1	1	takes rx for antibiotic:0	takes rx for antibiotic:0
13	1	takes rx for antibiotic:1	rsv_genus1017	3	takes rx for antibiotic:1	ANTIBIOFL	0.8169	1	0	1.12034	0.415997	3.01726	takes rx for antibiotic:1	takes rx for antibiotic:1
13	1	takes rx for antihyperlipidemic:0	rsv_genus1017	4	takes rx for antihyperlipidemic:0	ANTILIPFL	0.3627	1	0	1	1	1	takes rx for antihyperlipidemic:0	takes rx for antihyperlipidemic:0
13	1	takes rx for antihyperlipidemic:1	rsv_genus1017	4	takes rx for antihyperlipidemic:1	ANTILIPFL	0.3627	1	0	0.796203	0.481772	1.31585	takes rx for antihyperlipidemic:1	takes rx for antihyperlipidemic:1
13	1	BMI2:1	rsv_genus1017	5	BMI2:1	BMI2	0.1887	1	0	0.613721	0.282129	1.33504	BMI2:1	BMI2:1
13	1	BMI2:2	rsv_genus1017	5	BMI2:2	BMI2	0.1887	1	0	1	1	1	BMI2:2	BMI2:2
13	1	BMI2:3	rsv_genus1017	5	BMI2:3	BMI2	0.1887	1	0	0.858278	0.413863	1.77991	BMI2:3	BMI2:3
13	1	BMI2:4	rsv_genus1017	5	BMI2:4	BMI2	0.1887	1	0	0.71584	0.470878	1.08824	BMI2:4	BMI2:4
13	1	BMI2:5	rsv_genus1017	5	BMI2:5	BMI2	0.1887	1	0	0.872863	0.5479	1.39057	BMI2:5	BMI2:5
13	1	EDUCAT2:1	rsv_genus1017	6	EDUCAT2:1	EDUCAT2	0.0122	1	0	1	1	1	EDUCAT2:1	EDUCAT2:1
13	1	EDUCAT2:2	rsv_genus1017	6	EDUCAT2:2	EDUCAT2	0.0122	1	0	0.578241	0.402329	0.831068	EDUCAT2:2	EDUCAT2:2
13	1	EDUCAT2:3	rsv_genus1017	6	EDUCAT2:3	EDUCAT2	0.0122	1	0	0.72063	0.404773	1.28296	EDUCAT2:3	EDUCAT2:3
13	1	GENDER:1	rsv_genus1017	7	GENDER:1	GENDER	0.0937	1	0	1	1	1	GENDER:1	GENDER:1
13	1	GENDER:2	rsv_genus1017	7	GENDER:2	GENDER	0.0937	1	0	1.21811	0.965354	1.53705	GENDER:2	GENDER:2
13	1	takes rx for GERD:0	rsv_genus1017	8	takes rx for GERD:0	GERDFL	0.04	1	0	1	1	1	takes rx for GERD:0	takes rx for GERD:0
13	1	takes rx for GERD:1	rsv_genus1017	8	takes rx for GERD:1	GERDFL	0.04	1	0	1.66549	1.02513	2.70586	takes rx for GERD:1	takes rx for GERD:1
13	1	diabetes based on 2 lab variables and 3 diq questions:0	rsv_genus1017	9	diabetes based on 2 lab variables and 3 diq questions:0	NEWLABDIABETES	0.9497	1	0	1	1	1	diabetes based on 2 lab variables and 3 diq questions:0	diabetes based on 2 lab variables and 3 diq questions:0
13	1	diabetes based on 2 lab variables and 3 diq questions:1	rsv_genus1017	9	diabetes based on 2 lab variables and 3 diq questions:1	NEWLABDIABETES	0.9497	1	0	0.984105	0.589338	1.64331	diabetes based on 2 lab variables and 3 diq questions:1	diabetes based on 2 lab variables and 3 diq questions:1
13	1	LABHYPERTENSION:0	rsv_genus1017	10	LABHYPERTENSION:0	LABHYPERTENSION	0.1365	1	0	1	1	1	LABHYPERTENSION:0	LABHYPERTENSION:0
13	1	LABHYPERTENSION:1	rsv_genus1017	10	LABHYPERTENSION:1	LABHYPERTENSION	0.1365	1	0	0.764498	0.534465	1.09354	LABHYPERTENSION:1	LABHYPERTENSION:1
13	1	MARITAL2:1	rsv_genus1017	11	MARITAL2:1	MARITAL2	0.3971	1	0	1	1	1	MARITAL2:1	MARITAL2:1
13	1	MARITAL2:2	rsv_genus1017	11	MARITAL2:2	MARITAL2	0.3971	1	0	0.855322	0.672835	1.0873	MARITAL2:2	MARITAL2:2
13	1	MARITAL2:3	rsv_genus1017	11	MARITAL2:3	MARITAL2	0.3971	1	0	0.74272	0.355866	1.55012	MARITAL2:3	MARITAL2:3
13	1	NSMOKING2:1	rsv_genus1017	12	NSMOKING2:1	NSMOKING2	0.1547	1	0	1	1	1	NSMOKING2:1	NSMOKING2:1
13	1	NSMOKING2:2	rsv_genus1017	12	NSMOKING2:2	NSMOKING2	0.1547	1	0	1.05091	0.629651	1.75401	NSMOKING2:2	NSMOKING2:2
13	1	NSMOKING2:3	rsv_genus1017	12	NSMOKING2:3	NSMOKING2	0.1547	1	0	1.20345	0.857996	1.688	NSMOKING2:3	NSMOKING2:3
13	1	PERIO_ALL2:1	rsv_genus1017	13	PERIO_ALL2:1	PERIO_ALL2	0.6533	1	0	1	1	1	PERIO_ALL2:1	PERIO_ALL2:1
13	1	PERIO_ALL2:2	rsv_genus1017	13	PERIO_ALL2:2	PERIO_ALL2	0.6533	1	0	1.03506	0.603314	1.77577	PERIO_ALL2:2	PERIO_ALL2:2
13	1	PERIO_ALL2:3	rsv_genus1017	13	PERIO_ALL2:3	PERIO_ALL2	0.6533	1	0	0.824299	0.488146	1.39194	PERIO_ALL2:3	PERIO_ALL2:3
13	1	PERIO_ALL2:4	rsv_genus1017	13	PERIO_ALL2:4	PERIO_ALL2	0.6533	1	0	0.814264	0.38817	1.70808	PERIO_ALL2:4	PERIO_ALL2:4
13	1	PERIO_ALL2:77	rsv_genus1017	13	PERIO_ALL2:77	PERIO_ALL2	0.6533	1	0	2.36447	0.852459	6.55832	PERIO_ALL2:77	PERIO_ALL2:77
13	1	PERIO_ALL2:88	rsv_genus1017	13	PERIO_ALL2:88	PERIO_ALL2	0.6533	1	0	1.04902	0.323935	3.39708	PERIO_ALL2:88	PERIO_ALL2:88
13	1	PERIO_ALL2:99	rsv_genus1017	13	PERIO_ALL2:99	PERIO_ALL2	0.6533	1	0	0.66601	0.256895	1.72665	PERIO_ALL2:99	PERIO_ALL2:99
13	1	POVERTY:1	rsv_genus1017	14	POVERTY:1	POVERTY	0.2852	1	0	1	1	1	POVERTY:1	POVERTY:1
13	1	POVERTY:2	rsv_genus1017	14	POVERTY:2	POVERTY	0.2852	1	0	0.746841	0.380153	1.46723	POVERTY:2	POVERTY:2
13	1	POVERTY:3	rsv_genus1017	14	POVERTY:3	POVERTY	0.2852	1	0	1.07151	0.500157	2.29556	POVERTY:3	POVERTY:3
13	1	POVERTY:4	rsv_genus1017	14	POVERTY:4	POVERTY	0.2852	1	0	0.955678	0.339237	2.69228	POVERTY:4	POVERTY:4
13	1	POVERTY:99	rsv_genus1017	14	POVERTY:99	POVERTY	0.2852	1	0	0.668466	0.189694	2.35562	POVERTY:99	POVERTY:99
13	1	RACECAT:1	rsv_genus1017	15	RACECAT:1	RACECAT	0.0018	1	0	1.42743	0.741462	2.74803	RACECAT:1	RACECAT:1
13	1	RACECAT:2	rsv_genus1017	15	RACECAT:2	RACECAT	0.0018	1	0	0.845685	0.500406	1.42921	RACECAT:2	RACECAT:2
13	1	RACECAT:3	rsv_genus1017	15	RACECAT:3	RACECAT	0.0018	1	0	1	1	1	RACECAT:3	RACECAT:3
13	1	RACECAT:4	rsv_genus1017	15	RACECAT:4	RACECAT	0.0018	1	0	1.31469	0.803539	2.15101	RACECAT:4	RACECAT:4
13	1	RACECAT:5	rsv_genus1017	15	RACECAT:5	RACECAT	0.0018	1	0	2.88335	1.48016	5.61676	RACECAT:5	RACECAT:5
13	1	Intercept	rsv_genus1017	16	Intercept	INTERCEPT		1	1	0.145838	0.00330326	6.43872	Intercept	Intercept
13	1	SPL5AGE2	rsv_genus1018	1	SPL5AGE2	EFFECT_1	0.0081	1	0	0.998798	0.997975	0.999623	SPL5AGE2	SPL5AGE2
13	1	SPL5AGE3	rsv_genus1018	1	SPL5AGE3	EFFECT_1	0.0081	1	0	1.00122	1.00016	1.00228	SPL5AGE3	SPL5AGE3
13	1	AGE	rsv_genus1018	1	AGE	EFFECT_1	0.0081	1	0	0.843839	0.755848	0.942074	AGE	AGE
13	1	SPL5AGE1	rsv_genus1018	1	SPL5AGE1	EFFECT_1	0.0081	1	0	1.0005	1.00017	1.00083	SPL5AGE1	SPL5AGE1
13	1	ALC_DK:0	rsv_genus1018	2	ALC_DK:0	ALC_DK	0.003	1	0	1	1	1	ALC_DK:0	ALC_DK:0
13	1	ALC_DK:1	rsv_genus1018	2	ALC_DK:1	ALC_DK	0.003	1	0	2.84399	1.11743	7.23827	ALC_DK:1	ALC_DK:1
13	1	ALC_DK:2	rsv_genus1018	2	ALC_DK:2	ALC_DK	0.003	1	0	2.91294	1.4475	5.86201	ALC_DK:2	ALC_DK:2
13	1	ALC_DK:3	rsv_genus1018	2	ALC_DK:3	ALC_DK	0.003	1	0	3.25181	1.11386	9.49336	ALC_DK:3	ALC_DK:3
13	1	ALC_DK:4	rsv_genus1018	2	ALC_DK:4	ALC_DK	0.003	1	0	3.03295	0.547949	16.7876	ALC_DK:4	ALC_DK:4
13	1	ALC_DK:5	rsv_genus1018	2	ALC_DK:5	ALC_DK	0.003	1	0	1.4732	0.470676	4.61105	ALC_DK:5	ALC_DK:5
13	1	ALC_DK:99	rsv_genus1018	2	ALC_DK:99	ALC_DK	0.003	1	0	0.493086	0.222888	1.09083	ALC_DK:99	ALC_DK:99
13	1	takes rx for antibiotic:0	rsv_genus1018	3	takes rx for antibiotic:0	ANTIBIOFL	0.9069	1	0	1	1	1	takes rx for antibiotic:0	takes rx for antibiotic:0
13	1	takes rx for antibiotic:1	rsv_genus1018	3	takes rx for antibiotic:1	ANTIBIOFL	0.9069	1	0	1.06338	0.367992	3.07285	takes rx for antibiotic:1	takes rx for antibiotic:1
13	1	takes rx for antihyperlipidemic:0	rsv_genus1018	4	takes rx for antihyperlipidemic:0	ANTILIPFL	0.1349	1	0	1	1	1	takes rx for antihyperlipidemic:0	takes rx for antihyperlipidemic:0
13	1	takes rx for antihyperlipidemic:1	rsv_genus1018	4	takes rx for antihyperlipidemic:1	ANTILIPFL	0.1349	1	0	0.573504	0.274171	1.19964	takes rx for antihyperlipidemic:1	takes rx for antihyperlipidemic:1
13	1	BMI2:1	rsv_genus1018	5	BMI2:1	BMI2	0.0035	1	0	0.42134	0.113402	1.56546	BMI2:1	BMI2:1
13	1	BMI2:2	rsv_genus1018	5	BMI2:2	BMI2	0.0035	1	0	1	1	1	BMI2:2	BMI2:2
13	1	BMI2:3	rsv_genus1018	5	BMI2:3	BMI2	0.0035	1	0	1.4398	0.777919	2.66484	BMI2:3	BMI2:3
13	1	BMI2:4	rsv_genus1018	5	BMI2:4	BMI2	0.0035	1	0	1.5291	0.752359	3.10774	BMI2:4	BMI2:4
13	1	BMI2:5	rsv_genus1018	5	BMI2:5	BMI2	0.0035	1	0	0.292076	0.117151	0.728193	BMI2:5	BMI2:5
13	1	EDUCAT2:1	rsv_genus1018	6	EDUCAT2:1	EDUCAT2	0.5906	1	0	1	1	1	EDUCAT2:1	EDUCAT2:1
13	1	EDUCAT2:2	rsv_genus1018	6	EDUCAT2:2	EDUCAT2	0.5906	1	0	1.48443	0.577663	3.81459	EDUCAT2:2	EDUCAT2:2
13	1	EDUCAT2:3	rsv_genus1018	6	EDUCAT2:3	EDUCAT2	0.5906	1	0	0.999733	0.459008	2.17744	EDUCAT2:3	EDUCAT2:3
13	1	GENDER:1	rsv_genus1018	7	GENDER:1	GENDER	0.0351	1	0	1	1	1	GENDER:1	GENDER:1
13	1	GENDER:2	rsv_genus1018	7	GENDER:2	GENDER	0.0351	1	0	2.7402	1.0776	6.96795	GENDER:2	GENDER:2
13	1	takes rx for GERD:0	rsv_genus1018	8	takes rx for GERD:0	GERDFL	0.4546	1	0	1	1	1	takes rx for GERD:0	takes rx for GERD:0
13	1	takes rx for GERD:1	rsv_genus1018	8	takes rx for GERD:1	GERDFL	0.4546	1	0	1.71219	0.403313	7.26882	takes rx for GERD:1	takes rx for GERD:1
13	1	diabetes based on 2 lab variables and 3 diq questions:0	rsv_genus1018	9	diabetes based on 2 lab variables and 3 diq questions:0	NEWLABDIABETES	0.3759	1	0	1	1	1	diabetes based on 2 lab variables and 3 diq questions:0	diabetes based on 2 lab variables and 3 diq questions:0
13	1	diabetes based on 2 lab variables and 3 diq questions:1	rsv_genus1018	9	diabetes based on 2 lab variables and 3 diq questions:1	NEWLABDIABETES	0.3759	1	0	1.82998	0.465103	7.20018	diabetes based on 2 lab variables and 3 diq questions:1	diabetes based on 2 lab variables and 3 diq questions:1
13	1	LABHYPERTENSION:0	rsv_genus1018	10	LABHYPERTENSION:0	LABHYPERTENSION	0.0695	1	0	1	1	1	LABHYPERTENSION:0	LABHYPERTENSION:0
13	1	LABHYPERTENSION:1	rsv_genus1018	10	LABHYPERTENSION:1	LABHYPERTENSION	0.0695	1	0	0.56832	0.307981	1.04873	LABHYPERTENSION:1	LABHYPERTENSION:1
13	1	MARITAL2:1	rsv_genus1018	11	MARITAL2:1	MARITAL2	0.1827	1	0	1	1	1	MARITAL2:1	MARITAL2:1
13	1	MARITAL2:2	rsv_genus1018	11	MARITAL2:2	MARITAL2	0.1827	1	0	1.41909	0.863141	2.33312	MARITAL2:2	MARITAL2:2
13	1	MARITAL2:3	rsv_genus1018	11	MARITAL2:3	MARITAL2	0.1827	1	0	1.73706	0.840588	3.58961	MARITAL2:3	MARITAL2:3
13	1	NSMOKING2:1	rsv_genus1018	12	NSMOKING2:1	NSMOKING2	0.9484	1	0	1	1	1	NSMOKING2:1	NSMOKING2:1
13	1	NSMOKING2:2	rsv_genus1018	12	NSMOKING2:2	NSMOKING2	0.9484	1	0	0.882153	0.374826	2.07615	NSMOKING2:2	NSMOKING2:2
13	1	NSMOKING2:3	rsv_genus1018	12	NSMOKING2:3	NSMOKING2	0.9484	1	0	1.00715	0.444594	2.2815	NSMOKING2:3	NSMOKING2:3
13	1	PERIO_ALL2:1	rsv_genus1018	13	PERIO_ALL2:1	PERIO_ALL2	0.3483	1	0	1	1	1	PERIO_ALL2:1	PERIO_ALL2:1
13	1	PERIO_ALL2:2	rsv_genus1018	13	PERIO_ALL2:2	PERIO_ALL2	0.3483	1	0	1.05081	0.182436	6.0525	PERIO_ALL2:2	PERIO_ALL2:2
13	1	PERIO_ALL2:3	rsv_genus1018	13	PERIO_ALL2:3	PERIO_ALL2	0.3483	1	0	1.61549	0.331783	7.866	PERIO_ALL2:3	PERIO_ALL2:3
13	1	PERIO_ALL2:4	rsv_genus1018	13	PERIO_ALL2:4	PERIO_ALL2	0.3483	1	0	1.70591	0.31656	9.19293	PERIO_ALL2:4	PERIO_ALL2:4
13	1	PERIO_ALL2:77	rsv_genus1018	13	PERIO_ALL2:77	PERIO_ALL2	0.3483	1	0	1.39307	0.701945	2.76466	PERIO_ALL2:77	PERIO_ALL2:77
13	1	PERIO_ALL2:88	rsv_genus1018	13	PERIO_ALL2:88	PERIO_ALL2	0.3483	1	0	1.35369	0.168077	10.9026	PERIO_ALL2:88	PERIO_ALL2:88
13	1	PERIO_ALL2:99	rsv_genus1018	13	PERIO_ALL2:99	PERIO_ALL2	0.3483	1	0	3.95765	0.552527	28.3479	PERIO_ALL2:99	PERIO_ALL2:99
13	1	POVERTY:1	rsv_genus1018	14	POVERTY:1	POVERTY	0.0031	1	0	1	1	1	POVERTY:1	POVERTY:1
13	1	POVERTY:2	rsv_genus1018	14	POVERTY:2	POVERTY	0.0031	1	0	1.25795	0.440331	3.59377	POVERTY:2	POVERTY:2
13	1	POVERTY:3	rsv_genus1018	14	POVERTY:3	POVERTY	0.0031	1	0	0.328726	0.127655	0.846502	POVERTY:3	POVERTY:3
13	1	POVERTY:4	rsv_genus1018	14	POVERTY:4	POVERTY	0.0031	1	0	1.01738	0.469514	2.20455	POVERTY:4	POVERTY:4
13	1	POVERTY:99	rsv_genus1018	14	POVERTY:99	POVERTY	0.0031	1	0	0.476307	0.204184	1.1111	POVERTY:99	POVERTY:99
13	1	RACECAT:1	rsv_genus1018	15	RACECAT:1	RACECAT	0.0797	1	0	1.23462	0.453405	3.36185	RACECAT:1	RACECAT:1
13	1	RACECAT:2	rsv_genus1018	15	RACECAT:2	RACECAT	0.0797	1	0	0.419719	0.150911	1.16734	RACECAT:2	RACECAT:2
13	1	RACECAT:3	rsv_genus1018	15	RACECAT:3	RACECAT	0.0797	1	0	1	1	1	RACECAT:3	RACECAT:3
13	1	RACECAT:4	rsv_genus1018	15	RACECAT:4	RACECAT	0.0797	1	0	0.67668	0.331356	1.38189	RACECAT:4	RACECAT:4
13	1	RACECAT:5	rsv_genus1018	15	RACECAT:5	RACECAT	0.0797	1	0	1.47614	0.727492	2.99521	RACECAT:5	RACECAT:5
13	1	Intercept	rsv_genus1018	16	Intercept	INTERCEPT		1	1	1.26327	0.0539042	29.6054	Intercept	Intercept
13	1	SPL5AGE2	rsv_genus1032	1	SPL5AGE2	EFFECT_1	0	1	1	1.00118	0.999616	1.00274	SPL5AGE2	SPL5AGE2
13	1	SPL5AGE3	rsv_genus1032	1	SPL5AGE3	EFFECT_1	0	1	1	0.998118	0.99681	0.999427	SPL5AGE3	SPL5AGE3
13	1	AGE	rsv_genus1032	1	AGE	EFFECT_1	0	1	1	1.34196	0.792921	2.27118	AGE	AGE
13	1	SPL5AGE1	rsv_genus1032	1	SPL5AGE1	EFFECT_1	0	1	1	0.999515	0.998684	1.00035	SPL5AGE1	SPL5AGE1
13	1	ALC_DK:0	rsv_genus1032	2	ALC_DK:0	ALC_DK	0	1	1	1	1	1	ALC_DK:0	ALC_DK:0
13	1	ALC_DK:1	rsv_genus1032	2	ALC_DK:1	ALC_DK	0	1	1	0.703584	0.212729	2.32704	ALC_DK:1	ALC_DK:1
13	1	ALC_DK:2	rsv_genus1032	2	ALC_DK:2	ALC_DK	0	1	1	1.36506	0.500149	3.72566	ALC_DK:2	ALC_DK:2
13	1	ALC_DK:3	rsv_genus1032	2	ALC_DK:3	ALC_DK	0	1	1	1.00337	0.323333	3.11367	ALC_DK:3	ALC_DK:3
13	1	ALC_DK:4	rsv_genus1032	2	ALC_DK:4	ALC_DK	0	1	1	1.02183	0.206745	5.05032	ALC_DK:4	ALC_DK:4
13	1	ALC_DK:5	rsv_genus1032	2	ALC_DK:5	ALC_DK	0	1	1	4.75585	1.5686	14.4193	ALC_DK:5	ALC_DK:5
13	1	ALC_DK:99	rsv_genus1032	2	ALC_DK:99	ALC_DK	0	1	1	0.405132	0.113586	1.445	ALC_DK:99	ALC_DK:99
13	1	takes rx for antibiotic:0	rsv_genus1032	3	takes rx for antibiotic:0	ANTIBIOFL	0.7768	1	0	1	1	1	takes rx for antibiotic:0	takes rx for antibiotic:0
13	1	takes rx for antibiotic:1	rsv_genus1032	3	takes rx for antibiotic:1	ANTIBIOFL	0.7768	1	0	1.32149	0.181626	9.61502	takes rx for antibiotic:1	takes rx for antibiotic:1
13	1	takes rx for antihyperlipidemic:0	rsv_genus1032	4	takes rx for antihyperlipidemic:0	ANTILIPFL	0.0185	1	0	1	1	1	takes rx for antihyperlipidemic:0	takes rx for antihyperlipidemic:0
13	1	takes rx for antihyperlipidemic:1	rsv_genus1032	4	takes rx for antihyperlipidemic:1	ANTILIPFL	0.0185	1	0	0.285429	0.101999	0.798731	takes rx for antihyperlipidemic:1	takes rx for antihyperlipidemic:1
13	1	BMI2:1	rsv_genus1032	5	BMI2:1	BMI2	0	1	1	1.71e-13	4.73e-14	6.19e-13	BMI2:1	BMI2:1
13	1	BMI2:2	rsv_genus1032	5	BMI2:2	BMI2	0	1	1	1	1	1	BMI2:2	BMI2:2
13	1	BMI2:3	rsv_genus1032	5	BMI2:3	BMI2	0	1	1	0.156871	0.0716494	0.343459	BMI2:3	BMI2:3
13	1	BMI2:4	rsv_genus1032	5	BMI2:4	BMI2	0	1	1	0.148323	0.0588257	0.373983	BMI2:4	BMI2:4
13	1	BMI2:5	rsv_genus1032	5	BMI2:5	BMI2	0	1	1	0.559006	0.232344	1.34494	BMI2:5	BMI2:5
13	1	EDUCAT2:1	rsv_genus1032	6	EDUCAT2:1	EDUCAT2	0.0022	1	0	1	1	1	EDUCAT2:1	EDUCAT2:1
13	1	EDUCAT2:2	rsv_genus1032	6	EDUCAT2:2	EDUCAT2	0.0022	1	0	0.384102	0.127131	1.16049	EDUCAT2:2	EDUCAT2:2
13	1	EDUCAT2:3	rsv_genus1032	6	EDUCAT2:3	EDUCAT2	0.0022	1	0	1.37829	0.565816	3.35741	EDUCAT2:3	EDUCAT2:3
13	1	GENDER:1	rsv_genus1032	7	GENDER:1	GENDER	0.0973	1	0	1	1	1	GENDER:1	GENDER:1
13	1	GENDER:2	rsv_genus1032	7	GENDER:2	GENDER	0.0973	1	0	0.597829	0.323746	1.10395	GENDER:2	GENDER:2
13	1	takes rx for GERD:0	rsv_genus1032	8	takes rx for GERD:0	GERDFL	0.513	1	0	1	1	1	takes rx for GERD:0	takes rx for GERD:0
13	1	takes rx for GERD:1	rsv_genus1032	8	takes rx for GERD:1	GERDFL	0.513	1	0	1.33744	0.546782	3.27142	takes rx for GERD:1	takes rx for GERD:1
13	1	diabetes based on 2 lab variables and 3 diq questions:0	rsv_genus1032	9	diabetes based on 2 lab variables and 3 diq questions:0	NEWLABDIABETES	0.2879	1	0	1	1	1	diabetes based on 2 lab variables and 3 diq questions:0	diabetes based on 2 lab variables and 3 diq questions:0
13	1	diabetes based on 2 lab variables and 3 diq questions:1	rsv_genus1032	9	diabetes based on 2 lab variables and 3 diq questions:1	NEWLABDIABETES	0.2879	1	0	0.623093	0.255615	1.51886	diabetes based on 2 lab variables and 3 diq questions:1	diabetes based on 2 lab variables and 3 diq questions:1
13	1	LABHYPERTENSION:0	rsv_genus1032	10	LABHYPERTENSION:0	LABHYPERTENSION	0.0923	1	0	1	1	1	LABHYPERTENSION:0	LABHYPERTENSION:0
13	1	LABHYPERTENSION:1	rsv_genus1032	10	LABHYPERTENSION:1	LABHYPERTENSION	0.0923	1	0	1.36615	0.947336	1.97012	LABHYPERTENSION:1	LABHYPERTENSION:1
13	1	MARITAL2:1	rsv_genus1032	11	MARITAL2:1	MARITAL2	0.1779	1	0	1	1	1	MARITAL2:1	MARITAL2:1
13	1	MARITAL2:2	rsv_genus1032	11	MARITAL2:2	MARITAL2	0.1779	1	0	0.854049	0.261293	2.7915	MARITAL2:2	MARITAL2:2
13	1	MARITAL2:3	rsv_genus1032	11	MARITAL2:3	MARITAL2	0.1779	1	0	0.375393	0.122933	1.14631	MARITAL2:3	MARITAL2:3
13	1	NSMOKING2:1	rsv_genus1032	12	NSMOKING2:1	NSMOKING2	0.0008	1	0	1	1	1	NSMOKING2:1	NSMOKING2:1
13	1	NSMOKING2:2	rsv_genus1032	12	NSMOKING2:2	NSMOKING2	0.0008	1	0	1.80982	1.06316	3.08084	NSMOKING2:2	NSMOKING2:2
13	1	NSMOKING2:3	rsv_genus1032	12	NSMOKING2:3	NSMOKING2	0.0008	1	0	0.169218	0.031351	0.91336	NSMOKING2:3	NSMOKING2:3
13	1	PERIO_ALL2:1	rsv_genus1032	13	PERIO_ALL2:1	PERIO_ALL2	0	1	1	1	1	1	PERIO_ALL2:1	PERIO_ALL2:1
13	1	PERIO_ALL2:2	rsv_genus1032	13	PERIO_ALL2:2	PERIO_ALL2	0	1	1	0.887679	0.396112	1.98927	PERIO_ALL2:2	PERIO_ALL2:2
13	1	PERIO_ALL2:3	rsv_genus1032	13	PERIO_ALL2:3	PERIO_ALL2	0	1	1	2.3235	0.851	6.34389	PERIO_ALL2:3	PERIO_ALL2:3
13	1	PERIO_ALL2:4	rsv_genus1032	13	PERIO_ALL2:4	PERIO_ALL2	0	1	1	10.6014	4.42069	25.4233	PERIO_ALL2:4	PERIO_ALL2:4
13	1	PERIO_ALL2:77	rsv_genus1032	13	PERIO_ALL2:77	PERIO_ALL2	0	1	1	14.2096	0.581731	347.09	PERIO_ALL2:77	PERIO_ALL2:77
13	1	PERIO_ALL2:88	rsv_genus1032	13	PERIO_ALL2:88	PERIO_ALL2	0	1	1	1.19069	0.181028	7.83167	PERIO_ALL2:88	PERIO_ALL2:88
13	1	PERIO_ALL2:99	rsv_genus1032	13	PERIO_ALL2:99	PERIO_ALL2	0	1	1	0.258321	0.0505229	1.32078	PERIO_ALL2:99	PERIO_ALL2:99
13	1	POVERTY:1	rsv_genus1032	14	POVERTY:1	POVERTY	0	1	1	1	1	1	POVERTY:1	POVERTY:1
13	1	POVERTY:2	rsv_genus1032	14	POVERTY:2	POVERTY	0	1	1	0.568382	0.243027	1.32931	POVERTY:2	POVERTY:2
13	1	POVERTY:3	rsv_genus1032	14	POVERTY:3	POVERTY	0	1	1	3.29751	1.31235	8.28559	POVERTY:3	POVERTY:3
13	1	POVERTY:4	rsv_genus1032	14	POVERTY:4	POVERTY	0	1	1	0.378941	0.107226	1.33919	POVERTY:4	POVERTY:4
13	1	POVERTY:99	rsv_genus1032	14	POVERTY:99	POVERTY	0	1	1	1.95744	0.38491	9.95446	POVERTY:99	POVERTY:99
13	1	RACECAT:1	rsv_genus1032	15	RACECAT:1	RACECAT	0.2292	1	0	0.427321	0.142955	1.27734	RACECAT:1	RACECAT:1
13	1	RACECAT:2	rsv_genus1032	15	RACECAT:2	RACECAT	0.2292	1	0	0.249866	0.0650301	0.960061	RACECAT:2	RACECAT:2
13	1	RACECAT:3	rsv_genus1032	15	RACECAT:3	RACECAT	0.2292	1	0	1	1	1	RACECAT:3	RACECAT:3
13	1	RACECAT:4	rsv_genus1032	15	RACECAT:4	RACECAT	0.2292	1	0	0.325219	0.0943495	1.12102	RACECAT:4	RACECAT:4
13	1	RACECAT:5	rsv_genus1032	15	RACECAT:5	RACECAT	0.2292	1	0	0.647784	0.188943	2.2209	RACECAT:5	RACECAT:5
13	1	Intercept	rsv_genus1032	16	Intercept	INTERCEPT		1	1	3.55e-06	1.57e-12	8.02736	Intercept	Intercept
13	1	SPL5AGE2	rsv_genus1034	1	SPL5AGE2	EFFECT_1	0.0018	1	0	0.999888	0.998902	1.00088	SPL5AGE2	SPL5AGE2
13	1	SPL5AGE3	rsv_genus1034	1	SPL5AGE3	EFFECT_1	0.0018	1	0	1.00036	0.999213	1.0015	SPL5AGE3	SPL5AGE3
13	1	AGE	rsv_genus1034	1	AGE	EFFECT_1	0.0018	1	0	1.06029	0.955433	1.17665	AGE	AGE
13	1	SPL5AGE1	rsv_genus1034	1	SPL5AGE1	EFFECT_1	0.0018	1	0	1.00001	0.999617	1.0004	SPL5AGE1	SPL5AGE1
13	1	ALC_DK:0	rsv_genus1034	2	ALC_DK:0	ALC_DK	0.3094	1	0	1	1	1	ALC_DK:0	ALC_DK:0
13	1	ALC_DK:1	rsv_genus1034	2	ALC_DK:1	ALC_DK	0.3094	1	0	0.843896	0.513444	1.38702	ALC_DK:1	ALC_DK:1
13	1	ALC_DK:2	rsv_genus1034	2	ALC_DK:2	ALC_DK	0.3094	1	0	1.12498	0.592474	2.1361	ALC_DK:2	ALC_DK:2
13	1	ALC_DK:3	rsv_genus1034	2	ALC_DK:3	ALC_DK	0.3094	1	0	1.02998	0.623175	1.70235	ALC_DK:3	ALC_DK:3
13	1	ALC_DK:4	rsv_genus1034	2	ALC_DK:4	ALC_DK	0.3094	1	0	0.808763	0.394503	1.65803	ALC_DK:4	ALC_DK:4
13	1	ALC_DK:5	rsv_genus1034	2	ALC_DK:5	ALC_DK	0.3094	1	0	0.927909	0.467702	1.84095	ALC_DK:5	ALC_DK:5
13	1	ALC_DK:99	rsv_genus1034	2	ALC_DK:99	ALC_DK	0.3094	1	0	1.55945	0.881821	2.75779	ALC_DK:99	ALC_DK:99
13	1	takes rx for antibiotic:0	rsv_genus1034	3	takes rx for antibiotic:0	ANTIBIOFL	0.1147	1	0	1	1	1	takes rx for antibiotic:0	takes rx for antibiotic:0
13	1	takes rx for antibiotic:1	rsv_genus1034	3	takes rx for antibiotic:1	ANTIBIOFL	0.1147	1	0	2.45706	0.79473	7.59646	takes rx for antibiotic:1	takes rx for antibiotic:1
13	1	takes rx for antihyperlipidemic:0	rsv_genus1034	4	takes rx for antihyperlipidemic:0	ANTILIPFL	0.0112	1	0	1	1	1	takes rx for antihyperlipidemic:0	takes rx for antihyperlipidemic:0
13	1	takes rx for antihyperlipidemic:1	rsv_genus1034	4	takes rx for antihyperlipidemic:1	ANTILIPFL	0.0112	1	0	0.600936	0.408577	0.883858	takes rx for antihyperlipidemic:1	takes rx for antihyperlipidemic:1
13	1	BMI2:1	rsv_genus1034	5	BMI2:1	BMI2	0.4023	1	0	1.4989	0.553106	4.06195	BMI2:1	BMI2:1
13	1	BMI2:2	rsv_genus1034	5	BMI2:2	BMI2	0.4023	1	0	1	1	1	BMI2:2	BMI2:2
13	1	BMI2:3	rsv_genus1034	5	BMI2:3	BMI2	0.4023	1	0	1.06653	0.78157	1.45539	BMI2:3	BMI2:3
13	1	BMI2:4	rsv_genus1034	5	BMI2:4	BMI2	0.4023	1	0	0.825341	0.517979	1.31509	BMI2:4	BMI2:4
13	1	BMI2:5	rsv_genus1034	5	BMI2:5	BMI2	0.4023	1	0	0.751539	0.529046	1.0676	BMI2:5	BMI2:5
13	1	EDUCAT2:1	rsv_genus1034	6	EDUCAT2:1	EDUCAT2	0.0981	1	0	1	1	1	EDUCAT2:1	EDUCAT2:1
13	1	EDUCAT2:2	rsv_genus1034	6	EDUCAT2:2	EDUCAT2	0.0981	1	0	0.602874	0.264879	1.37216	EDUCAT2:2	EDUCAT2:2
13	1	EDUCAT2:3	rsv_genus1034	6	EDUCAT2:3	EDUCAT2	0.0981	1	0	0.494916	0.243604	1.00549	EDUCAT2:3	EDUCAT2:3
13	1	GENDER:1	rsv_genus1034	7	GENDER:1	GENDER	0.7605	1	0	1	1	1	GENDER:1	GENDER:1
13	1	GENDER:2	rsv_genus1034	7	GENDER:2	GENDER	0.7605	1	0	0.954419	0.700896	1.29965	GENDER:2	GENDER:2
13	1	takes rx for GERD:0	rsv_genus1034	8	takes rx for GERD:0	GERDFL	0.5549	1	0	1	1	1	takes rx for GERD:0	takes rx for GERD:0
13	1	takes rx for GERD:1	rsv_genus1034	8	takes rx for GERD:1	GERDFL	0.5549	1	0	1.17855	0.672992	2.0639	takes rx for GERD:1	takes rx for GERD:1
13	1	diabetes based on 2 lab variables and 3 diq questions:0	rsv_genus1034	9	diabetes based on 2 lab variables and 3 diq questions:0	NEWLABDIABETES	0.5803	1	0	1	1	1	diabetes based on 2 lab variables and 3 diq questions:0	diabetes based on 2 lab variables and 3 diq questions:0
13	1	diabetes based on 2 lab variables and 3 diq questions:1	rsv_genus1034	9	diabetes based on 2 lab variables and 3 diq questions:1	NEWLABDIABETES	0.5803	1	0	1.17573	0.651839	2.12069	diabetes based on 2 lab variables and 3 diq questions:1	diabetes based on 2 lab variables and 3 diq questions:1
13	1	LABHYPERTENSION:0	rsv_genus1034	10	LABHYPERTENSION:0	LABHYPERTENSION	0.199	1	0	1	1	1	LABHYPERTENSION:0	LABHYPERTENSION:0
13	1	LABHYPERTENSION:1	rsv_genus1034	10	LABHYPERTENSION:1	LABHYPERTENSION	0.199	1	0	0.677472	0.370186	1.23983	LABHYPERTENSION:1	LABHYPERTENSION:1
13	1	MARITAL2:1	rsv_genus1034	11	MARITAL2:1	MARITAL2	0.9103	1	0	1	1	1	MARITAL2:1	MARITAL2:1
13	1	MARITAL2:2	rsv_genus1034	11	MARITAL2:2	MARITAL2	0.9103	1	0	0.995389	0.677869	1.46164	MARITAL2:2	MARITAL2:2
13	1	MARITAL2:3	rsv_genus1034	11	MARITAL2:3	MARITAL2	0.9103	1	0	1.19045	0.476837	2.97204	MARITAL2:3	MARITAL2:3
13	1	NSMOKING2:1	rsv_genus1034	12	NSMOKING2:1	NSMOKING2	0	1	1	1	1	1	NSMOKING2:1	NSMOKING2:1
13	1	NSMOKING2:2	rsv_genus1034	12	NSMOKING2:2	NSMOKING2	0	1	1	0.558973	0.363405	0.859787	NSMOKING2:2	NSMOKING2:2
13	1	NSMOKING2:3	rsv_genus1034	12	NSMOKING2:3	NSMOKING2	0	1	1	0.221311	0.136639	0.358453	NSMOKING2:3	NSMOKING2:3
13	1	PERIO_ALL2:1	rsv_genus1034	13	PERIO_ALL2:1	PERIO_ALL2	0.0038	1	0	1	1	1	PERIO_ALL2:1	PERIO_ALL2:1
13	1	PERIO_ALL2:2	rsv_genus1034	13	PERIO_ALL2:2	PERIO_ALL2	0.0038	1	0	1.17845	0.581666	2.38754	PERIO_ALL2:2	PERIO_ALL2:2
13	1	PERIO_ALL2:3	rsv_genus1034	13	PERIO_ALL2:3	PERIO_ALL2	0.0038	1	0	1.56843	1.04888	2.34533	PERIO_ALL2:3	PERIO_ALL2:3
13	1	PERIO_ALL2:4	rsv_genus1034	13	PERIO_ALL2:4	PERIO_ALL2	0.0038	1	0	3.21304	1.66341	6.2063	PERIO_ALL2:4	PERIO_ALL2:4
13	1	PERIO_ALL2:77	rsv_genus1034	13	PERIO_ALL2:77	PERIO_ALL2	0.0038	1	0	1.90785	0.681712	5.33933	PERIO_ALL2:77	PERIO_ALL2:77
13	1	PERIO_ALL2:88	rsv_genus1034	13	PERIO_ALL2:88	PERIO_ALL2	0.0038	1	0	0.658426	0.126253	3.43379	PERIO_ALL2:88	PERIO_ALL2:88
13	1	PERIO_ALL2:99	rsv_genus1034	13	PERIO_ALL2:99	PERIO_ALL2	0.0038	1	0	1.27423	0.603362	2.69104	PERIO_ALL2:99	PERIO_ALL2:99
13	1	POVERTY:1	rsv_genus1034	14	POVERTY:1	POVERTY	0.2261	1	0	1	1	1	POVERTY:1	POVERTY:1
13	1	POVERTY:2	rsv_genus1034	14	POVERTY:2	POVERTY	0.2261	1	0	1.16009	0.789541	1.70456	POVERTY:2	POVERTY:2
13	1	POVERTY:3	rsv_genus1034	14	POVERTY:3	POVERTY	0.2261	1	0	1.67824	0.798505	3.5272	POVERTY:3	POVERTY:3
13	1	POVERTY:4	rsv_genus1034	14	POVERTY:4	POVERTY	0.2261	1	0	1.82695	0.996673	3.34887	POVERTY:4	POVERTY:4
13	1	POVERTY:99	rsv_genus1034	14	POVERTY:99	POVERTY	0.2261	1	0	1.38591	0.708843	2.70969	POVERTY:99	POVERTY:99
13	1	RACECAT:1	rsv_genus1034	15	RACECAT:1	RACECAT	0	1	1	0.604415	0.320147	1.14109	RACECAT:1	RACECAT:1
13	1	RACECAT:2	rsv_genus1034	15	RACECAT:2	RACECAT	0	1	1	0.689801	0.380571	1.25029	RACECAT:2	RACECAT:2
13	1	RACECAT:3	rsv_genus1034	15	RACECAT:3	RACECAT	0	1	1	1	1	1	RACECAT:3	RACECAT:3
13	1	RACECAT:4	rsv_genus1034	15	RACECAT:4	RACECAT	0	1	1	0.541559	0.352293	0.832505	RACECAT:4	RACECAT:4
13	1	RACECAT:5	rsv_genus1034	15	RACECAT:5	RACECAT	0	1	1	1.54608	0.98772	2.42009	RACECAT:5	RACECAT:5
13	1	Intercept	rsv_genus1034	16	Intercept	INTERCEPT		1	1	0.0765894	0.00482299	1.21625	Intercept	Intercept
13	1	SPL5AGE2	rsv_genus1040	1	SPL5AGE2	EFFECT_1	0.0029	1	0	0.998751	0.997082	1.00042	SPL5AGE2	SPL5AGE2
13	1	SPL5AGE3	rsv_genus1040	1	SPL5AGE3	EFFECT_1	0.0029	1	0	1.00112	0.999148	1.00309	SPL5AGE3	SPL5AGE3
13	1	AGE	rsv_genus1040	1	AGE	EFFECT_1	0.0029	1	0	0.767511	0.557818	1.05603	AGE	AGE
13	1	SPL5AGE1	rsv_genus1040	1	SPL5AGE1	EFFECT_1	0.0029	1	0	1.00055	0.999837	1.00127	SPL5AGE1	SPL5AGE1
13	1	ALC_DK:0	rsv_genus1040	2	ALC_DK:0	ALC_DK	0.0016	1	0	1	1	1	ALC_DK:0	ALC_DK:0
13	1	ALC_DK:1	rsv_genus1040	2	ALC_DK:1	ALC_DK	0.0016	1	0	1.67128	0.209443	13.3362	ALC_DK:1	ALC_DK:1
13	1	ALC_DK:2	rsv_genus1040	2	ALC_DK:2	ALC_DK	0.0016	1	0	0.760144	0.132437	4.36298	ALC_DK:2	ALC_DK:2
13	1	ALC_DK:3	rsv_genus1040	2	ALC_DK:3	ALC_DK	0.0016	1	0	0.297044	0.0715005	1.23405	ALC_DK:3	ALC_DK:3
13	1	ALC_DK:4	rsv_genus1040	2	ALC_DK:4	ALC_DK	0.0016	1	0	0.33772	0.0763744	1.49336	ALC_DK:4	ALC_DK:4
13	1	ALC_DK:5	rsv_genus1040	2	ALC_DK:5	ALC_DK	0.0016	1	0	2.79652	0.196813	39.7359	ALC_DK:5	ALC_DK:5
13	1	ALC_DK:99	rsv_genus1040	2	ALC_DK:99	ALC_DK	0.0016	1	0	0.504842	0.0558414	4.5641	ALC_DK:99	ALC_DK:99
13	1	takes rx for antibiotic:0	rsv_genus1040	3	takes rx for antibiotic:0	ANTIBIOFL	0.8305	1	0	1	1	1	takes rx for antibiotic:0	takes rx for antibiotic:0
13	1	takes rx for antibiotic:1	rsv_genus1040	3	takes rx for antibiotic:1	ANTIBIOFL	0.8305	1	0	0.864366	0.218627	3.41736	takes rx for antibiotic:1	takes rx for antibiotic:1
13	1	takes rx for antihyperlipidemic:0	rsv_genus1040	4	takes rx for antihyperlipidemic:0	ANTILIPFL	0.6346	1	0	1	1	1	takes rx for antihyperlipidemic:0	takes rx for antihyperlipidemic:0
13	1	takes rx for antihyperlipidemic:1	rsv_genus1040	4	takes rx for antihyperlipidemic:1	ANTILIPFL	0.6346	1	0	0.728922	0.190684	2.78643	takes rx for antihyperlipidemic:1	takes rx for antihyperlipidemic:1
13	1	BMI2:1	rsv_genus1040	5	BMI2:1	BMI2	0.0271	1	0	10.8431	2.04871	57.3886	BMI2:1	BMI2:1
13	1	BMI2:2	rsv_genus1040	5	BMI2:2	BMI2	0.0271	1	0	1	1	1	BMI2:2	BMI2:2
13	1	BMI2:3	rsv_genus1040	5	BMI2:3	BMI2	0.0271	1	0	1.82035	0.532516	6.22266	BMI2:3	BMI2:3
13	1	BMI2:4	rsv_genus1040	5	BMI2:4	BMI2	0.0271	1	0	2.59653	0.683645	9.86175	BMI2:4	BMI2:4
13	1	BMI2:5	rsv_genus1040	5	BMI2:5	BMI2	0.0271	1	0	5.16667	1.0702	24.9433	BMI2:5	BMI2:5
13	1	EDUCAT2:1	rsv_genus1040	6	EDUCAT2:1	EDUCAT2	0.4857	1	0	1	1	1	EDUCAT2:1	EDUCAT2:1
13	1	EDUCAT2:2	rsv_genus1040	6	EDUCAT2:2	EDUCAT2	0.4857	1	0	1.74887	0.333535	9.17011	EDUCAT2:2	EDUCAT2:2
13	1	EDUCAT2:3	rsv_genus1040	6	EDUCAT2:3	EDUCAT2	0.4857	1	0	2.6195	0.462484	14.8368	EDUCAT2:3	EDUCAT2:3
13	1	GENDER:1	rsv_genus1040	7	GENDER:1	GENDER	0.409	1	0	1	1	1	GENDER:1	GENDER:1
13	1	GENDER:2	rsv_genus1040	7	GENDER:2	GENDER	0.409	1	0	0.634048	0.209267	1.92107	GENDER:2	GENDER:2
13	1	takes rx for GERD:0	rsv_genus1040	8	takes rx for GERD:0	GERDFL	0.0606	1	0	1	1	1	takes rx for GERD:0	takes rx for GERD:0
13	1	takes rx for GERD:1	rsv_genus1040	8	takes rx for GERD:1	GERDFL	0.0606	1	0	0.31043	0.0912019	1.05663	takes rx for GERD:1	takes rx for GERD:1
13	1	diabetes based on 2 lab variables and 3 diq questions:0	rsv_genus1040	9	diabetes based on 2 lab variables and 3 diq questions:0	NEWLABDIABETES	0.4577	1	0	1	1	1	diabetes based on 2 lab variables and 3 diq questions:0	diabetes based on 2 lab variables and 3 diq questions:0
13	1	diabetes based on 2 lab variables and 3 diq questions:1	rsv_genus1040	9	diabetes based on 2 lab variables and 3 diq questions:1	NEWLABDIABETES	0.4577	1	0	0.578506	0.131446	2.54606	diabetes based on 2 lab variables and 3 diq questions:1	diabetes based on 2 lab variables and 3 diq questions:1
13	1	LABHYPERTENSION:0	rsv_genus1040	10	LABHYPERTENSION:0	LABHYPERTENSION	0.7077	1	0	1	1	1	LABHYPERTENSION:0	LABHYPERTENSION:0
13	1	LABHYPERTENSION:1	rsv_genus1040	10	LABHYPERTENSION:1	LABHYPERTENSION	0.7077	1	0	1.21172	0.431266	3.40454	LABHYPERTENSION:1	LABHYPERTENSION:1
13	1	MARITAL2:1	rsv_genus1040	11	MARITAL2:1	MARITAL2	0.6044	1	0	1	1	1	MARITAL2:1	MARITAL2:1
13	1	MARITAL2:2	rsv_genus1040	11	MARITAL2:2	MARITAL2	0.6044	1	0	0.659237	0.255615	1.70019	MARITAL2:2	MARITAL2:2
13	1	MARITAL2:3	rsv_genus1040	11	MARITAL2:3	MARITAL2	0.6044	1	0	1.06855	0.332045	3.43866	MARITAL2:3	MARITAL2:3
13	1	NSMOKING2:1	rsv_genus1040	12	NSMOKING2:1	NSMOKING2	0.9427	1	0	1	1	1	NSMOKING2:1	NSMOKING2:1
13	1	NSMOKING2:2	rsv_genus1040	12	NSMOKING2:2	NSMOKING2	0.9427	1	0	1.24241	0.300753	5.13237	NSMOKING2:2	NSMOKING2:2
13	1	NSMOKING2:3	rsv_genus1040	12	NSMOKING2:3	NSMOKING2	0.9427	1	0	1.28183	0.20436	8.04018	NSMOKING2:3	NSMOKING2:3
13	1	PERIO_ALL2:1	rsv_genus1040	13	PERIO_ALL2:1	PERIO_ALL2	0	1	1	1	1	1	PERIO_ALL2:1	PERIO_ALL2:1
13	1	PERIO_ALL2:2	rsv_genus1040	13	PERIO_ALL2:2	PERIO_ALL2	0	1	1	0.022483	0.00363364	0.139113	PERIO_ALL2:2	PERIO_ALL2:2
13	1	PERIO_ALL2:3	rsv_genus1040	13	PERIO_ALL2:3	PERIO_ALL2	0	1	1	0.127799	0.0404858	0.403415	PERIO_ALL2:3	PERIO_ALL2:3
13	1	PERIO_ALL2:4	rsv_genus1040	13	PERIO_ALL2:4	PERIO_ALL2	0	1	1	0.655068	0.21713	1.9763	PERIO_ALL2:4	PERIO_ALL2:4
13	1	PERIO_ALL2:77	rsv_genus1040	13	PERIO_ALL2:77	PERIO_ALL2	0	1	1	0.130193	0.0207446	0.817095	PERIO_ALL2:77	PERIO_ALL2:77
13	1	PERIO_ALL2:88	rsv_genus1040	13	PERIO_ALL2:88	PERIO_ALL2	0	1	1	0.521354	0.0822674	3.30398	PERIO_ALL2:88	PERIO_ALL2:88
13	1	PERIO_ALL2:99	rsv_genus1040	13	PERIO_ALL2:99	PERIO_ALL2	0	1	1	0.0558451	0.0120583	0.258634	PERIO_ALL2:99	PERIO_ALL2:99
13	1	POVERTY:1	rsv_genus1040	14	POVERTY:1	POVERTY	0.2016	1	0	1	1	1	POVERTY:1	POVERTY:1
13	1	POVERTY:2	rsv_genus1040	14	POVERTY:2	POVERTY	0.2016	1	0	2.17471	0.586222	8.06751	POVERTY:2	POVERTY:2
13	1	POVERTY:3	rsv_genus1040	14	POVERTY:3	POVERTY	0.2016	1	0	0.820661	0.327731	2.05499	POVERTY:3	POVERTY:3
13	1	POVERTY:4	rsv_genus1040	14	POVERTY:4	POVERTY	0.2016	1	0	1.5016	0.472699	4.77005	POVERTY:4	POVERTY:4
13	1	POVERTY:99	rsv_genus1040	14	POVERTY:99	POVERTY	0.2016	1	0	0.435611	0.0843146	2.25058	POVERTY:99	POVERTY:99
13	1	RACECAT:1	rsv_genus1040	15	RACECAT:1	RACECAT	0.0003	1	0	4.40916	1.88494	10.3137	RACECAT:1	RACECAT:1
13	1	RACECAT:2	rsv_genus1040	15	RACECAT:2	RACECAT	0.0003	1	0	0.316376	0.105015	0.95314	RACECAT:2	RACECAT:2
13	1	RACECAT:3	rsv_genus1040	15	RACECAT:3	RACECAT	0.0003	1	0	1	1	1	RACECAT:3	RACECAT:3
13	1	RACECAT:4	rsv_genus1040	15	RACECAT:4	RACECAT	0.0003	1	0	0.660977	0.313171	1.39506	RACECAT:4	RACECAT:4
13	1	RACECAT:5	rsv_genus1040	15	RACECAT:5	RACECAT	0.0003	1	0	0.463385	0.163555	1.31287	RACECAT:5	RACECAT:5
13	1	Intercept	rsv_genus1040	16	Intercept	INTERCEPT		1	1	32.1246	0.0151086	68304.8	Intercept	Intercept
13	1	SPL5AGE2	rsv_genus1041	1	SPL5AGE2	EFFECT_1	0.3548	1	0	1.00013	0.999648	1.00061	SPL5AGE2	SPL5AGE2
13	1	SPL5AGE3	rsv_genus1041	1	SPL5AGE3	EFFECT_1	0.3548	1	0	0.999913	0.999329	1.0005	SPL5AGE3	SPL5AGE3
13	1	AGE	rsv_genus1041	1	AGE	EFFECT_1	0.3548	1	0	1.04793	0.996606	1.10189	AGE	AGE
13	1	SPL5AGE1	rsv_genus1041	1	SPL5AGE1	EFFECT_1	0.3548	1	0	0.999927	0.999738	1.00012	SPL5AGE1	SPL5AGE1
13	1	ALC_DK:0	rsv_genus1041	2	ALC_DK:0	ALC_DK	0.1383	1	0	1	1	1	ALC_DK:0	ALC_DK:0
13	1	ALC_DK:1	rsv_genus1041	2	ALC_DK:1	ALC_DK	0.1383	1	0	1.46915	1.02642	2.10285	ALC_DK:1	ALC_DK:1
13	1	ALC_DK:2	rsv_genus1041	2	ALC_DK:2	ALC_DK	0.1383	1	0	1.11169	0.798025	1.54865	ALC_DK:2	ALC_DK:2
13	1	ALC_DK:3	rsv_genus1041	2	ALC_DK:3	ALC_DK	0.1383	1	0	0.955639	0.598326	1.52633	ALC_DK:3	ALC_DK:3
13	1	ALC_DK:4	rsv_genus1041	2	ALC_DK:4	ALC_DK	0.1383	1	0	1.1575	0.69672	1.92301	ALC_DK:4	ALC_DK:4
13	1	ALC_DK:5	rsv_genus1041	2	ALC_DK:5	ALC_DK	0.1383	1	0	1.15056	0.644078	2.05534	ALC_DK:5	ALC_DK:5
13	1	ALC_DK:99	rsv_genus1041	2	ALC_DK:99	ALC_DK	0.1383	1	0	1.53488	1.03277	2.28111	ALC_DK:99	ALC_DK:99
13	1	takes rx for antibiotic:0	rsv_genus1041	3	takes rx for antibiotic:0	ANTIBIOFL	0.5444	1	0	1	1	1	takes rx for antibiotic:0	takes rx for antibiotic:0
13	1	takes rx for antibiotic:1	rsv_genus1041	3	takes rx for antibiotic:1	ANTIBIOFL	0.5444	1	0	1.16893	0.695998	1.96323	takes rx for antibiotic:1	takes rx for antibiotic:1
13	1	takes rx for antihyperlipidemic:0	rsv_genus1041	4	takes rx for antihyperlipidemic:0	ANTILIPFL	0.0264	1	0	1	1	1	takes rx for antihyperlipidemic:0	takes rx for antihyperlipidemic:0
13	1	takes rx for antihyperlipidemic:1	rsv_genus1041	4	takes rx for antihyperlipidemic:1	ANTILIPFL	0.0264	1	0	0.614949	0.401868	0.941012	takes rx for antihyperlipidemic:1	takes rx for antihyperlipidemic:1
13	1	BMI2:1	rsv_genus1041	5	BMI2:1	BMI2	0.0019	1	0	0.728824	0.413749	1.28383	BMI2:1	BMI2:1
13	1	BMI2:2	rsv_genus1041	5	BMI2:2	BMI2	0.0019	1	0	1	1	1	BMI2:2	BMI2:2
13	1	BMI2:3	rsv_genus1041	5	BMI2:3	BMI2	0.0019	1	0	0.704532	0.483145	1.02736	BMI2:3	BMI2:3
13	1	BMI2:4	rsv_genus1041	5	BMI2:4	BMI2	0.0019	1	0	0.559278	0.397969	0.78597	BMI2:4	BMI2:4
13	1	BMI2:5	rsv_genus1041	5	BMI2:5	BMI2	0.0019	1	0	0.545735	0.411897	0.723062	BMI2:5	BMI2:5
13	1	EDUCAT2:1	rsv_genus1041	6	EDUCAT2:1	EDUCAT2	0.705	1	0	1	1	1	EDUCAT2:1	EDUCAT2:1
13	1	EDUCAT2:2	rsv_genus1041	6	EDUCAT2:2	EDUCAT2	0.705	1	0	1.10314	0.866482	1.40444	EDUCAT2:2	EDUCAT2:2
13	1	EDUCAT2:3	rsv_genus1041	6	EDUCAT2:3	EDUCAT2	0.705	1	0	0.985037	0.632469	1.53414	EDUCAT2:3	EDUCAT2:3
13	1	GENDER:1	rsv_genus1041	7	GENDER:1	GENDER	0.0001	1	1	1	1	1	GENDER:1	GENDER:1
13	1	GENDER:2	rsv_genus1041	7	GENDER:2	GENDER	0.0001	1	1	1.49451	1.24043	1.80062	GENDER:2	GENDER:2
13	1	takes rx for GERD:0	rsv_genus1041	8	takes rx for GERD:0	GERDFL	0.0572	1	0	1	1	1	takes rx for GERD:0	takes rx for GERD:0
13	1	takes rx for GERD:1	rsv_genus1041	8	takes rx for GERD:1	GERDFL	0.0572	1	0	1.4772	0.987455	2.20983	takes rx for GERD:1	takes rx for GERD:1
13	1	diabetes based on 2 lab variables and 3 diq questions:0	rsv_genus1041	9	diabetes based on 2 lab variables and 3 diq questions:0	NEWLABDIABETES	0.4934	1	0	1	1	1	diabetes based on 2 lab variables and 3 diq questions:0	diabetes based on 2 lab variables and 3 diq questions:0
13	1	diabetes based on 2 lab variables and 3 diq questions:1	rsv_genus1041	9	diabetes based on 2 lab variables and 3 diq questions:1	NEWLABDIABETES	0.4934	1	0	1.19377	0.709498	2.00858	diabetes based on 2 lab variables and 3 diq questions:1	diabetes based on 2 lab variables and 3 diq questions:1
13	1	LABHYPERTENSION:0	rsv_genus1041	10	LABHYPERTENSION:0	LABHYPERTENSION	0.3716	1	0	1	1	1	LABHYPERTENSION:0	LABHYPERTENSION:0
13	1	LABHYPERTENSION:1	rsv_genus1041	10	LABHYPERTENSION:1	LABHYPERTENSION	0.3716	1	0	0.863062	0.62	1.20141	LABHYPERTENSION:1	LABHYPERTENSION:1
13	1	MARITAL2:1	rsv_genus1041	11	MARITAL2:1	MARITAL2	0.2108	1	0	1	1	1	MARITAL2:1	MARITAL2:1
13	1	MARITAL2:2	rsv_genus1041	11	MARITAL2:2	MARITAL2	0.2108	1	0	0.923957	0.639843	1.33423	MARITAL2:2	MARITAL2:2
13	1	MARITAL2:3	rsv_genus1041	11	MARITAL2:3	MARITAL2	0.2108	1	0	1.27889	0.688992	2.37384	MARITAL2:3	MARITAL2:3
13	1	NSMOKING2:1	rsv_genus1041	12	NSMOKING2:1	NSMOKING2	0.0971	1	0	1	1	1	NSMOKING2:1	NSMOKING2:1
13	1	NSMOKING2:2	rsv_genus1041	12	NSMOKING2:2	NSMOKING2	0.0971	1	0	1.28039	0.83339	1.96715	NSMOKING2:2	NSMOKING2:2
13	1	NSMOKING2:3	rsv_genus1041	12	NSMOKING2:3	NSMOKING2	0.0971	1	0	1.2456	0.955075	1.6245	NSMOKING2:3	NSMOKING2:3
13	1	PERIO_ALL2:1	rsv_genus1041	13	PERIO_ALL2:1	PERIO_ALL2	0.087	1	0	1	1	1	PERIO_ALL2:1	PERIO_ALL2:1
13	1	PERIO_ALL2:2	rsv_genus1041	13	PERIO_ALL2:2	PERIO_ALL2	0.087	1	0	0.787561	0.481997	1.28684	PERIO_ALL2:2	PERIO_ALL2:2
13	1	PERIO_ALL2:3	rsv_genus1041	13	PERIO_ALL2:3	PERIO_ALL2	0.087	1	0	0.696043	0.45881	1.05594	PERIO_ALL2:3	PERIO_ALL2:3
13	1	PERIO_ALL2:4	rsv_genus1041	13	PERIO_ALL2:4	PERIO_ALL2	0.087	1	0	0.592042	0.246457	1.42221	PERIO_ALL2:4	PERIO_ALL2:4
13	1	PERIO_ALL2:77	rsv_genus1041	13	PERIO_ALL2:77	PERIO_ALL2	0.087	1	0	1.49467	0.800965	2.78918	PERIO_ALL2:77	PERIO_ALL2:77
13	1	PERIO_ALL2:88	rsv_genus1041	13	PERIO_ALL2:88	PERIO_ALL2	0.087	1	0	1.54277	0.911634	2.61084	PERIO_ALL2:88	PERIO_ALL2:88
13	1	PERIO_ALL2:99	rsv_genus1041	13	PERIO_ALL2:99	PERIO_ALL2	0.087	1	0	0.854891	0.547417	1.33507	PERIO_ALL2:99	PERIO_ALL2:99
13	1	POVERTY:1	rsv_genus1041	14	POVERTY:1	POVERTY	0.0061	1	0	1	1	1	POVERTY:1	POVERTY:1
13	1	POVERTY:2	rsv_genus1041	14	POVERTY:2	POVERTY	0.0061	1	0	0.771701	0.554236	1.07449	POVERTY:2	POVERTY:2
13	1	POVERTY:3	rsv_genus1041	14	POVERTY:3	POVERTY	0.0061	1	0	1.5012	0.690592	3.26327	POVERTY:3	POVERTY:3
13	1	POVERTY:4	rsv_genus1041	14	POVERTY:4	POVERTY	0.0061	1	0	1.23817	0.797597	1.92211	POVERTY:4	POVERTY:4
13	1	POVERTY:99	rsv_genus1041	14	POVERTY:99	POVERTY	0.0061	1	0	2.01281	1.03698	3.90692	POVERTY:99	POVERTY:99
13	1	RACECAT:1	rsv_genus1041	15	RACECAT:1	RACECAT	0.5697	1	0	1.19843	0.54718	2.62478	RACECAT:1	RACECAT:1
13	1	RACECAT:2	rsv_genus1041	15	RACECAT:2	RACECAT	0.5697	1	0	0.79014	0.349641	1.78561	RACECAT:2	RACECAT:2
13	1	RACECAT:3	rsv_genus1041	15	RACECAT:3	RACECAT	0.5697	1	0	1	1	1	RACECAT:3	RACECAT:3
13	1	RACECAT:4	rsv_genus1041	15	RACECAT:4	RACECAT	0.5697	1	0	1.03871	0.508008	2.12383	RACECAT:4	RACECAT:4
13	1	RACECAT:5	rsv_genus1041	15	RACECAT:5	RACECAT	0.5697	1	0	1.10265	0.551082	2.20629	RACECAT:5	RACECAT:5
13	1	Intercept	rsv_genus1041	16	Intercept	INTERCEPT		1	1	0.0587339	0.0117463	0.293681	Intercept	Intercept
13	1	SPL5AGE2	rsv_genus1054	1	SPL5AGE2	EFFECT_1	0.3224	1	0	1.00032	0.999662	1.00098	SPL5AGE2	SPL5AGE2
13	1	SPL5AGE3	rsv_genus1054	1	SPL5AGE3	EFFECT_1	0.3224	1	0	1.00003	0.999443	1.00062	SPL5AGE3	SPL5AGE3
13	1	AGE	rsv_genus1054	1	AGE	EFFECT_1	0.3224	1	0	1.11658	0.943253	1.32175	AGE	AGE
13	1	SPL5AGE1	rsv_genus1054	1	SPL5AGE1	EFFECT_1	0.3224	1	0	0.999803	0.999479	1.00013	SPL5AGE1	SPL5AGE1
13	1	ALC_DK:0	rsv_genus1054	2	ALC_DK:0	ALC_DK	0.8265	1	0	1	1	1	ALC_DK:0	ALC_DK:0
13	1	ALC_DK:1	rsv_genus1054	2	ALC_DK:1	ALC_DK	0.8265	1	0	0.940107	0.479661	1.84256	ALC_DK:1	ALC_DK:1
13	1	ALC_DK:2	rsv_genus1054	2	ALC_DK:2	ALC_DK	0.8265	1	0	1.11303	0.632764	1.95782	ALC_DK:2	ALC_DK:2
13	1	ALC_DK:3	rsv_genus1054	2	ALC_DK:3	ALC_DK	0.8265	1	0	0.968622	0.545144	1.72107	ALC_DK:3	ALC_DK:3
13	1	ALC_DK:4	rsv_genus1054	2	ALC_DK:4	ALC_DK	0.8265	1	0	1.00682	0.537857	1.88468	ALC_DK:4	ALC_DK:4
13	1	ALC_DK:5	rsv_genus1054	2	ALC_DK:5	ALC_DK	0.8265	1	0	1.12575	0.523959	2.41872	ALC_DK:5	ALC_DK:5
13	1	ALC_DK:99	rsv_genus1054	2	ALC_DK:99	ALC_DK	0.8265	1	0	0.865659	0.426835	1.75563	ALC_DK:99	ALC_DK:99
13	1	takes rx for antibiotic:0	rsv_genus1054	3	takes rx for antibiotic:0	ANTIBIOFL	0.002	1	0	1	1	1	takes rx for antibiotic:0	takes rx for antibiotic:0
13	1	takes rx for antibiotic:1	rsv_genus1054	3	takes rx for antibiotic:1	ANTIBIOFL	0.002	1	0	0.311885	0.153775	0.632563	takes rx for antibiotic:1	takes rx for antibiotic:1
13	1	takes rx for antihyperlipidemic:0	rsv_genus1054	4	takes rx for antihyperlipidemic:0	ANTILIPFL	0.2682	1	0	1	1	1	takes rx for antihyperlipidemic:0	takes rx for antihyperlipidemic:0
13	1	takes rx for antihyperlipidemic:1	rsv_genus1054	4	takes rx for antihyperlipidemic:1	ANTILIPFL	0.2682	1	0	0.791612	0.51902	1.20737	takes rx for antihyperlipidemic:1	takes rx for antihyperlipidemic:1
13	1	BMI2:1	rsv_genus1054	5	BMI2:1	BMI2	0.0151	1	0	0.379474	0.194142	0.741728	BMI2:1	BMI2:1
13	1	BMI2:2	rsv_genus1054	5	BMI2:2	BMI2	0.0151	1	0	1	1	1	BMI2:2	BMI2:2
13	1	BMI2:3	rsv_genus1054	5	BMI2:3	BMI2	0.0151	1	0	0.923387	0.63345	1.34603	BMI2:3	BMI2:3
13	1	BMI2:4	rsv_genus1054	5	BMI2:4	BMI2	0.0151	1	0	1.29378	0.741369	2.25782	BMI2:4	BMI2:4
13	1	BMI2:5	rsv_genus1054	5	BMI2:5	BMI2	0.0151	1	0	1.08647	0.725953	1.62601	BMI2:5	BMI2:5
13	1	EDUCAT2:1	rsv_genus1054	6	EDUCAT2:1	EDUCAT2	0.0442	1	0	1	1	1	EDUCAT2:1	EDUCAT2:1
13	1	EDUCAT2:2	rsv_genus1054	6	EDUCAT2:2	EDUCAT2	0.0442	1	0	1.10095	0.780923	1.55213	EDUCAT2:2	EDUCAT2:2
13	1	EDUCAT2:3	rsv_genus1054	6	EDUCAT2:3	EDUCAT2	0.0442	1	0	1.57999	1.09676	2.27614	EDUCAT2:3	EDUCAT2:3
13	1	GENDER:1	rsv_genus1054	7	GENDER:1	GENDER	0.4741	1	0	1	1	1	GENDER:1	GENDER:1
13	1	GENDER:2	rsv_genus1054	7	GENDER:2	GENDER	0.4741	1	0	0.88707	0.633496	1.24214	GENDER:2	GENDER:2
13	1	takes rx for GERD:0	rsv_genus1054	8	takes rx for GERD:0	GERDFL	0.1056	1	0	1	1	1	takes rx for GERD:0	takes rx for GERD:0
13	1	takes rx for GERD:1	rsv_genus1054	8	takes rx for GERD:1	GERDFL	0.1056	1	0	0.672817	0.41441	1.09235	takes rx for GERD:1	takes rx for GERD:1
13	1	diabetes based on 2 lab variables and 3 diq questions:0	rsv_genus1054	9	diabetes based on 2 lab variables and 3 diq questions:0	NEWLABDIABETES	0.4709	1	0	1	1	1	diabetes based on 2 lab variables and 3 diq questions:0	diabetes based on 2 lab variables and 3 diq questions:0
13	1	diabetes based on 2 lab variables and 3 diq questions:1	rsv_genus1054	9	diabetes based on 2 lab variables and 3 diq questions:1	NEWLABDIABETES	0.4709	1	0	0.880702	0.617921	1.25524	diabetes based on 2 lab variables and 3 diq questions:1	diabetes based on 2 lab variables and 3 diq questions:1
13	1	LABHYPERTENSION:0	rsv_genus1054	10	LABHYPERTENSION:0	LABHYPERTENSION	0.1866	1	0	1	1	1	LABHYPERTENSION:0	LABHYPERTENSION:0
13	1	LABHYPERTENSION:1	rsv_genus1054	10	LABHYPERTENSION:1	LABHYPERTENSION	0.1866	1	0	0.811351	0.5919	1.11216	LABHYPERTENSION:1	LABHYPERTENSION:1
13	1	MARITAL2:1	rsv_genus1054	11	MARITAL2:1	MARITAL2	0.2729	1	0	1	1	1	MARITAL2:1	MARITAL2:1
13	1	MARITAL2:2	rsv_genus1054	11	MARITAL2:2	MARITAL2	0.2729	1	0	0.735213	0.452623	1.19423	MARITAL2:2	MARITAL2:2
13	1	MARITAL2:3	rsv_genus1054	11	MARITAL2:3	MARITAL2	0.2729	1	0	0.665382	0.39914	1.10922	MARITAL2:3	MARITAL2:3
13	1	NSMOKING2:1	rsv_genus1054	12	NSMOKING2:1	NSMOKING2	0.0138	1	0	1	1	1	NSMOKING2:1	NSMOKING2:1
13	1	NSMOKING2:2	rsv_genus1054	12	NSMOKING2:2	NSMOKING2	0.0138	1	0	1.12515	0.783041	1.61673	NSMOKING2:2	NSMOKING2:2
13	1	NSMOKING2:3	rsv_genus1054	12	NSMOKING2:3	NSMOKING2	0.0138	1	0	0.637998	0.464811	0.875715	NSMOKING2:3	NSMOKING2:3
13	1	PERIO_ALL2:1	rsv_genus1054	13	PERIO_ALL2:1	PERIO_ALL2	0.023	1	0	1	1	1	PERIO_ALL2:1	PERIO_ALL2:1
13	1	PERIO_ALL2:2	rsv_genus1054	13	PERIO_ALL2:2	PERIO_ALL2	0.023	1	0	0.793818	0.544707	1.15686	PERIO_ALL2:2	PERIO_ALL2:2
13	1	PERIO_ALL2:3	rsv_genus1054	13	PERIO_ALL2:3	PERIO_ALL2	0.023	1	0	1.00287	0.703424	1.42979	PERIO_ALL2:3	PERIO_ALL2:3
13	1	PERIO_ALL2:4	rsv_genus1054	13	PERIO_ALL2:4	PERIO_ALL2	0.023	1	0	0.74163	0.516823	1.06422	PERIO_ALL2:4	PERIO_ALL2:4
13	1	PERIO_ALL2:77	rsv_genus1054	13	PERIO_ALL2:77	PERIO_ALL2	0.023	1	0	1.18922	0.375954	3.76177	PERIO_ALL2:77	PERIO_ALL2:77
13	1	PERIO_ALL2:88	rsv_genus1054	13	PERIO_ALL2:88	PERIO_ALL2	0.023	1	0	0.256736	0.116623	0.565184	PERIO_ALL2:88	PERIO_ALL2:88
13	1	PERIO_ALL2:99	rsv_genus1054	13	PERIO_ALL2:99	PERIO_ALL2	0.023	1	0	0.869784	0.585699	1.29166	PERIO_ALL2:99	PERIO_ALL2:99
13	1	POVERTY:1	rsv_genus1054	14	POVERTY:1	POVERTY	0.035	1	0	1	1	1	POVERTY:1	POVERTY:1
13	1	POVERTY:2	rsv_genus1054	14	POVERTY:2	POVERTY	0.035	1	0	1.4771	1.05546	2.06719	POVERTY:2	POVERTY:2
13	1	POVERTY:3	rsv_genus1054	14	POVERTY:3	POVERTY	0.035	1	0	1.12448	0.76329	1.6566	POVERTY:3	POVERTY:3
13	1	POVERTY:4	rsv_genus1054	14	POVERTY:4	POVERTY	0.035	1	0	1.43726	1.0459	1.97504	POVERTY:4	POVERTY:4
13	1	POVERTY:99	rsv_genus1054	14	POVERTY:99	POVERTY	0.035	1	0	1.69468	1.10046	2.60976	POVERTY:99	POVERTY:99
13	1	RACECAT:1	rsv_genus1054	15	RACECAT:1	RACECAT	0.0905	1	0	1.43784	0.956854	2.16059	RACECAT:1	RACECAT:1
13	1	RACECAT:2	rsv_genus1054	15	RACECAT:2	RACECAT	0.0905	1	0	1.24301	0.87798	1.7598	RACECAT:2	RACECAT:2
13	1	RACECAT:3	rsv_genus1054	15	RACECAT:3	RACECAT	0.0905	1	0	1	1	1	RACECAT:3	RACECAT:3
13	1	RACECAT:4	rsv_genus1054	15	RACECAT:4	RACECAT	0.0905	1	0	0.933105	0.60312	1.44363	RACECAT:4	RACECAT:4
13	1	RACECAT:5	rsv_genus1054	15	RACECAT:5	RACECAT	0.0905	1	0	0.824835	0.563722	1.20689	RACECAT:5	RACECAT:5
13	1	Intercept	rsv_genus1054	16	Intercept	INTERCEPT		1	1	0.0326466	0.000371124	2.87182	Intercept	Intercept
13	1	SPL5AGE2	rsv_genus1058	1	SPL5AGE2	EFFECT_1	0.0008	1	0	0.99939	0.998348	1.00043	SPL5AGE2	SPL5AGE2
13	1	SPL5AGE3	rsv_genus1058	1	SPL5AGE3	EFFECT_1	0.0008	1	0	1.00041	0.99898	1.00185	SPL5AGE3	SPL5AGE3
13	1	AGE	rsv_genus1058	1	AGE	EFFECT_1	0.0008	1	0	0.828281	0.694478	0.987863	AGE	AGE
13	1	SPL5AGE1	rsv_genus1058	1	SPL5AGE1	EFFECT_1	0.0008	1	0	1.00033	0.999912	1.00075	SPL5AGE1	SPL5AGE1
13	1	ALC_DK:0	rsv_genus1058	2	ALC_DK:0	ALC_DK	0.0251	1	0	1	1	1	ALC_DK:0	ALC_DK:0
13	1	ALC_DK:1	rsv_genus1058	2	ALC_DK:1	ALC_DK	0.0251	1	0	2.11167	0.52922	8.42591	ALC_DK:1	ALC_DK:1
13	1	ALC_DK:2	rsv_genus1058	2	ALC_DK:2	ALC_DK	0.0251	1	0	0.872837	0.286277	2.66121	ALC_DK:2	ALC_DK:2
13	1	ALC_DK:3	rsv_genus1058	2	ALC_DK:3	ALC_DK	0.0251	1	0	0.617027	0.220279	1.72837	ALC_DK:3	ALC_DK:3
13	1	ALC_DK:4	rsv_genus1058	2	ALC_DK:4	ALC_DK	0.0251	1	0	0.144924	0.034071	0.616451	ALC_DK:4	ALC_DK:4
13	1	ALC_DK:5	rsv_genus1058	2	ALC_DK:5	ALC_DK	0.0251	1	0	1.24961	0.31638	4.9356	ALC_DK:5	ALC_DK:5
13	1	ALC_DK:99	rsv_genus1058	2	ALC_DK:99	ALC_DK	0.0251	1	0	0.802705	0.231097	2.78816	ALC_DK:99	ALC_DK:99
13	1	takes rx for antibiotic:0	rsv_genus1058	3	takes rx for antibiotic:0	ANTIBIOFL	0.5834	1	0	1	1	1	takes rx for antibiotic:0	takes rx for antibiotic:0
13	1	takes rx for antibiotic:1	rsv_genus1058	3	takes rx for antibiotic:1	ANTIBIOFL	0.5834	1	0	1.66825	0.254601	10.9311	takes rx for antibiotic:1	takes rx for antibiotic:1
13	1	takes rx for antihyperlipidemic:0	rsv_genus1058	4	takes rx for antihyperlipidemic:0	ANTILIPFL	0.0444	1	0	1	1	1	takes rx for antihyperlipidemic:0	takes rx for antihyperlipidemic:0
13	1	takes rx for antihyperlipidemic:1	rsv_genus1058	4	takes rx for antihyperlipidemic:1	ANTILIPFL	0.0444	1	0	2.38839	1.02322	5.57494	takes rx for antihyperlipidemic:1	takes rx for antihyperlipidemic:1
13	1	BMI2:1	rsv_genus1058	5	BMI2:1	BMI2	0	1	1	1.14e-15	4.84e-16	2.69e-15	BMI2:1	BMI2:1
13	1	BMI2:2	rsv_genus1058	5	BMI2:2	BMI2	0	1	1	1	1	1	BMI2:2	BMI2:2
13	1	BMI2:3	rsv_genus1058	5	BMI2:3	BMI2	0	1	1	0.417564	0.14285	1.22058	BMI2:3	BMI2:3
13	1	BMI2:4	rsv_genus1058	5	BMI2:4	BMI2	0	1	1	0.447333	0.156705	1.27697	BMI2:4	BMI2:4
13	1	BMI2:5	rsv_genus1058	5	BMI2:5	BMI2	0	1	1	0.773464	0.387576	1.54356	BMI2:5	BMI2:5
13	1	EDUCAT2:1	rsv_genus1058	6	EDUCAT2:1	EDUCAT2	0.8074	1	0	1	1	1	EDUCAT2:1	EDUCAT2:1
13	1	EDUCAT2:2	rsv_genus1058	6	EDUCAT2:2	EDUCAT2	0.8074	1	0	1.39657	0.490781	3.97411	EDUCAT2:2	EDUCAT2:2
13	1	EDUCAT2:3	rsv_genus1058	6	EDUCAT2:3	EDUCAT2	0.8074	1	0	1.15532	0.471886	2.82855	EDUCAT2:3	EDUCAT2:3
13	1	GENDER:1	rsv_genus1058	7	GENDER:1	GENDER	0.1548	1	0	1	1	1	GENDER:1	GENDER:1
13	1	GENDER:2	rsv_genus1058	7	GENDER:2	GENDER	0.1548	1	0	0.524522	0.212939	1.29203	GENDER:2	GENDER:2
13	1	takes rx for GERD:0	rsv_genus1058	8	takes rx for GERD:0	GERDFL	0.0853	1	0	1	1	1	takes rx for GERD:0	takes rx for GERD:0
13	1	takes rx for GERD:1	rsv_genus1058	8	takes rx for GERD:1	GERDFL	0.0853	1	0	0.308152	0.0798727	1.18886	takes rx for GERD:1	takes rx for GERD:1
13	1	diabetes based on 2 lab variables and 3 diq questions:0	rsv_genus1058	9	diabetes based on 2 lab variables and 3 diq questions:0	NEWLABDIABETES	0.5184	1	0	1	1	1	diabetes based on 2 lab variables and 3 diq questions:0	diabetes based on 2 lab variables and 3 diq questions:0
13	1	diabetes based on 2 lab variables and 3 diq questions:1	rsv_genus1058	9	diabetes based on 2 lab variables and 3 diq questions:1	NEWLABDIABETES	0.5184	1	0	0.760858	0.324607	1.78341	diabetes based on 2 lab variables and 3 diq questions:1	diabetes based on 2 lab variables and 3 diq questions:1
13	1	LABHYPERTENSION:0	rsv_genus1058	10	LABHYPERTENSION:0	LABHYPERTENSION	0.4794	1	0	1	1	1	LABHYPERTENSION:0	LABHYPERTENSION:0
13	1	LABHYPERTENSION:1	rsv_genus1058	10	LABHYPERTENSION:1	LABHYPERTENSION	0.4794	1	0	0.708136	0.265399	1.88945	LABHYPERTENSION:1	LABHYPERTENSION:1
13	1	MARITAL2:1	rsv_genus1058	11	MARITAL2:1	MARITAL2	0.5627	1	0	1	1	1	MARITAL2:1	MARITAL2:1
13	1	MARITAL2:2	rsv_genus1058	11	MARITAL2:2	MARITAL2	0.5627	1	0	1.41262	0.681832	2.92668	MARITAL2:2	MARITAL2:2
13	1	MARITAL2:3	rsv_genus1058	11	MARITAL2:3	MARITAL2	0.5627	1	0	1.88385	0.494284	7.17987	MARITAL2:3	MARITAL2:3
13	1	NSMOKING2:1	rsv_genus1058	12	NSMOKING2:1	NSMOKING2	0.34	1	0	1	1	1	NSMOKING2:1	NSMOKING2:1
13	1	NSMOKING2:2	rsv_genus1058	12	NSMOKING2:2	NSMOKING2	0.34	1	0	0.495209	0.15295	1.60334	NSMOKING2:2	NSMOKING2:2
13	1	NSMOKING2:3	rsv_genus1058	12	NSMOKING2:3	NSMOKING2	0.34	1	0	0.525715	0.196668	1.4053	NSMOKING2:3	NSMOKING2:3
13	1	PERIO_ALL2:1	rsv_genus1058	13	PERIO_ALL2:1	PERIO_ALL2	0.0019	1	0	1	1	1	PERIO_ALL2:1	PERIO_ALL2:1
13	1	PERIO_ALL2:2	rsv_genus1058	13	PERIO_ALL2:2	PERIO_ALL2	0.0019	1	0	1.3162	0.405291	4.27445	PERIO_ALL2:2	PERIO_ALL2:2
13	1	PERIO_ALL2:3	rsv_genus1058	13	PERIO_ALL2:3	PERIO_ALL2	0.0019	1	0	0.965121	0.318302	2.92633	PERIO_ALL2:3	PERIO_ALL2:3
13	1	PERIO_ALL2:4	rsv_genus1058	13	PERIO_ALL2:4	PERIO_ALL2	0.0019	1	0	0.22403	0.071115	0.705748	PERIO_ALL2:4	PERIO_ALL2:4
13	1	PERIO_ALL2:77	rsv_genus1058	13	PERIO_ALL2:77	PERIO_ALL2	0.0019	1	0	0.214304	0.0528521	0.868956	PERIO_ALL2:77	PERIO_ALL2:77
13	1	PERIO_ALL2:88	rsv_genus1058	13	PERIO_ALL2:88	PERIO_ALL2	0.0019	1	0	0.127883	0.0200745	0.814672	PERIO_ALL2:88	PERIO_ALL2:88
13	1	PERIO_ALL2:99	rsv_genus1058	13	PERIO_ALL2:99	PERIO_ALL2	0.0019	1	0	1.32728	0.256758	6.86122	PERIO_ALL2:99	PERIO_ALL2:99
13	1	POVERTY:1	rsv_genus1058	14	POVERTY:1	POVERTY	0.4094	1	0	1	1	1	POVERTY:1	POVERTY:1
13	1	POVERTY:2	rsv_genus1058	14	POVERTY:2	POVERTY	0.4094	1	0	1.58968	0.630898	4.00551	POVERTY:2	POVERTY:2
13	1	POVERTY:3	rsv_genus1058	14	POVERTY:3	POVERTY	0.4094	1	0	1.01757	0.377947	2.73964	POVERTY:3	POVERTY:3
13	1	POVERTY:4	rsv_genus1058	14	POVERTY:4	POVERTY	0.4094	1	0	1.29254	0.593794	2.81355	POVERTY:4	POVERTY:4
13	1	POVERTY:99	rsv_genus1058	14	POVERTY:99	POVERTY	0.4094	1	0	0.477413	0.107678	2.1167	POVERTY:99	POVERTY:99
13	1	RACECAT:1	rsv_genus1058	15	RACECAT:1	RACECAT	0.4329	1	0	0.61106	0.253865	1.47084	RACECAT:1	RACECAT:1
13	1	RACECAT:2	rsv_genus1058	15	RACECAT:2	RACECAT	0.4329	1	0	1.66879	0.440278	6.32523	RACECAT:2	RACECAT:2
13	1	RACECAT:3	rsv_genus1058	15	RACECAT:3	RACECAT	0.4329	1	0	1	1	1	RACECAT:3	RACECAT:3
13	1	RACECAT:4	rsv_genus1058	15	RACECAT:4	RACECAT	0.4329	1	0	0.910072	0.421279	1.96599	RACECAT:4	RACECAT:4
13	1	RACECAT:5	rsv_genus1058	15	RACECAT:5	RACECAT	0.4329	1	0	0.628055	0.306841	1.28553	RACECAT:5	RACECAT:5
13	1	Intercept	rsv_genus1058	16	Intercept	INTERCEPT		1	1	22.5081	0.126295	4011.37	Intercept	Intercept
13	1	SPL5AGE2	rsv_genus1060	1	SPL5AGE2	EFFECT_1	0.0544	1	0	1.00027	0.999723	1.00083	SPL5AGE2	SPL5AGE2
13	1	SPL5AGE3	rsv_genus1060	1	SPL5AGE3	EFFECT_1	0.0544	1	0	0.999432	0.998628	1.00024	SPL5AGE3	SPL5AGE3
13	1	AGE	rsv_genus1060	1	AGE	EFFECT_1	0.0544	1	0	0.993402	0.899134	1.09755	AGE	AGE
13	1	SPL5AGE1	rsv_genus1060	1	SPL5AGE1	EFFECT_1	0.0544	1	0	0.999939	0.999719	1.00016	SPL5AGE1	SPL5AGE1
13	1	ALC_DK:0	rsv_genus1060	2	ALC_DK:0	ALC_DK	0.0001	1	1	1	1	1	ALC_DK:0	ALC_DK:0
13	1	ALC_DK:1	rsv_genus1060	2	ALC_DK:1	ALC_DK	0.0001	1	1	1.31667	0.634681	2.73148	ALC_DK:1	ALC_DK:1
13	1	ALC_DK:2	rsv_genus1060	2	ALC_DK:2	ALC_DK	0.0001	1	1	0.965311	0.551281	1.69029	ALC_DK:2	ALC_DK:2
13	1	ALC_DK:3	rsv_genus1060	2	ALC_DK:3	ALC_DK	0.0001	1	1	0.873563	0.56896	1.34124	ALC_DK:3	ALC_DK:3
13	1	ALC_DK:4	rsv_genus1060	2	ALC_DK:4	ALC_DK	0.0001	1	1	1.1313	0.686166	1.86519	ALC_DK:4	ALC_DK:4
13	1	ALC_DK:5	rsv_genus1060	2	ALC_DK:5	ALC_DK	0.0001	1	1	1.36179	0.749962	2.47274	ALC_DK:5	ALC_DK:5
13	1	ALC_DK:99	rsv_genus1060	2	ALC_DK:99	ALC_DK	0.0001	1	1	0.772646	0.52596	1.13503	ALC_DK:99	ALC_DK:99
13	1	takes rx for antibiotic:0	rsv_genus1060	3	takes rx for antibiotic:0	ANTIBIOFL	0.0096	1	0	1	1	1	takes rx for antibiotic:0	takes rx for antibiotic:0
13	1	takes rx for antibiotic:1	rsv_genus1060	3	takes rx for antibiotic:1	ANTIBIOFL	0.0096	1	0	3.40174	1.37507	8.41541	takes rx for antibiotic:1	takes rx for antibiotic:1
13	1	takes rx for antihyperlipidemic:0	rsv_genus1060	4	takes rx for antihyperlipidemic:0	ANTILIPFL	0.0223	1	0	1	1	1	takes rx for antihyperlipidemic:0	takes rx for antihyperlipidemic:0
13	1	takes rx for antihyperlipidemic:1	rsv_genus1060	4	takes rx for antihyperlipidemic:1	ANTILIPFL	0.0223	1	0	0.520794	0.299474	0.905677	takes rx for antihyperlipidemic:1	takes rx for antihyperlipidemic:1
13	1	BMI2:1	rsv_genus1060	5	BMI2:1	BMI2	0.059	1	0	0.825189	0.493538	1.37971	BMI2:1	BMI2:1
13	1	BMI2:2	rsv_genus1060	5	BMI2:2	BMI2	0.059	1	0	1	1	1	BMI2:2	BMI2:2
13	1	BMI2:3	rsv_genus1060	5	BMI2:3	BMI2	0.059	1	0	1.35586	1.03338	1.77897	BMI2:3	BMI2:3
13	1	BMI2:4	rsv_genus1060	5	BMI2:4	BMI2	0.059	1	0	1.07389	0.708105	1.62862	BMI2:4	BMI2:4
13	1	BMI2:5	rsv_genus1060	5	BMI2:5	BMI2	0.059	1	0	1.89112	0.985042	3.63065	BMI2:5	BMI2:5
13	1	EDUCAT2:1	rsv_genus1060	6	EDUCAT2:1	EDUCAT2	0.354	1	0	1	1	1	EDUCAT2:1	EDUCAT2:1
13	1	EDUCAT2:2	rsv_genus1060	6	EDUCAT2:2	EDUCAT2	0.354	1	0	0.699356	0.367648	1.33034	EDUCAT2:2	EDUCAT2:2
13	1	EDUCAT2:3	rsv_genus1060	6	EDUCAT2:3	EDUCAT2	0.354	1	0	0.80718	0.360181	1.80892	EDUCAT2:3	EDUCAT2:3
13	1	GENDER:1	rsv_genus1060	7	GENDER:1	GENDER	0.0834	1	0	1	1	1	GENDER:1	GENDER:1
13	1	GENDER:2	rsv_genus1060	7	GENDER:2	GENDER	0.0834	1	0	1.36755	0.95721	1.95379	GENDER:2	GENDER:2
13	1	takes rx for GERD:0	rsv_genus1060	8	takes rx for GERD:0	GERDFL	0.6418	1	0	1	1	1	takes rx for GERD:0	takes rx for GERD:0
13	1	takes rx for GERD:1	rsv_genus1060	8	takes rx for GERD:1	GERDFL	0.6418	1	0	0.892304	0.544589	1.46203	takes rx for GERD:1	takes rx for GERD:1
13	1	diabetes based on 2 lab variables and 3 diq questions:0	rsv_genus1060	9	diabetes based on 2 lab variables and 3 diq questions:0	NEWLABDIABETES	0.9234	1	0	1	1	1	diabetes based on 2 lab variables and 3 diq questions:0	diabetes based on 2 lab variables and 3 diq questions:0
13	1	diabetes based on 2 lab variables and 3 diq questions:1	rsv_genus1060	9	diabetes based on 2 lab variables and 3 diq questions:1	NEWLABDIABETES	0.9234	1	0	1.03372	0.515247	2.0739	diabetes based on 2 lab variables and 3 diq questions:1	diabetes based on 2 lab variables and 3 diq questions:1
13	1	LABHYPERTENSION:0	rsv_genus1060	10	LABHYPERTENSION:0	LABHYPERTENSION	0.5138	1	0	1	1	1	LABHYPERTENSION:0	LABHYPERTENSION:0
13	1	LABHYPERTENSION:1	rsv_genus1060	10	LABHYPERTENSION:1	LABHYPERTENSION	0.5138	1	0	0.871183	0.569498	1.33268	LABHYPERTENSION:1	LABHYPERTENSION:1
13	1	MARITAL2:1	rsv_genus1060	11	MARITAL2:1	MARITAL2	0.2837	1	0	1	1	1	MARITAL2:1	MARITAL2:1
13	1	MARITAL2:2	rsv_genus1060	11	MARITAL2:2	MARITAL2	0.2837	1	0	1.13997	0.618958	2.09955	MARITAL2:2	MARITAL2:2
13	1	MARITAL2:3	rsv_genus1060	11	MARITAL2:3	MARITAL2	0.2837	1	0	0.812517	0.332811	1.98366	MARITAL2:3	MARITAL2:3
13	1	NSMOKING2:1	rsv_genus1060	12	NSMOKING2:1	NSMOKING2	0.0849	1	0	1	1	1	NSMOKING2:1	NSMOKING2:1
13	1	NSMOKING2:2	rsv_genus1060	12	NSMOKING2:2	NSMOKING2	0.0849	1	0	0.994717	0.583666	1.69525	NSMOKING2:2	NSMOKING2:2
13	1	NSMOKING2:3	rsv_genus1060	12	NSMOKING2:3	NSMOKING2	0.0849	1	0	0.620529	0.391572	0.98336	NSMOKING2:3	NSMOKING2:3
13	1	PERIO_ALL2:1	rsv_genus1060	13	PERIO_ALL2:1	PERIO_ALL2	0	1	1	1	1	1	PERIO_ALL2:1	PERIO_ALL2:1
13	1	PERIO_ALL2:2	rsv_genus1060	13	PERIO_ALL2:2	PERIO_ALL2	0	1	1	0.844596	0.576352	1.23769	PERIO_ALL2:2	PERIO_ALL2:2
13	1	PERIO_ALL2:3	rsv_genus1060	13	PERIO_ALL2:3	PERIO_ALL2	0	1	1	1.97144	1.10741	3.5096	PERIO_ALL2:3	PERIO_ALL2:3
13	1	PERIO_ALL2:4	rsv_genus1060	13	PERIO_ALL2:4	PERIO_ALL2	0	1	1	1.89521	1.14756	3.12994	PERIO_ALL2:4	PERIO_ALL2:4
13	1	PERIO_ALL2:77	rsv_genus1060	13	PERIO_ALL2:77	PERIO_ALL2	0	1	1	1.71339	1.08472	2.70643	PERIO_ALL2:77	PERIO_ALL2:77
13	1	PERIO_ALL2:88	rsv_genus1060	13	PERIO_ALL2:88	PERIO_ALL2	0	1	1	0.921356	0.251435	3.37621	PERIO_ALL2:88	PERIO_ALL2:88
13	1	PERIO_ALL2:99	rsv_genus1060	13	PERIO_ALL2:99	PERIO_ALL2	0	1	1	0.987908	0.605534	1.61174	PERIO_ALL2:99	PERIO_ALL2:99
13	1	POVERTY:1	rsv_genus1060	14	POVERTY:1	POVERTY	0.0079	1	0	1	1	1	POVERTY:1	POVERTY:1
13	1	POVERTY:2	rsv_genus1060	14	POVERTY:2	POVERTY	0.0079	1	0	0.733354	0.492338	1.09236	POVERTY:2	POVERTY:2
13	1	POVERTY:3	rsv_genus1060	14	POVERTY:3	POVERTY	0.0079	1	0	1.92681	1.22707	3.02559	POVERTY:3	POVERTY:3
13	1	POVERTY:4	rsv_genus1060	14	POVERTY:4	POVERTY	0.0079	1	0	0.865087	0.52959	1.41312	POVERTY:4	POVERTY:4
13	1	POVERTY:99	rsv_genus1060	14	POVERTY:99	POVERTY	0.0079	1	0	0.835096	0.545033	1.27953	POVERTY:99	POVERTY:99
13	1	RACECAT:1	rsv_genus1060	15	RACECAT:1	RACECAT	0.0005	1	0	0.640917	0.414844	0.99019	RACECAT:1	RACECAT:1
13	1	RACECAT:2	rsv_genus1060	15	RACECAT:2	RACECAT	0.0005	1	0	0.718373	0.475162	1.08607	RACECAT:2	RACECAT:2
13	1	RACECAT:3	rsv_genus1060	15	RACECAT:3	RACECAT	0.0005	1	0	1	1	1	RACECAT:3	RACECAT:3
13	1	RACECAT:4	rsv_genus1060	15	RACECAT:4	RACECAT	0.0005	1	0	0.806794	0.560021	1.16231	RACECAT:4	RACECAT:4
13	1	RACECAT:5	rsv_genus1060	15	RACECAT:5	RACECAT	0.0005	1	0	0.58058	0.433829	0.776971	RACECAT:5	RACECAT:5
13	1	Intercept	rsv_genus1060	16	Intercept	INTERCEPT		1	1	1.22128	0.100474	14.8449	Intercept	Intercept
13	1	SPL5AGE2	rsv_genus1061	1	SPL5AGE2	EFFECT_1	0.3662	1	0	0.999747	0.999403	1.00009	SPL5AGE2	SPL5AGE2
13	1	SPL5AGE3	rsv_genus1061	1	SPL5AGE3	EFFECT_1	0.3662	1	0	1.00021	0.999781	1.00064	SPL5AGE3	SPL5AGE3
13	1	AGE	rsv_genus1061	1	AGE	EFFECT_1	0.3662	1	0	0.962137	0.923937	1.00192	AGE	AGE
13	1	SPL5AGE1	rsv_genus1061	1	SPL5AGE1	EFFECT_1	0.3662	1	0	1.00011	0.99998	1.00025	SPL5AGE1	SPL5AGE1
13	1	ALC_DK:0	rsv_genus1061	2	ALC_DK:0	ALC_DK	0.0989	1	0	1	1	1	ALC_DK:0	ALC_DK:0
13	1	ALC_DK:1	rsv_genus1061	2	ALC_DK:1	ALC_DK	0.0989	1	0	1.21248	0.908414	1.61833	ALC_DK:1	ALC_DK:1
13	1	ALC_DK:2	rsv_genus1061	2	ALC_DK:2	ALC_DK	0.0989	1	0	1.12551	0.906171	1.39795	ALC_DK:2	ALC_DK:2
13	1	ALC_DK:3	rsv_genus1061	2	ALC_DK:3	ALC_DK	0.0989	1	0	1.2956	1.07125	1.56693	ALC_DK:3	ALC_DK:3
13	1	ALC_DK:4	rsv_genus1061	2	ALC_DK:4	ALC_DK	0.0989	1	0	1.21884	0.954916	1.55572	ALC_DK:4	ALC_DK:4
13	1	ALC_DK:5	rsv_genus1061	2	ALC_DK:5	ALC_DK	0.0989	1	0	1.71466	1.00138	2.93599	ALC_DK:5	ALC_DK:5
13	1	ALC_DK:99	rsv_genus1061	2	ALC_DK:99	ALC_DK	0.0989	1	0	0.942485	0.808998	1.098	ALC_DK:99	ALC_DK:99
13	1	takes rx for antibiotic:0	rsv_genus1061	3	takes rx for antibiotic:0	ANTIBIOFL	0.0179	1	0	1	1	1	takes rx for antibiotic:0	takes rx for antibiotic:0
13	1	takes rx for antibiotic:1	rsv_genus1061	3	takes rx for antibiotic:1	ANTIBIOFL	0.0179	1	0	1.63295	1.09416	2.43706	takes rx for antibiotic:1	takes rx for antibiotic:1
13	1	takes rx for antihyperlipidemic:0	rsv_genus1061	4	takes rx for antihyperlipidemic:0	ANTILIPFL	0.847	1	0	1	1	1	takes rx for antihyperlipidemic:0	takes rx for antihyperlipidemic:0
13	1	takes rx for antihyperlipidemic:1	rsv_genus1061	4	takes rx for antihyperlipidemic:1	ANTILIPFL	0.847	1	0	1.02671	0.779191	1.35287	takes rx for antihyperlipidemic:1	takes rx for antihyperlipidemic:1
13	1	BMI2:1	rsv_genus1061	5	BMI2:1	BMI2	0.2638	1	0	0.889727	0.498122	1.5892	BMI2:1	BMI2:1
13	1	BMI2:2	rsv_genus1061	5	BMI2:2	BMI2	0.2638	1	0	1	1	1	BMI2:2	BMI2:2
13	1	BMI2:3	rsv_genus1061	5	BMI2:3	BMI2	0.2638	1	0	0.961727	0.799905	1.15629	BMI2:3	BMI2:3
13	1	BMI2:4	rsv_genus1061	5	BMI2:4	BMI2	0.2638	1	0	0.87542	0.747519	1.02521	BMI2:4	BMI2:4
13	1	BMI2:5	rsv_genus1061	5	BMI2:5	BMI2	0.2638	1	0	0.913609	0.769815	1.08426	BMI2:5	BMI2:5
13	1	EDUCAT2:1	rsv_genus1061	6	EDUCAT2:1	EDUCAT2	0.0649	1	0	1	1	1	EDUCAT2:1	EDUCAT2:1
13	1	EDUCAT2:2	rsv_genus1061	6	EDUCAT2:2	EDUCAT2	0.0649	1	0	0.97788	0.696401	1.37313	EDUCAT2:2	EDUCAT2:2
13	1	EDUCAT2:3	rsv_genus1061	6	EDUCAT2:3	EDUCAT2	0.0649	1	0	1.18623	0.908582	1.54872	EDUCAT2:3	EDUCAT2:3
13	1	GENDER:1	rsv_genus1061	7	GENDER:1	GENDER	0.1474	1	0	1	1	1	GENDER:1	GENDER:1
13	1	GENDER:2	rsv_genus1061	7	GENDER:2	GENDER	0.1474	1	0	1.11057	0.961801	1.28234	GENDER:2	GENDER:2
13	1	takes rx for GERD:0	rsv_genus1061	8	takes rx for GERD:0	GERDFL	0.9092	1	0	1	1	1	takes rx for GERD:0	takes rx for GERD:0
13	1	takes rx for GERD:1	rsv_genus1061	8	takes rx for GERD:1	GERDFL	0.9092	1	0	1.01842	0.737097	1.40712	takes rx for GERD:1	takes rx for GERD:1
13	1	diabetes based on 2 lab variables and 3 diq questions:0	rsv_genus1061	9	diabetes based on 2 lab variables and 3 diq questions:0	NEWLABDIABETES	0.7103	1	0	1	1	1	diabetes based on 2 lab variables and 3 diq questions:0	diabetes based on 2 lab variables and 3 diq questions:0
13	1	diabetes based on 2 lab variables and 3 diq questions:1	rsv_genus1061	9	diabetes based on 2 lab variables and 3 diq questions:1	NEWLABDIABETES	0.7103	1	0	1.03849	0.845962	1.27483	diabetes based on 2 lab variables and 3 diq questions:1	diabetes based on 2 lab variables and 3 diq questions:1
13	1	LABHYPERTENSION:0	rsv_genus1061	10	LABHYPERTENSION:0	LABHYPERTENSION	0.4758	1	0	1	1	1	LABHYPERTENSION:0	LABHYPERTENSION:0
13	1	LABHYPERTENSION:1	rsv_genus1061	10	LABHYPERTENSION:1	LABHYPERTENSION	0.4758	1	0	0.949392	0.820033	1.09916	LABHYPERTENSION:1	LABHYPERTENSION:1
13	1	MARITAL2:1	rsv_genus1061	11	MARITAL2:1	MARITAL2	0.6536	1	0	1	1	1	MARITAL2:1	MARITAL2:1
13	1	MARITAL2:2	rsv_genus1061	11	MARITAL2:2	MARITAL2	0.6536	1	0	0.922584	0.714499	1.19127	MARITAL2:2	MARITAL2:2
13	1	MARITAL2:3	rsv_genus1061	11	MARITAL2:3	MARITAL2	0.6536	1	0	0.982035	0.716842	1.34533	MARITAL2:3	MARITAL2:3
13	1	NSMOKING2:1	rsv_genus1061	12	NSMOKING2:1	NSMOKING2	0.0611	1	0	1	1	1	NSMOKING2:1	NSMOKING2:1
13	1	NSMOKING2:2	rsv_genus1061	12	NSMOKING2:2	NSMOKING2	0.0611	1	0	1.31334	1.04431	1.65168	NSMOKING2:2	NSMOKING2:2
13	1	NSMOKING2:3	rsv_genus1061	12	NSMOKING2:3	NSMOKING2	0.0611	1	0	0.9349	0.723788	1.20759	NSMOKING2:3	NSMOKING2:3
13	1	PERIO_ALL2:1	rsv_genus1061	13	PERIO_ALL2:1	PERIO_ALL2	0.0115	1	0	1	1	1	PERIO_ALL2:1	PERIO_ALL2:1
13	1	PERIO_ALL2:2	rsv_genus1061	13	PERIO_ALL2:2	PERIO_ALL2	0.0115	1	0	0.74144	0.520262	1.05665	PERIO_ALL2:2	PERIO_ALL2:2
13	1	PERIO_ALL2:3	rsv_genus1061	13	PERIO_ALL2:3	PERIO_ALL2	0.0115	1	0	0.93088	0.738094	1.17402	PERIO_ALL2:3	PERIO_ALL2:3
13	1	PERIO_ALL2:4	rsv_genus1061	13	PERIO_ALL2:4	PERIO_ALL2	0.0115	1	0	0.572353	0.408582	0.801768	PERIO_ALL2:4	PERIO_ALL2:4
13	1	PERIO_ALL2:77	rsv_genus1061	13	PERIO_ALL2:77	PERIO_ALL2	0.0115	1	0	0.816117	0.584039	1.14042	PERIO_ALL2:77	PERIO_ALL2:77
13	1	PERIO_ALL2:88	rsv_genus1061	13	PERIO_ALL2:88	PERIO_ALL2	0.0115	1	0	0.731243	0.15341	3.48554	PERIO_ALL2:88	PERIO_ALL2:88
13	1	PERIO_ALL2:99	rsv_genus1061	13	PERIO_ALL2:99	PERIO_ALL2	0.0115	1	0	1.05026	0.706933	1.56032	PERIO_ALL2:99	PERIO_ALL2:99
13	1	POVERTY:1	rsv_genus1061	14	POVERTY:1	POVERTY	0.0059	1	0	1	1	1	POVERTY:1	POVERTY:1
13	1	POVERTY:2	rsv_genus1061	14	POVERTY:2	POVERTY	0.0059	1	0	1.19311	0.965658	1.47414	POVERTY:2	POVERTY:2
13	1	POVERTY:3	rsv_genus1061	14	POVERTY:3	POVERTY	0.0059	1	0	1.27855	1.03356	1.58162	POVERTY:3	POVERTY:3
13	1	POVERTY:4	rsv_genus1061	14	POVERTY:4	POVERTY	0.0059	1	0	1.37414	1.14333	1.65153	POVERTY:4	POVERTY:4
13	1	POVERTY:99	rsv_genus1061	14	POVERTY:99	POVERTY	0.0059	1	0	1.52429	1.01364	2.29219	POVERTY:99	POVERTY:99
13	1	RACECAT:1	rsv_genus1061	15	RACECAT:1	RACECAT	0.006	1	0	1.19363	0.904112	1.57585	RACECAT:1	RACECAT:1
13	1	RACECAT:2	rsv_genus1061	15	RACECAT:2	RACECAT	0.006	1	0	0.84186	0.684628	1.0352	RACECAT:2	RACECAT:2
13	1	RACECAT:3	rsv_genus1061	15	RACECAT:3	RACECAT	0.006	1	0	1	1	1	RACECAT:3	RACECAT:3
13	1	RACECAT:4	rsv_genus1061	15	RACECAT:4	RACECAT	0.006	1	0	1.04672	0.816152	1.34242	RACECAT:4	RACECAT:4
13	1	RACECAT:5	rsv_genus1061	15	RACECAT:5	RACECAT	0.006	1	0	1.21433	0.845788	1.74346	RACECAT:5	RACECAT:5
13	1	Intercept	rsv_genus1061	16	Intercept	INTERCEPT		1	1	8.26247	3.29742	20.7036	Intercept	Intercept
13	1	SPL5AGE2	rsv_genus1062	1	SPL5AGE2	EFFECT_1	0.0195	1	0	1.00032	0.99961	1.00103	SPL5AGE2	SPL5AGE2
13	1	SPL5AGE3	rsv_genus1062	1	SPL5AGE3	EFFECT_1	0.0195	1	0	0.999518	0.998614	1.00042	SPL5AGE3	SPL5AGE3
13	1	AGE	rsv_genus1062	1	AGE	EFFECT_1	0.0195	1	0	1.00133	0.919248	1.09073	AGE	AGE
13	1	SPL5AGE1	rsv_genus1062	1	SPL5AGE1	EFFECT_1	0.0195	1	0	0.999887	0.999614	1.00016	SPL5AGE1	SPL5AGE1
13	1	ALC_DK:0	rsv_genus1062	2	ALC_DK:0	ALC_DK	0.9788	1	0	1	1	1	ALC_DK:0	ALC_DK:0
13	1	ALC_DK:1	rsv_genus1062	2	ALC_DK:1	ALC_DK	0.9788	1	0	0.961187	0.562228	1.64325	ALC_DK:1	ALC_DK:1
13	1	ALC_DK:2	rsv_genus1062	2	ALC_DK:2	ALC_DK	0.9788	1	0	0.925268	0.585908	1.46119	ALC_DK:2	ALC_DK:2
13	1	ALC_DK:3	rsv_genus1062	2	ALC_DK:3	ALC_DK	0.9788	1	0	0.948994	0.514072	1.75187	ALC_DK:3	ALC_DK:3
13	1	ALC_DK:4	rsv_genus1062	2	ALC_DK:4	ALC_DK	0.9788	1	0	0.905075	0.409579	2.00001	ALC_DK:4	ALC_DK:4
13	1	ALC_DK:5	rsv_genus1062	2	ALC_DK:5	ALC_DK	0.9788	1	0	1.17661	0.672559	2.05842	ALC_DK:5	ALC_DK:5
13	1	ALC_DK:99	rsv_genus1062	2	ALC_DK:99	ALC_DK	0.9788	1	0	1.39416	0.620148	3.13423	ALC_DK:99	ALC_DK:99
13	1	takes rx for antibiotic:0	rsv_genus1062	3	takes rx for antibiotic:0	ANTIBIOFL	0.7416	1	0	1	1	1	takes rx for antibiotic:0	takes rx for antibiotic:0
13	1	takes rx for antibiotic:1	rsv_genus1062	3	takes rx for antibiotic:1	ANTIBIOFL	0.7416	1	0	0.857046	0.333476	2.20264	takes rx for antibiotic:1	takes rx for antibiotic:1
13	1	takes rx for antihyperlipidemic:0	rsv_genus1062	4	takes rx for antihyperlipidemic:0	ANTILIPFL	0.9778	1	0	1	1	1	takes rx for antihyperlipidemic:0	takes rx for antihyperlipidemic:0
13	1	takes rx for antihyperlipidemic:1	rsv_genus1062	4	takes rx for antihyperlipidemic:1	ANTILIPFL	0.9778	1	0	0.994268	0.655181	1.50885	takes rx for antihyperlipidemic:1	takes rx for antihyperlipidemic:1
13	1	BMI2:1	rsv_genus1062	5	BMI2:1	BMI2	0.0941	1	0	0.485053	0.234497	1.00333	BMI2:1	BMI2:1
13	1	BMI2:2	rsv_genus1062	5	BMI2:2	BMI2	0.0941	1	0	1	1	1	BMI2:2	BMI2:2
13	1	BMI2:3	rsv_genus1062	5	BMI2:3	BMI2	0.0941	1	0	1.29048	0.77607	2.14586	BMI2:3	BMI2:3
13	1	BMI2:4	rsv_genus1062	5	BMI2:4	BMI2	0.0941	1	0	1.14935	0.83724	1.5778	BMI2:4	BMI2:4
13	1	BMI2:5	rsv_genus1062	5	BMI2:5	BMI2	0.0941	1	0	1.40526	0.919598	2.14742	BMI2:5	BMI2:5
13	1	EDUCAT2:1	rsv_genus1062	6	EDUCAT2:1	EDUCAT2	0.6849	1	0	1	1	1	EDUCAT2:1	EDUCAT2:1
13	1	EDUCAT2:2	rsv_genus1062	6	EDUCAT2:2	EDUCAT2	0.6849	1	0	0.996621	0.606974	1.6364	EDUCAT2:2	EDUCAT2:2
13	1	EDUCAT2:3	rsv_genus1062	6	EDUCAT2:3	EDUCAT2	0.6849	1	0	0.879852	0.648948	1.19291	EDUCAT2:3	EDUCAT2:3
13	1	GENDER:1	rsv_genus1062	7	GENDER:1	GENDER	0.1191	1	0	1	1	1	GENDER:1	GENDER:1
13	1	GENDER:2	rsv_genus1062	7	GENDER:2	GENDER	0.1191	1	0	0.766351	0.546369	1.0749	GENDER:2	GENDER:2
13	1	takes rx for GERD:0	rsv_genus1062	8	takes rx for GERD:0	GERDFL	0.6776	1	0	1	1	1	takes rx for GERD:0	takes rx for GERD:0
13	1	takes rx for GERD:1	rsv_genus1062	8	takes rx for GERD:1	GERDFL	0.6776	1	0	0.905647	0.56003	1.46456	takes rx for GERD:1	takes rx for GERD:1
13	1	diabetes based on 2 lab variables and 3 diq questions:0	rsv_genus1062	9	diabetes based on 2 lab variables and 3 diq questions:0	NEWLABDIABETES	0.0808	1	0	1	1	1	diabetes based on 2 lab variables and 3 diq questions:0	diabetes based on 2 lab variables and 3 diq questions:0
13	1	diabetes based on 2 lab variables and 3 diq questions:1	rsv_genus1062	9	diabetes based on 2 lab variables and 3 diq questions:1	NEWLABDIABETES	0.0808	1	0	1.58499	0.942175	2.66637	diabetes based on 2 lab variables and 3 diq questions:1	diabetes based on 2 lab variables and 3 diq questions:1
13	1	LABHYPERTENSION:0	rsv_genus1062	10	LABHYPERTENSION:0	LABHYPERTENSION	0.1317	1	0	1	1	1	LABHYPERTENSION:0	LABHYPERTENSION:0
13	1	LABHYPERTENSION:1	rsv_genus1062	10	LABHYPERTENSION:1	LABHYPERTENSION	0.1317	1	0	0.75104	0.515229	1.09478	LABHYPERTENSION:1	LABHYPERTENSION:1
13	1	MARITAL2:1	rsv_genus1062	11	MARITAL2:1	MARITAL2	0.6946	1	0	1	1	1	MARITAL2:1	MARITAL2:1
13	1	MARITAL2:2	rsv_genus1062	11	MARITAL2:2	MARITAL2	0.6946	1	0	0.938062	0.741649	1.18649	MARITAL2:2	MARITAL2:2
13	1	MARITAL2:3	rsv_genus1062	11	MARITAL2:3	MARITAL2	0.6946	1	0	1.08114	0.718266	1.62733	MARITAL2:3	MARITAL2:3
13	1	NSMOKING2:1	rsv_genus1062	12	NSMOKING2:1	NSMOKING2	0.271	1	0	1	1	1	NSMOKING2:1	NSMOKING2:1
13	1	NSMOKING2:2	rsv_genus1062	12	NSMOKING2:2	NSMOKING2	0.271	1	0	0.993751	0.60053	1.64445	NSMOKING2:2	NSMOKING2:2
13	1	NSMOKING2:3	rsv_genus1062	12	NSMOKING2:3	NSMOKING2	0.271	1	0	0.74784	0.489421	1.14271	NSMOKING2:3	NSMOKING2:3
13	1	PERIO_ALL2:1	rsv_genus1062	13	PERIO_ALL2:1	PERIO_ALL2	0.3371	1	0	1	1	1	PERIO_ALL2:1	PERIO_ALL2:1
13	1	PERIO_ALL2:2	rsv_genus1062	13	PERIO_ALL2:2	PERIO_ALL2	0.3371	1	0	1.3301	0.808523	2.18814	PERIO_ALL2:2	PERIO_ALL2:2
13	1	PERIO_ALL2:3	rsv_genus1062	13	PERIO_ALL2:3	PERIO_ALL2	0.3371	1	0	1.39416	0.760215	2.55677	PERIO_ALL2:3	PERIO_ALL2:3
13	1	PERIO_ALL2:4	rsv_genus1062	13	PERIO_ALL2:4	PERIO_ALL2	0.3371	1	0	1.20155	0.721156	2.00194	PERIO_ALL2:4	PERIO_ALL2:4
13	1	PERIO_ALL2:77	rsv_genus1062	13	PERIO_ALL2:77	PERIO_ALL2	0.3371	1	0	1.11449	0.453628	2.73814	PERIO_ALL2:77	PERIO_ALL2:77
13	1	PERIO_ALL2:88	rsv_genus1062	13	PERIO_ALL2:88	PERIO_ALL2	0.3371	1	0	1.16075	0.466669	2.88713	PERIO_ALL2:88	PERIO_ALL2:88
13	1	PERIO_ALL2:99	rsv_genus1062	13	PERIO_ALL2:99	PERIO_ALL2	0.3371	1	0	0.790292	0.402575	1.55141	PERIO_ALL2:99	PERIO_ALL2:99
13	1	POVERTY:1	rsv_genus1062	14	POVERTY:1	POVERTY	0.0006	1	0	1	1	1	POVERTY:1	POVERTY:1
13	1	POVERTY:2	rsv_genus1062	14	POVERTY:2	POVERTY	0.0006	1	0	1.73771	1.2398	2.43559	POVERTY:2	POVERTY:2
13	1	POVERTY:3	rsv_genus1062	14	POVERTY:3	POVERTY	0.0006	1	0	1.60364	1.08135	2.3782	POVERTY:3	POVERTY:3
13	1	POVERTY:4	rsv_genus1062	14	POVERTY:4	POVERTY	0.0006	1	0	2.57978	1.61476	4.12151	POVERTY:4	POVERTY:4
13	1	POVERTY:99	rsv_genus1062	14	POVERTY:99	POVERTY	0.0006	1	0	1.46886	1.05147	2.05193	POVERTY:99	POVERTY:99
13	1	RACECAT:1	rsv_genus1062	15	RACECAT:1	RACECAT	0	1	1	1.53765	0.969543	2.43865	RACECAT:1	RACECAT:1
13	1	RACECAT:2	rsv_genus1062	15	RACECAT:2	RACECAT	0	1	1	1.42925	0.818937	2.4944	RACECAT:2	RACECAT:2
13	1	RACECAT:3	rsv_genus1062	15	RACECAT:3	RACECAT	0	1	1	1	1	1	RACECAT:3	RACECAT:3
13	1	RACECAT:4	rsv_genus1062	15	RACECAT:4	RACECAT	0	1	1	0.83835	0.5704	1.23217	RACECAT:4	RACECAT:4
13	1	RACECAT:5	rsv_genus1062	15	RACECAT:5	RACECAT	0	1	1	0.591959	0.384925	0.910347	RACECAT:5	RACECAT:5
13	1	Intercept	rsv_genus1062	16	Intercept	INTERCEPT		1	1	0.350784	0.0296431	4.15103	Intercept	Intercept
13	1	SPL5AGE2	rsv_genus1063	1	SPL5AGE2	EFFECT_1	0.0002	1	0	1.00007	0.999891	1.00024	SPL5AGE2	SPL5AGE2
13	1	SPL5AGE3	rsv_genus1063	1	SPL5AGE3	EFFECT_1	0.0002	1	0	0.999847	0.999616	1.00008	SPL5AGE3	SPL5AGE3
13	1	AGE	rsv_genus1063	1	AGE	EFFECT_1	0.0002	1	0	0.998875	0.976794	1.02146	AGE	AGE
13	1	SPL5AGE1	rsv_genus1063	1	SPL5AGE1	EFFECT_1	0.0002	1	0	0.99999	0.999923	1.00006	SPL5AGE1	SPL5AGE1
13	1	ALC_DK:0	rsv_genus1063	2	ALC_DK:0	ALC_DK	0.377	1	0	1	1	1	ALC_DK:0	ALC_DK:0
13	1	ALC_DK:1	rsv_genus1063	2	ALC_DK:1	ALC_DK	0.377	1	0	0.903651	0.755124	1.08139	ALC_DK:1	ALC_DK:1
13	1	ALC_DK:2	rsv_genus1063	2	ALC_DK:2	ALC_DK	0.377	1	0	1.01062	0.84267	1.21205	ALC_DK:2	ALC_DK:2
13	1	ALC_DK:3	rsv_genus1063	2	ALC_DK:3	ALC_DK	0.377	1	0	0.912202	0.776817	1.07118	ALC_DK:3	ALC_DK:3
13	1	ALC_DK:4	rsv_genus1063	2	ALC_DK:4	ALC_DK	0.377	1	0	0.819789	0.608223	1.10495	ALC_DK:4	ALC_DK:4
13	1	ALC_DK:5	rsv_genus1063	2	ALC_DK:5	ALC_DK	0.377	1	0	0.825997	0.650111	1.04947	ALC_DK:5	ALC_DK:5
13	1	ALC_DK:99	rsv_genus1063	2	ALC_DK:99	ALC_DK	0.377	1	0	1.09526	0.90619	1.32377	ALC_DK:99	ALC_DK:99
13	1	takes rx for antibiotic:0	rsv_genus1063	3	takes rx for antibiotic:0	ANTIBIOFL	0.0604	1	0	1	1	1	takes rx for antibiotic:0	takes rx for antibiotic:0
13	1	takes rx for antibiotic:1	rsv_genus1063	3	takes rx for antibiotic:1	ANTIBIOFL	0.0604	1	0	1.35613	0.98597	1.86526	takes rx for antibiotic:1	takes rx for antibiotic:1
13	1	takes rx for antihyperlipidemic:0	rsv_genus1063	4	takes rx for antihyperlipidemic:0	ANTILIPFL	0.647	1	0	1	1	1	takes rx for antihyperlipidemic:0	takes rx for antihyperlipidemic:0
13	1	takes rx for antihyperlipidemic:1	rsv_genus1063	4	takes rx for antihyperlipidemic:1	ANTILIPFL	0.647	1	0	0.95337	0.772644	1.17637	takes rx for antihyperlipidemic:1	takes rx for antihyperlipidemic:1
13	1	BMI2:1	rsv_genus1063	5	BMI2:1	BMI2	0.0021	1	0	1.50696	1.14046	1.99125	BMI2:1	BMI2:1
13	1	BMI2:2	rsv_genus1063	5	BMI2:2	BMI2	0.0021	1	0	1	1	1	BMI2:2	BMI2:2
13	1	BMI2:3	rsv_genus1063	5	BMI2:3	BMI2	0.0021	1	0	1.03917	0.908919	1.18809	BMI2:3	BMI2:3
13	1	BMI2:4	rsv_genus1063	5	BMI2:4	BMI2	0.0021	1	0	1.05297	0.891686	1.24343	BMI2:4	BMI2:4
13	1	BMI2:5	rsv_genus1063	5	BMI2:5	BMI2	0.0021	1	0	1.25393	1.07913	1.45704	BMI2:5	BMI2:5
13	1	EDUCAT2:1	rsv_genus1063	6	EDUCAT2:1	EDUCAT2	0.3115	1	0	1	1	1	EDUCAT2:1	EDUCAT2:1
13	1	EDUCAT2:2	rsv_genus1063	6	EDUCAT2:2	EDUCAT2	0.3115	1	0	0.93177	0.821481	1.05687	EDUCAT2:2	EDUCAT2:2
13	1	EDUCAT2:3	rsv_genus1063	6	EDUCAT2:3	EDUCAT2	0.3115	1	0	1.02213	0.906746	1.15221	EDUCAT2:3	EDUCAT2:3
13	1	GENDER:1	rsv_genus1063	7	GENDER:1	GENDER	0.0236	1	0	1	1	1	GENDER:1	GENDER:1
13	1	GENDER:2	rsv_genus1063	7	GENDER:2	GENDER	0.0236	1	0	0.851594	0.742058	0.977299	GENDER:2	GENDER:2
13	1	takes rx for GERD:0	rsv_genus1063	8	takes rx for GERD:0	GERDFL	0.0623	1	0	1	1	1	takes rx for GERD:0	takes rx for GERD:0
13	1	takes rx for GERD:1	rsv_genus1063	8	takes rx for GERD:1	GERDFL	0.0623	1	0	0.813969	0.655152	1.01129	takes rx for GERD:1	takes rx for GERD:1
13	1	diabetes based on 2 lab variables and 3 diq questions:0	rsv_genus1063	9	diabetes based on 2 lab variables and 3 diq questions:0	NEWLABDIABETES	0.1468	1	0	1	1	1	diabetes based on 2 lab variables and 3 diq questions:0	diabetes based on 2 lab variables and 3 diq questions:0
13	1	diabetes based on 2 lab variables and 3 diq questions:1	rsv_genus1063	9	diabetes based on 2 lab variables and 3 diq questions:1	NEWLABDIABETES	0.1468	1	0	1.13347	0.954784	1.34559	diabetes based on 2 lab variables and 3 diq questions:1	diabetes based on 2 lab variables and 3 diq questions:1
13	1	LABHYPERTENSION:0	rsv_genus1063	10	LABHYPERTENSION:0	LABHYPERTENSION	0.2327	1	0	1	1	1	LABHYPERTENSION:0	LABHYPERTENSION:0
13	1	LABHYPERTENSION:1	rsv_genus1063	10	LABHYPERTENSION:1	LABHYPERTENSION	0.2327	1	0	0.925291	0.812552	1.05367	LABHYPERTENSION:1	LABHYPERTENSION:1
13	1	MARITAL2:1	rsv_genus1063	11	MARITAL2:1	MARITAL2	0.2321	1	0	1	1	1	MARITAL2:1	MARITAL2:1
13	1	MARITAL2:2	rsv_genus1063	11	MARITAL2:2	MARITAL2	0.2321	1	0	1.13095	0.978323	1.30739	MARITAL2:2	MARITAL2:2
13	1	MARITAL2:3	rsv_genus1063	11	MARITAL2:3	MARITAL2	0.2321	1	0	1.08534	0.888079	1.32642	MARITAL2:3	MARITAL2:3
13	1	NSMOKING2:1	rsv_genus1063	12	NSMOKING2:1	NSMOKING2	0	1	1	1	1	1	NSMOKING2:1	NSMOKING2:1
13	1	NSMOKING2:2	rsv_genus1063	12	NSMOKING2:2	NSMOKING2	0	1	1	1.05701	0.904901	1.2347	NSMOKING2:2	NSMOKING2:2
13	1	NSMOKING2:3	rsv_genus1063	12	NSMOKING2:3	NSMOKING2	0	1	1	0.469302	0.386947	0.569186	NSMOKING2:3	NSMOKING2:3
13	1	PERIO_ALL2:1	rsv_genus1063	13	PERIO_ALL2:1	PERIO_ALL2	0.0605	1	0	1	1	1	PERIO_ALL2:1	PERIO_ALL2:1
13	1	PERIO_ALL2:2	rsv_genus1063	13	PERIO_ALL2:2	PERIO_ALL2	0.0605	1	0	0.879233	0.696076	1.11058	PERIO_ALL2:2	PERIO_ALL2:2
13	1	PERIO_ALL2:3	rsv_genus1063	13	PERIO_ALL2:3	PERIO_ALL2	0.0605	1	0	0.917455	0.79771	1.05517	PERIO_ALL2:3	PERIO_ALL2:3
13	1	PERIO_ALL2:4	rsv_genus1063	13	PERIO_ALL2:4	PERIO_ALL2	0.0605	1	0	1.09797	0.880643	1.36893	PERIO_ALL2:4	PERIO_ALL2:4
13	1	PERIO_ALL2:77	rsv_genus1063	13	PERIO_ALL2:77	PERIO_ALL2	0.0605	1	0	1.19314	0.947892	1.50184	PERIO_ALL2:77	PERIO_ALL2:77
13	1	PERIO_ALL2:88	rsv_genus1063	13	PERIO_ALL2:88	PERIO_ALL2	0.0605	1	0	0.58663	0.367055	0.937556	PERIO_ALL2:88	PERIO_ALL2:88
13	1	PERIO_ALL2:99	rsv_genus1063	13	PERIO_ALL2:99	PERIO_ALL2	0.0605	1	0	0.874007	0.702303	1.08769	PERIO_ALL2:99	PERIO_ALL2:99
13	1	POVERTY:1	rsv_genus1063	14	POVERTY:1	POVERTY	0.0266	1	0	1	1	1	POVERTY:1	POVERTY:1
13	1	POVERTY:2	rsv_genus1063	14	POVERTY:2	POVERTY	0.0266	1	0	1.03512	0.893019	1.19983	POVERTY:2	POVERTY:2
13	1	POVERTY:3	rsv_genus1063	14	POVERTY:3	POVERTY	0.0266	1	0	1.06595	0.899304	1.26349	POVERTY:3	POVERTY:3
13	1	POVERTY:4	rsv_genus1063	14	POVERTY:4	POVERTY	0.0266	1	0	1.22505	1.05749	1.41917	POVERTY:4	POVERTY:4
13	1	POVERTY:99	rsv_genus1063	14	POVERTY:99	POVERTY	0.0266	1	0	1.1585	0.958811	1.39977	POVERTY:99	POVERTY:99
13	1	RACECAT:1	rsv_genus1063	15	RACECAT:1	RACECAT	0	1	1	1.1992	1.03826	1.38509	RACECAT:1	RACECAT:1
13	1	RACECAT:2	rsv_genus1063	15	RACECAT:2	RACECAT	0	1	1	1.07366	0.896787	1.28541	RACECAT:2	RACECAT:2
13	1	RACECAT:3	rsv_genus1063	15	RACECAT:3	RACECAT	0	1	1	1	1	1	RACECAT:3	RACECAT:3
13	1	RACECAT:4	rsv_genus1063	15	RACECAT:4	RACECAT	0	1	1	0.736662	0.634603	0.855134	RACECAT:4	RACECAT:4
13	1	RACECAT:5	rsv_genus1063	15	RACECAT:5	RACECAT	0	1	1	1.27188	1.09292	1.48015	RACECAT:5	RACECAT:5
13	1	Intercept	rsv_genus1063	16	Intercept	INTERCEPT		1	1	200.411	98.5395	407.598	Intercept	Intercept
13	1	SPL5AGE2	rsv_genus1064	1	SPL5AGE2	EFFECT_1	0.0023	1	0	0.99984	0.998969	1.00071	SPL5AGE2	SPL5AGE2
13	1	SPL5AGE3	rsv_genus1064	1	SPL5AGE3	EFFECT_1	0.0023	1	0	1.0007	0.999111	1.00228	SPL5AGE3	SPL5AGE3
13	1	AGE	rsv_genus1064	1	AGE	EFFECT_1	0.0023	1	0	0.950073	0.868996	1.03871	AGE	AGE
13	1	SPL5AGE1	rsv_genus1064	1	SPL5AGE1	EFFECT_1	0.0023	1	0	1.00001	0.999717	1.00031	SPL5AGE1	SPL5AGE1
13	1	ALC_DK:0	rsv_genus1064	2	ALC_DK:0	ALC_DK	0.3785	1	0	1	1	1	ALC_DK:0	ALC_DK:0
13	1	ALC_DK:1	rsv_genus1064	2	ALC_DK:1	ALC_DK	0.3785	1	0	1.00764	0.437391	2.32137	ALC_DK:1	ALC_DK:1
13	1	ALC_DK:2	rsv_genus1064	2	ALC_DK:2	ALC_DK	0.3785	1	0	1.96889	0.957708	4.04771	ALC_DK:2	ALC_DK:2
13	1	ALC_DK:3	rsv_genus1064	2	ALC_DK:3	ALC_DK	0.3785	1	0	1.00483	0.475784	2.12214	ALC_DK:3	ALC_DK:3
13	1	ALC_DK:4	rsv_genus1064	2	ALC_DK:4	ALC_DK	0.3785	1	0	1.65309	0.527159	5.18385	ALC_DK:4	ALC_DK:4
13	1	ALC_DK:5	rsv_genus1064	2	ALC_DK:5	ALC_DK	0.3785	1	0	1.48237	0.512177	4.29034	ALC_DK:5	ALC_DK:5
13	1	ALC_DK:99	rsv_genus1064	2	ALC_DK:99	ALC_DK	0.3785	1	0	1.33471	0.612441	2.90875	ALC_DK:99	ALC_DK:99
13	1	takes rx for antibiotic:0	rsv_genus1064	3	takes rx for antibiotic:0	ANTIBIOFL	0.0436	1	0	1	1	1	takes rx for antibiotic:0	takes rx for antibiotic:0
13	1	takes rx for antibiotic:1	rsv_genus1064	3	takes rx for antibiotic:1	ANTIBIOFL	0.0436	1	0	0.285421	0.0846384	0.962511	takes rx for antibiotic:1	takes rx for antibiotic:1
13	1	takes rx for antihyperlipidemic:0	rsv_genus1064	4	takes rx for antihyperlipidemic:0	ANTILIPFL	0.7664	1	0	1	1	1	takes rx for antihyperlipidemic:0	takes rx for antihyperlipidemic:0
13	1	takes rx for antihyperlipidemic:1	rsv_genus1064	4	takes rx for antihyperlipidemic:1	ANTILIPFL	0.7664	1	0	0.826684	0.226912	3.01177	takes rx for antihyperlipidemic:1	takes rx for antihyperlipidemic:1
13	1	BMI2:1	rsv_genus1064	5	BMI2:1	BMI2	0.0501	1	0	0.543616	0.223653	1.32132	BMI2:1	BMI2:1
13	1	BMI2:2	rsv_genus1064	5	BMI2:2	BMI2	0.0501	1	0	1	1	1	BMI2:2	BMI2:2
13	1	BMI2:3	rsv_genus1064	5	BMI2:3	BMI2	0.0501	1	0	1.25697	0.752105	2.10075	BMI2:3	BMI2:3
13	1	BMI2:4	rsv_genus1064	5	BMI2:4	BMI2	0.0501	1	0	1.20878	0.711065	2.05486	BMI2:4	BMI2:4
13	1	BMI2:5	rsv_genus1064	5	BMI2:5	BMI2	0.0501	1	0	2.38425	1.32642	4.28572	BMI2:5	BMI2:5
13	1	EDUCAT2:1	rsv_genus1064	6	EDUCAT2:1	EDUCAT2	0.7466	1	0	1	1	1	EDUCAT2:1	EDUCAT2:1
13	1	EDUCAT2:2	rsv_genus1064	6	EDUCAT2:2	EDUCAT2	0.7466	1	0	1.26349	0.679258	2.35022	EDUCAT2:2	EDUCAT2:2
13	1	EDUCAT2:3	rsv_genus1064	6	EDUCAT2:3	EDUCAT2	0.7466	1	0	1.09771	0.6257	1.9258	EDUCAT2:3	EDUCAT2:3
13	1	GENDER:1	rsv_genus1064	7	GENDER:1	GENDER	0.294	1	0	1	1	1	GENDER:1	GENDER:1
13	1	GENDER:2	rsv_genus1064	7	GENDER:2	GENDER	0.294	1	0	0.717005	0.38007	1.35264	GENDER:2	GENDER:2
13	1	takes rx for GERD:0	rsv_genus1064	8	takes rx for GERD:0	GERDFL	0.5053	1	0	1	1	1	takes rx for GERD:0	takes rx for GERD:0
13	1	takes rx for GERD:1	rsv_genus1064	8	takes rx for GERD:1	GERDFL	0.5053	1	0	1.55353	0.410542	5.87868	takes rx for GERD:1	takes rx for GERD:1
13	1	diabetes based on 2 lab variables and 3 diq questions:0	rsv_genus1064	9	diabetes based on 2 lab variables and 3 diq questions:0	NEWLABDIABETES	0.0156	1	0	1	1	1	diabetes based on 2 lab variables and 3 diq questions:0	diabetes based on 2 lab variables and 3 diq questions:0
13	1	diabetes based on 2 lab variables and 3 diq questions:1	rsv_genus1064	9	diabetes based on 2 lab variables and 3 diq questions:1	NEWLABDIABETES	0.0156	1	0	4.16651	1.33408	13.0125	diabetes based on 2 lab variables and 3 diq questions:1	diabetes based on 2 lab variables and 3 diq questions:1
13	1	LABHYPERTENSION:0	rsv_genus1064	10	LABHYPERTENSION:0	LABHYPERTENSION	0.1899	1	0	1	1	1	LABHYPERTENSION:0	LABHYPERTENSION:0
13	1	LABHYPERTENSION:1	rsv_genus1064	10	LABHYPERTENSION:1	LABHYPERTENSION	0.1899	1	0	0.729228	0.451253	1.17844	LABHYPERTENSION:1	LABHYPERTENSION:1
13	1	MARITAL2:1	rsv_genus1064	11	MARITAL2:1	MARITAL2	0.616	1	0	1	1	1	MARITAL2:1	MARITAL2:1
13	1	MARITAL2:2	rsv_genus1064	11	MARITAL2:2	MARITAL2	0.616	1	0	1.12726	0.752763	1.68808	MARITAL2:2	MARITAL2:2
13	1	MARITAL2:3	rsv_genus1064	11	MARITAL2:3	MARITAL2	0.616	1	0	0.79199	0.365155	1.71776	MARITAL2:3	MARITAL2:3
13	1	NSMOKING2:1	rsv_genus1064	12	NSMOKING2:1	NSMOKING2	0.0002	1	1	1	1	1	NSMOKING2:1	NSMOKING2:1
13	1	NSMOKING2:2	rsv_genus1064	12	NSMOKING2:2	NSMOKING2	0.0002	1	1	0.742837	0.35712	1.54516	NSMOKING2:2	NSMOKING2:2
13	1	NSMOKING2:3	rsv_genus1064	12	NSMOKING2:3	NSMOKING2	0.0002	1	1	0.445728	0.312565	0.635624	NSMOKING2:3	NSMOKING2:3
13	1	PERIO_ALL2:1	rsv_genus1064	13	PERIO_ALL2:1	PERIO_ALL2	0	1	1	1	1	1	PERIO_ALL2:1	PERIO_ALL2:1
13	1	PERIO_ALL2:2	rsv_genus1064	13	PERIO_ALL2:2	PERIO_ALL2	0	1	1	0.791393	0.315627	1.98431	PERIO_ALL2:2	PERIO_ALL2:2
13	1	PERIO_ALL2:3	rsv_genus1064	13	PERIO_ALL2:3	PERIO_ALL2	0	1	1	0.42681	0.149186	1.22107	PERIO_ALL2:3	PERIO_ALL2:3
13	1	PERIO_ALL2:4	rsv_genus1064	13	PERIO_ALL2:4	PERIO_ALL2	0	1	1	0.316815	0.101861	0.985378	PERIO_ALL2:4	PERIO_ALL2:4
13	1	PERIO_ALL2:77	rsv_genus1064	13	PERIO_ALL2:77	PERIO_ALL2	0	1	1	0.606669	0.298634	1.23244	PERIO_ALL2:77	PERIO_ALL2:77
13	1	PERIO_ALL2:88	rsv_genus1064	13	PERIO_ALL2:88	PERIO_ALL2	0	1	1	0.546113	0.0456122	6.53858	PERIO_ALL2:88	PERIO_ALL2:88
13	1	PERIO_ALL2:99	rsv_genus1064	13	PERIO_ALL2:99	PERIO_ALL2	0	1	1	0.125018	0.053484	0.292228	PERIO_ALL2:99	PERIO_ALL2:99
13	1	POVERTY:1	rsv_genus1064	14	POVERTY:1	POVERTY	0.2278	1	0	1	1	1	POVERTY:1	POVERTY:1
13	1	POVERTY:2	rsv_genus1064	14	POVERTY:2	POVERTY	0.2278	1	0	0.993978	0.673006	1.46803	POVERTY:2	POVERTY:2
13	1	POVERTY:3	rsv_genus1064	14	POVERTY:3	POVERTY	0.2278	1	0	0.899178	0.533819	1.5146	POVERTY:3	POVERTY:3
13	1	POVERTY:4	rsv_genus1064	14	POVERTY:4	POVERTY	0.2278	1	0	1.71903	0.995802	2.96752	POVERTY:4	POVERTY:4
13	1	POVERTY:99	rsv_genus1064	14	POVERTY:99	POVERTY	0.2278	1	0	1.23971	0.501481	3.06468	POVERTY:99	POVERTY:99
13	1	RACECAT:1	rsv_genus1064	15	RACECAT:1	RACECAT	0.0008	1	0	1.45849	0.930331	2.2865	RACECAT:1	RACECAT:1
13	1	RACECAT:2	rsv_genus1064	15	RACECAT:2	RACECAT	0.0008	1	0	0.629951	0.286351	1.38585	RACECAT:2	RACECAT:2
13	1	RACECAT:3	rsv_genus1064	15	RACECAT:3	RACECAT	0.0008	1	0	1	1	1	RACECAT:3	RACECAT:3
13	1	RACECAT:4	rsv_genus1064	15	RACECAT:4	RACECAT	0.0008	1	0	0.464751	0.269599	0.801168	RACECAT:4	RACECAT:4
13	1	RACECAT:5	rsv_genus1064	15	RACECAT:5	RACECAT	0.0008	1	0	0.349165	0.191596	0.636317	RACECAT:5	RACECAT:5
13	1	Intercept	rsv_genus1064	16	Intercept	INTERCEPT		1	1	2.56842	0.317533	20.775	Intercept	Intercept
13	1	SPL5AGE2	rsv_genus1076	1	SPL5AGE2	EFFECT_1	0.4157	1	0	0.999875	0.999149	1.0006	SPL5AGE2	SPL5AGE2
13	1	SPL5AGE3	rsv_genus1076	1	SPL5AGE3	EFFECT_1	0.4157	1	0	1.00028	0.999335	1.00123	SPL5AGE3	SPL5AGE3
13	1	AGE	rsv_genus1076	1	AGE	EFFECT_1	0.4157	1	0	1.05346	0.988737	1.12243	AGE	AGE
13	1	SPL5AGE1	rsv_genus1076	1	SPL5AGE1	EFFECT_1	0.4157	1	0	1.00001	0.999746	1.00028	SPL5AGE1	SPL5AGE1
13	1	ALC_DK:0	rsv_genus1076	2	ALC_DK:0	ALC_DK	0.0003	1	0	1	1	1	ALC_DK:0	ALC_DK:0
13	1	ALC_DK:1	rsv_genus1076	2	ALC_DK:1	ALC_DK	0.0003	1	0	1.54811	0.63483	3.77528	ALC_DK:1	ALC_DK:1
13	1	ALC_DK:2	rsv_genus1076	2	ALC_DK:2	ALC_DK	0.0003	1	0	2.15755	1.34421	3.46301	ALC_DK:2	ALC_DK:2
13	1	ALC_DK:3	rsv_genus1076	2	ALC_DK:3	ALC_DK	0.0003	1	0	1.37736	0.841872	2.25345	ALC_DK:3	ALC_DK:3
13	1	ALC_DK:4	rsv_genus1076	2	ALC_DK:4	ALC_DK	0.0003	1	0	3.13377	1.37324	7.15134	ALC_DK:4	ALC_DK:4
13	1	ALC_DK:5	rsv_genus1076	2	ALC_DK:5	ALC_DK	0.0003	1	0	1.35149	0.593052	3.07987	ALC_DK:5	ALC_DK:5
13	1	ALC_DK:99	rsv_genus1076	2	ALC_DK:99	ALC_DK	0.0003	1	0	1.27299	0.728234	2.22525	ALC_DK:99	ALC_DK:99
13	1	takes rx for antibiotic:0	rsv_genus1076	3	takes rx for antibiotic:0	ANTIBIOFL	0.3176	1	0	1	1	1	takes rx for antibiotic:0	takes rx for antibiotic:0
13	1	takes rx for antibiotic:1	rsv_genus1076	3	takes rx for antibiotic:1	ANTIBIOFL	0.3176	1	0	1.8292	0.545137	6.13784	takes rx for antibiotic:1	takes rx for antibiotic:1
13	1	takes rx for antihyperlipidemic:0	rsv_genus1076	4	takes rx for antihyperlipidemic:0	ANTILIPFL	0.4531	1	0	1	1	1	takes rx for antihyperlipidemic:0	takes rx for antihyperlipidemic:0
13	1	takes rx for antihyperlipidemic:1	rsv_genus1076	4	takes rx for antihyperlipidemic:1	ANTILIPFL	0.4531	1	0	0.73711	0.325503	1.66921	takes rx for antihyperlipidemic:1	takes rx for antihyperlipidemic:1
13	1	BMI2:1	rsv_genus1076	5	BMI2:1	BMI2	0.6362	1	0	0.613587	0.28183	1.33587	BMI2:1	BMI2:1
13	1	BMI2:2	rsv_genus1076	5	BMI2:2	BMI2	0.6362	1	0	1	1	1	BMI2:2	BMI2:2
13	1	BMI2:3	rsv_genus1076	5	BMI2:3	BMI2	0.6362	1	0	1.14636	0.705507	1.86268	BMI2:3	BMI2:3
13	1	BMI2:4	rsv_genus1076	5	BMI2:4	BMI2	0.6362	1	0	0.860868	0.602888	1.22924	BMI2:4	BMI2:4
13	1	BMI2:5	rsv_genus1076	5	BMI2:5	BMI2	0.6362	1	0	1.35058	0.570948	3.19479	BMI2:5	BMI2:5
13	1	EDUCAT2:1	rsv_genus1076	6	EDUCAT2:1	EDUCAT2	0.0431	1	0	1	1	1	EDUCAT2:1	EDUCAT2:1
13	1	EDUCAT2:2	rsv_genus1076	6	EDUCAT2:2	EDUCAT2	0.0431	1	0	0.463101	0.253494	0.846025	EDUCAT2:2	EDUCAT2:2
13	1	EDUCAT2:3	rsv_genus1076	6	EDUCAT2:3	EDUCAT2	0.0431	1	0	0.436339	0.211551	0.899982	EDUCAT2:3	EDUCAT2:3
13	1	GENDER:1	rsv_genus1076	7	GENDER:1	GENDER	0.1985	1	0	1	1	1	GENDER:1	GENDER:1
13	1	GENDER:2	rsv_genus1076	7	GENDER:2	GENDER	0.1985	1	0	1.30648	0.863153	1.97751	GENDER:2	GENDER:2
13	1	takes rx for GERD:0	rsv_genus1076	8	takes rx for GERD:0	GERDFL	0.5381	1	0	1	1	1	takes rx for GERD:0	takes rx for GERD:0
13	1	takes rx for GERD:1	rsv_genus1076	8	takes rx for GERD:1	GERDFL	0.5381	1	0	1.32764	0.52555	3.35387	takes rx for GERD:1	takes rx for GERD:1
13	1	diabetes based on 2 lab variables and 3 diq questions:0	rsv_genus1076	9	diabetes based on 2 lab variables and 3 diq questions:0	NEWLABDIABETES	0.1384	1	0	1	1	1	diabetes based on 2 lab variables and 3 diq questions:0	diabetes based on 2 lab variables and 3 diq questions:0
13	1	diabetes based on 2 lab variables and 3 diq questions:1	rsv_genus1076	9	diabetes based on 2 lab variables and 3 diq questions:1	NEWLABDIABETES	0.1384	1	0	1.89113	0.805384	4.44058	diabetes based on 2 lab variables and 3 diq questions:1	diabetes based on 2 lab variables and 3 diq questions:1
13	1	LABHYPERTENSION:0	rsv_genus1076	10	LABHYPERTENSION:0	LABHYPERTENSION	0.1746	1	0	1	1	1	LABHYPERTENSION:0	LABHYPERTENSION:0
13	1	LABHYPERTENSION:1	rsv_genus1076	10	LABHYPERTENSION:1	LABHYPERTENSION	0.1746	1	0	0.630888	0.321085	1.23961	LABHYPERTENSION:1	LABHYPERTENSION:1
13	1	MARITAL2:1	rsv_genus1076	11	MARITAL2:1	MARITAL2	0.8738	1	0	1	1	1	MARITAL2:1	MARITAL2:1
13	1	MARITAL2:2	rsv_genus1076	11	MARITAL2:2	MARITAL2	0.8738	1	0	1.11095	0.643871	1.91687	MARITAL2:2	MARITAL2:2
13	1	MARITAL2:3	rsv_genus1076	11	MARITAL2:3	MARITAL2	0.8738	1	0	1.23066	0.497345	3.04521	MARITAL2:3	MARITAL2:3
13	1	NSMOKING2:1	rsv_genus1076	12	NSMOKING2:1	NSMOKING2	0.0697	1	0	1	1	1	NSMOKING2:1	NSMOKING2:1
13	1	NSMOKING2:2	rsv_genus1076	12	NSMOKING2:2	NSMOKING2	0.0697	1	0	1.34113	0.908955	1.9788	NSMOKING2:2	NSMOKING2:2
13	1	NSMOKING2:3	rsv_genus1076	12	NSMOKING2:3	NSMOKING2	0.0697	1	0	1.59425	1.06997	2.37541	NSMOKING2:3	NSMOKING2:3
13	1	PERIO_ALL2:1	rsv_genus1076	13	PERIO_ALL2:1	PERIO_ALL2	0.2107	1	0	1	1	1	PERIO_ALL2:1	PERIO_ALL2:1
13	1	PERIO_ALL2:2	rsv_genus1076	13	PERIO_ALL2:2	PERIO_ALL2	0.2107	1	0	1.04181	0.545195	1.99079	PERIO_ALL2:2	PERIO_ALL2:2
13	1	PERIO_ALL2:3	rsv_genus1076	13	PERIO_ALL2:3	PERIO_ALL2	0.2107	1	0	0.790765	0.430965	1.45095	PERIO_ALL2:3	PERIO_ALL2:3
13	1	PERIO_ALL2:4	rsv_genus1076	13	PERIO_ALL2:4	PERIO_ALL2	0.2107	1	0	0.717215	0.291859	1.76249	PERIO_ALL2:4	PERIO_ALL2:4
13	1	PERIO_ALL2:77	rsv_genus1076	13	PERIO_ALL2:77	PERIO_ALL2	0.2107	1	0	2.31272	1.10677	4.83271	PERIO_ALL2:77	PERIO_ALL2:77
13	1	PERIO_ALL2:88	rsv_genus1076	13	PERIO_ALL2:88	PERIO_ALL2	0.2107	1	0	2.09279	0.46444	9.43019	PERIO_ALL2:88	PERIO_ALL2:88
13	1	PERIO_ALL2:99	rsv_genus1076	13	PERIO_ALL2:99	PERIO_ALL2	0.2107	1	0	0.74709	0.267668	2.08521	PERIO_ALL2:99	PERIO_ALL2:99
13	1	POVERTY:1	rsv_genus1076	14	POVERTY:1	POVERTY	0.0122	1	0	1	1	1	POVERTY:1	POVERTY:1
13	1	POVERTY:2	rsv_genus1076	14	POVERTY:2	POVERTY	0.0122	1	0	0.906012	0.440367	1.86403	POVERTY:2	POVERTY:2
13	1	POVERTY:3	rsv_genus1076	14	POVERTY:3	POVERTY	0.0122	1	0	1.99551	0.931043	4.277	POVERTY:3	POVERTY:3
13	1	POVERTY:4	rsv_genus1076	14	POVERTY:4	POVERTY	0.0122	1	0	1.79516	0.566775	5.68588	POVERTY:4	POVERTY:4
13	1	POVERTY:99	rsv_genus1076	14	POVERTY:99	POVERTY	0.0122	1	0	0.760242	0.213061	2.7127	POVERTY:99	POVERTY:99
13	1	RACECAT:1	rsv_genus1076	15	RACECAT:1	RACECAT	0.0111	1	0	1.3736	0.726391	2.59746	RACECAT:1	RACECAT:1
13	1	RACECAT:2	rsv_genus1076	15	RACECAT:2	RACECAT	0.0111	1	0	0.832339	0.45437	1.52472	RACECAT:2	RACECAT:2
13	1	RACECAT:3	rsv_genus1076	15	RACECAT:3	RACECAT	0.0111	1	0	1	1	1	RACECAT:3	RACECAT:3
13	1	RACECAT:4	rsv_genus1076	15	RACECAT:4	RACECAT	0.0111	1	0	1.0869	0.635085	1.86013	RACECAT:4	RACECAT:4
13	1	RACECAT:5	rsv_genus1076	15	RACECAT:5	RACECAT	0.0111	1	0	2.83953	1.40379	5.74371	RACECAT:5	RACECAT:5
13	1	Intercept	rsv_genus1076	16	Intercept	INTERCEPT		1	1	0.0135388	0.00134555	0.136226	Intercept	Intercept
13	1	SPL5AGE2	rsv_genus1079	1	SPL5AGE2	EFFECT_1	0.3903	1	0	0.999909	0.99897	1.00085	SPL5AGE2	SPL5AGE2
13	1	SPL5AGE3	rsv_genus1079	1	SPL5AGE3	EFFECT_1	0.3903	1	0	1.00029	0.999127	1.00146	SPL5AGE3	SPL5AGE3
13	1	AGE	rsv_genus1079	1	AGE	EFFECT_1	0.3903	1	0	1.05914	0.935918	1.19859	AGE	AGE
13	1	SPL5AGE1	rsv_genus1079	1	SPL5AGE1	EFFECT_1	0.3903	1	0	0.999989	0.999624	1.00036	SPL5AGE1	SPL5AGE1
13	1	ALC_DK:0	rsv_genus1079	2	ALC_DK:0	ALC_DK	0.8216	1	0	1	1	1	ALC_DK:0	ALC_DK:0
13	1	ALC_DK:1	rsv_genus1079	2	ALC_DK:1	ALC_DK	0.8216	1	0	1.06643	0.424079	2.68176	ALC_DK:1	ALC_DK:1
13	1	ALC_DK:2	rsv_genus1079	2	ALC_DK:2	ALC_DK	0.8216	1	0	1.46845	0.655594	3.28915	ALC_DK:2	ALC_DK:2
13	1	ALC_DK:3	rsv_genus1079	2	ALC_DK:3	ALC_DK	0.8216	1	0	1.31234	0.594176	2.89853	ALC_DK:3	ALC_DK:3
13	1	ALC_DK:4	rsv_genus1079	2	ALC_DK:4	ALC_DK	0.8216	1	0	1.37803	0.524548	3.6202	ALC_DK:4	ALC_DK:4
13	1	ALC_DK:5	rsv_genus1079	2	ALC_DK:5	ALC_DK	0.8216	1	0	1.39304	0.42924	4.52092	ALC_DK:5	ALC_DK:5
13	1	ALC_DK:99	rsv_genus1079	2	ALC_DK:99	ALC_DK	0.8216	1	0	1.98252	0.760241	5.16993	ALC_DK:99	ALC_DK:99
13	1	takes rx for antibiotic:0	rsv_genus1079	3	takes rx for antibiotic:0	ANTIBIOFL	0.2883	1	0	1	1	1	takes rx for antibiotic:0	takes rx for antibiotic:0
13	1	takes rx for antibiotic:1	rsv_genus1079	3	takes rx for antibiotic:1	ANTIBIOFL	0.2883	1	0	0.509899	0.143233	1.81521	takes rx for antibiotic:1	takes rx for antibiotic:1
13	1	takes rx for antihyperlipidemic:0	rsv_genus1079	4	takes rx for antihyperlipidemic:0	ANTILIPFL	0.3695	1	0	1	1	1	takes rx for antihyperlipidemic:0	takes rx for antihyperlipidemic:0
13	1	takes rx for antihyperlipidemic:1	rsv_genus1079	4	takes rx for antihyperlipidemic:1	ANTILIPFL	0.3695	1	0	0.690048	0.301034	1.58177	takes rx for antihyperlipidemic:1	takes rx for antihyperlipidemic:1
13	1	BMI2:1	rsv_genus1079	5	BMI2:1	BMI2	0.2704	1	0	3.24676	0.812642	12.9718	BMI2:1	BMI2:1
13	1	BMI2:2	rsv_genus1079	5	BMI2:2	BMI2	0.2704	1	0	1	1	1	BMI2:2	BMI2:2
13	1	BMI2:3	rsv_genus1079	5	BMI2:3	BMI2	0.2704	1	0	0.755373	0.414351	1.37707	BMI2:3	BMI2:3
13	1	BMI2:4	rsv_genus1079	5	BMI2:4	BMI2	0.2704	1	0	0.768926	0.354146	1.6695	BMI2:4	BMI2:4
13	1	BMI2:5	rsv_genus1079	5	BMI2:5	BMI2	0.2704	1	0	1.3677	0.665801	2.80956	BMI2:5	BMI2:5
13	1	EDUCAT2:1	rsv_genus1079	6	EDUCAT2:1	EDUCAT2	0.7634	1	0	1	1	1	EDUCAT2:1	EDUCAT2:1
13	1	EDUCAT2:2	rsv_genus1079	6	EDUCAT2:2	EDUCAT2	0.7634	1	0	1.02788	0.406753	2.59749	EDUCAT2:2	EDUCAT2:2
13	1	EDUCAT2:3	rsv_genus1079	6	EDUCAT2:3	EDUCAT2	0.7634	1	0	0.844622	0.394374	1.80891	EDUCAT2:3	EDUCAT2:3
13	1	GENDER:1	rsv_genus1079	7	GENDER:1	GENDER	0.0342	1	0	1	1	1	GENDER:1	GENDER:1
13	1	GENDER:2	rsv_genus1079	7	GENDER:2	GENDER	0.0342	1	0	0.601585	0.37679	0.960495	GENDER:2	GENDER:2
13	1	takes rx for GERD:0	rsv_genus1079	8	takes rx for GERD:0	GERDFL	0.3231	1	0	1	1	1	takes rx for GERD:0	takes rx for GERD:0
13	1	takes rx for GERD:1	rsv_genus1079	8	takes rx for GERD:1	GERDFL	0.3231	1	0	0.533073	0.148826	1.9094	takes rx for GERD:1	takes rx for GERD:1
13	1	diabetes based on 2 lab variables and 3 diq questions:0	rsv_genus1079	9	diabetes based on 2 lab variables and 3 diq questions:0	NEWLABDIABETES	0.6215	1	0	1	1	1	diabetes based on 2 lab variables and 3 diq questions:0	diabetes based on 2 lab variables and 3 diq questions:0
13	1	diabetes based on 2 lab variables and 3 diq questions:1	rsv_genus1079	9	diabetes based on 2 lab variables and 3 diq questions:1	NEWLABDIABETES	0.6215	1	0	0.828419	0.384186	1.78632	diabetes based on 2 lab variables and 3 diq questions:1	diabetes based on 2 lab variables and 3 diq questions:1
13	1	LABHYPERTENSION:0	rsv_genus1079	10	LABHYPERTENSION:0	LABHYPERTENSION	0.1568	1	0	1	1	1	LABHYPERTENSION:0	LABHYPERTENSION:0
13	1	LABHYPERTENSION:1	rsv_genus1079	10	LABHYPERTENSION:1	LABHYPERTENSION	0.1568	1	0	0.642591	0.345338	1.19571	LABHYPERTENSION:1	LABHYPERTENSION:1
13	1	MARITAL2:1	rsv_genus1079	11	MARITAL2:1	MARITAL2	0.0458	1	0	1	1	1	MARITAL2:1	MARITAL2:1
13	1	MARITAL2:2	rsv_genus1079	11	MARITAL2:2	MARITAL2	0.0458	1	0	1.54631	0.706091	3.38635	MARITAL2:2	MARITAL2:2
13	1	MARITAL2:3	rsv_genus1079	11	MARITAL2:3	MARITAL2	0.0458	1	0	0.947669	0.322725	2.78279	MARITAL2:3	MARITAL2:3
13	1	NSMOKING2:1	rsv_genus1079	12	NSMOKING2:1	NSMOKING2	0.0266	1	0	1	1	1	NSMOKING2:1	NSMOKING2:1
13	1	NSMOKING2:2	rsv_genus1079	12	NSMOKING2:2	NSMOKING2	0.0266	1	0	1.2882	0.703275	2.3596	NSMOKING2:2	NSMOKING2:2
13	1	NSMOKING2:3	rsv_genus1079	12	NSMOKING2:3	NSMOKING2	0.0266	1	0	0.466908	0.27046	0.806044	NSMOKING2:3	NSMOKING2:3
13	1	PERIO_ALL2:1	rsv_genus1079	13	PERIO_ALL2:1	PERIO_ALL2	0.2926	1	0	1	1	1	PERIO_ALL2:1	PERIO_ALL2:1
13	1	PERIO_ALL2:2	rsv_genus1079	13	PERIO_ALL2:2	PERIO_ALL2	0.2926	1	0	1.11756	0.504013	2.47801	PERIO_ALL2:2	PERIO_ALL2:2
13	1	PERIO_ALL2:3	rsv_genus1079	13	PERIO_ALL2:3	PERIO_ALL2	0.2926	1	0	1.29442	0.574835	2.91478	PERIO_ALL2:3	PERIO_ALL2:3
13	1	PERIO_ALL2:4	rsv_genus1079	13	PERIO_ALL2:4	PERIO_ALL2	0.2926	1	0	1.39107	0.456254	4.2412	PERIO_ALL2:4	PERIO_ALL2:4
13	1	PERIO_ALL2:77	rsv_genus1079	13	PERIO_ALL2:77	PERIO_ALL2	0.2926	1	0	2.15632	0.680066	6.83714	PERIO_ALL2:77	PERIO_ALL2:77
13	1	PERIO_ALL2:88	rsv_genus1079	13	PERIO_ALL2:88	PERIO_ALL2	0.2926	1	0	0.201951	0.0351319	1.1609	PERIO_ALL2:88	PERIO_ALL2:88
13	1	PERIO_ALL2:99	rsv_genus1079	13	PERIO_ALL2:99	PERIO_ALL2	0.2926	1	0	0.814233	0.175278	3.78242	PERIO_ALL2:99	PERIO_ALL2:99
13	1	POVERTY:1	rsv_genus1079	14	POVERTY:1	POVERTY	0.971	1	0	1	1	1	POVERTY:1	POVERTY:1
13	1	POVERTY:2	rsv_genus1079	14	POVERTY:2	POVERTY	0.971	1	0	1.1559	0.46075	2.89983	POVERTY:2	POVERTY:2
13	1	POVERTY:3	rsv_genus1079	14	POVERTY:3	POVERTY	0.971	1	0	1.12589	0.344922	3.67511	POVERTY:3	POVERTY:3
13	1	POVERTY:4	rsv_genus1079	14	POVERTY:4	POVERTY	0.971	1	0	1.23336	0.526003	2.89194	POVERTY:4	POVERTY:4
13	1	POVERTY:99	rsv_genus1079	14	POVERTY:99	POVERTY	0.971	1	0	0.969242	0.325386	2.88712	POVERTY:99	POVERTY:99
13	1	RACECAT:1	rsv_genus1079	15	RACECAT:1	RACECAT	0.012	1	0	1.77329	0.98568	3.19023	RACECAT:1	RACECAT:1
13	1	RACECAT:2	rsv_genus1079	15	RACECAT:2	RACECAT	0.012	1	0	0.739065	0.285654	1.91217	RACECAT:2	RACECAT:2
13	1	RACECAT:3	rsv_genus1079	15	RACECAT:3	RACECAT	0.012	1	0	1	1	1	RACECAT:3	RACECAT:3
13	1	RACECAT:4	rsv_genus1079	15	RACECAT:4	RACECAT	0.012	1	0	0.775607	0.416747	1.44348	RACECAT:4	RACECAT:4
13	1	RACECAT:5	rsv_genus1079	15	RACECAT:5	RACECAT	0.012	1	0	1.54573	0.836134	2.85754	RACECAT:5	RACECAT:5
13	1	Intercept	rsv_genus1079	16	Intercept	INTERCEPT		1	1	0.00249954	0.000148813	0.0419835	Intercept	Intercept
13	1	SPL5AGE2	rsv_genus1082	1	SPL5AGE2	EFFECT_1	0.0053	1	0	0.998929	0.998123	0.999736	SPL5AGE2	SPL5AGE2
13	1	SPL5AGE3	rsv_genus1082	1	SPL5AGE3	EFFECT_1	0.0053	1	0	0.99994	0.998389	1.00149	SPL5AGE3	SPL5AGE3
13	1	AGE	rsv_genus1082	1	AGE	EFFECT_1	0.0053	1	0	0.713728	0.533157	0.955456	AGE	AGE
13	1	SPL5AGE1	rsv_genus1082	1	SPL5AGE1	EFFECT_1	0.0053	1	0	1.00064	1.00024	1.00105	SPL5AGE1	SPL5AGE1
13	1	ALC_DK:0	rsv_genus1082	2	ALC_DK:0	ALC_DK	0	1	1	1	1	1	ALC_DK:0	ALC_DK:0
13	1	ALC_DK:1	rsv_genus1082	2	ALC_DK:1	ALC_DK	0	1	1	2.42946	0.244409	24.1492	ALC_DK:1	ALC_DK:1
13	1	ALC_DK:2	rsv_genus1082	2	ALC_DK:2	ALC_DK	0	1	1	8.45606	1.73102	41.308	ALC_DK:2	ALC_DK:2
13	1	ALC_DK:3	rsv_genus1082	2	ALC_DK:3	ALC_DK	0	1	1	0.987044	0.270169	3.60609	ALC_DK:3	ALC_DK:3
13	1	ALC_DK:4	rsv_genus1082	2	ALC_DK:4	ALC_DK	0	1	1	7.25956	1.68436	31.2885	ALC_DK:4	ALC_DK:4
13	1	ALC_DK:5	rsv_genus1082	2	ALC_DK:5	ALC_DK	0	1	1	5.60689	0.548864	57.2769	ALC_DK:5	ALC_DK:5
13	1	ALC_DK:99	rsv_genus1082	2	ALC_DK:99	ALC_DK	0	1	1	2.05386	0.671423	6.28272	ALC_DK:99	ALC_DK:99
13	1	takes rx for antibiotic:0	rsv_genus1082	3	takes rx for antibiotic:0	ANTIBIOFL	0.4444	1	0	1	1	1	takes rx for antibiotic:0	takes rx for antibiotic:0
13	1	takes rx for antibiotic:1	rsv_genus1082	3	takes rx for antibiotic:1	ANTIBIOFL	0.4444	1	0	0.657877	0.218852	1.97761	takes rx for antibiotic:1	takes rx for antibiotic:1
13	1	takes rx for antihyperlipidemic:0	rsv_genus1082	4	takes rx for antihyperlipidemic:0	ANTILIPFL	0.6065	1	0	1	1	1	takes rx for antihyperlipidemic:0	takes rx for antihyperlipidemic:0
13	1	takes rx for antihyperlipidemic:1	rsv_genus1082	4	takes rx for antihyperlipidemic:1	ANTILIPFL	0.6065	1	0	1.41544	0.363585	5.51032	takes rx for antihyperlipidemic:1	takes rx for antihyperlipidemic:1
13	1	BMI2:1	rsv_genus1082	5	BMI2:1	BMI2	0.0393	1	0	0.379545	0.0828668	1.73839	BMI2:1	BMI2:1
13	1	BMI2:2	rsv_genus1082	5	BMI2:2	BMI2	0.0393	1	0	1	1	1	BMI2:2	BMI2:2
13	1	BMI2:3	rsv_genus1082	5	BMI2:3	BMI2	0.0393	1	0	0.318954	0.082153	1.23832	BMI2:3	BMI2:3
13	1	BMI2:4	rsv_genus1082	5	BMI2:4	BMI2	0.0393	1	0	0.466683	0.174753	1.24629	BMI2:4	BMI2:4
13	1	BMI2:5	rsv_genus1082	5	BMI2:5	BMI2	0.0393	1	0	0.557339	0.229188	1.35534	BMI2:5	BMI2:5
13	1	EDUCAT2:1	rsv_genus1082	6	EDUCAT2:1	EDUCAT2	0.0563	1	0	1	1	1	EDUCAT2:1	EDUCAT2:1
13	1	EDUCAT2:2	rsv_genus1082	6	EDUCAT2:2	EDUCAT2	0.0563	1	0	1.35342	0.689498	2.65663	EDUCAT2:2	EDUCAT2:2
13	1	EDUCAT2:3	rsv_genus1082	6	EDUCAT2:3	EDUCAT2	0.0563	1	0	3.58067	1.12705	11.3759	EDUCAT2:3	EDUCAT2:3
13	1	GENDER:1	rsv_genus1082	7	GENDER:1	GENDER	0.0099	1	0	1	1	1	GENDER:1	GENDER:1
13	1	GENDER:2	rsv_genus1082	7	GENDER:2	GENDER	0.0099	1	0	4.51506	1.47244	13.8448	GENDER:2	GENDER:2
13	1	takes rx for GERD:0	rsv_genus1082	8	takes rx for GERD:0	GERDFL	0.4033	1	0	1	1	1	takes rx for GERD:0	takes rx for GERD:0
13	1	takes rx for GERD:1	rsv_genus1082	8	takes rx for GERD:1	GERDFL	0.4033	1	0	1.68601	0.480469	5.91637	takes rx for GERD:1	takes rx for GERD:1
13	1	diabetes based on 2 lab variables and 3 diq questions:0	rsv_genus1082	9	diabetes based on 2 lab variables and 3 diq questions:0	NEWLABDIABETES	0.3026	1	0	1	1	1	diabetes based on 2 lab variables and 3 diq questions:0	diabetes based on 2 lab variables and 3 diq questions:0
13	1	diabetes based on 2 lab variables and 3 diq questions:1	rsv_genus1082	9	diabetes based on 2 lab variables and 3 diq questions:1	NEWLABDIABETES	0.3026	1	0	0.370684	0.0539059	2.54901	diabetes based on 2 lab variables and 3 diq questions:1	diabetes based on 2 lab variables and 3 diq questions:1
13	1	LABHYPERTENSION:0	rsv_genus1082	10	LABHYPERTENSION:0	LABHYPERTENSION	0.8591	1	0	1	1	1	LABHYPERTENSION:0	LABHYPERTENSION:0
13	1	LABHYPERTENSION:1	rsv_genus1082	10	LABHYPERTENSION:1	LABHYPERTENSION	0.8591	1	0	1.07464	0.473884	2.43697	LABHYPERTENSION:1	LABHYPERTENSION:1
13	1	MARITAL2:1	rsv_genus1082	11	MARITAL2:1	MARITAL2	0.7684	1	0	1	1	1	MARITAL2:1	MARITAL2:1
13	1	MARITAL2:2	rsv_genus1082	11	MARITAL2:2	MARITAL2	0.7684	1	0	0.845281	0.495366	1.44237	MARITAL2:2	MARITAL2:2
13	1	MARITAL2:3	rsv_genus1082	11	MARITAL2:3	MARITAL2	0.7684	1	0	0.663228	0.1585	2.77521	MARITAL2:3	MARITAL2:3
13	1	NSMOKING2:1	rsv_genus1082	12	NSMOKING2:1	NSMOKING2	0.928	1	0	1	1	1	NSMOKING2:1	NSMOKING2:1
13	1	NSMOKING2:2	rsv_genus1082	12	NSMOKING2:2	NSMOKING2	0.928	1	0	1.16735	0.46008	2.96187	NSMOKING2:2	NSMOKING2:2
13	1	NSMOKING2:3	rsv_genus1082	12	NSMOKING2:3	NSMOKING2	0.928	1	0	0.949454	0.474403	1.90021	NSMOKING2:3	NSMOKING2:3
13	1	PERIO_ALL2:1	rsv_genus1082	13	PERIO_ALL2:1	PERIO_ALL2	0	1	1	1	1	1	PERIO_ALL2:1	PERIO_ALL2:1
13	1	PERIO_ALL2:2	rsv_genus1082	13	PERIO_ALL2:2	PERIO_ALL2	0	1	1	0.833294	0.17878	3.88399	PERIO_ALL2:2	PERIO_ALL2:2
13	1	PERIO_ALL2:3	rsv_genus1082	13	PERIO_ALL2:3	PERIO_ALL2	0	1	1	0.50471	0.136615	1.8646	PERIO_ALL2:3	PERIO_ALL2:3
13	1	PERIO_ALL2:4	rsv_genus1082	13	PERIO_ALL2:4	PERIO_ALL2	0	1	1	1.94267	0.35105	10.7506	PERIO_ALL2:4	PERIO_ALL2:4
13	1	PERIO_ALL2:77	rsv_genus1082	13	PERIO_ALL2:77	PERIO_ALL2	0	1	1	0.304182	0.0419044	2.20803	PERIO_ALL2:77	PERIO_ALL2:77
13	1	PERIO_ALL2:88	rsv_genus1082	13	PERIO_ALL2:88	PERIO_ALL2	0	1	1	0.440661	0.0529493	3.66732	PERIO_ALL2:88	PERIO_ALL2:88
13	1	PERIO_ALL2:99	rsv_genus1082	13	PERIO_ALL2:99	PERIO_ALL2	0	1	1	0.0381467	0.00579536	0.251092	PERIO_ALL2:99	PERIO_ALL2:99
13	1	POVERTY:1	rsv_genus1082	14	POVERTY:1	POVERTY	0.0091	1	0	1	1	1	POVERTY:1	POVERTY:1
13	1	POVERTY:2	rsv_genus1082	14	POVERTY:2	POVERTY	0.0091	1	0	0.191702	0.0436026	0.842832	POVERTY:2	POVERTY:2
13	1	POVERTY:3	rsv_genus1082	14	POVERTY:3	POVERTY	0.0091	1	0	0.0785666	0.0160655	0.384222	POVERTY:3	POVERTY:3
13	1	POVERTY:4	rsv_genus1082	14	POVERTY:4	POVERTY	0.0091	1	0	0.176747	0.0426762	0.732016	POVERTY:4	POVERTY:4
13	1	POVERTY:99	rsv_genus1082	14	POVERTY:99	POVERTY	0.0091	1	0	0.169146	0.0184414	1.55143	POVERTY:99	POVERTY:99
13	1	RACECAT:1	rsv_genus1082	15	RACECAT:1	RACECAT	0.0447	1	0	1.53362	0.641589	3.66587	RACECAT:1	RACECAT:1
13	1	RACECAT:2	rsv_genus1082	15	RACECAT:2	RACECAT	0.0447	1	0	0.194858	0.0432412	0.878093	RACECAT:2	RACECAT:2
13	1	RACECAT:3	rsv_genus1082	15	RACECAT:3	RACECAT	0.0447	1	0	1	1	1	RACECAT:3	RACECAT:3
13	1	RACECAT:4	rsv_genus1082	15	RACECAT:4	RACECAT	0.0447	1	0	0.887686	0.365609	2.15527	RACECAT:4	RACECAT:4
13	1	RACECAT:5	rsv_genus1082	15	RACECAT:5	RACECAT	0.0447	1	0	10.9289	2.07118	57.6679	RACECAT:5	RACECAT:5
13	1	Intercept	rsv_genus1082	16	Intercept	INTERCEPT		1	1	26.2577	0.0511131	13489	Intercept	Intercept
13	1	SPL5AGE2	rsv_genus1090	1	SPL5AGE2	EFFECT_1	0.0021	1	0	1.00047	0.999929	1.00102	SPL5AGE2	SPL5AGE2
13	1	SPL5AGE3	rsv_genus1090	1	SPL5AGE3	EFFECT_1	0.0021	1	0	0.99983	0.999247	1.00041	SPL5AGE3	SPL5AGE3
13	1	AGE	rsv_genus1090	1	AGE	EFFECT_1	0.0021	1	0	1.15667	1.03307	1.29506	AGE	AGE
13	1	SPL5AGE1	rsv_genus1090	1	SPL5AGE1	EFFECT_1	0.0021	1	0	0.999729	0.999487	0.999971	SPL5AGE1	SPL5AGE1
13	1	ALC_DK:0	rsv_genus1090	2	ALC_DK:0	ALC_DK	0.7537	1	0	1	1	1	ALC_DK:0	ALC_DK:0
13	1	ALC_DK:1	rsv_genus1090	2	ALC_DK:1	ALC_DK	0.7537	1	0	0.953813	0.611133	1.48865	ALC_DK:1	ALC_DK:1
13	1	ALC_DK:2	rsv_genus1090	2	ALC_DK:2	ALC_DK	0.7537	1	0	1.21715	0.814646	1.81852	ALC_DK:2	ALC_DK:2
13	1	ALC_DK:3	rsv_genus1090	2	ALC_DK:3	ALC_DK	0.7537	1	0	1.07547	0.73886	1.56542	ALC_DK:3	ALC_DK:3
13	1	ALC_DK:4	rsv_genus1090	2	ALC_DK:4	ALC_DK	0.7537	1	0	1.21718	0.758857	1.9523	ALC_DK:4	ALC_DK:4
13	1	ALC_DK:5	rsv_genus1090	2	ALC_DK:5	ALC_DK	0.7537	1	0	1.33356	0.797552	2.22981	ALC_DK:5	ALC_DK:5
13	1	ALC_DK:99	rsv_genus1090	2	ALC_DK:99	ALC_DK	0.7537	1	0	1.18504	0.756084	1.85737	ALC_DK:99	ALC_DK:99
13	1	takes rx for antibiotic:0	rsv_genus1090	3	takes rx for antibiotic:0	ANTIBIOFL	0.0207	1	0	1	1	1	takes rx for antibiotic:0	takes rx for antibiotic:0
13	1	takes rx for antibiotic:1	rsv_genus1090	3	takes rx for antibiotic:1	ANTIBIOFL	0.0207	1	0	0.516582	0.297086	0.898246	takes rx for antibiotic:1	takes rx for antibiotic:1
13	1	takes rx for antihyperlipidemic:0	rsv_genus1090	4	takes rx for antihyperlipidemic:0	ANTILIPFL	0.7941	1	0	1	1	1	takes rx for antihyperlipidemic:0	takes rx for antihyperlipidemic:0
13	1	takes rx for antihyperlipidemic:1	rsv_genus1090	4	takes rx for antihyperlipidemic:1	ANTILIPFL	0.7941	1	0	1.08213	0.587826	1.99208	takes rx for antihyperlipidemic:1	takes rx for antihyperlipidemic:1
13	1	BMI2:1	rsv_genus1090	5	BMI2:1	BMI2	0.148	1	0	0.664428	0.339927	1.29871	BMI2:1	BMI2:1
13	1	BMI2:2	rsv_genus1090	5	BMI2:2	BMI2	0.148	1	0	1	1	1	BMI2:2	BMI2:2
13	1	BMI2:3	rsv_genus1090	5	BMI2:3	BMI2	0.148	1	0	1.01545	0.760178	1.35645	BMI2:3	BMI2:3
13	1	BMI2:4	rsv_genus1090	5	BMI2:4	BMI2	0.148	1	0	1.29387	0.924573	1.81069	BMI2:4	BMI2:4
13	1	BMI2:5	rsv_genus1090	5	BMI2:5	BMI2	0.148	1	0	1.01769	0.710321	1.45805	BMI2:5	BMI2:5
13	1	EDUCAT2:1	rsv_genus1090	6	EDUCAT2:1	EDUCAT2	0.1255	1	0	1	1	1	EDUCAT2:1	EDUCAT2:1
13	1	EDUCAT2:2	rsv_genus1090	6	EDUCAT2:2	EDUCAT2	0.1255	1	0	0.862907	0.616426	1.20794	EDUCAT2:2	EDUCAT2:2
13	1	EDUCAT2:3	rsv_genus1090	6	EDUCAT2:3	EDUCAT2	0.1255	1	0	0.6959	0.486049	0.996353	EDUCAT2:3	EDUCAT2:3
13	1	GENDER:1	rsv_genus1090	7	GENDER:1	GENDER	0.3926	1	0	1	1	1	GENDER:1	GENDER:1
13	1	GENDER:2	rsv_genus1090	7	GENDER:2	GENDER	0.3926	1	0	0.903517	0.71196	1.14661	GENDER:2	GENDER:2
13	1	takes rx for GERD:0	rsv_genus1090	8	takes rx for GERD:0	GERDFL	0.9164	1	0	1	1	1	takes rx for GERD:0	takes rx for GERD:0
13	1	takes rx for GERD:1	rsv_genus1090	8	takes rx for GERD:1	GERDFL	0.9164	1	0	0.980826	0.675798	1.42353	takes rx for GERD:1	takes rx for GERD:1
13	1	diabetes based on 2 lab variables and 3 diq questions:0	rsv_genus1090	9	diabetes based on 2 lab variables and 3 diq questions:0	NEWLABDIABETES	0.1964	1	0	1	1	1	diabetes based on 2 lab variables and 3 diq questions:0	diabetes based on 2 lab variables and 3 diq questions:0
13	1	diabetes based on 2 lab variables and 3 diq questions:1	rsv_genus1090	9	diabetes based on 2 lab variables and 3 diq questions:1	NEWLABDIABETES	0.1964	1	0	0.776547	0.525665	1.14717	diabetes based on 2 lab variables and 3 diq questions:1	diabetes based on 2 lab variables and 3 diq questions:1
13	1	LABHYPERTENSION:0	rsv_genus1090	10	LABHYPERTENSION:0	LABHYPERTENSION	0.2573	1	0	1	1	1	LABHYPERTENSION:0	LABHYPERTENSION:0
13	1	LABHYPERTENSION:1	rsv_genus1090	10	LABHYPERTENSION:1	LABHYPERTENSION	0.2573	1	0	1.13808	0.905779	1.42995	LABHYPERTENSION:1	LABHYPERTENSION:1
13	1	MARITAL2:1	rsv_genus1090	11	MARITAL2:1	MARITAL2	0.9066	1	0	1	1	1	MARITAL2:1	MARITAL2:1
13	1	MARITAL2:2	rsv_genus1090	11	MARITAL2:2	MARITAL2	0.9066	1	0	0.981078	0.736334	1.30717	MARITAL2:2	MARITAL2:2
13	1	MARITAL2:3	rsv_genus1090	11	MARITAL2:3	MARITAL2	0.9066	1	0	0.924273	0.605492	1.41089	MARITAL2:3	MARITAL2:3
13	1	NSMOKING2:1	rsv_genus1090	12	NSMOKING2:1	NSMOKING2	0.001	1	0	1	1	1	NSMOKING2:1	NSMOKING2:1
13	1	NSMOKING2:2	rsv_genus1090	12	NSMOKING2:2	NSMOKING2	0.001	1	0	1.05053	0.794988	1.38822	NSMOKING2:2	NSMOKING2:2
13	1	NSMOKING2:3	rsv_genus1090	12	NSMOKING2:3	NSMOKING2	0.001	1	0	1.96889	1.40339	2.76227	NSMOKING2:3	NSMOKING2:3
13	1	PERIO_ALL2:1	rsv_genus1090	13	PERIO_ALL2:1	PERIO_ALL2	0	1	1	1	1	1	PERIO_ALL2:1	PERIO_ALL2:1
13	1	PERIO_ALL2:2	rsv_genus1090	13	PERIO_ALL2:2	PERIO_ALL2	0	1	1	2.82285	1.75143	4.54969	PERIO_ALL2:2	PERIO_ALL2:2
13	1	PERIO_ALL2:3	rsv_genus1090	13	PERIO_ALL2:3	PERIO_ALL2	0	1	1	3.74427	2.64207	5.30628	PERIO_ALL2:3	PERIO_ALL2:3
13	1	PERIO_ALL2:4	rsv_genus1090	13	PERIO_ALL2:4	PERIO_ALL2	0	1	1	9.43734	5.90324	15.0872	PERIO_ALL2:4	PERIO_ALL2:4
13	1	PERIO_ALL2:77	rsv_genus1090	13	PERIO_ALL2:77	PERIO_ALL2	0	1	1	2.02401	1.0292	3.98042	PERIO_ALL2:77	PERIO_ALL2:77
13	1	PERIO_ALL2:88	rsv_genus1090	13	PERIO_ALL2:88	PERIO_ALL2	0	1	1	0.0979924	0.0282029	0.34048	PERIO_ALL2:88	PERIO_ALL2:88
13	1	PERIO_ALL2:99	rsv_genus1090	13	PERIO_ALL2:99	PERIO_ALL2	0	1	1	4.01401	2.41516	6.67132	PERIO_ALL2:99	PERIO_ALL2:99
13	1	POVERTY:1	rsv_genus1090	14	POVERTY:1	POVERTY	0.5388	1	0	1	1	1	POVERTY:1	POVERTY:1
13	1	POVERTY:2	rsv_genus1090	14	POVERTY:2	POVERTY	0.5388	1	0	1.17165	0.916668	1.49757	POVERTY:2	POVERTY:2
13	1	POVERTY:3	rsv_genus1090	14	POVERTY:3	POVERTY	0.5388	1	0	1.08345	0.706443	1.66166	POVERTY:3	POVERTY:3
13	1	POVERTY:4	rsv_genus1090	14	POVERTY:4	POVERTY	0.5388	1	0	0.950381	0.710175	1.27183	POVERTY:4	POVERTY:4
13	1	POVERTY:99	rsv_genus1090	14	POVERTY:99	POVERTY	0.5388	1	0	0.945666	0.645364	1.38571	POVERTY:99	POVERTY:99
13	1	RACECAT:1	rsv_genus1090	15	RACECAT:1	RACECAT	0.305	1	0	1.43683	0.996132	2.0725	RACECAT:1	RACECAT:1
13	1	RACECAT:2	rsv_genus1090	15	RACECAT:2	RACECAT	0.305	1	0	1.16822	0.785601	1.7372	RACECAT:2	RACECAT:2
13	1	RACECAT:3	rsv_genus1090	15	RACECAT:3	RACECAT	0.305	1	0	1	1	1	RACECAT:3	RACECAT:3
13	1	RACECAT:4	rsv_genus1090	15	RACECAT:4	RACECAT	0.305	1	0	1.17129	0.851454	1.61126	RACECAT:4	RACECAT:4
13	1	RACECAT:5	rsv_genus1090	15	RACECAT:5	RACECAT	0.305	1	0	1.51025	0.917672	2.48549	RACECAT:5	RACECAT:5
13	1	Intercept	rsv_genus1090	16	Intercept	INTERCEPT		1	1	0.00498172	0.000181531	0.136713	Intercept	Intercept
13	1	SPL5AGE2	rsv_genus1095	1	SPL5AGE2	EFFECT_1	0.1493	1	0	1.00068	0.999528	1.00184	SPL5AGE2	SPL5AGE2
13	1	SPL5AGE3	rsv_genus1095	1	SPL5AGE3	EFFECT_1	0.1493	1	0	0.999688	0.998364	1.00101	SPL5AGE3	SPL5AGE3
13	1	AGE	rsv_genus1095	1	AGE	EFFECT_1	0.1493	1	0	1.17538	0.980248	1.40935	AGE	AGE
13	1	SPL5AGE1	rsv_genus1095	1	SPL5AGE1	EFFECT_1	0.1493	1	0	0.999646	0.999174	1.00012	SPL5AGE1	SPL5AGE1
13	1	ALC_DK:0	rsv_genus1095	2	ALC_DK:0	ALC_DK	0.1086	1	0	1	1	1	ALC_DK:0	ALC_DK:0
13	1	ALC_DK:1	rsv_genus1095	2	ALC_DK:1	ALC_DK	0.1086	1	0	1.73923	1.01311	2.98578	ALC_DK:1	ALC_DK:1
13	1	ALC_DK:2	rsv_genus1095	2	ALC_DK:2	ALC_DK	0.1086	1	0	3.2516	1.36396	7.75158	ALC_DK:2	ALC_DK:2
13	1	ALC_DK:3	rsv_genus1095	2	ALC_DK:3	ALC_DK	0.1086	1	0	1.63462	1.02595	2.60439	ALC_DK:3	ALC_DK:3
13	1	ALC_DK:4	rsv_genus1095	2	ALC_DK:4	ALC_DK	0.1086	1	0	2.25776	0.951388	5.35793	ALC_DK:4	ALC_DK:4
13	1	ALC_DK:5	rsv_genus1095	2	ALC_DK:5	ALC_DK	0.1086	1	0	1.77747	0.826281	3.82362	ALC_DK:5	ALC_DK:5
13	1	ALC_DK:99	rsv_genus1095	2	ALC_DK:99	ALC_DK	0.1086	1	0	1.98199	0.956136	4.10849	ALC_DK:99	ALC_DK:99
13	1	takes rx for antibiotic:0	rsv_genus1095	3	takes rx for antibiotic:0	ANTIBIOFL	0.9839	1	0	1	1	1	takes rx for antibiotic:0	takes rx for antibiotic:0
13	1	takes rx for antibiotic:1	rsv_genus1095	3	takes rx for antibiotic:1	ANTIBIOFL	0.9839	1	0	1.01675	0.193794	5.33447	takes rx for antibiotic:1	takes rx for antibiotic:1
13	1	takes rx for antihyperlipidemic:0	rsv_genus1095	4	takes rx for antihyperlipidemic:0	ANTILIPFL	0.376	1	0	1	1	1	takes rx for antihyperlipidemic:0	takes rx for antihyperlipidemic:0
13	1	takes rx for antihyperlipidemic:1	rsv_genus1095	4	takes rx for antihyperlipidemic:1	ANTILIPFL	0.376	1	0	1.43504	0.632708	3.2548	takes rx for antihyperlipidemic:1	takes rx for antihyperlipidemic:1
13	1	BMI2:1	rsv_genus1095	5	BMI2:1	BMI2	0.64	1	0	0.806989	0.220643	2.95152	BMI2:1	BMI2:1
13	1	BMI2:2	rsv_genus1095	5	BMI2:2	BMI2	0.64	1	0	1	1	1	BMI2:2	BMI2:2
13	1	BMI2:3	rsv_genus1095	5	BMI2:3	BMI2	0.64	1	0	1.08236	0.652851	1.79443	BMI2:3	BMI2:3
13	1	BMI2:4	rsv_genus1095	5	BMI2:4	BMI2	0.64	1	0	0.937792	0.460109	1.9114	BMI2:4	BMI2:4
13	1	BMI2:5	rsv_genus1095	5	BMI2:5	BMI2	0.64	1	0	1.5591	0.864257	2.81259	BMI2:5	BMI2:5
13	1	EDUCAT2:1	rsv_genus1095	6	EDUCAT2:1	EDUCAT2	0.1587	1	0	1	1	1	EDUCAT2:1	EDUCAT2:1
13	1	EDUCAT2:2	rsv_genus1095	6	EDUCAT2:2	EDUCAT2	0.1587	1	0	1.1105	0.572572	2.15381	EDUCAT2:2	EDUCAT2:2
13	1	EDUCAT2:3	rsv_genus1095	6	EDUCAT2:3	EDUCAT2	0.1587	1	0	0.41618	0.167292	1.03535	EDUCAT2:3	EDUCAT2:3
13	1	GENDER:1	rsv_genus1095	7	GENDER:1	GENDER	0.4628	1	0	1	1	1	GENDER:1	GENDER:1
13	1	GENDER:2	rsv_genus1095	7	GENDER:2	GENDER	0.4628	1	0	1.37095	0.577835	3.25269	GENDER:2	GENDER:2
13	1	takes rx for GERD:0	rsv_genus1095	8	takes rx for GERD:0	GERDFL	0.175	1	0	1	1	1	takes rx for GERD:0	takes rx for GERD:0
13	1	takes rx for GERD:1	rsv_genus1095	8	takes rx for GERD:1	GERDFL	0.175	1	0	0.477595	0.161444	1.41285	takes rx for GERD:1	takes rx for GERD:1
13	1	diabetes based on 2 lab variables and 3 diq questions:0	rsv_genus1095	9	diabetes based on 2 lab variables and 3 diq questions:0	NEWLABDIABETES	0.2544	1	0	1	1	1	diabetes based on 2 lab variables and 3 diq questions:0	diabetes based on 2 lab variables and 3 diq questions:0
13	1	diabetes based on 2 lab variables and 3 diq questions:1	rsv_genus1095	9	diabetes based on 2 lab variables and 3 diq questions:1	NEWLABDIABETES	0.2544	1	0	1.67785	0.676879	4.15907	diabetes based on 2 lab variables and 3 diq questions:1	diabetes based on 2 lab variables and 3 diq questions:1
13	1	LABHYPERTENSION:0	rsv_genus1095	10	LABHYPERTENSION:0	LABHYPERTENSION	0.7083	1	0	1	1	1	LABHYPERTENSION:0	LABHYPERTENSION:0
13	1	LABHYPERTENSION:1	rsv_genus1095	10	LABHYPERTENSION:1	LABHYPERTENSION	0.7083	1	0	1.07976	0.713933	1.63305	LABHYPERTENSION:1	LABHYPERTENSION:1
13	1	MARITAL2:1	rsv_genus1095	11	MARITAL2:1	MARITAL2	0.8738	1	0	1	1	1	MARITAL2:1	MARITAL2:1
13	1	MARITAL2:2	rsv_genus1095	11	MARITAL2:2	MARITAL2	0.8738	1	0	0.931158	0.415054	2.08902	MARITAL2:2	MARITAL2:2
13	1	MARITAL2:3	rsv_genus1095	11	MARITAL2:3	MARITAL2	0.8738	1	0	0.824303	0.358024	1.89785	MARITAL2:3	MARITAL2:3
13	1	NSMOKING2:1	rsv_genus1095	12	NSMOKING2:1	NSMOKING2	0.0074	1	0	1	1	1	NSMOKING2:1	NSMOKING2:1
13	1	NSMOKING2:2	rsv_genus1095	12	NSMOKING2:2	NSMOKING2	0.0074	1	0	0.581173	0.24786	1.36271	NSMOKING2:2	NSMOKING2:2
13	1	NSMOKING2:3	rsv_genus1095	12	NSMOKING2:3	NSMOKING2	0.0074	1	0	0.549495	0.383229	0.787896	NSMOKING2:3	NSMOKING2:3
13	1	PERIO_ALL2:1	rsv_genus1095	13	PERIO_ALL2:1	PERIO_ALL2	0	1	1	1	1	1	PERIO_ALL2:1	PERIO_ALL2:1
13	1	PERIO_ALL2:2	rsv_genus1095	13	PERIO_ALL2:2	PERIO_ALL2	0	1	1	5.36356	2.13798	13.4556	PERIO_ALL2:2	PERIO_ALL2:2
13	1	PERIO_ALL2:3	rsv_genus1095	13	PERIO_ALL2:3	PERIO_ALL2	0	1	1	9.44324	4.07944	21.8596	PERIO_ALL2:3	PERIO_ALL2:3
13	1	PERIO_ALL2:4	rsv_genus1095	13	PERIO_ALL2:4	PERIO_ALL2	0	1	1	29.2413	12.0973	70.6816	PERIO_ALL2:4	PERIO_ALL2:4
13	1	PERIO_ALL2:77	rsv_genus1095	13	PERIO_ALL2:77	PERIO_ALL2	0	1	1	2.80309	0.540684	14.5322	PERIO_ALL2:77	PERIO_ALL2:77
13	1	PERIO_ALL2:88	rsv_genus1095	13	PERIO_ALL2:88	PERIO_ALL2	0	1	1	0.311485	0.0408197	2.37686	PERIO_ALL2:88	PERIO_ALL2:88
13	1	PERIO_ALL2:99	rsv_genus1095	13	PERIO_ALL2:99	PERIO_ALL2	0	1	1	19.7312	5.01145	77.6859	PERIO_ALL2:99	PERIO_ALL2:99
13	1	POVERTY:1	rsv_genus1095	14	POVERTY:1	POVERTY	0.0545	1	0	1	1	1	POVERTY:1	POVERTY:1
13	1	POVERTY:2	rsv_genus1095	14	POVERTY:2	POVERTY	0.0545	1	0	0.709476	0.414606	1.21406	POVERTY:2	POVERTY:2
13	1	POVERTY:3	rsv_genus1095	14	POVERTY:3	POVERTY	0.0545	1	0	0.564855	0.289793	1.101	POVERTY:3	POVERTY:3
13	1	POVERTY:4	rsv_genus1095	14	POVERTY:4	POVERTY	0.0545	1	0	1.26374	0.55505	2.87727	POVERTY:4	POVERTY:4
13	1	POVERTY:99	rsv_genus1095	14	POVERTY:99	POVERTY	0.0545	1	0	0.423587	0.18729	0.958009	POVERTY:99	POVERTY:99
13	1	RACECAT:1	rsv_genus1095	15	RACECAT:1	RACECAT	0.0111	1	0	3.94834	1.21074	12.8759	RACECAT:1	RACECAT:1
13	1	RACECAT:2	rsv_genus1095	15	RACECAT:2	RACECAT	0.0111	1	0	5.22981	1.89651	14.4217	RACECAT:2	RACECAT:2
13	1	RACECAT:3	rsv_genus1095	15	RACECAT:3	RACECAT	0.0111	1	0	1	1	1	RACECAT:3	RACECAT:3
13	1	RACECAT:4	rsv_genus1095	15	RACECAT:4	RACECAT	0.0111	1	0	3.88222	1.1722	12.8576	RACECAT:4	RACECAT:4
13	1	RACECAT:5	rsv_genus1095	15	RACECAT:5	RACECAT	0.0111	1	0	3.95708	1.50837	10.3811	RACECAT:5	RACECAT:5
13	1	Intercept	rsv_genus1095	16	Intercept	INTERCEPT		1	1	0.000142948	4.8e-07	0.0425275	Intercept	Intercept
13	1	SPL5AGE2	rsv_genus1096	1	SPL5AGE2	EFFECT_1	0.2491	1	0	0.999583	0.998193	1.00098	SPL5AGE2	SPL5AGE2
13	1	SPL5AGE3	rsv_genus1096	1	SPL5AGE3	EFFECT_1	0.2491	1	0	1.00087	0.999243	1.00249	SPL5AGE3	SPL5AGE3
13	1	AGE	rsv_genus1096	1	AGE	EFFECT_1	0.2491	1	0	1.2187	0.870056	1.70705	AGE	AGE
13	1	SPL5AGE1	rsv_genus1096	1	SPL5AGE1	EFFECT_1	0.2491	1	0	1.00004	0.999418	1.00066	SPL5AGE1	SPL5AGE1
13	1	ALC_DK:0	rsv_genus1096	2	ALC_DK:0	ALC_DK	0.0673	1	0	1	1	1	ALC_DK:0	ALC_DK:0
13	1	ALC_DK:1	rsv_genus1096	2	ALC_DK:1	ALC_DK	0.0673	1	0	0.503524	0.099455	2.54926	ALC_DK:1	ALC_DK:1
13	1	ALC_DK:2	rsv_genus1096	2	ALC_DK:2	ALC_DK	0.0673	1	0	0.818488	0.179235	3.73768	ALC_DK:2	ALC_DK:2
13	1	ALC_DK:3	rsv_genus1096	2	ALC_DK:3	ALC_DK	0.0673	1	0	0.349994	0.0573078	2.13751	ALC_DK:3	ALC_DK:3
13	1	ALC_DK:4	rsv_genus1096	2	ALC_DK:4	ALC_DK	0.0673	1	0	0.478821	0.0823689	2.78345	ALC_DK:4	ALC_DK:4
13	1	ALC_DK:5	rsv_genus1096	2	ALC_DK:5	ALC_DK	0.0673	1	0	0.457929	0.111042	1.88846	ALC_DK:5	ALC_DK:5
13	1	ALC_DK:99	rsv_genus1096	2	ALC_DK:99	ALC_DK	0.0673	1	0	0.287536	0.063289	1.30634	ALC_DK:99	ALC_DK:99
13	1	takes rx for antibiotic:0	rsv_genus1096	3	takes rx for antibiotic:0	ANTIBIOFL	0.2952	1	0	1	1	1	takes rx for antibiotic:0	takes rx for antibiotic:0
13	1	takes rx for antibiotic:1	rsv_genus1096	3	takes rx for antibiotic:1	ANTIBIOFL	0.2952	1	0	0.575691	0.200193	1.6555	takes rx for antibiotic:1	takes rx for antibiotic:1
13	1	takes rx for antihyperlipidemic:0	rsv_genus1096	4	takes rx for antihyperlipidemic:0	ANTILIPFL	0.9042	1	0	1	1	1	takes rx for antihyperlipidemic:0	takes rx for antihyperlipidemic:0
13	1	takes rx for antihyperlipidemic:1	rsv_genus1096	4	takes rx for antihyperlipidemic:1	ANTILIPFL	0.9042	1	0	1.07026	0.342483	3.34456	takes rx for antihyperlipidemic:1	takes rx for antihyperlipidemic:1
13	1	BMI2:1	rsv_genus1096	5	BMI2:1	BMI2	0.6431	1	0	1.115	0.155554	7.99216	BMI2:1	BMI2:1
13	1	BMI2:2	rsv_genus1096	5	BMI2:2	BMI2	0.6431	1	0	1	1	1	BMI2:2	BMI2:2
13	1	BMI2:3	rsv_genus1096	5	BMI2:3	BMI2	0.6431	1	0	0.909337	0.490004	1.68752	BMI2:3	BMI2:3
13	1	BMI2:4	rsv_genus1096	5	BMI2:4	BMI2	0.6431	1	0	0.527582	0.183771	1.51462	BMI2:4	BMI2:4
13	1	BMI2:5	rsv_genus1096	5	BMI2:5	BMI2	0.6431	1	0	0.791905	0.291617	2.15047	BMI2:5	BMI2:5
13	1	EDUCAT2:1	rsv_genus1096	6	EDUCAT2:1	EDUCAT2	0.9697	1	0	1	1	1	EDUCAT2:1	EDUCAT2:1
13	1	EDUCAT2:2	rsv_genus1096	6	EDUCAT2:2	EDUCAT2	0.9697	1	0	0.930388	0.358377	2.41539	EDUCAT2:2	EDUCAT2:2
13	1	EDUCAT2:3	rsv_genus1096	6	EDUCAT2:3	EDUCAT2	0.9697	1	0	1.01431	0.525975	1.95603	EDUCAT2:3	EDUCAT2:3
13	1	GENDER:1	rsv_genus1096	7	GENDER:1	GENDER	0.0007	1	0	1	1	1	GENDER:1	GENDER:1
13	1	GENDER:2	rsv_genus1096	7	GENDER:2	GENDER	0.0007	1	0	0.268879	0.131543	0.549598	GENDER:2	GENDER:2
13	1	takes rx for GERD:0	rsv_genus1096	8	takes rx for GERD:0	GERDFL	0.4657	1	0	1	1	1	takes rx for GERD:0	takes rx for GERD:0
13	1	takes rx for GERD:1	rsv_genus1096	8	takes rx for GERD:1	GERDFL	0.4657	1	0	0.560054	0.113299	2.76842	takes rx for GERD:1	takes rx for GERD:1
13	1	diabetes based on 2 lab variables and 3 diq questions:0	rsv_genus1096	9	diabetes based on 2 lab variables and 3 diq questions:0	NEWLABDIABETES	0.0233	1	0	1	1	1	diabetes based on 2 lab variables and 3 diq questions:0	diabetes based on 2 lab variables and 3 diq questions:0
13	1	diabetes based on 2 lab variables and 3 diq questions:1	rsv_genus1096	9	diabetes based on 2 lab variables and 3 diq questions:1	NEWLABDIABETES	0.0233	1	0	0.356456	0.147541	0.861194	diabetes based on 2 lab variables and 3 diq questions:1	diabetes based on 2 lab variables and 3 diq questions:1
13	1	LABHYPERTENSION:0	rsv_genus1096	10	LABHYPERTENSION:0	LABHYPERTENSION	0.1004	1	0	1	1	1	LABHYPERTENSION:0	LABHYPERTENSION:0
13	1	LABHYPERTENSION:1	rsv_genus1096	10	LABHYPERTENSION:1	LABHYPERTENSION	0.1004	1	0	1.90691	0.87689	4.14681	LABHYPERTENSION:1	LABHYPERTENSION:1
13	1	MARITAL2:1	rsv_genus1096	11	MARITAL2:1	MARITAL2	0.0245	1	0	1	1	1	MARITAL2:1	MARITAL2:1
13	1	MARITAL2:2	rsv_genus1096	11	MARITAL2:2	MARITAL2	0.0245	1	0	0.444178	0.145682	1.35427	MARITAL2:2	MARITAL2:2
13	1	MARITAL2:3	rsv_genus1096	11	MARITAL2:3	MARITAL2	0.0245	1	0	1.28362	0.346073	4.76105	MARITAL2:3	MARITAL2:3
13	1	NSMOKING2:1	rsv_genus1096	12	NSMOKING2:1	NSMOKING2	0.4344	1	0	1	1	1	NSMOKING2:1	NSMOKING2:1
13	1	NSMOKING2:2	rsv_genus1096	12	NSMOKING2:2	NSMOKING2	0.4344	1	0	1.32377	0.487137	3.59725	NSMOKING2:2	NSMOKING2:2
13	1	NSMOKING2:3	rsv_genus1096	12	NSMOKING2:3	NSMOKING2	0.4344	1	0	2.13471	0.655433	6.95262	NSMOKING2:3	NSMOKING2:3
13	1	PERIO_ALL2:1	rsv_genus1096	13	PERIO_ALL2:1	PERIO_ALL2	0.0002	1	1	1	1	1	PERIO_ALL2:1	PERIO_ALL2:1
13	1	PERIO_ALL2:2	rsv_genus1096	13	PERIO_ALL2:2	PERIO_ALL2	0.0002	1	1	0.588482	0.171676	2.01724	PERIO_ALL2:2	PERIO_ALL2:2
13	1	PERIO_ALL2:3	rsv_genus1096	13	PERIO_ALL2:3	PERIO_ALL2	0.0002	1	1	1.17756	0.47293	2.93202	PERIO_ALL2:3	PERIO_ALL2:3
13	1	PERIO_ALL2:4	rsv_genus1096	13	PERIO_ALL2:4	PERIO_ALL2	0.0002	1	1	0.465549	0.140914	1.53808	PERIO_ALL2:4	PERIO_ALL2:4
13	1	PERIO_ALL2:77	rsv_genus1096	13	PERIO_ALL2:77	PERIO_ALL2	0.0002	1	1	14.8087	0.691462	317.151	PERIO_ALL2:77	PERIO_ALL2:77
13	1	PERIO_ALL2:88	rsv_genus1096	13	PERIO_ALL2:88	PERIO_ALL2	0.0002	1	1	0.13828	0.0187373	1.0205	PERIO_ALL2:88	PERIO_ALL2:88
13	1	PERIO_ALL2:99	rsv_genus1096	13	PERIO_ALL2:99	PERIO_ALL2	0.0002	1	1	4.90092	1.69453	14.1744	PERIO_ALL2:99	PERIO_ALL2:99
13	1	POVERTY:1	rsv_genus1096	14	POVERTY:1	POVERTY	0.079	1	0	1	1	1	POVERTY:1	POVERTY:1
13	1	POVERTY:2	rsv_genus1096	14	POVERTY:2	POVERTY	0.079	1	0	0.673573	0.214856	2.11165	POVERTY:2	POVERTY:2
13	1	POVERTY:3	rsv_genus1096	14	POVERTY:3	POVERTY	0.079	1	0	1.51665	0.566647	4.05936	POVERTY:3	POVERTY:3
13	1	POVERTY:4	rsv_genus1096	14	POVERTY:4	POVERTY	0.079	1	0	0.607571	0.194835	1.89464	POVERTY:4	POVERTY:4
13	1	POVERTY:99	rsv_genus1096	14	POVERTY:99	POVERTY	0.079	1	0	2.49374	0.563499	11.0359	POVERTY:99	POVERTY:99
13	1	RACECAT:1	rsv_genus1096	15	RACECAT:1	RACECAT	0.1224	1	0	0.326584	0.0967239	1.1027	RACECAT:1	RACECAT:1
13	1	RACECAT:2	rsv_genus1096	15	RACECAT:2	RACECAT	0.1224	1	0	0.405698	0.113534	1.44971	RACECAT:2	RACECAT:2
13	1	RACECAT:3	rsv_genus1096	15	RACECAT:3	RACECAT	0.1224	1	0	1	1	1	RACECAT:3	RACECAT:3
13	1	RACECAT:4	rsv_genus1096	15	RACECAT:4	RACECAT	0.1224	1	0	0.59864	0.287608	1.24603	RACECAT:4	RACECAT:4
13	1	RACECAT:5	rsv_genus1096	15	RACECAT:5	RACECAT	0.1224	1	0	0.800229	0.15589	4.10781	RACECAT:5	RACECAT:5
13	1	Intercept	rsv_genus1096	16	Intercept	INTERCEPT		1	1	0.000184492	2.25e-08	1.51408	Intercept	Intercept
13	1	SPL5AGE2	rsv_genus1097	1	SPL5AGE2	EFFECT_1	0.4212	1	0	0.999777	0.998914	1.00064	SPL5AGE2	SPL5AGE2
13	1	SPL5AGE3	rsv_genus1097	1	SPL5AGE3	EFFECT_1	0.4212	1	0	1.0005	0.999478	1.00152	SPL5AGE3	SPL5AGE3
13	1	AGE	rsv_genus1097	1	AGE	EFFECT_1	0.4212	1	0	1.03873	0.923954	1.16776	AGE	AGE
13	1	SPL5AGE1	rsv_genus1097	1	SPL5AGE1	EFFECT_1	0.4212	1	0	1.00003	0.999686	1.00038	SPL5AGE1	SPL5AGE1
13	1	ALC_DK:0	rsv_genus1097	2	ALC_DK:0	ALC_DK	0.1121	1	0	1	1	1	ALC_DK:0	ALC_DK:0
13	1	ALC_DK:1	rsv_genus1097	2	ALC_DK:1	ALC_DK	0.1121	1	0	1.382	0.71255	2.68042	ALC_DK:1	ALC_DK:1
13	1	ALC_DK:2	rsv_genus1097	2	ALC_DK:2	ALC_DK	0.1121	1	0	1.18978	0.730931	1.93666	ALC_DK:2	ALC_DK:2
13	1	ALC_DK:3	rsv_genus1097	2	ALC_DK:3	ALC_DK	0.1121	1	0	0.809548	0.545436	1.20155	ALC_DK:3	ALC_DK:3
13	1	ALC_DK:4	rsv_genus1097	2	ALC_DK:4	ALC_DK	0.1121	1	0	0.645656	0.282476	1.47578	ALC_DK:4	ALC_DK:4
13	1	ALC_DK:5	rsv_genus1097	2	ALC_DK:5	ALC_DK	0.1121	1	0	1.52097	0.708864	3.26347	ALC_DK:5	ALC_DK:5
13	1	ALC_DK:99	rsv_genus1097	2	ALC_DK:99	ALC_DK	0.1121	1	0	0.83343	0.453237	1.53254	ALC_DK:99	ALC_DK:99
13	1	takes rx for antibiotic:0	rsv_genus1097	3	takes rx for antibiotic:0	ANTIBIOFL	0.7469	1	0	1	1	1	takes rx for antibiotic:0	takes rx for antibiotic:0
13	1	takes rx for antibiotic:1	rsv_genus1097	3	takes rx for antibiotic:1	ANTIBIOFL	0.7469	1	0	1.19369	0.394642	3.61062	takes rx for antibiotic:1	takes rx for antibiotic:1
13	1	takes rx for antihyperlipidemic:0	rsv_genus1097	4	takes rx for antihyperlipidemic:0	ANTILIPFL	0.2823	1	0	1	1	1	takes rx for antihyperlipidemic:0	takes rx for antihyperlipidemic:0
13	1	takes rx for antihyperlipidemic:1	rsv_genus1097	4	takes rx for antihyperlipidemic:1	ANTILIPFL	0.2823	1	0	1.6069	0.664648	3.88497	takes rx for antihyperlipidemic:1	takes rx for antihyperlipidemic:1
13	1	BMI2:1	rsv_genus1097	5	BMI2:1	BMI2	0.1699	1	0	0.9833	0.403645	2.39537	BMI2:1	BMI2:1
13	1	BMI2:2	rsv_genus1097	5	BMI2:2	BMI2	0.1699	1	0	1	1	1	BMI2:2	BMI2:2
13	1	BMI2:3	rsv_genus1097	5	BMI2:3	BMI2	0.1699	1	0	1.78429	1.07504	2.96146	BMI2:3	BMI2:3
13	1	BMI2:4	rsv_genus1097	5	BMI2:4	BMI2	0.1699	1	0	1.28846	0.7554	2.19767	BMI2:4	BMI2:4
13	1	BMI2:5	rsv_genus1097	5	BMI2:5	BMI2	0.1699	1	0	1.55478	0.969028	2.49461	BMI2:5	BMI2:5
13	1	EDUCAT2:1	rsv_genus1097	6	EDUCAT2:1	EDUCAT2	0.0033	1	0	1	1	1	EDUCAT2:1	EDUCAT2:1
13	1	EDUCAT2:2	rsv_genus1097	6	EDUCAT2:2	EDUCAT2	0.0033	1	0	0.547015	0.364279	0.821419	EDUCAT2:2	EDUCAT2:2
13	1	EDUCAT2:3	rsv_genus1097	6	EDUCAT2:3	EDUCAT2	0.0033	1	0	0.503724	0.339986	0.746319	EDUCAT2:3	EDUCAT2:3
13	1	GENDER:1	rsv_genus1097	7	GENDER:1	GENDER	0.3791	1	0	1	1	1	GENDER:1	GENDER:1
13	1	GENDER:2	rsv_genus1097	7	GENDER:2	GENDER	0.3791	1	0	0.877554	0.651365	1.18229	GENDER:2	GENDER:2
13	1	takes rx for GERD:0	rsv_genus1097	8	takes rx for GERD:0	GERDFL	0.0025	1	0	1	1	1	takes rx for GERD:0	takes rx for GERD:0
13	1	takes rx for GERD:1	rsv_genus1097	8	takes rx for GERD:1	GERDFL	0.0025	1	0	0.388344	0.215832	0.698742	takes rx for GERD:1	takes rx for GERD:1
13	1	diabetes based on 2 lab variables and 3 diq questions:0	rsv_genus1097	9	diabetes based on 2 lab variables and 3 diq questions:0	NEWLABDIABETES	0.0269	1	0	1	1	1	diabetes based on 2 lab variables and 3 diq questions:0	diabetes based on 2 lab variables and 3 diq questions:0
13	1	diabetes based on 2 lab variables and 3 diq questions:1	rsv_genus1097	9	diabetes based on 2 lab variables and 3 diq questions:1	NEWLABDIABETES	0.0269	1	0	0.485185	0.257052	0.915784	diabetes based on 2 lab variables and 3 diq questions:1	diabetes based on 2 lab variables and 3 diq questions:1
13	1	LABHYPERTENSION:0	rsv_genus1097	10	LABHYPERTENSION:0	LABHYPERTENSION	0.0139	1	0	1	1	1	LABHYPERTENSION:0	LABHYPERTENSION:0
13	1	LABHYPERTENSION:1	rsv_genus1097	10	LABHYPERTENSION:1	LABHYPERTENSION	0.0139	1	0	0.625854	0.433602	0.903346	LABHYPERTENSION:1	LABHYPERTENSION:1
13	1	MARITAL2:1	rsv_genus1097	11	MARITAL2:1	MARITAL2	0.0728	1	0	1	1	1	MARITAL2:1	MARITAL2:1
13	1	MARITAL2:2	rsv_genus1097	11	MARITAL2:2	MARITAL2	0.0728	1	0	0.672383	0.470262	0.961375	MARITAL2:2	MARITAL2:2
13	1	MARITAL2:3	rsv_genus1097	11	MARITAL2:3	MARITAL2	0.0728	1	0	0.673174	0.353663	1.28134	MARITAL2:3	MARITAL2:3
13	1	NSMOKING2:1	rsv_genus1097	12	NSMOKING2:1	NSMOKING2	0.3359	1	0	1	1	1	NSMOKING2:1	NSMOKING2:1
13	1	NSMOKING2:2	rsv_genus1097	12	NSMOKING2:2	NSMOKING2	0.3359	1	0	0.683755	0.408262	1.14515	NSMOKING2:2	NSMOKING2:2
13	1	NSMOKING2:3	rsv_genus1097	12	NSMOKING2:3	NSMOKING2	0.3359	1	0	0.996378	0.630327	1.57501	NSMOKING2:3	NSMOKING2:3
13	1	PERIO_ALL2:1	rsv_genus1097	13	PERIO_ALL2:1	PERIO_ALL2	0	1	1	1	1	1	PERIO_ALL2:1	PERIO_ALL2:1
13	1	PERIO_ALL2:2	rsv_genus1097	13	PERIO_ALL2:2	PERIO_ALL2	0	1	1	2.95728	1.27658	6.8507	PERIO_ALL2:2	PERIO_ALL2:2
13	1	PERIO_ALL2:3	rsv_genus1097	13	PERIO_ALL2:3	PERIO_ALL2	0	1	1	4.57639	2.50729	8.35297	PERIO_ALL2:3	PERIO_ALL2:3
13	1	PERIO_ALL2:4	rsv_genus1097	13	PERIO_ALL2:4	PERIO_ALL2	0	1	1	6.50224	3.57138	11.8383	PERIO_ALL2:4	PERIO_ALL2:4
13	1	PERIO_ALL2:77	rsv_genus1097	13	PERIO_ALL2:77	PERIO_ALL2	0	1	1	2.30916	0.825305	6.46088	PERIO_ALL2:77	PERIO_ALL2:77
13	1	PERIO_ALL2:88	rsv_genus1097	13	PERIO_ALL2:88	PERIO_ALL2	0	1	1	0.104608	0.0182387	0.599973	PERIO_ALL2:88	PERIO_ALL2:88
13	1	PERIO_ALL2:99	rsv_genus1097	13	PERIO_ALL2:99	PERIO_ALL2	0	1	1	5.73501	2.24119	14.6754	PERIO_ALL2:99	PERIO_ALL2:99
13	1	POVERTY:1	rsv_genus1097	14	POVERTY:1	POVERTY	0.0011	1	0	1	1	1	POVERTY:1	POVERTY:1
13	1	POVERTY:2	rsv_genus1097	14	POVERTY:2	POVERTY	0.0011	1	0	1.63862	0.830434	3.23336	POVERTY:2	POVERTY:2
13	1	POVERTY:3	rsv_genus1097	14	POVERTY:3	POVERTY	0.0011	1	0	1.28177	0.585908	2.80408	POVERTY:3	POVERTY:3
13	1	POVERTY:4	rsv_genus1097	14	POVERTY:4	POVERTY	0.0011	1	0	0.925605	0.559406	1.53153	POVERTY:4	POVERTY:4
13	1	POVERTY:99	rsv_genus1097	14	POVERTY:99	POVERTY	0.0011	1	0	0.43887	0.231941	0.830413	POVERTY:99	POVERTY:99
13	1	RACECAT:1	rsv_genus1097	15	RACECAT:1	RACECAT	0.0224	1	0	1.33973	0.681604	2.63333	RACECAT:1	RACECAT:1
13	1	RACECAT:2	rsv_genus1097	15	RACECAT:2	RACECAT	0.0224	1	0	0.940608	0.493433	1.79304	RACECAT:2	RACECAT:2
13	1	RACECAT:3	rsv_genus1097	15	RACECAT:3	RACECAT	0.0224	1	0	1	1	1	RACECAT:3	RACECAT:3
13	1	RACECAT:4	rsv_genus1097	15	RACECAT:4	RACECAT	0.0224	1	0	1.53625	1.06458	2.21689	RACECAT:4	RACECAT:4
13	1	RACECAT:5	rsv_genus1097	15	RACECAT:5	RACECAT	0.0224	1	0	1.00108	0.391413	2.56039	RACECAT:5	RACECAT:5
13	1	Intercept	rsv_genus1097	16	Intercept	INTERCEPT		1	1	0.0376001	0.00228389	0.619019	Intercept	Intercept
13	1	SPL5AGE2	rsv_genus1133	1	SPL5AGE2	EFFECT_1	0.316	1	0	1.00004	0.999906	1.00018	SPL5AGE2	SPL5AGE2
13	1	SPL5AGE3	rsv_genus1133	1	SPL5AGE3	EFFECT_1	0.316	1	0	1.00001	0.999838	1.00018	SPL5AGE3	SPL5AGE3
13	1	AGE	rsv_genus1133	1	AGE	EFFECT_1	0.316	1	0	1.01391	0.992177	1.03612	AGE	AGE
13	1	SPL5AGE1	rsv_genus1133	1	SPL5AGE1	EFFECT_1	0.316	1	0	0.999972	0.999916	1.00003	SPL5AGE1	SPL5AGE1
13	1	ALC_DK:0	rsv_genus1133	2	ALC_DK:0	ALC_DK	0.0087	1	0	1	1	1	ALC_DK:0	ALC_DK:0
13	1	ALC_DK:1	rsv_genus1133	2	ALC_DK:1	ALC_DK	0.0087	1	0	0.993876	0.848961	1.16353	ALC_DK:1	ALC_DK:1
13	1	ALC_DK:2	rsv_genus1133	2	ALC_DK:2	ALC_DK	0.0087	1	0	1.04346	0.898954	1.21119	ALC_DK:2	ALC_DK:2
13	1	ALC_DK:3	rsv_genus1133	2	ALC_DK:3	ALC_DK	0.0087	1	0	1.11807	0.974851	1.28232	ALC_DK:3	ALC_DK:3
13	1	ALC_DK:4	rsv_genus1133	2	ALC_DK:4	ALC_DK	0.0087	1	0	1.23638	0.998262	1.5313	ALC_DK:4	ALC_DK:4
13	1	ALC_DK:5	rsv_genus1133	2	ALC_DK:5	ALC_DK	0.0087	1	0	1.15562	0.969135	1.37798	ALC_DK:5	ALC_DK:5
13	1	ALC_DK:99	rsv_genus1133	2	ALC_DK:99	ALC_DK	0.0087	1	0	0.945018	0.793701	1.12518	ALC_DK:99	ALC_DK:99
13	1	takes rx for antibiotic:0	rsv_genus1133	3	takes rx for antibiotic:0	ANTIBIOFL	0.5101	1	0	1	1	1	takes rx for antibiotic:0	takes rx for antibiotic:0
13	1	takes rx for antibiotic:1	rsv_genus1133	3	takes rx for antibiotic:1	ANTIBIOFL	0.5101	1	0	0.932001	0.751571	1.15575	takes rx for antibiotic:1	takes rx for antibiotic:1
13	1	takes rx for antihyperlipidemic:0	rsv_genus1133	4	takes rx for antihyperlipidemic:0	ANTILIPFL	0.3176	1	0	1	1	1	takes rx for antihyperlipidemic:0	takes rx for antihyperlipidemic:0
13	1	takes rx for antihyperlipidemic:1	rsv_genus1133	4	takes rx for antihyperlipidemic:1	ANTILIPFL	0.3176	1	0	0.946368	0.847358	1.05695	takes rx for antihyperlipidemic:1	takes rx for antihyperlipidemic:1
13	1	BMI2:1	rsv_genus1133	5	BMI2:1	BMI2	0.8704	1	0	0.97913	0.805299	1.19048	BMI2:1	BMI2:1
13	1	BMI2:2	rsv_genus1133	5	BMI2:2	BMI2	0.8704	1	0	1	1	1	BMI2:2	BMI2:2
13	1	BMI2:3	rsv_genus1133	5	BMI2:3	BMI2	0.8704	1	0	1.0076	0.920689	1.10271	BMI2:3	BMI2:3
13	1	BMI2:4	rsv_genus1133	5	BMI2:4	BMI2	0.8704	1	0	0.993044	0.890263	1.10769	BMI2:4	BMI2:4
13	1	BMI2:5	rsv_genus1133	5	BMI2:5	BMI2	0.8704	1	0	1.03791	0.929842	1.15853	BMI2:5	BMI2:5
13	1	EDUCAT2:1	rsv_genus1133	6	EDUCAT2:1	EDUCAT2	0.0953	1	0	1	1	1	EDUCAT2:1	EDUCAT2:1
13	1	EDUCAT2:2	rsv_genus1133	6	EDUCAT2:2	EDUCAT2	0.0953	1	0	0.976369	0.883453	1.07906	EDUCAT2:2	EDUCAT2:2
13	1	EDUCAT2:3	rsv_genus1133	6	EDUCAT2:3	EDUCAT2	0.0953	1	0	0.887335	0.796333	0.988736	EDUCAT2:3	EDUCAT2:3
13	1	GENDER:1	rsv_genus1133	7	GENDER:1	GENDER	0.7068	1	0	1	1	1	GENDER:1	GENDER:1
13	1	GENDER:2	rsv_genus1133	7	GENDER:2	GENDER	0.7068	1	0	1.01631	0.931889	1.10837	GENDER:2	GENDER:2
13	1	takes rx for GERD:0	rsv_genus1133	8	takes rx for GERD:0	GERDFL	0.7846	1	0	1	1	1	takes rx for GERD:0	takes rx for GERD:0
13	1	takes rx for GERD:1	rsv_genus1133	8	takes rx for GERD:1	GERDFL	0.7846	1	0	1.01541	0.906961	1.13684	takes rx for GERD:1	takes rx for GERD:1
13	1	diabetes based on 2 lab variables and 3 diq questions:0	rsv_genus1133	9	diabetes based on 2 lab variables and 3 diq questions:0	NEWLABDIABETES	0.8553	1	0	1	1	1	diabetes based on 2 lab variables and 3 diq questions:0	diabetes based on 2 lab variables and 3 diq questions:0
13	1	diabetes based on 2 lab variables and 3 diq questions:1	rsv_genus1133	9	diabetes based on 2 lab variables and 3 diq questions:1	NEWLABDIABETES	0.8553	1	0	0.98797	0.864097	1.1296	diabetes based on 2 lab variables and 3 diq questions:1	diabetes based on 2 lab variables and 3 diq questions:1
13	1	LABHYPERTENSION:0	rsv_genus1133	10	LABHYPERTENSION:0	LABHYPERTENSION	0.0463	1	0	1	1	1	LABHYPERTENSION:0	LABHYPERTENSION:0
13	1	LABHYPERTENSION:1	rsv_genus1133	10	LABHYPERTENSION:1	LABHYPERTENSION	0.0463	1	0	0.916728	0.841679	0.998468	LABHYPERTENSION:1	LABHYPERTENSION:1
13	1	MARITAL2:1	rsv_genus1133	11	MARITAL2:1	MARITAL2	0.8967	1	0	1	1	1	MARITAL2:1	MARITAL2:1
13	1	MARITAL2:2	rsv_genus1133	11	MARITAL2:2	MARITAL2	0.8967	1	0	1.00042	0.883461	1.13287	MARITAL2:2	MARITAL2:2
13	1	MARITAL2:3	rsv_genus1133	11	MARITAL2:3	MARITAL2	0.8967	1	0	0.972957	0.824666	1.14791	MARITAL2:3	MARITAL2:3
13	1	NSMOKING2:1	rsv_genus1133	12	NSMOKING2:1	NSMOKING2	0.5292	1	0	1	1	1	NSMOKING2:1	NSMOKING2:1
13	1	NSMOKING2:2	rsv_genus1133	12	NSMOKING2:2	NSMOKING2	0.5292	1	0	0.944347	0.851877	1.04685	NSMOKING2:2	NSMOKING2:2
13	1	NSMOKING2:3	rsv_genus1133	12	NSMOKING2:3	NSMOKING2	0.5292	1	0	0.99397	0.906984	1.0893	NSMOKING2:3	NSMOKING2:3
13	1	PERIO_ALL2:1	rsv_genus1133	13	PERIO_ALL2:1	PERIO_ALL2	0	1	1	1	1	1	PERIO_ALL2:1	PERIO_ALL2:1
13	1	PERIO_ALL2:2	rsv_genus1133	13	PERIO_ALL2:2	PERIO_ALL2	0	1	1	1.04031	0.919393	1.17712	PERIO_ALL2:2	PERIO_ALL2:2
13	1	PERIO_ALL2:3	rsv_genus1133	13	PERIO_ALL2:3	PERIO_ALL2	0	1	1	1.17976	1.0358	1.34374	PERIO_ALL2:3	PERIO_ALL2:3
13	1	PERIO_ALL2:4	rsv_genus1133	13	PERIO_ALL2:4	PERIO_ALL2	0	1	1	1.56968	1.33469	1.84605	PERIO_ALL2:4	PERIO_ALL2:4
13	1	PERIO_ALL2:77	rsv_genus1133	13	PERIO_ALL2:77	PERIO_ALL2	0	1	1	1.03592	0.91006	1.17919	PERIO_ALL2:77	PERIO_ALL2:77
13	1	PERIO_ALL2:88	rsv_genus1133	13	PERIO_ALL2:88	PERIO_ALL2	0	1	1	0.486445	0.360869	0.655718	PERIO_ALL2:88	PERIO_ALL2:88
13	1	PERIO_ALL2:99	rsv_genus1133	13	PERIO_ALL2:99	PERIO_ALL2	0	1	1	1.14666	0.953101	1.37953	PERIO_ALL2:99	PERIO_ALL2:99
13	1	POVERTY:1	rsv_genus1133	14	POVERTY:1	POVERTY	0.841	1	0	1	1	1	POVERTY:1	POVERTY:1
13	1	POVERTY:2	rsv_genus1133	14	POVERTY:2	POVERTY	0.841	1	0	1.04994	0.936955	1.17655	POVERTY:2	POVERTY:2
13	1	POVERTY:3	rsv_genus1133	14	POVERTY:3	POVERTY	0.841	1	0	1.05938	0.912502	1.2299	POVERTY:3	POVERTY:3
13	1	POVERTY:4	rsv_genus1133	14	POVERTY:4	POVERTY	0.841	1	0	1.0376	0.905338	1.18919	POVERTY:4	POVERTY:4
13	1	POVERTY:99	rsv_genus1133	14	POVERTY:99	POVERTY	0.841	1	0	0.962976	0.81069	1.14387	POVERTY:99	POVERTY:99
13	1	RACECAT:1	rsv_genus1133	15	RACECAT:1	RACECAT	0.0184	1	0	0.962937	0.870958	1.06463	RACECAT:1	RACECAT:1
13	1	RACECAT:2	rsv_genus1133	15	RACECAT:2	RACECAT	0.0184	1	0	0.826825	0.732057	0.933861	RACECAT:2	RACECAT:2
13	1	RACECAT:3	rsv_genus1133	15	RACECAT:3	RACECAT	0.0184	1	0	1	1	1	RACECAT:3	RACECAT:3
13	1	RACECAT:4	rsv_genus1133	15	RACECAT:4	RACECAT	0.0184	1	0	0.996005	0.896183	1.10695	RACECAT:4	RACECAT:4
13	1	RACECAT:5	rsv_genus1133	15	RACECAT:5	RACECAT	0.0184	1	0	1.00739	0.881571	1.15116	RACECAT:5	RACECAT:5
13	1	Intercept	rsv_genus1133	16	Intercept	INTERCEPT		1	1	27.8652	15.7743	49.2237	Intercept	Intercept
13	1	SPL5AGE2	rsv_genus1137	1	SPL5AGE2	EFFECT_1	0.0001	1	1	1.0005	0.999256	1.00175	SPL5AGE2	SPL5AGE2
13	1	SPL5AGE3	rsv_genus1137	1	SPL5AGE3	EFFECT_1	0.0001	1	1	1.00016	0.998148	1.00219	SPL5AGE3	SPL5AGE3
13	1	AGE	rsv_genus1137	1	AGE	EFFECT_1	0.0001	1	1	1.14061	0.998472	1.30298	AGE	AGE
13	1	SPL5AGE1	rsv_genus1137	1	SPL5AGE1	EFFECT_1	0.0001	1	1	0.999651	0.999205	1.0001	SPL5AGE1	SPL5AGE1
13	1	ALC_DK:0	rsv_genus1137	2	ALC_DK:0	ALC_DK	0.0004	1	0	1	1	1	ALC_DK:0	ALC_DK:0
13	1	ALC_DK:1	rsv_genus1137	2	ALC_DK:1	ALC_DK	0.0004	1	0	0.669791	0.167259	2.68219	ALC_DK:1	ALC_DK:1
13	1	ALC_DK:2	rsv_genus1137	2	ALC_DK:2	ALC_DK	0.0004	1	0	2.42324	0.902065	6.5096	ALC_DK:2	ALC_DK:2
13	1	ALC_DK:3	rsv_genus1137	2	ALC_DK:3	ALC_DK	0.0004	1	0	2.52076	0.970538	6.54714	ALC_DK:3	ALC_DK:3
13	1	ALC_DK:4	rsv_genus1137	2	ALC_DK:4	ALC_DK	0.0004	1	0	3.25453	0.72849	14.5396	ALC_DK:4	ALC_DK:4
13	1	ALC_DK:5	rsv_genus1137	2	ALC_DK:5	ALC_DK	0.0004	1	0	2.31042	0.683611	7.8086	ALC_DK:5	ALC_DK:5
13	1	ALC_DK:99	rsv_genus1137	2	ALC_DK:99	ALC_DK	0.0004	1	0	1.80838	0.592744	5.51712	ALC_DK:99	ALC_DK:99
13	1	takes rx for antibiotic:0	rsv_genus1137	3	takes rx for antibiotic:0	ANTIBIOFL	0.0753	1	0	1	1	1	takes rx for antibiotic:0	takes rx for antibiotic:0
13	1	takes rx for antibiotic:1	rsv_genus1137	3	takes rx for antibiotic:1	ANTIBIOFL	0.0753	1	0	0.218294	0.0404507	1.17803	takes rx for antibiotic:1	takes rx for antibiotic:1
13	1	takes rx for antihyperlipidemic:0	rsv_genus1137	4	takes rx for antihyperlipidemic:0	ANTILIPFL	0.0001	1	1	1	1	1	takes rx for antihyperlipidemic:0	takes rx for antihyperlipidemic:0
13	1	takes rx for antihyperlipidemic:1	rsv_genus1137	4	takes rx for antihyperlipidemic:1	ANTILIPFL	0.0001	1	1	0.00749519	0.000823575	0.0682122	takes rx for antihyperlipidemic:1	takes rx for antihyperlipidemic:1
13	1	BMI2:1	rsv_genus1137	5	BMI2:1	BMI2	0.1456	1	0	0.192769	0.0501265	0.741323	BMI2:1	BMI2:1
13	1	BMI2:2	rsv_genus1137	5	BMI2:2	BMI2	0.1456	1	0	1	1	1	BMI2:2	BMI2:2
13	1	BMI2:3	rsv_genus1137	5	BMI2:3	BMI2	0.1456	1	0	0.748928	0.344769	1.62687	BMI2:3	BMI2:3
13	1	BMI2:4	rsv_genus1137	5	BMI2:4	BMI2	0.1456	1	0	0.561698	0.22987	1.37253	BMI2:4	BMI2:4
13	1	BMI2:5	rsv_genus1137	5	BMI2:5	BMI2	0.1456	1	0	0.613584	0.219942	1.71174	BMI2:5	BMI2:5
13	1	EDUCAT2:1	rsv_genus1137	6	EDUCAT2:1	EDUCAT2	0.016	1	0	1	1	1	EDUCAT2:1	EDUCAT2:1
13	1	EDUCAT2:2	rsv_genus1137	6	EDUCAT2:2	EDUCAT2	0.016	1	0	1.30083	0.695759	2.43212	EDUCAT2:2	EDUCAT2:2
13	1	EDUCAT2:3	rsv_genus1137	6	EDUCAT2:3	EDUCAT2	0.016	1	0	0.328288	0.140485	0.767146	EDUCAT2:3	EDUCAT2:3
13	1	GENDER:1	rsv_genus1137	7	GENDER:1	GENDER	0.4826	1	0	1	1	1	GENDER:1	GENDER:1
13	1	GENDER:2	rsv_genus1137	7	GENDER:2	GENDER	0.4826	1	0	0.817371	0.458686	1.45654	GENDER:2	GENDER:2
13	1	takes rx for GERD:0	rsv_genus1137	8	takes rx for GERD:0	GERDFL	0.6265	1	0	1	1	1	takes rx for GERD:0	takes rx for GERD:0
13	1	takes rx for GERD:1	rsv_genus1137	8	takes rx for GERD:1	GERDFL	0.6265	1	0	1.53128	0.262148	8.94467	takes rx for GERD:1	takes rx for GERD:1
13	1	diabetes based on 2 lab variables and 3 diq questions:0	rsv_genus1137	9	diabetes based on 2 lab variables and 3 diq questions:0	NEWLABDIABETES	0.6881	1	0	1	1	1	diabetes based on 2 lab variables and 3 diq questions:0	diabetes based on 2 lab variables and 3 diq questions:0
13	1	diabetes based on 2 lab variables and 3 diq questions:1	rsv_genus1137	9	diabetes based on 2 lab variables and 3 diq questions:1	NEWLABDIABETES	0.6881	1	0	1.34929	0.299509	6.07857	diabetes based on 2 lab variables and 3 diq questions:1	diabetes based on 2 lab variables and 3 diq questions:1
13	1	LABHYPERTENSION:0	rsv_genus1137	10	LABHYPERTENSION:0	LABHYPERTENSION	0.3475	1	0	1	1	1	LABHYPERTENSION:0	LABHYPERTENSION:0
13	1	LABHYPERTENSION:1	rsv_genus1137	10	LABHYPERTENSION:1	LABHYPERTENSION	0.3475	1	0	0.75391	0.412487	1.37793	LABHYPERTENSION:1	LABHYPERTENSION:1
13	1	MARITAL2:1	rsv_genus1137	11	MARITAL2:1	MARITAL2	0.0154	1	0	1	1	1	MARITAL2:1	MARITAL2:1
13	1	MARITAL2:2	rsv_genus1137	11	MARITAL2:2	MARITAL2	0.0154	1	0	0.74267	0.337992	1.63187	MARITAL2:2	MARITAL2:2
13	1	MARITAL2:3	rsv_genus1137	11	MARITAL2:3	MARITAL2	0.0154	1	0	2.28398	0.781018	6.67917	MARITAL2:3	MARITAL2:3
13	1	NSMOKING2:1	rsv_genus1137	12	NSMOKING2:1	NSMOKING2	0	1	1	1	1	1	NSMOKING2:1	NSMOKING2:1
13	1	NSMOKING2:2	rsv_genus1137	12	NSMOKING2:2	NSMOKING2	0	1	1	0.215574	0.106419	0.436689	NSMOKING2:2	NSMOKING2:2
13	1	NSMOKING2:3	rsv_genus1137	12	NSMOKING2:3	NSMOKING2	0	1	1	4.58485	2.31405	9.08398	NSMOKING2:3	NSMOKING2:3
13	1	PERIO_ALL2:1	rsv_genus1137	13	PERIO_ALL2:1	PERIO_ALL2	0	1	1	1	1	1	PERIO_ALL2:1	PERIO_ALL2:1
13	1	PERIO_ALL2:2	rsv_genus1137	13	PERIO_ALL2:2	PERIO_ALL2	0	1	1	4.00519	1.28534	12.4803	PERIO_ALL2:2	PERIO_ALL2:2
13	1	PERIO_ALL2:3	rsv_genus1137	13	PERIO_ALL2:3	PERIO_ALL2	0	1	1	6.06578	1.6128	22.8135	PERIO_ALL2:3	PERIO_ALL2:3
13	1	PERIO_ALL2:4	rsv_genus1137	13	PERIO_ALL2:4	PERIO_ALL2	0	1	1	12.5708	3.53435	44.7111	PERIO_ALL2:4	PERIO_ALL2:4
13	1	PERIO_ALL2:77	rsv_genus1137	13	PERIO_ALL2:77	PERIO_ALL2	0	1	1	2.63843	0.617752	11.2688	PERIO_ALL2:77	PERIO_ALL2:77
13	1	PERIO_ALL2:88	rsv_genus1137	13	PERIO_ALL2:88	PERIO_ALL2	0	1	1	6.38e-14	2.11e-14	1.93e-13	PERIO_ALL2:88	PERIO_ALL2:88
13	1	PERIO_ALL2:99	rsv_genus1137	13	PERIO_ALL2:99	PERIO_ALL2	0	1	1	0.159847	0.0285038	0.896406	PERIO_ALL2:99	PERIO_ALL2:99
13	1	POVERTY:1	rsv_genus1137	14	POVERTY:1	POVERTY	0.4641	1	0	1	1	1	POVERTY:1	POVERTY:1
13	1	POVERTY:2	rsv_genus1137	14	POVERTY:2	POVERTY	0.4641	1	0	0.88291	0.413921	1.88328	POVERTY:2	POVERTY:2
13	1	POVERTY:3	rsv_genus1137	14	POVERTY:3	POVERTY	0.4641	1	0	0.925719	0.340879	2.51396	POVERTY:3	POVERTY:3
13	1	POVERTY:4	rsv_genus1137	14	POVERTY:4	POVERTY	0.4641	1	0	0.561939	0.240828	1.31121	POVERTY:4	POVERTY:4
13	1	POVERTY:99	rsv_genus1137	14	POVERTY:99	POVERTY	0.4641	1	0	0.553981	0.261653	1.17291	POVERTY:99	POVERTY:99
13	1	RACECAT:1	rsv_genus1137	15	RACECAT:1	RACECAT	0	1	1	1.59029	0.52191	4.84567	RACECAT:1	RACECAT:1
13	1	RACECAT:2	rsv_genus1137	15	RACECAT:2	RACECAT	0	1	1	1.41221	0.368252	5.41569	RACECAT:2	RACECAT:2
13	1	RACECAT:3	rsv_genus1137	15	RACECAT:3	RACECAT	0	1	1	1	1	1	RACECAT:3	RACECAT:3
13	1	RACECAT:4	rsv_genus1137	15	RACECAT:4	RACECAT	0	1	1	5.52339	3.13773	9.72292	RACECAT:4	RACECAT:4
13	1	RACECAT:5	rsv_genus1137	15	RACECAT:5	RACECAT	0	1	1	0.00514445	0.000456684	0.0579512	RACECAT:5	RACECAT:5
13	1	Intercept	rsv_genus1137	16	Intercept	INTERCEPT		1	1	0.000524011	7.49e-06	0.0366617	Intercept	Intercept
13	1	SPL5AGE2	rsv_genus1139	1	SPL5AGE2	EFFECT_1	0	1	1	1.00065	0.999811	1.0015	SPL5AGE2	SPL5AGE2
13	1	SPL5AGE3	rsv_genus1139	1	SPL5AGE3	EFFECT_1	0	1	1	0.999973	0.998752	1.0012	SPL5AGE3	SPL5AGE3
13	1	AGE	rsv_genus1139	1	AGE	EFFECT_1	0	1	1	1.15932	1.06531	1.26163	AGE	AGE
13	1	SPL5AGE1	rsv_genus1139	1	SPL5AGE1	EFFECT_1	0	1	1	0.999615	0.999312	0.999919	SPL5AGE1	SPL5AGE1
13	1	ALC_DK:0	rsv_genus1139	2	ALC_DK:0	ALC_DK	0.017	1	0	1	1	1	ALC_DK:0	ALC_DK:0
13	1	ALC_DK:1	rsv_genus1139	2	ALC_DK:1	ALC_DK	0.017	1	0	1.08502	0.636976	1.8482	ALC_DK:1	ALC_DK:1
13	1	ALC_DK:2	rsv_genus1139	2	ALC_DK:2	ALC_DK	0.017	1	0	2.12227	1.33956	3.36232	ALC_DK:2	ALC_DK:2
13	1	ALC_DK:3	rsv_genus1139	2	ALC_DK:3	ALC_DK	0.017	1	0	1.6883	0.912966	3.12209	ALC_DK:3	ALC_DK:3
13	1	ALC_DK:4	rsv_genus1139	2	ALC_DK:4	ALC_DK	0.017	1	0	2.09032	1.01085	4.32252	ALC_DK:4	ALC_DK:4
13	1	ALC_DK:5	rsv_genus1139	2	ALC_DK:5	ALC_DK	0.017	1	0	1.75853	0.95447	3.23996	ALC_DK:5	ALC_DK:5
13	1	ALC_DK:99	rsv_genus1139	2	ALC_DK:99	ALC_DK	0.017	1	0	2.45578	1.22271	4.93238	ALC_DK:99	ALC_DK:99
13	1	takes rx for antibiotic:0	rsv_genus1139	3	takes rx for antibiotic:0	ANTIBIOFL	0.0272	1	0	1	1	1	takes rx for antibiotic:0	takes rx for antibiotic:0
13	1	takes rx for antibiotic:1	rsv_genus1139	3	takes rx for antibiotic:1	ANTIBIOFL	0.0272	1	0	0.256791	0.0775732	0.850058	takes rx for antibiotic:1	takes rx for antibiotic:1
13	1	takes rx for antihyperlipidemic:0	rsv_genus1139	4	takes rx for antihyperlipidemic:0	ANTILIPFL	0.0003	1	0	1	1	1	takes rx for antihyperlipidemic:0	takes rx for antihyperlipidemic:0
13	1	takes rx for antihyperlipidemic:1	rsv_genus1139	4	takes rx for antihyperlipidemic:1	ANTILIPFL	0.0003	1	0	0.232787	0.11107	0.48789	takes rx for antihyperlipidemic:1	takes rx for antihyperlipidemic:1
13	1	BMI2:1	rsv_genus1139	5	BMI2:1	BMI2	0.4932	1	0	1.00639	0.356981	2.8372	BMI2:1	BMI2:1
13	1	BMI2:2	rsv_genus1139	5	BMI2:2	BMI2	0.4932	1	0	1	1	1	BMI2:2	BMI2:2
13	1	BMI2:3	rsv_genus1139	5	BMI2:3	BMI2	0.4932	1	0	0.742546	0.440211	1.25252	BMI2:3	BMI2:3
13	1	BMI2:4	rsv_genus1139	5	BMI2:4	BMI2	0.4932	1	0	0.633729	0.374552	1.07225	BMI2:4	BMI2:4
13	1	BMI2:5	rsv_genus1139	5	BMI2:5	BMI2	0.4932	1	0	0.632951	0.279822	1.43172	BMI2:5	BMI2:5
13	1	EDUCAT2:1	rsv_genus1139	6	EDUCAT2:1	EDUCAT2	0.0116	1	0	1	1	1	EDUCAT2:1	EDUCAT2:1
13	1	EDUCAT2:2	rsv_genus1139	6	EDUCAT2:2	EDUCAT2	0.0116	1	0	0.869289	0.596091	1.2677	EDUCAT2:2	EDUCAT2:2
13	1	EDUCAT2:3	rsv_genus1139	6	EDUCAT2:3	EDUCAT2	0.0116	1	0	0.44555	0.264721	0.7499	EDUCAT2:3	EDUCAT2:3
13	1	GENDER:1	rsv_genus1139	7	GENDER:1	GENDER	0.0563	1	0	1	1	1	GENDER:1	GENDER:1
13	1	GENDER:2	rsv_genus1139	7	GENDER:2	GENDER	0.0563	1	0	0.709121	0.497971	1.0098	GENDER:2	GENDER:2
13	1	takes rx for GERD:0	rsv_genus1139	8	takes rx for GERD:0	GERDFL	0.2758	1	0	1	1	1	takes rx for GERD:0	takes rx for GERD:0
13	1	takes rx for GERD:1	rsv_genus1139	8	takes rx for GERD:1	GERDFL	0.2758	1	0	0.635565	0.276568	1.46056	takes rx for GERD:1	takes rx for GERD:1
13	1	diabetes based on 2 lab variables and 3 diq questions:0	rsv_genus1139	9	diabetes based on 2 lab variables and 3 diq questions:0	NEWLABDIABETES	0.1812	1	0	1	1	1	diabetes based on 2 lab variables and 3 diq questions:0	diabetes based on 2 lab variables and 3 diq questions:0
13	1	diabetes based on 2 lab variables and 3 diq questions:1	rsv_genus1139	9	diabetes based on 2 lab variables and 3 diq questions:1	NEWLABDIABETES	0.1812	1	0	0.675543	0.376665	1.21158	diabetes based on 2 lab variables and 3 diq questions:1	diabetes based on 2 lab variables and 3 diq questions:1
13	1	LABHYPERTENSION:0	rsv_genus1139	10	LABHYPERTENSION:0	LABHYPERTENSION	0.3656	1	0	1	1	1	LABHYPERTENSION:0	LABHYPERTENSION:0
13	1	LABHYPERTENSION:1	rsv_genus1139	10	LABHYPERTENSION:1	LABHYPERTENSION	0.3656	1	0	1.23771	0.771279	1.98623	LABHYPERTENSION:1	LABHYPERTENSION:1
13	1	MARITAL2:1	rsv_genus1139	11	MARITAL2:1	MARITAL2	0.1219	1	0	1	1	1	MARITAL2:1	MARITAL2:1
13	1	MARITAL2:2	rsv_genus1139	11	MARITAL2:2	MARITAL2	0.1219	1	0	0.855219	0.582372	1.2559	MARITAL2:2	MARITAL2:2
13	1	MARITAL2:3	rsv_genus1139	11	MARITAL2:3	MARITAL2	0.1219	1	0	1.51554	0.740094	3.10348	MARITAL2:3	MARITAL2:3
13	1	NSMOKING2:1	rsv_genus1139	12	NSMOKING2:1	NSMOKING2	0.0067	1	0	1	1	1	NSMOKING2:1	NSMOKING2:1
13	1	NSMOKING2:2	rsv_genus1139	12	NSMOKING2:2	NSMOKING2	0.0067	1	0	0.435759	0.265515	0.715159	NSMOKING2:2	NSMOKING2:2
13	1	NSMOKING2:3	rsv_genus1139	12	NSMOKING2:3	NSMOKING2	0.0067	1	0	0.705907	0.473535	1.05231	NSMOKING2:3	NSMOKING2:3
13	1	PERIO_ALL2:1	rsv_genus1139	13	PERIO_ALL2:1	PERIO_ALL2	0	1	1	1	1	1	PERIO_ALL2:1	PERIO_ALL2:1
13	1	PERIO_ALL2:2	rsv_genus1139	13	PERIO_ALL2:2	PERIO_ALL2	0	1	1	2.66376	1.3089	5.42103	PERIO_ALL2:2	PERIO_ALL2:2
13	1	PERIO_ALL2:3	rsv_genus1139	13	PERIO_ALL2:3	PERIO_ALL2	0	1	1	6.01097	3.14739	11.4799	PERIO_ALL2:3	PERIO_ALL2:3
13	1	PERIO_ALL2:4	rsv_genus1139	13	PERIO_ALL2:4	PERIO_ALL2	0	1	1	17.4531	8.48946	35.8812	PERIO_ALL2:4	PERIO_ALL2:4
13	1	PERIO_ALL2:77	rsv_genus1139	13	PERIO_ALL2:77	PERIO_ALL2	0	1	1	3.50931	1.312	9.38659	PERIO_ALL2:77	PERIO_ALL2:77
13	1	PERIO_ALL2:88	rsv_genus1139	13	PERIO_ALL2:88	PERIO_ALL2	0	1	1	0.171221	0.0199265	1.47125	PERIO_ALL2:88	PERIO_ALL2:88
13	1	PERIO_ALL2:99	rsv_genus1139	13	PERIO_ALL2:99	PERIO_ALL2	0	1	1	2.45808	0.867541	6.96468	PERIO_ALL2:99	PERIO_ALL2:99
13	1	POVERTY:1	rsv_genus1139	14	POVERTY:1	POVERTY	0.0197	1	0	1	1	1	POVERTY:1	POVERTY:1
13	1	POVERTY:2	rsv_genus1139	14	POVERTY:2	POVERTY	0.0197	1	0	1.1581	0.781488	1.71621	POVERTY:2	POVERTY:2
13	1	POVERTY:3	rsv_genus1139	14	POVERTY:3	POVERTY	0.0197	1	0	0.681779	0.291754	1.5932	POVERTY:3	POVERTY:3
13	1	POVERTY:4	rsv_genus1139	14	POVERTY:4	POVERTY	0.0197	1	0	0.805844	0.443655	1.46372	POVERTY:4	POVERTY:4
13	1	POVERTY:99	rsv_genus1139	14	POVERTY:99	POVERTY	0.0197	1	0	0.543675	0.28852	1.02448	POVERTY:99	POVERTY:99
13	1	RACECAT:1	rsv_genus1139	15	RACECAT:1	RACECAT	0.004	1	0	3.06877	1.60637	5.86248	RACECAT:1	RACECAT:1
13	1	RACECAT:2	rsv_genus1139	15	RACECAT:2	RACECAT	0.004	1	0	1.97813	0.839101	4.6633	RACECAT:2	RACECAT:2
13	1	RACECAT:3	rsv_genus1139	15	RACECAT:3	RACECAT	0.004	1	0	1	1	1	RACECAT:3	RACECAT:3
13	1	RACECAT:4	rsv_genus1139	15	RACECAT:4	RACECAT	0.004	1	0	2.84468	1.60063	5.05564	RACECAT:4	RACECAT:4
13	1	RACECAT:5	rsv_genus1139	15	RACECAT:5	RACECAT	0.004	1	0	2.05739	1.00893	4.19538	RACECAT:5	RACECAT:5
13	1	Intercept	rsv_genus1139	16	Intercept	INTERCEPT		1	1	0.00121946	9.92866e-05	0.0149777	Intercept	Intercept
13	1	SPL5AGE2	rsv_genus1161	1	SPL5AGE2	EFFECT_1	0.0247	1	0	0.999927	0.999715	1.00014	SPL5AGE2	SPL5AGE2
13	1	SPL5AGE3	rsv_genus1161	1	SPL5AGE3	EFFECT_1	0.0247	1	0	1.00003	0.999763	1.0003	SPL5AGE3	SPL5AGE3
13	1	AGE	rsv_genus1161	1	AGE	EFFECT_1	0.0247	1	0	0.992299	0.956633	1.02929	AGE	AGE
13	1	SPL5AGE1	rsv_genus1161	1	SPL5AGE1	EFFECT_1	0.0247	1	0	1.00004	0.999952	1.00013	SPL5AGE1	SPL5AGE1
13	1	ALC_DK:0	rsv_genus1161	2	ALC_DK:0	ALC_DK	0.0267	1	0	1	1	1	ALC_DK:0	ALC_DK:0
13	1	ALC_DK:1	rsv_genus1161	2	ALC_DK:1	ALC_DK	0.0267	1	0	0.777842	0.615993	0.982215	ALC_DK:1	ALC_DK:1
13	1	ALC_DK:2	rsv_genus1161	2	ALC_DK:2	ALC_DK	0.0267	1	0	0.890387	0.739991	1.07135	ALC_DK:2	ALC_DK:2
13	1	ALC_DK:3	rsv_genus1161	2	ALC_DK:3	ALC_DK	0.0267	1	0	0.980979	0.784131	1.22724	ALC_DK:3	ALC_DK:3
13	1	ALC_DK:4	rsv_genus1161	2	ALC_DK:4	ALC_DK	0.0267	1	0	0.927914	0.740804	1.16228	ALC_DK:4	ALC_DK:4
13	1	ALC_DK:5	rsv_genus1161	2	ALC_DK:5	ALC_DK	0.0267	1	0	0.990631	0.757667	1.29523	ALC_DK:5	ALC_DK:5
13	1	ALC_DK:99	rsv_genus1161	2	ALC_DK:99	ALC_DK	0.0267	1	0	0.90007	0.686509	1.18007	ALC_DK:99	ALC_DK:99
13	1	takes rx for antibiotic:0	rsv_genus1161	3	takes rx for antibiotic:0	ANTIBIOFL	0.7971	1	0	1	1	1	takes rx for antibiotic:0	takes rx for antibiotic:0
13	1	takes rx for antibiotic:1	rsv_genus1161	3	takes rx for antibiotic:1	ANTIBIOFL	0.7971	1	0	0.954059	0.659513	1.38015	takes rx for antibiotic:1	takes rx for antibiotic:1
13	1	takes rx for antihyperlipidemic:0	rsv_genus1161	4	takes rx for antihyperlipidemic:0	ANTILIPFL	0.5089	1	0	1	1	1	takes rx for antihyperlipidemic:0	takes rx for antihyperlipidemic:0
13	1	takes rx for antihyperlipidemic:1	rsv_genus1161	4	takes rx for antihyperlipidemic:1	ANTILIPFL	0.5089	1	0	0.938991	0.775116	1.13751	takes rx for antihyperlipidemic:1	takes rx for antihyperlipidemic:1
13	1	BMI2:1	rsv_genus1161	5	BMI2:1	BMI2	0.8699	1	0	0.830752	0.548623	1.25797	BMI2:1	BMI2:1
13	1	BMI2:2	rsv_genus1161	5	BMI2:2	BMI2	0.8699	1	0	1	1	1	BMI2:2	BMI2:2
13	1	BMI2:3	rsv_genus1161	5	BMI2:3	BMI2	0.8699	1	0	0.992824	0.836644	1.17816	BMI2:3	BMI2:3
13	1	BMI2:4	rsv_genus1161	5	BMI2:4	BMI2	0.8699	1	0	0.948978	0.774003	1.16351	BMI2:4	BMI2:4
13	1	BMI2:5	rsv_genus1161	5	BMI2:5	BMI2	0.8699	1	0	0.951881	0.755275	1.19967	BMI2:5	BMI2:5
13	1	EDUCAT2:1	rsv_genus1161	6	EDUCAT2:1	EDUCAT2	0.0464	1	0	1	1	1	EDUCAT2:1	EDUCAT2:1
13	1	EDUCAT2:2	rsv_genus1161	6	EDUCAT2:2	EDUCAT2	0.0464	1	0	1.05335	0.923254	1.20178	EDUCAT2:2	EDUCAT2:2
13	1	EDUCAT2:3	rsv_genus1161	6	EDUCAT2:3	EDUCAT2	0.0464	1	0	1.18856	1.03598	1.3636	EDUCAT2:3	EDUCAT2:3
13	1	GENDER:1	rsv_genus1161	7	GENDER:1	GENDER	0.0051	1	0	1	1	1	GENDER:1	GENDER:1
13	1	GENDER:2	rsv_genus1161	7	GENDER:2	GENDER	0.0051	1	0	1.206	1.06215	1.36932	GENDER:2	GENDER:2
13	1	takes rx for GERD:0	rsv_genus1161	8	takes rx for GERD:0	GERDFL	0.8119	1	0	1	1	1	takes rx for GERD:0	takes rx for GERD:0
13	1	takes rx for GERD:1	rsv_genus1161	8	takes rx for GERD:1	GERDFL	0.8119	1	0	1.0456	0.716291	1.52631	takes rx for GERD:1	takes rx for GERD:1
13	1	diabetes based on 2 lab variables and 3 diq questions:0	rsv_genus1161	9	diabetes based on 2 lab variables and 3 diq questions:0	NEWLABDIABETES	0.142	1	0	1	1	1	diabetes based on 2 lab variables and 3 diq questions:0	diabetes based on 2 lab variables and 3 diq questions:0
13	1	diabetes based on 2 lab variables and 3 diq questions:1	rsv_genus1161	9	diabetes based on 2 lab variables and 3 diq questions:1	NEWLABDIABETES	0.142	1	0	0.867748	0.716255	1.05128	diabetes based on 2 lab variables and 3 diq questions:1	diabetes based on 2 lab variables and 3 diq questions:1
13	1	LABHYPERTENSION:0	rsv_genus1161	10	LABHYPERTENSION:0	LABHYPERTENSION	0.0004	1	0	1	1	1	LABHYPERTENSION:0	LABHYPERTENSION:0
13	1	LABHYPERTENSION:1	rsv_genus1161	10	LABHYPERTENSION:1	LABHYPERTENSION	0.0004	1	0	0.799633	0.712281	0.897697	LABHYPERTENSION:1	LABHYPERTENSION:1
13	1	MARITAL2:1	rsv_genus1161	11	MARITAL2:1	MARITAL2	0.929	1	0	1	1	1	MARITAL2:1	MARITAL2:1
13	1	MARITAL2:2	rsv_genus1161	11	MARITAL2:2	MARITAL2	0.929	1	0	1.04459	0.826048	1.32094	MARITAL2:2	MARITAL2:2
13	1	MARITAL2:3	rsv_genus1161	11	MARITAL2:3	MARITAL2	0.929	1	0	1.04406	0.799202	1.36394	MARITAL2:3	MARITAL2:3
13	1	NSMOKING2:1	rsv_genus1161	12	NSMOKING2:1	NSMOKING2	0	1	1	1	1	1	NSMOKING2:1	NSMOKING2:1
13	1	NSMOKING2:2	rsv_genus1161	12	NSMOKING2:2	NSMOKING2	0	1	1	1.11375	0.900999	1.37673	NSMOKING2:2	NSMOKING2:2
13	1	NSMOKING2:3	rsv_genus1161	12	NSMOKING2:3	NSMOKING2	0	1	1	0.603653	0.505593	0.72073	NSMOKING2:3	NSMOKING2:3
13	1	PERIO_ALL2:1	rsv_genus1161	13	PERIO_ALL2:1	PERIO_ALL2	0	1	1	1	1	1	PERIO_ALL2:1	PERIO_ALL2:1
13	1	PERIO_ALL2:2	rsv_genus1161	13	PERIO_ALL2:2	PERIO_ALL2	0	1	1	0.774245	0.64142	0.934575	PERIO_ALL2:2	PERIO_ALL2:2
13	1	PERIO_ALL2:3	rsv_genus1161	13	PERIO_ALL2:3	PERIO_ALL2	0	1	1	1.08474	0.865824	1.35901	PERIO_ALL2:3	PERIO_ALL2:3
13	1	PERIO_ALL2:4	rsv_genus1161	13	PERIO_ALL2:4	PERIO_ALL2	0	1	1	1.03623	0.82165	1.30686	PERIO_ALL2:4	PERIO_ALL2:4
13	1	PERIO_ALL2:77	rsv_genus1161	13	PERIO_ALL2:77	PERIO_ALL2	0	1	1	1.0413	0.790398	1.37184	PERIO_ALL2:77	PERIO_ALL2:77
13	1	PERIO_ALL2:88	rsv_genus1161	13	PERIO_ALL2:88	PERIO_ALL2	0	1	1	0.100625	0.0474383	0.213444	PERIO_ALL2:88	PERIO_ALL2:88
13	1	PERIO_ALL2:99	rsv_genus1161	13	PERIO_ALL2:99	PERIO_ALL2	0	1	1	0.89931	0.662929	1.21998	PERIO_ALL2:99	PERIO_ALL2:99
13	1	POVERTY:1	rsv_genus1161	14	POVERTY:1	POVERTY	0.0001	1	1	1	1	1	POVERTY:1	POVERTY:1
13	1	POVERTY:2	rsv_genus1161	14	POVERTY:2	POVERTY	0.0001	1	1	1.05278	0.914066	1.21254	POVERTY:2	POVERTY:2
13	1	POVERTY:3	rsv_genus1161	14	POVERTY:3	POVERTY	0.0001	1	1	1.19335	0.945756	1.50575	POVERTY:3	POVERTY:3
13	1	POVERTY:4	rsv_genus1161	14	POVERTY:4	POVERTY	0.0001	1	1	1.41749	1.208	1.66331	POVERTY:4	POVERTY:4
13	1	POVERTY:99	rsv_genus1161	14	POVERTY:99	POVERTY	0.0001	1	1	1.32081	0.847481	2.0585	POVERTY:99	POVERTY:99
13	1	RACECAT:1	rsv_genus1161	15	RACECAT:1	RACECAT	0.001	1	0	1.18577	0.996396	1.41113	RACECAT:1	RACECAT:1
13	1	RACECAT:2	rsv_genus1161	15	RACECAT:2	RACECAT	0.001	1	0	1.12633	0.953665	1.33025	RACECAT:2	RACECAT:2
13	1	RACECAT:3	rsv_genus1161	15	RACECAT:3	RACECAT	0.001	1	0	1	1	1	RACECAT:3	RACECAT:3
13	1	RACECAT:4	rsv_genus1161	15	RACECAT:4	RACECAT	0.001	1	0	0.76729	0.658156	0.894519	RACECAT:4	RACECAT:4
13	1	RACECAT:5	rsv_genus1161	15	RACECAT:5	RACECAT	0.001	1	0	1.23367	0.970503	1.5682	RACECAT:5	RACECAT:5
13	1	Intercept	rsv_genus1161	16	Intercept	INTERCEPT		1	1	3.4385	1.38848	8.51529	Intercept	Intercept
13	1	SPL5AGE2	rsv_genus1162	1	SPL5AGE2	EFFECT_1	0	1	1	0.998989	0.998114	0.999866	SPL5AGE2	SPL5AGE2
13	1	SPL5AGE3	rsv_genus1162	1	SPL5AGE3	EFFECT_1	0	1	1	1.00136	1.00027	1.00246	SPL5AGE3	SPL5AGE3
13	1	AGE	rsv_genus1162	1	AGE	EFFECT_1	0	1	1	1.18668	1.08446	1.29853	AGE	AGE
13	1	SPL5AGE1	rsv_genus1162	1	SPL5AGE1	EFFECT_1	0	1	1	1.00029	0.999948	1.00063	SPL5AGE1	SPL5AGE1
13	1	ALC_DK:0	rsv_genus1162	2	ALC_DK:0	ALC_DK	0.0031	1	0	1	1	1	ALC_DK:0	ALC_DK:0
13	1	ALC_DK:1	rsv_genus1162	2	ALC_DK:1	ALC_DK	0.0031	1	0	0.491835	0.181107	1.33568	ALC_DK:1	ALC_DK:1
13	1	ALC_DK:2	rsv_genus1162	2	ALC_DK:2	ALC_DK	0.0031	1	0	0.477943	0.223349	1.02275	ALC_DK:2	ALC_DK:2
13	1	ALC_DK:3	rsv_genus1162	2	ALC_DK:3	ALC_DK	0.0031	1	0	0.264739	0.146115	0.479666	ALC_DK:3	ALC_DK:3
13	1	ALC_DK:4	rsv_genus1162	2	ALC_DK:4	ALC_DK	0.0031	1	0	0.535068	0.189189	1.51329	ALC_DK:4	ALC_DK:4
13	1	ALC_DK:5	rsv_genus1162	2	ALC_DK:5	ALC_DK	0.0031	1	0	0.266783	0.115956	0.613792	ALC_DK:5	ALC_DK:5
13	1	ALC_DK:99	rsv_genus1162	2	ALC_DK:99	ALC_DK	0.0031	1	0	0.244645	0.115896	0.516422	ALC_DK:99	ALC_DK:99
13	1	takes rx for antibiotic:0	rsv_genus1162	3	takes rx for antibiotic:0	ANTIBIOFL	0.0356	1	0	1	1	1	takes rx for antibiotic:0	takes rx for antibiotic:0
13	1	takes rx for antibiotic:1	rsv_genus1162	3	takes rx for antibiotic:1	ANTIBIOFL	0.0356	1	0	0.264856	0.0771619	0.909111	takes rx for antibiotic:1	takes rx for antibiotic:1
13	1	takes rx for antihyperlipidemic:0	rsv_genus1162	4	takes rx for antihyperlipidemic:0	ANTILIPFL	0.4553	1	0	1	1	1	takes rx for antihyperlipidemic:0	takes rx for antihyperlipidemic:0
13	1	takes rx for antihyperlipidemic:1	rsv_genus1162	4	takes rx for antihyperlipidemic:1	ANTILIPFL	0.4553	1	0	0.684622	0.246776	1.89932	takes rx for antihyperlipidemic:1	takes rx for antihyperlipidemic:1
13	1	BMI2:1	rsv_genus1162	5	BMI2:1	BMI2	0.0007	1	0	0.899312	0.143576	5.63298	BMI2:1	BMI2:1
13	1	BMI2:2	rsv_genus1162	5	BMI2:2	BMI2	0.0007	1	0	1	1	1	BMI2:2	BMI2:2
13	1	BMI2:3	rsv_genus1162	5	BMI2:3	BMI2	0.0007	1	0	0.519065	0.335677	0.802642	BMI2:3	BMI2:3
13	1	BMI2:4	rsv_genus1162	5	BMI2:4	BMI2	0.0007	1	0	0.217901	0.110716	0.428851	BMI2:4	BMI2:4
13	1	BMI2:5	rsv_genus1162	5	BMI2:5	BMI2	0.0007	1	0	0.406015	0.195423	0.843545	BMI2:5	BMI2:5
13	1	EDUCAT2:1	rsv_genus1162	6	EDUCAT2:1	EDUCAT2	0.0308	1	0	1	1	1	EDUCAT2:1	EDUCAT2:1
13	1	EDUCAT2:2	rsv_genus1162	6	EDUCAT2:2	EDUCAT2	0.0308	1	0	1.94607	1.18037	3.20847	EDUCAT2:2	EDUCAT2:2
13	1	EDUCAT2:3	rsv_genus1162	6	EDUCAT2:3	EDUCAT2	0.0308	1	0	1.08727	0.561288	2.10616	EDUCAT2:3	EDUCAT2:3
13	1	GENDER:1	rsv_genus1162	7	GENDER:1	GENDER	0.0241	1	0	1	1	1	GENDER:1	GENDER:1
13	1	GENDER:2	rsv_genus1162	7	GENDER:2	GENDER	0.0241	1	0	0.515157	0.291071	0.911756	GENDER:2	GENDER:2
13	1	takes rx for GERD:0	rsv_genus1162	8	takes rx for GERD:0	GERDFL	0.9651	1	0	1	1	1	takes rx for GERD:0	takes rx for GERD:0
13	1	takes rx for GERD:1	rsv_genus1162	8	takes rx for GERD:1	GERDFL	0.9651	1	0	0.969578	0.232638	4.04097	takes rx for GERD:1	takes rx for GERD:1
13	1	diabetes based on 2 lab variables and 3 diq questions:0	rsv_genus1162	9	diabetes based on 2 lab variables and 3 diq questions:0	NEWLABDIABETES	0.3059	1	0	1	1	1	diabetes based on 2 lab variables and 3 diq questions:0	diabetes based on 2 lab variables and 3 diq questions:0
13	1	diabetes based on 2 lab variables and 3 diq questions:1	rsv_genus1162	9	diabetes based on 2 lab variables and 3 diq questions:1	NEWLABDIABETES	0.3059	1	0	1.41937	0.715384	2.81612	diabetes based on 2 lab variables and 3 diq questions:1	diabetes based on 2 lab variables and 3 diq questions:1
13	1	LABHYPERTENSION:0	rsv_genus1162	10	LABHYPERTENSION:0	LABHYPERTENSION	0.0582	1	0	1	1	1	LABHYPERTENSION:0	LABHYPERTENSION:0
13	1	LABHYPERTENSION:1	rsv_genus1162	10	LABHYPERTENSION:1	LABHYPERTENSION	0.0582	1	0	0.536688	0.281537	1.02308	LABHYPERTENSION:1	LABHYPERTENSION:1
13	1	MARITAL2:1	rsv_genus1162	11	MARITAL2:1	MARITAL2	0.0013	1	0	1	1	1	MARITAL2:1	MARITAL2:1
13	1	MARITAL2:2	rsv_genus1162	11	MARITAL2:2	MARITAL2	0.0013	1	0	0.355925	0.202172	0.626608	MARITAL2:2	MARITAL2:2
13	1	MARITAL2:3	rsv_genus1162	11	MARITAL2:3	MARITAL2	0.0013	1	0	0.46922	0.260765	0.844313	MARITAL2:3	MARITAL2:3
13	1	NSMOKING2:1	rsv_genus1162	12	NSMOKING2:1	NSMOKING2	0.0002	1	1	1	1	1	NSMOKING2:1	NSMOKING2:1
13	1	NSMOKING2:2	rsv_genus1162	12	NSMOKING2:2	NSMOKING2	0.0002	1	1	1.345	0.541208	3.34255	NSMOKING2:2	NSMOKING2:2
13	1	NSMOKING2:3	rsv_genus1162	12	NSMOKING2:3	NSMOKING2	0.0002	1	1	0.240657	0.123606	0.468549	NSMOKING2:3	NSMOKING2:3
13	1	PERIO_ALL2:1	rsv_genus1162	13	PERIO_ALL2:1	PERIO_ALL2	0	1	1	1	1	1	PERIO_ALL2:1	PERIO_ALL2:1
13	1	PERIO_ALL2:2	rsv_genus1162	13	PERIO_ALL2:2	PERIO_ALL2	0	1	1	3.21211	1.6765	6.15428	PERIO_ALL2:2	PERIO_ALL2:2
13	1	PERIO_ALL2:3	rsv_genus1162	13	PERIO_ALL2:3	PERIO_ALL2	0	1	1	0.526797	0.212938	1.30327	PERIO_ALL2:3	PERIO_ALL2:3
13	1	PERIO_ALL2:4	rsv_genus1162	13	PERIO_ALL2:4	PERIO_ALL2	0	1	1	0.61456	0.249276	1.51512	PERIO_ALL2:4	PERIO_ALL2:4
13	1	PERIO_ALL2:77	rsv_genus1162	13	PERIO_ALL2:77	PERIO_ALL2	0	1	1	11.967	4.20244	34.0778	PERIO_ALL2:77	PERIO_ALL2:77
13	1	PERIO_ALL2:88	rsv_genus1162	13	PERIO_ALL2:88	PERIO_ALL2	0	1	1	0.040472	0.00796464	0.205657	PERIO_ALL2:88	PERIO_ALL2:88
13	1	PERIO_ALL2:99	rsv_genus1162	13	PERIO_ALL2:99	PERIO_ALL2	0	1	1	1.76257	0.542185	5.72989	PERIO_ALL2:99	PERIO_ALL2:99
13	1	POVERTY:1	rsv_genus1162	14	POVERTY:1	POVERTY	0.0001	1	1	1	1	1	POVERTY:1	POVERTY:1
13	1	POVERTY:2	rsv_genus1162	14	POVERTY:2	POVERTY	0.0001	1	1	0.258663	0.120643	0.554582	POVERTY:2	POVERTY:2
13	1	POVERTY:3	rsv_genus1162	14	POVERTY:3	POVERTY	0.0001	1	1	1.10273	0.494502	2.45907	POVERTY:3	POVERTY:3
13	1	POVERTY:4	rsv_genus1162	14	POVERTY:4	POVERTY	0.0001	1	1	0.663557	0.410103	1.07365	POVERTY:4	POVERTY:4
13	1	POVERTY:99	rsv_genus1162	14	POVERTY:99	POVERTY	0.0001	1	1	0.1954	0.099673	0.383065	POVERTY:99	POVERTY:99
13	1	RACECAT:1	rsv_genus1162	15	RACECAT:1	RACECAT	0.1084	1	0	1.13549	0.713792	1.80632	RACECAT:1	RACECAT:1
13	1	RACECAT:2	rsv_genus1162	15	RACECAT:2	RACECAT	0.1084	1	0	0.655822	0.416303	1.03315	RACECAT:2	RACECAT:2
13	1	RACECAT:3	rsv_genus1162	15	RACECAT:3	RACECAT	0.1084	1	0	1	1	1	RACECAT:3	RACECAT:3
13	1	RACECAT:4	rsv_genus1162	15	RACECAT:4	RACECAT	0.1084	1	0	0.627173	0.120192	3.27266	RACECAT:4	RACECAT:4
13	1	RACECAT:5	rsv_genus1162	15	RACECAT:5	RACECAT	0.1084	1	0	1.26825	0.561825	2.86293	RACECAT:5	RACECAT:5
13	1	Intercept	rsv_genus1162	16	Intercept	INTERCEPT		1	1	0.00204659	0.000202139	0.020721	Intercept	Intercept
13	1	SPL5AGE2	rsv_genus1174	1	SPL5AGE2	EFFECT_1	0.0113	1	0	1.00018	0.996932	1.00344	SPL5AGE2	SPL5AGE2
13	1	SPL5AGE3	rsv_genus1174	1	SPL5AGE3	EFFECT_1	0.0113	1	0	1.00245	1.00002	1.00488	SPL5AGE3	SPL5AGE3
13	1	AGE	rsv_genus1174	1	AGE	EFFECT_1	0.0113	1	0	2.08135	0.692488	6.25574	AGE	AGE
13	1	SPL5AGE1	rsv_genus1174	1	SPL5AGE1	EFFECT_1	0.0113	1	0	0.999371	0.997618	1.00113	SPL5AGE1	SPL5AGE1
13	1	ALC_DK:0	rsv_genus1174	2	ALC_DK:0	ALC_DK	0.0006	1	0	1	1	1	ALC_DK:0	ALC_DK:0
13	1	ALC_DK:1	rsv_genus1174	2	ALC_DK:1	ALC_DK	0.0006	1	0	2.0742	0.161951	26.5653	ALC_DK:1	ALC_DK:1
13	1	ALC_DK:2	rsv_genus1174	2	ALC_DK:2	ALC_DK	0.0006	1	0	18.0631	0.813907	400.874	ALC_DK:2	ALC_DK:2
13	1	ALC_DK:3	rsv_genus1174	2	ALC_DK:3	ALC_DK	0.0006	1	0	8.8736	0.292793	268.93	ALC_DK:3	ALC_DK:3
13	1	ALC_DK:4	rsv_genus1174	2	ALC_DK:4	ALC_DK	0.0006	1	0	16.2043	3.84507	68.2897	ALC_DK:4	ALC_DK:4
13	1	ALC_DK:5	rsv_genus1174	2	ALC_DK:5	ALC_DK	0.0006	1	0	5.21208	0.0600303	452.535	ALC_DK:5	ALC_DK:5
13	1	ALC_DK:99	rsv_genus1174	2	ALC_DK:99	ALC_DK	0.0006	1	0	6.86098	0.291545	161.461	ALC_DK:99	ALC_DK:99
13	1	takes rx for antibiotic:0	rsv_genus1174	3	takes rx for antibiotic:0	ANTIBIOFL	0.025	1	0	1	1	1	takes rx for antibiotic:0	takes rx for antibiotic:0
13	1	takes rx for antibiotic:1	rsv_genus1174	3	takes rx for antibiotic:1	ANTIBIOFL	0.025	1	0	0.0428067	0.00279232	0.656234	takes rx for antibiotic:1	takes rx for antibiotic:1
13	1	takes rx for antihyperlipidemic:0	rsv_genus1174	4	takes rx for antihyperlipidemic:0	ANTILIPFL	0.0537	1	0	1	1	1	takes rx for antihyperlipidemic:0	takes rx for antihyperlipidemic:0
13	1	takes rx for antihyperlipidemic:1	rsv_genus1174	4	takes rx for antihyperlipidemic:1	ANTILIPFL	0.0537	1	0	0.0467639	0.00207613	1.05333	takes rx for antihyperlipidemic:1	takes rx for antihyperlipidemic:1
13	1	BMI2:1	rsv_genus1174	5	BMI2:1	BMI2	0	1	1	1.61385	0.101278	25.7167	BMI2:1	BMI2:1
13	1	BMI2:2	rsv_genus1174	5	BMI2:2	BMI2	0	1	1	1	1	1	BMI2:2	BMI2:2
13	1	BMI2:3	rsv_genus1174	5	BMI2:3	BMI2	0	1	1	1.14187	0.382502	3.40878	BMI2:3	BMI2:3
13	1	BMI2:4	rsv_genus1174	5	BMI2:4	BMI2	0	1	1	0.168277	0.0245295	1.15441	BMI2:4	BMI2:4
13	1	BMI2:5	rsv_genus1174	5	BMI2:5	BMI2	0	1	1	0.0817849	0.0260898	0.256375	BMI2:5	BMI2:5
13	1	EDUCAT2:1	rsv_genus1174	6	EDUCAT2:1	EDUCAT2	0.0121	1	0	1	1	1	EDUCAT2:1	EDUCAT2:1
13	1	EDUCAT2:2	rsv_genus1174	6	EDUCAT2:2	EDUCAT2	0.0121	1	0	3.01021	0.0633587	143.017	EDUCAT2:2	EDUCAT2:2
13	1	EDUCAT2:3	rsv_genus1174	6	EDUCAT2:3	EDUCAT2	0.0121	1	0	35.7163	3.20009	398.63	EDUCAT2:3	EDUCAT2:3
13	1	GENDER:1	rsv_genus1174	7	GENDER:1	GENDER	0.3684	1	0	1	1	1	GENDER:1	GENDER:1
13	1	GENDER:2	rsv_genus1174	7	GENDER:2	GENDER	0.3684	1	0	0.778553	0.445402	1.36089	GENDER:2	GENDER:2
13	1	takes rx for GERD:0	rsv_genus1174	8	takes rx for GERD:0	GERDFL	0.3163	1	0	1	1	1	takes rx for GERD:0	takes rx for GERD:0
13	1	takes rx for GERD:1	rsv_genus1174	8	takes rx for GERD:1	GERDFL	0.3163	1	0	0.311153	0.0301374	3.21249	takes rx for GERD:1	takes rx for GERD:1
13	1	diabetes based on 2 lab variables and 3 diq questions:0	rsv_genus1174	9	diabetes based on 2 lab variables and 3 diq questions:0	NEWLABDIABETES	0.1	1	0	1	1	1	diabetes based on 2 lab variables and 3 diq questions:0	diabetes based on 2 lab variables and 3 diq questions:0
13	1	diabetes based on 2 lab variables and 3 diq questions:1	rsv_genus1174	9	diabetes based on 2 lab variables and 3 diq questions:1	NEWLABDIABETES	0.1	1	0	0.139631	0.0130993	1.48838	diabetes based on 2 lab variables and 3 diq questions:1	diabetes based on 2 lab variables and 3 diq questions:1
13	1	LABHYPERTENSION:0	rsv_genus1174	10	LABHYPERTENSION:0	LABHYPERTENSION	0.1636	1	0	1	1	1	LABHYPERTENSION:0	LABHYPERTENSION:0
13	1	LABHYPERTENSION:1	rsv_genus1174	10	LABHYPERTENSION:1	LABHYPERTENSION	0.1636	1	0	1.57659	0.822961	3.02035	LABHYPERTENSION:1	LABHYPERTENSION:1
13	1	MARITAL2:1	rsv_genus1174	11	MARITAL2:1	MARITAL2	0.0152	1	0	1	1	1	MARITAL2:1	MARITAL2:1
13	1	MARITAL2:2	rsv_genus1174	11	MARITAL2:2	MARITAL2	0.0152	1	0	0.439175	0.0317543	6.07396	MARITAL2:2	MARITAL2:2
13	1	MARITAL2:3	rsv_genus1174	11	MARITAL2:3	MARITAL2	0.0152	1	0	2.21866	0.59959	8.20969	MARITAL2:3	MARITAL2:3
13	1	NSMOKING2:1	rsv_genus1174	12	NSMOKING2:1	NSMOKING2	0.0454	1	0	1	1	1	NSMOKING2:1	NSMOKING2:1
13	1	NSMOKING2:2	rsv_genus1174	12	NSMOKING2:2	NSMOKING2	0.0454	1	0	0.37289	0.0667036	2.08455	NSMOKING2:2	NSMOKING2:2
13	1	NSMOKING2:3	rsv_genus1174	12	NSMOKING2:3	NSMOKING2	0.0454	1	0	1.75333	0.45519	6.75359	NSMOKING2:3	NSMOKING2:3
13	1	PERIO_ALL2:1	rsv_genus1174	13	PERIO_ALL2:1	PERIO_ALL2	0	1	1	1	1	1	PERIO_ALL2:1	PERIO_ALL2:1
13	1	PERIO_ALL2:2	rsv_genus1174	13	PERIO_ALL2:2	PERIO_ALL2	0	1	1	0.021954	0.00322134	0.14962	PERIO_ALL2:2	PERIO_ALL2:2
13	1	PERIO_ALL2:3	rsv_genus1174	13	PERIO_ALL2:3	PERIO_ALL2	0	1	1	0.630095	0.126105	3.14832	PERIO_ALL2:3	PERIO_ALL2:3
13	1	PERIO_ALL2:4	rsv_genus1174	13	PERIO_ALL2:4	PERIO_ALL2	0	1	1	0.0359321	0.00369771	0.349167	PERIO_ALL2:4	PERIO_ALL2:4
13	1	PERIO_ALL2:77	rsv_genus1174	13	PERIO_ALL2:77	PERIO_ALL2	0	1	1	55.3936	0.26733	11478.1	PERIO_ALL2:77	PERIO_ALL2:77
13	1	PERIO_ALL2:88	rsv_genus1174	13	PERIO_ALL2:88	PERIO_ALL2	0	1	1	0.109053	0.00764207	1.55619	PERIO_ALL2:88	PERIO_ALL2:88
13	1	PERIO_ALL2:99	rsv_genus1174	13	PERIO_ALL2:99	PERIO_ALL2	0	1	1	21.5927	3.76864	123.717	PERIO_ALL2:99	PERIO_ALL2:99
13	1	POVERTY:1	rsv_genus1174	14	POVERTY:1	POVERTY	0.0003	1	0	1	1	1	POVERTY:1	POVERTY:1
13	1	POVERTY:2	rsv_genus1174	14	POVERTY:2	POVERTY	0.0003	1	0	0.0156325	0.00234664	0.104139	POVERTY:2	POVERTY:2
13	1	POVERTY:3	rsv_genus1174	14	POVERTY:3	POVERTY	0.0003	1	0	0.102782	0.0149979	0.704375	POVERTY:3	POVERTY:3
13	1	POVERTY:4	rsv_genus1174	14	POVERTY:4	POVERTY	0.0003	1	0	0.0896532	0.0194042	0.414224	POVERTY:4	POVERTY:4
13	1	POVERTY:99	rsv_genus1174	14	POVERTY:99	POVERTY	0.0003	1	0	1.08219	0.0797498	14.685	POVERTY:99	POVERTY:99
13	1	RACECAT:1	rsv_genus1174	15	RACECAT:1	RACECAT	0.0057	1	0	0.0349534	0.00374083	0.326596	RACECAT:1	RACECAT:1
13	1	RACECAT:2	rsv_genus1174	15	RACECAT:2	RACECAT	0.0057	1	0	0.504685	0.092031	2.76762	RACECAT:2	RACECAT:2
13	1	RACECAT:3	rsv_genus1174	15	RACECAT:3	RACECAT	0.0057	1	0	1	1	1	RACECAT:3	RACECAT:3
13	1	RACECAT:4	rsv_genus1174	15	RACECAT:4	RACECAT	0.0057	1	0	0.0893801	0.00821359	0.972632	RACECAT:4	RACECAT:4
13	1	RACECAT:5	rsv_genus1174	15	RACECAT:5	RACECAT	0.0057	1	0	0.178734	0.031452	1.0157	RACECAT:5	RACECAT:5
13	1	Intercept	rsv_genus1174	16	Intercept	INTERCEPT		1	1	4.09e-13	6.94e-28	241.165	Intercept	Intercept
13	1	SPL5AGE2	rsv_genus1181	1	SPL5AGE2	EFFECT_1	0.2259	1	0	1.0004	0.999384	1.00141	SPL5AGE2	SPL5AGE2
13	1	SPL5AGE3	rsv_genus1181	1	SPL5AGE3	EFFECT_1	0.2259	1	0	0.999388	0.997897	1.00088	SPL5AGE3	SPL5AGE3
13	1	AGE	rsv_genus1181	1	AGE	EFFECT_1	0.2259	1	0	0.954826	0.88061	1.0353	AGE	AGE
13	1	SPL5AGE1	rsv_genus1181	1	SPL5AGE1	EFFECT_1	0.2259	1	0	0.999882	0.999529	1.00023	SPL5AGE1	SPL5AGE1
13	1	ALC_DK:0	rsv_genus1181	2	ALC_DK:0	ALC_DK	0.0034	1	0	1	1	1	ALC_DK:0	ALC_DK:0
13	1	ALC_DK:1	rsv_genus1181	2	ALC_DK:1	ALC_DK	0.0034	1	0	1.02085	0.331774	3.1411	ALC_DK:1	ALC_DK:1
13	1	ALC_DK:2	rsv_genus1181	2	ALC_DK:2	ALC_DK	0.0034	1	0	0.748677	0.246701	2.27205	ALC_DK:2	ALC_DK:2
13	1	ALC_DK:3	rsv_genus1181	2	ALC_DK:3	ALC_DK	0.0034	1	0	0.77636	0.168641	3.57407	ALC_DK:3	ALC_DK:3
13	1	ALC_DK:4	rsv_genus1181	2	ALC_DK:4	ALC_DK	0.0034	1	0	1.84721	1.01535	3.36061	ALC_DK:4	ALC_DK:4
13	1	ALC_DK:5	rsv_genus1181	2	ALC_DK:5	ALC_DK	0.0034	1	0	0.613014	0.10752	3.49503	ALC_DK:5	ALC_DK:5
13	1	ALC_DK:99	rsv_genus1181	2	ALC_DK:99	ALC_DK	0.0034	1	0	0.705344	0.191789	2.59405	ALC_DK:99	ALC_DK:99
13	1	takes rx for antibiotic:0	rsv_genus1181	3	takes rx for antibiotic:0	ANTIBIOFL	0.262	1	0	1	1	1	takes rx for antibiotic:0	takes rx for antibiotic:0
13	1	takes rx for antibiotic:1	rsv_genus1181	3	takes rx for antibiotic:1	ANTIBIOFL	0.262	1	0	0.7429	0.437359	1.26189	takes rx for antibiotic:1	takes rx for antibiotic:1
13	1	takes rx for antihyperlipidemic:0	rsv_genus1181	4	takes rx for antihyperlipidemic:0	ANTILIPFL	0.4466	1	0	1	1	1	takes rx for antihyperlipidemic:0	takes rx for antihyperlipidemic:0
13	1	takes rx for antihyperlipidemic:1	rsv_genus1181	4	takes rx for antihyperlipidemic:1	ANTILIPFL	0.4466	1	0	0.800592	0.444936	1.44054	takes rx for antihyperlipidemic:1	takes rx for antihyperlipidemic:1
13	1	BMI2:1	rsv_genus1181	5	BMI2:1	BMI2	0.1748	1	0	0.610823	0.248189	1.5033	BMI2:1	BMI2:1
13	1	BMI2:2	rsv_genus1181	5	BMI2:2	BMI2	0.1748	1	0	1	1	1	BMI2:2	BMI2:2
13	1	BMI2:3	rsv_genus1181	5	BMI2:3	BMI2	0.1748	1	0	2.28574	0.991311	5.27039	BMI2:3	BMI2:3
13	1	BMI2:4	rsv_genus1181	5	BMI2:4	BMI2	0.1748	1	0	1.25605	0.633872	2.48892	BMI2:4	BMI2:4
13	1	BMI2:5	rsv_genus1181	5	BMI2:5	BMI2	0.1748	1	0	0.799378	0.379861	1.68221	BMI2:5	BMI2:5
13	1	EDUCAT2:1	rsv_genus1181	6	EDUCAT2:1	EDUCAT2	0.0146	1	0	1	1	1	EDUCAT2:1	EDUCAT2:1
13	1	EDUCAT2:2	rsv_genus1181	6	EDUCAT2:2	EDUCAT2	0.0146	1	0	0.280042	0.104822	0.748159	EDUCAT2:2	EDUCAT2:2
13	1	EDUCAT2:3	rsv_genus1181	6	EDUCAT2:3	EDUCAT2	0.0146	1	0	0.285646	0.125111	0.65217	EDUCAT2:3	EDUCAT2:3
13	1	GENDER:1	rsv_genus1181	7	GENDER:1	GENDER	0.3683	1	0	1	1	1	GENDER:1	GENDER:1
13	1	GENDER:2	rsv_genus1181	7	GENDER:2	GENDER	0.3683	1	0	1.36288	0.683257	2.71851	GENDER:2	GENDER:2
13	1	takes rx for GERD:0	rsv_genus1181	8	takes rx for GERD:0	GERDFL	0.0264	1	0	1	1	1	takes rx for GERD:0	takes rx for GERD:0
13	1	takes rx for GERD:1	rsv_genus1181	8	takes rx for GERD:1	GERDFL	0.0264	1	0	0.461685	0.234671	0.908307	takes rx for GERD:1	takes rx for GERD:1
13	1	diabetes based on 2 lab variables and 3 diq questions:0	rsv_genus1181	9	diabetes based on 2 lab variables and 3 diq questions:0	NEWLABDIABETES	0.8502	1	0	1	1	1	diabetes based on 2 lab variables and 3 diq questions:0	diabetes based on 2 lab variables and 3 diq questions:0
13	1	diabetes based on 2 lab variables and 3 diq questions:1	rsv_genus1181	9	diabetes based on 2 lab variables and 3 diq questions:1	NEWLABDIABETES	0.8502	1	0	0.924785	0.401042	2.13251	diabetes based on 2 lab variables and 3 diq questions:1	diabetes based on 2 lab variables and 3 diq questions:1
13	1	LABHYPERTENSION:0	rsv_genus1181	10	LABHYPERTENSION:0	LABHYPERTENSION	0.5138	1	0	1	1	1	LABHYPERTENSION:0	LABHYPERTENSION:0
13	1	LABHYPERTENSION:1	rsv_genus1181	10	LABHYPERTENSION:1	LABHYPERTENSION	0.5138	1	0	1.36249	0.52515	3.53498	LABHYPERTENSION:1	LABHYPERTENSION:1
13	1	MARITAL2:1	rsv_genus1181	11	MARITAL2:1	MARITAL2	0.0842	1	0	1	1	1	MARITAL2:1	MARITAL2:1
13	1	MARITAL2:2	rsv_genus1181	11	MARITAL2:2	MARITAL2	0.0842	1	0	0.747648	0.355748	1.57127	MARITAL2:2	MARITAL2:2
13	1	MARITAL2:3	rsv_genus1181	11	MARITAL2:3	MARITAL2	0.0842	1	0	1.59261	0.52401	4.84035	MARITAL2:3	MARITAL2:3
13	1	NSMOKING2:1	rsv_genus1181	12	NSMOKING2:1	NSMOKING2	0.074	1	0	1	1	1	NSMOKING2:1	NSMOKING2:1
13	1	NSMOKING2:2	rsv_genus1181	12	NSMOKING2:2	NSMOKING2	0.074	1	0	0.733895	0.512469	1.05099	NSMOKING2:2	NSMOKING2:2
13	1	NSMOKING2:3	rsv_genus1181	12	NSMOKING2:3	NSMOKING2	0.074	1	0	1.28206	0.663915	2.47575	NSMOKING2:3	NSMOKING2:3
13	1	PERIO_ALL2:1	rsv_genus1181	13	PERIO_ALL2:1	PERIO_ALL2	0.0003	1	0	1	1	1	PERIO_ALL2:1	PERIO_ALL2:1
13	1	PERIO_ALL2:2	rsv_genus1181	13	PERIO_ALL2:2	PERIO_ALL2	0.0003	1	0	0.27487	0.0753499	1.0027	PERIO_ALL2:2	PERIO_ALL2:2
13	1	PERIO_ALL2:3	rsv_genus1181	13	PERIO_ALL2:3	PERIO_ALL2	0.0003	1	0	0.341753	0.124928	0.934898	PERIO_ALL2:3	PERIO_ALL2:3
13	1	PERIO_ALL2:4	rsv_genus1181	13	PERIO_ALL2:4	PERIO_ALL2	0.0003	1	0	1.02981	0.219272	4.83647	PERIO_ALL2:4	PERIO_ALL2:4
13	1	PERIO_ALL2:77	rsv_genus1181	13	PERIO_ALL2:77	PERIO_ALL2	0.0003	1	0	0.384547	0.0730185	2.02519	PERIO_ALL2:77	PERIO_ALL2:77
13	1	PERIO_ALL2:88	rsv_genus1181	13	PERIO_ALL2:88	PERIO_ALL2	0.0003	1	0	0.693805	0.109731	4.38678	PERIO_ALL2:88	PERIO_ALL2:88
13	1	PERIO_ALL2:99	rsv_genus1181	13	PERIO_ALL2:99	PERIO_ALL2	0.0003	1	0	1.27594	0.550806	2.95571	PERIO_ALL2:99	PERIO_ALL2:99
13	1	POVERTY:1	rsv_genus1181	14	POVERTY:1	POVERTY	0.0199	1	0	1	1	1	POVERTY:1	POVERTY:1
13	1	POVERTY:2	rsv_genus1181	14	POVERTY:2	POVERTY	0.0199	1	0	1.52443	0.592229	3.92397	POVERTY:2	POVERTY:2
13	1	POVERTY:3	rsv_genus1181	14	POVERTY:3	POVERTY	0.0199	1	0	1.77513	0.910974	3.45904	POVERTY:3	POVERTY:3
13	1	POVERTY:4	rsv_genus1181	14	POVERTY:4	POVERTY	0.0199	1	0	2.79623	1.03503	7.55431	POVERTY:4	POVERTY:4
13	1	POVERTY:99	rsv_genus1181	14	POVERTY:99	POVERTY	0.0199	1	0	1.15417	0.48232	2.76188	POVERTY:99	POVERTY:99
13	1	RACECAT:1	rsv_genus1181	15	RACECAT:1	RACECAT	0	1	1	1.37154	0.699225	2.6903	RACECAT:1	RACECAT:1
13	1	RACECAT:2	rsv_genus1181	15	RACECAT:2	RACECAT	0	1	1	0.407862	0.206361	0.806119	RACECAT:2	RACECAT:2
13	1	RACECAT:3	rsv_genus1181	15	RACECAT:3	RACECAT	0	1	1	1	1	1	RACECAT:3	RACECAT:3
13	1	RACECAT:4	rsv_genus1181	15	RACECAT:4	RACECAT	0	1	1	0.35107	0.214809	0.573766	RACECAT:4	RACECAT:4
13	1	RACECAT:5	rsv_genus1181	15	RACECAT:5	RACECAT	0	1	1	1.21733	0.469827	3.15413	RACECAT:5	RACECAT:5
13	1	Intercept	rsv_genus1181	16	Intercept	INTERCEPT		1	1	14.5256	0.546905	385.793	Intercept	Intercept
13	1	SPL5AGE2	rsv_genus1187	1	SPL5AGE2	EFFECT_1	0.2471	1	0	1.00054	0.999318	1.00177	SPL5AGE2	SPL5AGE2
13	1	SPL5AGE3	rsv_genus1187	1	SPL5AGE3	EFFECT_1	0.2471	1	0	0.998652	0.997151	1.00016	SPL5AGE3	SPL5AGE3
13	1	AGE	rsv_genus1187	1	AGE	EFFECT_1	0.2471	1	0	0.923721	0.767781	1.11133	AGE	AGE
13	1	SPL5AGE1	rsv_genus1187	1	SPL5AGE1	EFFECT_1	0.2471	1	0	0.999908	0.999401	1.00042	SPL5AGE1	SPL5AGE1
13	1	ALC_DK:0	rsv_genus1187	2	ALC_DK:0	ALC_DK	0	1	1	1	1	1	ALC_DK:0	ALC_DK:0
13	1	ALC_DK:1	rsv_genus1187	2	ALC_DK:1	ALC_DK	0	1	1	2.34089	0.760981	7.20089	ALC_DK:1	ALC_DK:1
13	1	ALC_DK:2	rsv_genus1187	2	ALC_DK:2	ALC_DK	0	1	1	0.552225	0.180826	1.68643	ALC_DK:2	ALC_DK:2
13	1	ALC_DK:3	rsv_genus1187	2	ALC_DK:3	ALC_DK	0	1	1	0.709274	0.228007	2.20638	ALC_DK:3	ALC_DK:3
13	1	ALC_DK:4	rsv_genus1187	2	ALC_DK:4	ALC_DK	0	1	1	1.28852	0.342009	4.85451	ALC_DK:4	ALC_DK:4
13	1	ALC_DK:5	rsv_genus1187	2	ALC_DK:5	ALC_DK	0	1	1	1.48706	0.466124	4.74411	ALC_DK:5	ALC_DK:5
13	1	ALC_DK:99	rsv_genus1187	2	ALC_DK:99	ALC_DK	0	1	1	0.622628	0.209934	1.84661	ALC_DK:99	ALC_DK:99
13	1	takes rx for antibiotic:0	rsv_genus1187	3	takes rx for antibiotic:0	ANTIBIOFL	0.6817	1	0	1	1	1	takes rx for antibiotic:0	takes rx for antibiotic:0
13	1	takes rx for antibiotic:1	rsv_genus1187	3	takes rx for antibiotic:1	ANTIBIOFL	0.6817	1	0	0.762733	0.201427	2.8882	takes rx for antibiotic:1	takes rx for antibiotic:1
13	1	takes rx for antihyperlipidemic:0	rsv_genus1187	4	takes rx for antihyperlipidemic:0	ANTILIPFL	0.2207	1	0	1	1	1	takes rx for antihyperlipidemic:0	takes rx for antihyperlipidemic:0
13	1	takes rx for antihyperlipidemic:1	rsv_genus1187	4	takes rx for antihyperlipidemic:1	ANTILIPFL	0.2207	1	0	0.508086	0.168542	1.53167	takes rx for antihyperlipidemic:1	takes rx for antihyperlipidemic:1
13	1	BMI2:1	rsv_genus1187	5	BMI2:1	BMI2	0.0078	1	0	0.400315	0.18753	0.854544	BMI2:1	BMI2:1
13	1	BMI2:2	rsv_genus1187	5	BMI2:2	BMI2	0.0078	1	0	1	1	1	BMI2:2	BMI2:2
13	1	BMI2:3	rsv_genus1187	5	BMI2:3	BMI2	0.0078	1	0	1.33088	0.910015	1.94638	BMI2:3	BMI2:3
13	1	BMI2:4	rsv_genus1187	5	BMI2:4	BMI2	0.0078	1	0	1.05084	0.342796	3.22134	BMI2:4	BMI2:4
13	1	BMI2:5	rsv_genus1187	5	BMI2:5	BMI2	0.0078	1	0	2.72484	0.882015	8.41794	BMI2:5	BMI2:5
13	1	EDUCAT2:1	rsv_genus1187	6	EDUCAT2:1	EDUCAT2	0.0095	1	0	1	1	1	EDUCAT2:1	EDUCAT2:1
13	1	EDUCAT2:2	rsv_genus1187	6	EDUCAT2:2	EDUCAT2	0.0095	1	0	0.689968	0.325409	1.46295	EDUCAT2:2	EDUCAT2:2
13	1	EDUCAT2:3	rsv_genus1187	6	EDUCAT2:3	EDUCAT2	0.0095	1	0	1.56787	0.651198	3.7749	EDUCAT2:3	EDUCAT2:3
13	1	GENDER:1	rsv_genus1187	7	GENDER:1	GENDER	0.1704	1	0	1	1	1	GENDER:1	GENDER:1
13	1	GENDER:2	rsv_genus1187	7	GENDER:2	GENDER	0.1704	1	0	1.57724	0.813972	3.05625	GENDER:2	GENDER:2
13	1	takes rx for GERD:0	rsv_genus1187	8	takes rx for GERD:0	GERDFL	0.7074	1	0	1	1	1	takes rx for GERD:0	takes rx for GERD:0
13	1	takes rx for GERD:1	rsv_genus1187	8	takes rx for GERD:1	GERDFL	0.7074	1	0	0.811478	0.2641	2.49336	takes rx for GERD:1	takes rx for GERD:1
13	1	diabetes based on 2 lab variables and 3 diq questions:0	rsv_genus1187	9	diabetes based on 2 lab variables and 3 diq questions:0	NEWLABDIABETES	0.4342	1	0	1	1	1	diabetes based on 2 lab variables and 3 diq questions:0	diabetes based on 2 lab variables and 3 diq questions:0
13	1	diabetes based on 2 lab variables and 3 diq questions:1	rsv_genus1187	9	diabetes based on 2 lab variables and 3 diq questions:1	NEWLABDIABETES	0.4342	1	0	0.633843	0.196402	2.04559	diabetes based on 2 lab variables and 3 diq questions:1	diabetes based on 2 lab variables and 3 diq questions:1
13	1	LABHYPERTENSION:0	rsv_genus1187	10	LABHYPERTENSION:0	LABHYPERTENSION	0.5459	1	0	1	1	1	LABHYPERTENSION:0	LABHYPERTENSION:0
13	1	LABHYPERTENSION:1	rsv_genus1187	10	LABHYPERTENSION:1	LABHYPERTENSION	0.5459	1	0	0.877028	0.566264	1.35834	LABHYPERTENSION:1	LABHYPERTENSION:1
13	1	MARITAL2:1	rsv_genus1187	11	MARITAL2:1	MARITAL2	0.3413	1	0	1	1	1	MARITAL2:1	MARITAL2:1
13	1	MARITAL2:2	rsv_genus1187	11	MARITAL2:2	MARITAL2	0.3413	1	0	1.61122	0.431269	6.01953	MARITAL2:2	MARITAL2:2
13	1	MARITAL2:3	rsv_genus1187	11	MARITAL2:3	MARITAL2	0.3413	1	0	1.24282	0.172826	8.93738	MARITAL2:3	MARITAL2:3
13	1	NSMOKING2:1	rsv_genus1187	12	NSMOKING2:1	NSMOKING2	0.6148	1	0	1	1	1	NSMOKING2:1	NSMOKING2:1
13	1	NSMOKING2:2	rsv_genus1187	12	NSMOKING2:2	NSMOKING2	0.6148	1	0	1.14201	0.52043	2.506	NSMOKING2:2	NSMOKING2:2
13	1	NSMOKING2:3	rsv_genus1187	12	NSMOKING2:3	NSMOKING2	0.6148	1	0	0.768753	0.408471	1.44681	NSMOKING2:3	NSMOKING2:3
13	1	PERIO_ALL2:1	rsv_genus1187	13	PERIO_ALL2:1	PERIO_ALL2	0	1	1	1	1	1	PERIO_ALL2:1	PERIO_ALL2:1
13	1	PERIO_ALL2:2	rsv_genus1187	13	PERIO_ALL2:2	PERIO_ALL2	0	1	1	0.486843	0.224067	1.05779	PERIO_ALL2:2	PERIO_ALL2:2
13	1	PERIO_ALL2:3	rsv_genus1187	13	PERIO_ALL2:3	PERIO_ALL2	0	1	1	2.11913	0.672259	6.68006	PERIO_ALL2:3	PERIO_ALL2:3
13	1	PERIO_ALL2:4	rsv_genus1187	13	PERIO_ALL2:4	PERIO_ALL2	0	1	1	2.79014	0.779402	9.98826	PERIO_ALL2:4	PERIO_ALL2:4
13	1	PERIO_ALL2:77	rsv_genus1187	13	PERIO_ALL2:77	PERIO_ALL2	0	1	1	1.05456	0.348336	3.19261	PERIO_ALL2:77	PERIO_ALL2:77
13	1	PERIO_ALL2:88	rsv_genus1187	13	PERIO_ALL2:88	PERIO_ALL2	0	1	1	4.45202	2.42848	8.16168	PERIO_ALL2:88	PERIO_ALL2:88
13	1	PERIO_ALL2:99	rsv_genus1187	13	PERIO_ALL2:99	PERIO_ALL2	0	1	1	1.28673	0.43348	3.81949	PERIO_ALL2:99	PERIO_ALL2:99
13	1	POVERTY:1	rsv_genus1187	14	POVERTY:1	POVERTY	0.0012	1	0	1	1	1	POVERTY:1	POVERTY:1
13	1	POVERTY:2	rsv_genus1187	14	POVERTY:2	POVERTY	0.0012	1	0	0.203277	0.100651	0.410541	POVERTY:2	POVERTY:2
13	1	POVERTY:3	rsv_genus1187	14	POVERTY:3	POVERTY	0.0012	1	0	1.43618	0.855722	2.41038	POVERTY:3	POVERTY:3
13	1	POVERTY:4	rsv_genus1187	14	POVERTY:4	POVERTY	0.0012	1	0	0.403577	0.17221	0.945788	POVERTY:4	POVERTY:4
13	1	POVERTY:99	rsv_genus1187	14	POVERTY:99	POVERTY	0.0012	1	0	0.695298	0.232229	2.08174	POVERTY:99	POVERTY:99
13	1	RACECAT:1	rsv_genus1187	15	RACECAT:1	RACECAT	0	1	1	0.588861	0.299357	1.15834	RACECAT:1	RACECAT:1
13	1	RACECAT:2	rsv_genus1187	15	RACECAT:2	RACECAT	0	1	1	0.119865	0.0582308	0.246737	RACECAT:2	RACECAT:2
13	1	RACECAT:3	rsv_genus1187	15	RACECAT:3	RACECAT	0	1	1	1	1	1	RACECAT:3	RACECAT:3
13	1	RACECAT:4	rsv_genus1187	15	RACECAT:4	RACECAT	0	1	1	0.343381	0.161117	0.731832	RACECAT:4	RACECAT:4
13	1	RACECAT:5	rsv_genus1187	15	RACECAT:5	RACECAT	0	1	1	0.73703	0.314955	1.72473	RACECAT:5	RACECAT:5
13	1	Intercept	rsv_genus1187	16	Intercept	INTERCEPT		1	1	12.7419	0.11303	1436.4	Intercept	Intercept
13	1	SPL5AGE2	rsv_genus1188	1	SPL5AGE2	EFFECT_1	0.0001	1	1	1.00109	0.999521	1.00266	SPL5AGE2	SPL5AGE2
13	1	SPL5AGE3	rsv_genus1188	1	SPL5AGE3	EFFECT_1	0.0001	1	1	0.998676	0.996647	1.00071	SPL5AGE3	SPL5AGE3
13	1	AGE	rsv_genus1188	1	AGE	EFFECT_1	0.0001	1	1	1.21712	0.972239	1.52369	AGE	AGE
13	1	SPL5AGE1	rsv_genus1188	1	SPL5AGE1	EFFECT_1	0.0001	1	1	0.999554	0.998965	1.00014	SPL5AGE1	SPL5AGE1
13	1	ALC_DK:0	rsv_genus1188	2	ALC_DK:0	ALC_DK	0	1	1	1	1	1	ALC_DK:0	ALC_DK:0
13	1	ALC_DK:1	rsv_genus1188	2	ALC_DK:1	ALC_DK	0	1	1	1.21887	0.123659	12.0139	ALC_DK:1	ALC_DK:1
13	1	ALC_DK:2	rsv_genus1188	2	ALC_DK:2	ALC_DK	0	1	1	0.304343	0.0549905	1.68438	ALC_DK:2	ALC_DK:2
13	1	ALC_DK:3	rsv_genus1188	2	ALC_DK:3	ALC_DK	0	1	1	0.520754	0.146706	1.8485	ALC_DK:3	ALC_DK:3
13	1	ALC_DK:4	rsv_genus1188	2	ALC_DK:4	ALC_DK	0	1	1	0.41938	0.0811084	2.16846	ALC_DK:4	ALC_DK:4
13	1	ALC_DK:5	rsv_genus1188	2	ALC_DK:5	ALC_DK	0	1	1	0.108722	0.0141506	0.835332	ALC_DK:5	ALC_DK:5
13	1	ALC_DK:99	rsv_genus1188	2	ALC_DK:99	ALC_DK	0	1	1	5.74326	1.59527	20.6768	ALC_DK:99	ALC_DK:99
13	1	takes rx for antibiotic:0	rsv_genus1188	3	takes rx for antibiotic:0	ANTIBIOFL	0.9231	1	0	1	1	1	takes rx for antibiotic:0	takes rx for antibiotic:0
13	1	takes rx for antibiotic:1	rsv_genus1188	3	takes rx for antibiotic:1	ANTIBIOFL	0.9231	1	0	1.05431	0.348964	3.18536	takes rx for antibiotic:1	takes rx for antibiotic:1
13	1	takes rx for antihyperlipidemic:0	rsv_genus1188	4	takes rx for antihyperlipidemic:0	ANTILIPFL	0.3924	1	0	1	1	1	takes rx for antihyperlipidemic:0	takes rx for antihyperlipidemic:0
13	1	takes rx for antihyperlipidemic:1	rsv_genus1188	4	takes rx for antihyperlipidemic:1	ANTILIPFL	0.3924	1	0	2.56072	0.281608	23.2853	takes rx for antihyperlipidemic:1	takes rx for antihyperlipidemic:1
13	1	BMI2:1	rsv_genus1188	5	BMI2:1	BMI2	0.001	1	0	1.0326	0.210479	5.06587	BMI2:1	BMI2:1
13	1	BMI2:2	rsv_genus1188	5	BMI2:2	BMI2	0.001	1	0	1	1	1	BMI2:2	BMI2:2
13	1	BMI2:3	rsv_genus1188	5	BMI2:3	BMI2	0.001	1	0	0.439953	0.181621	1.06573	BMI2:3	BMI2:3
13	1	BMI2:4	rsv_genus1188	5	BMI2:4	BMI2	0.001	1	0	0.563238	0.241152	1.31551	BMI2:4	BMI2:4
13	1	BMI2:5	rsv_genus1188	5	BMI2:5	BMI2	0.001	1	0	0.278652	0.10812	0.718158	BMI2:5	BMI2:5
13	1	EDUCAT2:1	rsv_genus1188	6	EDUCAT2:1	EDUCAT2	0.1738	1	0	1	1	1	EDUCAT2:1	EDUCAT2:1
13	1	EDUCAT2:2	rsv_genus1188	6	EDUCAT2:2	EDUCAT2	0.1738	1	0	1.89734	0.86608	4.15654	EDUCAT2:2	EDUCAT2:2
13	1	EDUCAT2:3	rsv_genus1188	6	EDUCAT2:3	EDUCAT2	0.1738	1	0	1.18627	0.575261	2.44627	EDUCAT2:3	EDUCAT2:3
13	1	GENDER:1	rsv_genus1188	7	GENDER:1	GENDER	0.5355	1	0	1	1	1	GENDER:1	GENDER:1
13	1	GENDER:2	rsv_genus1188	7	GENDER:2	GENDER	0.5355	1	0	0.802916	0.393499	1.63831	GENDER:2	GENDER:2
13	1	takes rx for GERD:0	rsv_genus1188	8	takes rx for GERD:0	GERDFL	0.1645	1	0	1	1	1	takes rx for GERD:0	takes rx for GERD:0
13	1	takes rx for GERD:1	rsv_genus1188	8	takes rx for GERD:1	GERDFL	0.1645	1	0	0.436668	0.133419	1.42917	takes rx for GERD:1	takes rx for GERD:1
13	1	diabetes based on 2 lab variables and 3 diq questions:0	rsv_genus1188	9	diabetes based on 2 lab variables and 3 diq questions:0	NEWLABDIABETES	0.2531	1	0	1	1	1	diabetes based on 2 lab variables and 3 diq questions:0	diabetes based on 2 lab variables and 3 diq questions:0
13	1	diabetes based on 2 lab variables and 3 diq questions:1	rsv_genus1188	9	diabetes based on 2 lab variables and 3 diq questions:1	NEWLABDIABETES	0.2531	1	0	0.261345	0.0249946	2.73263	diabetes based on 2 lab variables and 3 diq questions:1	diabetes based on 2 lab variables and 3 diq questions:1
13	1	LABHYPERTENSION:0	rsv_genus1188	10	LABHYPERTENSION:0	LABHYPERTENSION	0.0002	1	0	1	1	1	LABHYPERTENSION:0	LABHYPERTENSION:0
13	1	LABHYPERTENSION:1	rsv_genus1188	10	LABHYPERTENSION:1	LABHYPERTENSION	0.0002	1	0	0.146413	0.0570328	0.375867	LABHYPERTENSION:1	LABHYPERTENSION:1
13	1	MARITAL2:1	rsv_genus1188	11	MARITAL2:1	MARITAL2	0	1	1	1	1	1	MARITAL2:1	MARITAL2:1
13	1	MARITAL2:2	rsv_genus1188	11	MARITAL2:2	MARITAL2	0	1	1	0.0673523	0.031384	0.144543	MARITAL2:2	MARITAL2:2
13	1	MARITAL2:3	rsv_genus1188	11	MARITAL2:3	MARITAL2	0	1	1	0.0478018	0.0208776	0.109448	MARITAL2:3	MARITAL2:3
13	1	NSMOKING2:1	rsv_genus1188	12	NSMOKING2:1	NSMOKING2	0	1	1	1	1	1	NSMOKING2:1	NSMOKING2:1
13	1	NSMOKING2:2	rsv_genus1188	12	NSMOKING2:2	NSMOKING2	0	1	1	3.34118	2.1506	5.19086	NSMOKING2:2	NSMOKING2:2
13	1	NSMOKING2:3	rsv_genus1188	12	NSMOKING2:3	NSMOKING2	0	1	1	0.506328	0.174514	1.46904	NSMOKING2:3	NSMOKING2:3
13	1	PERIO_ALL2:1	rsv_genus1188	13	PERIO_ALL2:1	PERIO_ALL2	0	1	1	1	1	1	PERIO_ALL2:1	PERIO_ALL2:1
13	1	PERIO_ALL2:2	rsv_genus1188	13	PERIO_ALL2:2	PERIO_ALL2	0	1	1	0.428165	0.0933177	1.96452	PERIO_ALL2:2	PERIO_ALL2:2
13	1	PERIO_ALL2:3	rsv_genus1188	13	PERIO_ALL2:3	PERIO_ALL2	0	1	1	0.504304	0.199336	1.27585	PERIO_ALL2:3	PERIO_ALL2:3
13	1	PERIO_ALL2:4	rsv_genus1188	13	PERIO_ALL2:4	PERIO_ALL2	0	1	1	9.46467	5.45796	16.4127	PERIO_ALL2:4	PERIO_ALL2:4
13	1	PERIO_ALL2:77	rsv_genus1188	13	PERIO_ALL2:77	PERIO_ALL2	0	1	1	1.03526	0.111301	9.62953	PERIO_ALL2:77	PERIO_ALL2:77
13	1	PERIO_ALL2:88	rsv_genus1188	13	PERIO_ALL2:88	PERIO_ALL2	0	1	1	1.75299	0.646642	4.7522	PERIO_ALL2:88	PERIO_ALL2:88
13	1	PERIO_ALL2:99	rsv_genus1188	13	PERIO_ALL2:99	PERIO_ALL2	0	1	1	1.21509	0.172133	8.57736	PERIO_ALL2:99	PERIO_ALL2:99
13	1	POVERTY:1	rsv_genus1188	14	POVERTY:1	POVERTY	0	1	1	1	1	1	POVERTY:1	POVERTY:1
13	1	POVERTY:2	rsv_genus1188	14	POVERTY:2	POVERTY	0	1	1	1.4549	0.507881	4.16776	POVERTY:2	POVERTY:2
13	1	POVERTY:3	rsv_genus1188	14	POVERTY:3	POVERTY	0	1	1	7.02256	2.81084	17.5451	POVERTY:3	POVERTY:3
13	1	POVERTY:4	rsv_genus1188	14	POVERTY:4	POVERTY	0	1	1	2.22401	0.921743	5.36618	POVERTY:4	POVERTY:4
13	1	POVERTY:99	rsv_genus1188	14	POVERTY:99	POVERTY	0	1	1	0.868096	0.293276	2.56956	POVERTY:99	POVERTY:99
13	1	RACECAT:1	rsv_genus1188	15	RACECAT:1	RACECAT	0	1	1	1.86016	0.516606	6.6979	RACECAT:1	RACECAT:1
13	1	RACECAT:2	rsv_genus1188	15	RACECAT:2	RACECAT	0	1	1	1.54593	0.579876	4.12138	RACECAT:2	RACECAT:2
13	1	RACECAT:3	rsv_genus1188	15	RACECAT:3	RACECAT	0	1	1	1	1	1	RACECAT:3	RACECAT:3
13	1	RACECAT:4	rsv_genus1188	15	RACECAT:4	RACECAT	0	1	1	4.47874	2.62837	7.63178	RACECAT:4	RACECAT:4
13	1	RACECAT:5	rsv_genus1188	15	RACECAT:5	RACECAT	0	1	1	0.398065	0.173766	0.91189	RACECAT:5	RACECAT:5
13	1	Intercept	rsv_genus1188	16	Intercept	INTERCEPT		1	1	0.00107168	1.66e-06	0.693475	Intercept	Intercept
13	1	SPL5AGE2	rsv_genus1198	1	SPL5AGE2	EFFECT_1	0.2922	1	0	1.00027	0.999752	1.00079	SPL5AGE2	SPL5AGE2
13	1	SPL5AGE3	rsv_genus1198	1	SPL5AGE3	EFFECT_1	0.2922	1	0	0.999488	0.998733	1.00024	SPL5AGE3	SPL5AGE3
13	1	AGE	rsv_genus1198	1	AGE	EFFECT_1	0.2922	1	0	0.962166	0.862211	1.07371	AGE	AGE
13	1	SPL5AGE1	rsv_genus1198	1	SPL5AGE1	EFFECT_1	0.2922	1	0	0.999935	0.999715	1.00016	SPL5AGE1	SPL5AGE1
13	1	ALC_DK:0	rsv_genus1198	2	ALC_DK:0	ALC_DK	0.0009	1	0	1	1	1	ALC_DK:0	ALC_DK:0
13	1	ALC_DK:1	rsv_genus1198	2	ALC_DK:1	ALC_DK	0.0009	1	0	1.66355	0.945859	2.9258	ALC_DK:1	ALC_DK:1
13	1	ALC_DK:2	rsv_genus1198	2	ALC_DK:2	ALC_DK	0.0009	1	0	1.29819	0.706845	2.38426	ALC_DK:2	ALC_DK:2
13	1	ALC_DK:3	rsv_genus1198	2	ALC_DK:3	ALC_DK	0.0009	1	0	1.75234	1.11464	2.75488	ALC_DK:3	ALC_DK:3
13	1	ALC_DK:4	rsv_genus1198	2	ALC_DK:4	ALC_DK	0.0009	1	0	1.34056	0.455766	3.94302	ALC_DK:4	ALC_DK:4
13	1	ALC_DK:5	rsv_genus1198	2	ALC_DK:5	ALC_DK	0.0009	1	0	1.95936	0.856982	4.47976	ALC_DK:5	ALC_DK:5
13	1	ALC_DK:99	rsv_genus1198	2	ALC_DK:99	ALC_DK	0.0009	1	0	0.772526	0.334623	1.78349	ALC_DK:99	ALC_DK:99
13	1	takes rx for antibiotic:0	rsv_genus1198	3	takes rx for antibiotic:0	ANTIBIOFL	0.848	1	0	1	1	1	takes rx for antibiotic:0	takes rx for antibiotic:0
13	1	takes rx for antibiotic:1	rsv_genus1198	3	takes rx for antibiotic:1	ANTIBIOFL	0.848	1	0	1.05659	0.591803	1.88642	takes rx for antibiotic:1	takes rx for antibiotic:1
13	1	takes rx for antihyperlipidemic:0	rsv_genus1198	4	takes rx for antihyperlipidemic:0	ANTILIPFL	0.003	1	0	1	1	1	takes rx for antihyperlipidemic:0	takes rx for antihyperlipidemic:0
13	1	takes rx for antihyperlipidemic:1	rsv_genus1198	4	takes rx for antihyperlipidemic:1	ANTILIPFL	0.003	1	0	0.477184	0.2983	0.763342	takes rx for antihyperlipidemic:1	takes rx for antihyperlipidemic:1
13	1	BMI2:1	rsv_genus1198	5	BMI2:1	BMI2	0.0111	1	0	0.181049	0.0581323	0.563865	BMI2:1	BMI2:1
13	1	BMI2:2	rsv_genus1198	5	BMI2:2	BMI2	0.0111	1	0	1	1	1	BMI2:2	BMI2:2
13	1	BMI2:3	rsv_genus1198	5	BMI2:3	BMI2	0.0111	1	0	1.53413	0.964897	2.43919	BMI2:3	BMI2:3
13	1	BMI2:4	rsv_genus1198	5	BMI2:4	BMI2	0.0111	1	0	1.66205	0.898055	3.07599	BMI2:4	BMI2:4
13	1	BMI2:5	rsv_genus1198	5	BMI2:5	BMI2	0.0111	1	0	1.90159	1.108	3.2636	BMI2:5	BMI2:5
13	1	EDUCAT2:1	rsv_genus1198	6	EDUCAT2:1	EDUCAT2	0.0509	1	0	1	1	1	EDUCAT2:1	EDUCAT2:1
13	1	EDUCAT2:2	rsv_genus1198	6	EDUCAT2:2	EDUCAT2	0.0509	1	0	1.19473	0.808393	1.7657	EDUCAT2:2	EDUCAT2:2
13	1	EDUCAT2:3	rsv_genus1198	6	EDUCAT2:3	EDUCAT2	0.0509	1	0	0.697719	0.486821	0.999979	EDUCAT2:3	EDUCAT2:3
13	1	GENDER:1	rsv_genus1198	7	GENDER:1	GENDER	0.014	1	0	1	1	1	GENDER:1	GENDER:1
13	1	GENDER:2	rsv_genus1198	7	GENDER:2	GENDER	0.014	1	0	1.52404	1.09529	2.12063	GENDER:2	GENDER:2
13	1	takes rx for GERD:0	rsv_genus1198	8	takes rx for GERD:0	GERDFL	0.8757	1	0	1	1	1	takes rx for GERD:0	takes rx for GERD:0
13	1	takes rx for GERD:1	rsv_genus1198	8	takes rx for GERD:1	GERDFL	0.8757	1	0	1.04374	0.600757	1.81337	takes rx for GERD:1	takes rx for GERD:1
13	1	diabetes based on 2 lab variables and 3 diq questions:0	rsv_genus1198	9	diabetes based on 2 lab variables and 3 diq questions:0	NEWLABDIABETES	0.5501	1	0	1	1	1	diabetes based on 2 lab variables and 3 diq questions:0	diabetes based on 2 lab variables and 3 diq questions:0
13	1	diabetes based on 2 lab variables and 3 diq questions:1	rsv_genus1198	9	diabetes based on 2 lab variables and 3 diq questions:1	NEWLABDIABETES	0.5501	1	0	1.17132	0.68754	1.99551	diabetes based on 2 lab variables and 3 diq questions:1	diabetes based on 2 lab variables and 3 diq questions:1
13	1	LABHYPERTENSION:0	rsv_genus1198	10	LABHYPERTENSION:0	LABHYPERTENSION	0.5012	1	0	1	1	1	LABHYPERTENSION:0	LABHYPERTENSION:0
13	1	LABHYPERTENSION:1	rsv_genus1198	10	LABHYPERTENSION:1	LABHYPERTENSION	0.5012	1	0	0.900456	0.658012	1.23223	LABHYPERTENSION:1	LABHYPERTENSION:1
13	1	MARITAL2:1	rsv_genus1198	11	MARITAL2:1	MARITAL2	0.9444	1	0	1	1	1	MARITAL2:1	MARITAL2:1
13	1	MARITAL2:2	rsv_genus1198	11	MARITAL2:2	MARITAL2	0.9444	1	0	1.07243	0.698692	1.64608	MARITAL2:2	MARITAL2:2
13	1	MARITAL2:3	rsv_genus1198	11	MARITAL2:3	MARITAL2	0.9444	1	0	1.00594	0.662096	1.52836	MARITAL2:3	MARITAL2:3
13	1	NSMOKING2:1	rsv_genus1198	12	NSMOKING2:1	NSMOKING2	0.107	1	0	1	1	1	NSMOKING2:1	NSMOKING2:1
13	1	NSMOKING2:2	rsv_genus1198	12	NSMOKING2:2	NSMOKING2	0.107	1	0	0.69759	0.418001	1.16419	NSMOKING2:2	NSMOKING2:2
13	1	NSMOKING2:3	rsv_genus1198	12	NSMOKING2:3	NSMOKING2	0.107	1	0	0.72368	0.524138	0.999188	NSMOKING2:3	NSMOKING2:3
13	1	PERIO_ALL2:1	rsv_genus1198	13	PERIO_ALL2:1	PERIO_ALL2	0	1	1	1	1	1	PERIO_ALL2:1	PERIO_ALL2:1
13	1	PERIO_ALL2:2	rsv_genus1198	13	PERIO_ALL2:2	PERIO_ALL2	0	1	1	2.47529	1.01702	6.02454	PERIO_ALL2:2	PERIO_ALL2:2
13	1	PERIO_ALL2:3	rsv_genus1198	13	PERIO_ALL2:3	PERIO_ALL2	0	1	1	1.5871	0.792211	3.17954	PERIO_ALL2:3	PERIO_ALL2:3
13	1	PERIO_ALL2:4	rsv_genus1198	13	PERIO_ALL2:4	PERIO_ALL2	0	1	1	1.9704	1.00369	3.86821	PERIO_ALL2:4	PERIO_ALL2:4
13	1	PERIO_ALL2:77	rsv_genus1198	13	PERIO_ALL2:77	PERIO_ALL2	0	1	1	0.618486	0.277637	1.37779	PERIO_ALL2:77	PERIO_ALL2:77
13	1	PERIO_ALL2:88	rsv_genus1198	13	PERIO_ALL2:88	PERIO_ALL2	0	1	1	1.61683	0.419594	6.23012	PERIO_ALL2:88	PERIO_ALL2:88
13	1	PERIO_ALL2:99	rsv_genus1198	13	PERIO_ALL2:99	PERIO_ALL2	0	1	1	3.57027	1.91581	6.65352	PERIO_ALL2:99	PERIO_ALL2:99
13	1	POVERTY:1	rsv_genus1198	14	POVERTY:1	POVERTY	0.4375	1	0	1	1	1	POVERTY:1	POVERTY:1
13	1	POVERTY:2	rsv_genus1198	14	POVERTY:2	POVERTY	0.4375	1	0	1.28568	0.83652	1.97601	POVERTY:2	POVERTY:2
13	1	POVERTY:3	rsv_genus1198	14	POVERTY:3	POVERTY	0.4375	1	0	1.29701	0.723285	2.32582	POVERTY:3	POVERTY:3
13	1	POVERTY:4	rsv_genus1198	14	POVERTY:4	POVERTY	0.4375	1	0	1.25118	0.768417	2.03724	POVERTY:4	POVERTY:4
13	1	POVERTY:99	rsv_genus1198	14	POVERTY:99	POVERTY	0.4375	1	0	0.721353	0.219833	2.36703	POVERTY:99	POVERTY:99
13	1	RACECAT:1	rsv_genus1198	15	RACECAT:1	RACECAT	0.0304	1	0	0.884154	0.361222	2.16412	RACECAT:1	RACECAT:1
13	1	RACECAT:2	rsv_genus1198	15	RACECAT:2	RACECAT	0.0304	1	0	0.406719	0.151947	1.08867	RACECAT:2	RACECAT:2
13	1	RACECAT:3	rsv_genus1198	15	RACECAT:3	RACECAT	0.0304	1	0	1	1	1	RACECAT:3	RACECAT:3
13	1	RACECAT:4	rsv_genus1198	15	RACECAT:4	RACECAT	0.0304	1	0	0.718917	0.357124	1.44723	RACECAT:4	RACECAT:4
13	1	RACECAT:5	rsv_genus1198	15	RACECAT:5	RACECAT	0.0304	1	0	1.80693	0.801658	4.07282	RACECAT:5	RACECAT:5
13	1	Intercept	rsv_genus1198	16	Intercept	INTERCEPT		1	1	0.611143	0.0451407	8.27405	Intercept	Intercept
13	1	SPL5AGE2	rsv_genus1201	1	SPL5AGE2	EFFECT_1	0.1663	1	0	1.00175	0.999891	1.00361	SPL5AGE2	SPL5AGE2
13	1	SPL5AGE3	rsv_genus1201	1	SPL5AGE3	EFFECT_1	0.1663	1	0	0.996672	0.992522	1.00084	SPL5AGE3	SPL5AGE3
13	1	AGE	rsv_genus1201	1	AGE	EFFECT_1	0.1663	1	0	1.05753	0.935048	1.19605	AGE	AGE
13	1	SPL5AGE1	rsv_genus1201	1	SPL5AGE1	EFFECT_1	0.1663	1	0	0.999402	0.998817	0.999987	SPL5AGE1	SPL5AGE1
13	1	ALC_DK:0	rsv_genus1201	2	ALC_DK:0	ALC_DK	0.0038	1	0	1	1	1	ALC_DK:0	ALC_DK:0
13	1	ALC_DK:1	rsv_genus1201	2	ALC_DK:1	ALC_DK	0.0038	1	0	1.65184	0.181443	15.0382	ALC_DK:1	ALC_DK:1
13	1	ALC_DK:2	rsv_genus1201	2	ALC_DK:2	ALC_DK	0.0038	1	0	10.8958	1.78432	66.5339	ALC_DK:2	ALC_DK:2
13	1	ALC_DK:3	rsv_genus1201	2	ALC_DK:3	ALC_DK	0.0038	1	0	7.94789	1.25126	50.4844	ALC_DK:3	ALC_DK:3
13	1	ALC_DK:4	rsv_genus1201	2	ALC_DK:4	ALC_DK	0.0038	1	0	7.65156	0.900378	65.0243	ALC_DK:4	ALC_DK:4
13	1	ALC_DK:5	rsv_genus1201	2	ALC_DK:5	ALC_DK	0.0038	1	0	4.20863	0.374821	47.2561	ALC_DK:5	ALC_DK:5
13	1	ALC_DK:99	rsv_genus1201	2	ALC_DK:99	ALC_DK	0.0038	1	0	1.58073	0.165551	15.0932	ALC_DK:99	ALC_DK:99
13	1	takes rx for antibiotic:0	rsv_genus1201	3	takes rx for antibiotic:0	ANTIBIOFL	0.2661	1	0	1	1	1	takes rx for antibiotic:0	takes rx for antibiotic:0
13	1	takes rx for antibiotic:1	rsv_genus1201	3	takes rx for antibiotic:1	ANTIBIOFL	0.2661	1	0	0.300408	0.0345439	2.61247	takes rx for antibiotic:1	takes rx for antibiotic:1
13	1	takes rx for antihyperlipidemic:0	rsv_genus1201	4	takes rx for antihyperlipidemic:0	ANTILIPFL	0.5134	1	0	1	1	1	takes rx for antihyperlipidemic:0	takes rx for antihyperlipidemic:0
13	1	takes rx for antihyperlipidemic:1	rsv_genus1201	4	takes rx for antihyperlipidemic:1	ANTILIPFL	0.5134	1	0	0.541914	0.0821556	3.57457	takes rx for antihyperlipidemic:1	takes rx for antihyperlipidemic:1
13	1	BMI2:1	rsv_genus1201	5	BMI2:1	BMI2	0.0011	1	0	0.571265	0.0591092	5.52103	BMI2:1	BMI2:1
13	1	BMI2:2	rsv_genus1201	5	BMI2:2	BMI2	0.0011	1	0	1	1	1	BMI2:2	BMI2:2
13	1	BMI2:3	rsv_genus1201	5	BMI2:3	BMI2	0.0011	1	0	7.22597	3.0037	17.3834	BMI2:3	BMI2:3
13	1	BMI2:4	rsv_genus1201	5	BMI2:4	BMI2	0.0011	1	0	2.78599	0.63846	12.157	BMI2:4	BMI2:4
13	1	BMI2:5	rsv_genus1201	5	BMI2:5	BMI2	0.0011	1	0	5.64252	1.91192	16.6524	BMI2:5	BMI2:5
13	1	EDUCAT2:1	rsv_genus1201	6	EDUCAT2:1	EDUCAT2	0.399	1	0	1	1	1	EDUCAT2:1	EDUCAT2:1
13	1	EDUCAT2:2	rsv_genus1201	6	EDUCAT2:2	EDUCAT2	0.399	1	0	0.543034	0.206618	1.4272	EDUCAT2:2	EDUCAT2:2
13	1	EDUCAT2:3	rsv_genus1201	6	EDUCAT2:3	EDUCAT2	0.399	1	0	0.856127	0.341487	2.14636	EDUCAT2:3	EDUCAT2:3
13	1	GENDER:1	rsv_genus1201	7	GENDER:1	GENDER	0.4057	1	0	1	1	1	GENDER:1	GENDER:1
13	1	GENDER:2	rsv_genus1201	7	GENDER:2	GENDER	0.4057	1	0	1.44804	0.592157	3.54097	GENDER:2	GENDER:2
13	1	takes rx for GERD:0	rsv_genus1201	8	takes rx for GERD:0	GERDFL	0.776	1	0	1	1	1	takes rx for GERD:0	takes rx for GERD:0
13	1	takes rx for GERD:1	rsv_genus1201	8	takes rx for GERD:1	GERDFL	0.776	1	0	0.842755	0.250466	2.83565	takes rx for GERD:1	takes rx for GERD:1
13	1	diabetes based on 2 lab variables and 3 diq questions:0	rsv_genus1201	9	diabetes based on 2 lab variables and 3 diq questions:0	NEWLABDIABETES	0.7728	1	0	1	1	1	diabetes based on 2 lab variables and 3 diq questions:0	diabetes based on 2 lab variables and 3 diq questions:0
13	1	diabetes based on 2 lab variables and 3 diq questions:1	rsv_genus1201	9	diabetes based on 2 lab variables and 3 diq questions:1	NEWLABDIABETES	0.7728	1	0	1.24255	0.272412	5.66767	diabetes based on 2 lab variables and 3 diq questions:1	diabetes based on 2 lab variables and 3 diq questions:1
13	1	LABHYPERTENSION:0	rsv_genus1201	10	LABHYPERTENSION:0	LABHYPERTENSION	0.3835	1	0	1	1	1	LABHYPERTENSION:0	LABHYPERTENSION:0
13	1	LABHYPERTENSION:1	rsv_genus1201	10	LABHYPERTENSION:1	LABHYPERTENSION	0.3835	1	0	0.676538	0.27502	1.66426	LABHYPERTENSION:1	LABHYPERTENSION:1
13	1	MARITAL2:1	rsv_genus1201	11	MARITAL2:1	MARITAL2	0.0175	1	0	1	1	1	MARITAL2:1	MARITAL2:1
13	1	MARITAL2:2	rsv_genus1201	11	MARITAL2:2	MARITAL2	0.0175	1	0	0.683167	0.229144	2.03678	MARITAL2:2	MARITAL2:2
13	1	MARITAL2:3	rsv_genus1201	11	MARITAL2:3	MARITAL2	0.0175	1	0	0.15139	0.0380349	0.602577	MARITAL2:3	MARITAL2:3
13	1	NSMOKING2:1	rsv_genus1201	12	NSMOKING2:1	NSMOKING2	0.0094	1	0	1	1	1	NSMOKING2:1	NSMOKING2:1
13	1	NSMOKING2:2	rsv_genus1201	12	NSMOKING2:2	NSMOKING2	0.0094	1	0	1.23876	0.498237	3.07989	NSMOKING2:2	NSMOKING2:2
13	1	NSMOKING2:3	rsv_genus1201	12	NSMOKING2:3	NSMOKING2	0.0094	1	0	3.83369	1.66671	8.81805	NSMOKING2:3	NSMOKING2:3
13	1	PERIO_ALL2:1	rsv_genus1201	13	PERIO_ALL2:1	PERIO_ALL2	0	1	1	1	1	1	PERIO_ALL2:1	PERIO_ALL2:1
13	1	PERIO_ALL2:2	rsv_genus1201	13	PERIO_ALL2:2	PERIO_ALL2	0	1	1	3.72677	0.721918	19.2388	PERIO_ALL2:2	PERIO_ALL2:2
13	1	PERIO_ALL2:3	rsv_genus1201	13	PERIO_ALL2:3	PERIO_ALL2	0	1	1	6.68849	1.93993	23.0605	PERIO_ALL2:3	PERIO_ALL2:3
13	1	PERIO_ALL2:4	rsv_genus1201	13	PERIO_ALL2:4	PERIO_ALL2	0	1	1	5.01799	0.948691	26.5421	PERIO_ALL2:4	PERIO_ALL2:4
13	1	PERIO_ALL2:77	rsv_genus1201	13	PERIO_ALL2:77	PERIO_ALL2	0	1	1	0.351283	0.0702999	1.75534	PERIO_ALL2:77	PERIO_ALL2:77
13	1	PERIO_ALL2:88	rsv_genus1201	13	PERIO_ALL2:88	PERIO_ALL2	0	1	1	4.41002	0.558616	34.8151	PERIO_ALL2:88	PERIO_ALL2:88
13	1	PERIO_ALL2:99	rsv_genus1201	13	PERIO_ALL2:99	PERIO_ALL2	0	1	1	1.17e-14	4.23e-15	3.26e-14	PERIO_ALL2:99	PERIO_ALL2:99
13	1	POVERTY:1	rsv_genus1201	14	POVERTY:1	POVERTY	0.0375	1	0	1	1	1	POVERTY:1	POVERTY:1
13	1	POVERTY:2	rsv_genus1201	14	POVERTY:2	POVERTY	0.0375	1	0	1.63483	0.557999	4.78974	POVERTY:2	POVERTY:2
13	1	POVERTY:3	rsv_genus1201	14	POVERTY:3	POVERTY	0.0375	1	0	4.9027	1.21436	19.7936	POVERTY:3	POVERTY:3
13	1	POVERTY:4	rsv_genus1201	14	POVERTY:4	POVERTY	0.0375	1	0	3.50853	1.30373	9.44197	POVERTY:4	POVERTY:4
13	1	POVERTY:99	rsv_genus1201	14	POVERTY:99	POVERTY	0.0375	1	0	3.61099	0.87882	14.8372	POVERTY:99	POVERTY:99
13	1	RACECAT:1	rsv_genus1201	15	RACECAT:1	RACECAT	0.0003	1	0	0.475392	0.14667	1.54086	RACECAT:1	RACECAT:1
13	1	RACECAT:2	rsv_genus1201	15	RACECAT:2	RACECAT	0.0003	1	0	0.178379	0.0647152	0.491679	RACECAT:2	RACECAT:2
13	1	RACECAT:3	rsv_genus1201	15	RACECAT:3	RACECAT	0.0003	1	0	1	1	1	RACECAT:3	RACECAT:3
13	1	RACECAT:4	rsv_genus1201	15	RACECAT:4	RACECAT	0.0003	1	0	1.41149	0.4482	4.4451	RACECAT:4	RACECAT:4
13	1	RACECAT:5	rsv_genus1201	15	RACECAT:5	RACECAT	0.0003	1	0	0.131617	0.0336807	0.514334	RACECAT:5	RACECAT:5
13	1	Intercept	rsv_genus1201	16	Intercept	INTERCEPT		1	1	0.000331413	2.62e-06	0.041859	Intercept	Intercept
13	1	SPL5AGE2	rsv_genus1210	1	SPL5AGE2	EFFECT_1	0.9528	1	0	1.00004	0.999219	1.00086	SPL5AGE2	SPL5AGE2
13	1	SPL5AGE3	rsv_genus1210	1	SPL5AGE3	EFFECT_1	0.9528	1	0	1.00013	0.999198	1.00106	SPL5AGE3	SPL5AGE3
13	1	AGE	rsv_genus1210	1	AGE	EFFECT_1	0.9528	1	0	1.0406	0.883593	1.2255	AGE	AGE
13	1	SPL5AGE1	rsv_genus1210	1	SPL5AGE1	EFFECT_1	0.9528	1	0	0.999953	0.999596	1.00031	SPL5AGE1	SPL5AGE1
13	1	ALC_DK:0	rsv_genus1210	2	ALC_DK:0	ALC_DK	0.2043	1	0	1	1	1	ALC_DK:0	ALC_DK:0
13	1	ALC_DK:1	rsv_genus1210	2	ALC_DK:1	ALC_DK	0.2043	1	0	0.746066	0.223901	2.48599	ALC_DK:1	ALC_DK:1
13	1	ALC_DK:2	rsv_genus1210	2	ALC_DK:2	ALC_DK	0.2043	1	0	0.4621	0.104019	2.05285	ALC_DK:2	ALC_DK:2
13	1	ALC_DK:3	rsv_genus1210	2	ALC_DK:3	ALC_DK	0.2043	1	0	0.638436	0.150931	2.70058	ALC_DK:3	ALC_DK:3
13	1	ALC_DK:4	rsv_genus1210	2	ALC_DK:4	ALC_DK	0.2043	1	0	0.283992	0.0631945	1.27624	ALC_DK:4	ALC_DK:4
13	1	ALC_DK:5	rsv_genus1210	2	ALC_DK:5	ALC_DK	0.2043	1	0	0.577897	0.124701	2.67813	ALC_DK:5	ALC_DK:5
13	1	ALC_DK:99	rsv_genus1210	2	ALC_DK:99	ALC_DK	0.2043	1	0	0.313224	0.0820074	1.19635	ALC_DK:99	ALC_DK:99
13	1	takes rx for antibiotic:0	rsv_genus1210	3	takes rx for antibiotic:0	ANTIBIOFL	0.0246	1	0	1	1	1	takes rx for antibiotic:0	takes rx for antibiotic:0
13	1	takes rx for antibiotic:1	rsv_genus1210	3	takes rx for antibiotic:1	ANTIBIOFL	0.0246	1	0	0.338799	0.132995	0.863074	takes rx for antibiotic:1	takes rx for antibiotic:1
13	1	takes rx for antihyperlipidemic:0	rsv_genus1210	4	takes rx for antihyperlipidemic:0	ANTILIPFL	0.0554	1	0	1	1	1	takes rx for antihyperlipidemic:0	takes rx for antihyperlipidemic:0
13	1	takes rx for antihyperlipidemic:1	rsv_genus1210	4	takes rx for antihyperlipidemic:1	ANTILIPFL	0.0554	1	0	0.58102	0.333126	1.01338	takes rx for antihyperlipidemic:1	takes rx for antihyperlipidemic:1
13	1	BMI2:1	rsv_genus1210	5	BMI2:1	BMI2	0.542	1	0	0.516115	0.140852	1.89117	BMI2:1	BMI2:1
13	1	BMI2:2	rsv_genus1210	5	BMI2:2	BMI2	0.542	1	0	1	1	1	BMI2:2	BMI2:2
13	1	BMI2:3	rsv_genus1210	5	BMI2:3	BMI2	0.542	1	0	1.29149	0.476332	3.50165	BMI2:3	BMI2:3
13	1	BMI2:4	rsv_genus1210	5	BMI2:4	BMI2	0.542	1	0	0.814652	0.439009	1.51172	BMI2:4	BMI2:4
13	1	BMI2:5	rsv_genus1210	5	BMI2:5	BMI2	0.542	1	0	0.688734	0.309382	1.53323	BMI2:5	BMI2:5
13	1	EDUCAT2:1	rsv_genus1210	6	EDUCAT2:1	EDUCAT2	0.198	1	0	1	1	1	EDUCAT2:1	EDUCAT2:1
13	1	EDUCAT2:2	rsv_genus1210	6	EDUCAT2:2	EDUCAT2	0.198	1	0	0.494368	0.218094	1.12062	EDUCAT2:2	EDUCAT2:2
13	1	EDUCAT2:3	rsv_genus1210	6	EDUCAT2:3	EDUCAT2	0.198	1	0	0.928392	0.422015	2.04237	EDUCAT2:3	EDUCAT2:3
13	1	GENDER:1	rsv_genus1210	7	GENDER:1	GENDER	0.8012	1	0	1	1	1	GENDER:1	GENDER:1
13	1	GENDER:2	rsv_genus1210	7	GENDER:2	GENDER	0.8012	1	0	1.08866	0.551038	2.15081	GENDER:2	GENDER:2
13	1	takes rx for GERD:0	rsv_genus1210	8	takes rx for GERD:0	GERDFL	0.0553	1	0	1	1	1	takes rx for GERD:0	takes rx for GERD:0
13	1	takes rx for GERD:1	rsv_genus1210	8	takes rx for GERD:1	GERDFL	0.0553	1	0	0.566498	0.316568	1.01375	takes rx for GERD:1	takes rx for GERD:1
13	1	diabetes based on 2 lab variables and 3 diq questions:0	rsv_genus1210	9	diabetes based on 2 lab variables and 3 diq questions:0	NEWLABDIABETES	0.109	1	0	1	1	1	diabetes based on 2 lab variables and 3 diq questions:0	diabetes based on 2 lab variables and 3 diq questions:0
13	1	diabetes based on 2 lab variables and 3 diq questions:1	rsv_genus1210	9	diabetes based on 2 lab variables and 3 diq questions:1	NEWLABDIABETES	0.109	1	0	0.616493	0.339232	1.12037	diabetes based on 2 lab variables and 3 diq questions:1	diabetes based on 2 lab variables and 3 diq questions:1
13	1	LABHYPERTENSION:0	rsv_genus1210	10	LABHYPERTENSION:0	LABHYPERTENSION	0.0847	1	0	1	1	1	LABHYPERTENSION:0	LABHYPERTENSION:0
13	1	LABHYPERTENSION:1	rsv_genus1210	10	LABHYPERTENSION:1	LABHYPERTENSION	0.0847	1	0	0.656955	0.406168	1.06259	LABHYPERTENSION:1	LABHYPERTENSION:1
13	1	MARITAL2:1	rsv_genus1210	11	MARITAL2:1	MARITAL2	0.9507	1	0	1	1	1	MARITAL2:1	MARITAL2:1
13	1	MARITAL2:2	rsv_genus1210	11	MARITAL2:2	MARITAL2	0.9507	1	0	1.10323	0.426896	2.85109	MARITAL2:2	MARITAL2:2
13	1	MARITAL2:3	rsv_genus1210	11	MARITAL2:3	MARITAL2	0.9507	1	0	1.17187	0.423504	3.24264	MARITAL2:3	MARITAL2:3
13	1	NSMOKING2:1	rsv_genus1210	12	NSMOKING2:1	NSMOKING2	0.6144	1	0	1	1	1	NSMOKING2:1	NSMOKING2:1
13	1	NSMOKING2:2	rsv_genus1210	12	NSMOKING2:2	NSMOKING2	0.6144	1	0	0.988568	0.527776	1.85167	NSMOKING2:2	NSMOKING2:2
13	1	NSMOKING2:3	rsv_genus1210	12	NSMOKING2:3	NSMOKING2	0.6144	1	0	1.47596	0.6591	3.3052	NSMOKING2:3	NSMOKING2:3
13	1	PERIO_ALL2:1	rsv_genus1210	13	PERIO_ALL2:1	PERIO_ALL2	0.0947	1	0	1	1	1	PERIO_ALL2:1	PERIO_ALL2:1
13	1	PERIO_ALL2:2	rsv_genus1210	13	PERIO_ALL2:2	PERIO_ALL2	0.0947	1	0	0.766697	0.320571	1.83367	PERIO_ALL2:2	PERIO_ALL2:2
13	1	PERIO_ALL2:3	rsv_genus1210	13	PERIO_ALL2:3	PERIO_ALL2	0.0947	1	0	1.00952	0.401105	2.54083	PERIO_ALL2:3	PERIO_ALL2:3
13	1	PERIO_ALL2:4	rsv_genus1210	13	PERIO_ALL2:4	PERIO_ALL2	0.0947	1	0	1.26281	0.439268	3.63031	PERIO_ALL2:4	PERIO_ALL2:4
13	1	PERIO_ALL2:77	rsv_genus1210	13	PERIO_ALL2:77	PERIO_ALL2	0.0947	1	0	2.66397	0.832446	8.52517	PERIO_ALL2:77	PERIO_ALL2:77
13	1	PERIO_ALL2:88	rsv_genus1210	13	PERIO_ALL2:88	PERIO_ALL2	0.0947	1	0	0.658203	0.212378	2.03991	PERIO_ALL2:88	PERIO_ALL2:88
13	1	PERIO_ALL2:99	rsv_genus1210	13	PERIO_ALL2:99	PERIO_ALL2	0.0947	1	0	2.21165	0.601619	8.13042	PERIO_ALL2:99	PERIO_ALL2:99
13	1	POVERTY:1	rsv_genus1210	14	POVERTY:1	POVERTY	0.823	1	0	1	1	1	POVERTY:1	POVERTY:1
13	1	POVERTY:2	rsv_genus1210	14	POVERTY:2	POVERTY	0.823	1	0	0.793857	0.280364	2.24782	POVERTY:2	POVERTY:2
13	1	POVERTY:3	rsv_genus1210	14	POVERTY:3	POVERTY	0.823	1	0	1.72339	0.29341	10.1227	POVERTY:3	POVERTY:3
13	1	POVERTY:4	rsv_genus1210	14	POVERTY:4	POVERTY	0.823	1	0	1.08035	0.43482	2.68425	POVERTY:4	POVERTY:4
13	1	POVERTY:99	rsv_genus1210	14	POVERTY:99	POVERTY	0.823	1	0	1.26295	0.354894	4.49438	POVERTY:99	POVERTY:99
13	1	RACECAT:1	rsv_genus1210	15	RACECAT:1	RACECAT	0.0699	1	0	2.2525	0.962669	5.27049	RACECAT:1	RACECAT:1
13	1	RACECAT:2	rsv_genus1210	15	RACECAT:2	RACECAT	0.0699	1	0	0.598205	0.302283	1.18382	RACECAT:2	RACECAT:2
13	1	RACECAT:3	rsv_genus1210	15	RACECAT:3	RACECAT	0.0699	1	0	1	1	1	RACECAT:3	RACECAT:3
13	1	RACECAT:4	rsv_genus1210	15	RACECAT:4	RACECAT	0.0699	1	0	2.72522	0.886469	8.378	RACECAT:4	RACECAT:4
13	1	RACECAT:5	rsv_genus1210	15	RACECAT:5	RACECAT	0.0699	1	0	0.959678	0.467656	1.96936	RACECAT:5	RACECAT:5
13	1	Intercept	rsv_genus1210	16	Intercept	INTERCEPT		1	1	0.0848968	0.00123116	5.8542	Intercept	Intercept
13	1	SPL5AGE2	rsv_genus1228	1	SPL5AGE2	EFFECT_1	0.015	1	0	1.00025	0.99993	1.00056	SPL5AGE2	SPL5AGE2
13	1	SPL5AGE3	rsv_genus1228	1	SPL5AGE3	EFFECT_1	0.015	1	0	0.999773	0.999348	1.0002	SPL5AGE3	SPL5AGE3
13	1	AGE	rsv_genus1228	1	AGE	EFFECT_1	0.015	1	0	1.00208	0.94453	1.06314	AGE	AGE
13	1	SPL5AGE1	rsv_genus1228	1	SPL5AGE1	EFFECT_1	0.015	1	0	0.999902	0.99977	1.00003	SPL5AGE1	SPL5AGE1
13	1	ALC_DK:0	rsv_genus1228	2	ALC_DK:0	ALC_DK	0.3571	1	0	1	1	1	ALC_DK:0	ALC_DK:0
13	1	ALC_DK:1	rsv_genus1228	2	ALC_DK:1	ALC_DK	0.3571	1	0	1.02498	0.815753	1.28787	ALC_DK:1	ALC_DK:1
13	1	ALC_DK:2	rsv_genus1228	2	ALC_DK:2	ALC_DK	0.3571	1	0	1.05788	0.807484	1.38592	ALC_DK:2	ALC_DK:2
13	1	ALC_DK:3	rsv_genus1228	2	ALC_DK:3	ALC_DK	0.3571	1	0	1.12951	0.900501	1.41676	ALC_DK:3	ALC_DK:3
13	1	ALC_DK:4	rsv_genus1228	2	ALC_DK:4	ALC_DK	0.3571	1	0	0.97257	0.602312	1.57044	ALC_DK:4	ALC_DK:4
13	1	ALC_DK:5	rsv_genus1228	2	ALC_DK:5	ALC_DK	0.3571	1	0	0.78308	0.496759	1.23443	ALC_DK:5	ALC_DK:5
13	1	ALC_DK:99	rsv_genus1228	2	ALC_DK:99	ALC_DK	0.3571	1	0	0.992813	0.775158	1.27158	ALC_DK:99	ALC_DK:99
13	1	takes rx for antibiotic:0	rsv_genus1228	3	takes rx for antibiotic:0	ANTIBIOFL	0.0052	1	0	1	1	1	takes rx for antibiotic:0	takes rx for antibiotic:0
13	1	takes rx for antibiotic:1	rsv_genus1228	3	takes rx for antibiotic:1	ANTIBIOFL	0.0052	1	0	0.61109	0.437073	0.85439	takes rx for antibiotic:1	takes rx for antibiotic:1
13	1	takes rx for antihyperlipidemic:0	rsv_genus1228	4	takes rx for antihyperlipidemic:0	ANTILIPFL	0.0128	1	0	1	1	1	takes rx for antihyperlipidemic:0	takes rx for antihyperlipidemic:0
13	1	takes rx for antihyperlipidemic:1	rsv_genus1228	4	takes rx for antihyperlipidemic:1	ANTILIPFL	0.0128	1	0	0.694763	0.524367	0.92053	takes rx for antihyperlipidemic:1	takes rx for antihyperlipidemic:1
13	1	BMI2:1	rsv_genus1228	5	BMI2:1	BMI2	0.0353	1	0	1.07831	0.546781	2.12654	BMI2:1	BMI2:1
13	1	BMI2:2	rsv_genus1228	5	BMI2:2	BMI2	0.0353	1	0	1	1	1	BMI2:2	BMI2:2
13	1	BMI2:3	rsv_genus1228	5	BMI2:3	BMI2	0.0353	1	0	1.08536	0.896607	1.31385	BMI2:3	BMI2:3
13	1	BMI2:4	rsv_genus1228	5	BMI2:4	BMI2	0.0353	1	0	1.01302	0.829158	1.23766	BMI2:4	BMI2:4
13	1	BMI2:5	rsv_genus1228	5	BMI2:5	BMI2	0.0353	1	0	1.32021	1.05816	1.64717	BMI2:5	BMI2:5
13	1	EDUCAT2:1	rsv_genus1228	6	EDUCAT2:1	EDUCAT2	0.5871	1	0	1	1	1	EDUCAT2:1	EDUCAT2:1
13	1	EDUCAT2:2	rsv_genus1228	6	EDUCAT2:2	EDUCAT2	0.5871	1	0	0.949677	0.798596	1.12934	EDUCAT2:2	EDUCAT2:2
13	1	EDUCAT2:3	rsv_genus1228	6	EDUCAT2:3	EDUCAT2	0.5871	1	0	0.915842	0.771098	1.08776	EDUCAT2:3	EDUCAT2:3
13	1	GENDER:1	rsv_genus1228	7	GENDER:1	GENDER	0.2153	1	0	1	1	1	GENDER:1	GENDER:1
13	1	GENDER:2	rsv_genus1228	7	GENDER:2	GENDER	0.2153	1	0	0.903501	0.767293	1.06389	GENDER:2	GENDER:2
13	1	takes rx for GERD:0	rsv_genus1228	8	takes rx for GERD:0	GERDFL	0.5054	1	0	1	1	1	takes rx for GERD:0	takes rx for GERD:0
13	1	takes rx for GERD:1	rsv_genus1228	8	takes rx for GERD:1	GERDFL	0.5054	1	0	0.879545	0.596803	1.29624	takes rx for GERD:1	takes rx for GERD:1
13	1	diabetes based on 2 lab variables and 3 diq questions:0	rsv_genus1228	9	diabetes based on 2 lab variables and 3 diq questions:0	NEWLABDIABETES	0.8263	1	0	1	1	1	diabetes based on 2 lab variables and 3 diq questions:0	diabetes based on 2 lab variables and 3 diq questions:0
13	1	diabetes based on 2 lab variables and 3 diq questions:1	rsv_genus1228	9	diabetes based on 2 lab variables and 3 diq questions:1	NEWLABDIABETES	0.8263	1	0	0.965568	0.699546	1.33275	diabetes based on 2 lab variables and 3 diq questions:1	diabetes based on 2 lab variables and 3 diq questions:1
13	1	LABHYPERTENSION:0	rsv_genus1228	10	LABHYPERTENSION:0	LABHYPERTENSION	0.5103	1	0	1	1	1	LABHYPERTENSION:0	LABHYPERTENSION:0
13	1	LABHYPERTENSION:1	rsv_genus1228	10	LABHYPERTENSION:1	LABHYPERTENSION	0.5103	1	0	0.946141	0.798835	1.12061	LABHYPERTENSION:1	LABHYPERTENSION:1
13	1	MARITAL2:1	rsv_genus1228	11	MARITAL2:1	MARITAL2	0.1647	1	0	1	1	1	MARITAL2:1	MARITAL2:1
13	1	MARITAL2:2	rsv_genus1228	11	MARITAL2:2	MARITAL2	0.1647	1	0	1.18668	0.967849	1.455	MARITAL2:2	MARITAL2:2
13	1	MARITAL2:3	rsv_genus1228	11	MARITAL2:3	MARITAL2	0.1647	1	0	1.25588	0.919715	1.71491	MARITAL2:3	MARITAL2:3
13	1	NSMOKING2:1	rsv_genus1228	12	NSMOKING2:1	NSMOKING2	0	1	1	1	1	1	NSMOKING2:1	NSMOKING2:1
13	1	NSMOKING2:2	rsv_genus1228	12	NSMOKING2:2	NSMOKING2	0	1	1	1.10272	0.878	1.38497	NSMOKING2:2	NSMOKING2:2
13	1	NSMOKING2:3	rsv_genus1228	12	NSMOKING2:3	NSMOKING2	0	1	1	0.538455	0.450339	0.643812	NSMOKING2:3	NSMOKING2:3
13	1	PERIO_ALL2:1	rsv_genus1228	13	PERIO_ALL2:1	PERIO_ALL2	0.0834	1	0	1	1	1	PERIO_ALL2:1	PERIO_ALL2:1
13	1	PERIO_ALL2:2	rsv_genus1228	13	PERIO_ALL2:2	PERIO_ALL2	0.0834	1	0	0.96088	0.719291	1.28361	PERIO_ALL2:2	PERIO_ALL2:2
13	1	PERIO_ALL2:3	rsv_genus1228	13	PERIO_ALL2:3	PERIO_ALL2	0.0834	1	0	0.901325	0.71794	1.13155	PERIO_ALL2:3	PERIO_ALL2:3
13	1	PERIO_ALL2:4	rsv_genus1228	13	PERIO_ALL2:4	PERIO_ALL2	0.0834	1	0	0.865731	0.64071	1.16978	PERIO_ALL2:4	PERIO_ALL2:4
13	1	PERIO_ALL2:77	rsv_genus1228	13	PERIO_ALL2:77	PERIO_ALL2	0.0834	1	0	0.936347	0.565488	1.55043	PERIO_ALL2:77	PERIO_ALL2:77
13	1	PERIO_ALL2:88	rsv_genus1228	13	PERIO_ALL2:88	PERIO_ALL2	0.0834	1	0	1.12659	0.60451	2.09955	PERIO_ALL2:88	PERIO_ALL2:88
13	1	PERIO_ALL2:99	rsv_genus1228	13	PERIO_ALL2:99	PERIO_ALL2	0.0834	1	0	0.656211	0.510863	0.842913	PERIO_ALL2:99	PERIO_ALL2:99
13	1	POVERTY:1	rsv_genus1228	14	POVERTY:1	POVERTY	0.0772	1	0	1	1	1	POVERTY:1	POVERTY:1
13	1	POVERTY:2	rsv_genus1228	14	POVERTY:2	POVERTY	0.0772	1	0	1.00718	0.757368	1.33938	POVERTY:2	POVERTY:2
13	1	POVERTY:3	rsv_genus1228	14	POVERTY:3	POVERTY	0.0772	1	0	0.958704	0.733215	1.25354	POVERTY:3	POVERTY:3
13	1	POVERTY:4	rsv_genus1228	14	POVERTY:4	POVERTY	0.0772	1	0	1.10787	0.917041	1.3384	POVERTY:4	POVERTY:4
13	1	POVERTY:99	rsv_genus1228	14	POVERTY:99	POVERTY	0.0772	1	0	0.831807	0.650644	1.06341	POVERTY:99	POVERTY:99
13	1	RACECAT:1	rsv_genus1228	15	RACECAT:1	RACECAT	0	1	1	1.28906	1.01463	1.6377	RACECAT:1	RACECAT:1
13	1	RACECAT:2	rsv_genus1228	15	RACECAT:2	RACECAT	0	1	1	1.69218	1.29063	2.21867	RACECAT:2	RACECAT:2
13	1	RACECAT:3	rsv_genus1228	15	RACECAT:3	RACECAT	0	1	1	1	1	1	RACECAT:3	RACECAT:3
13	1	RACECAT:4	rsv_genus1228	15	RACECAT:4	RACECAT	0	1	1	0.717921	0.566776	0.909374	RACECAT:4	RACECAT:4
13	1	RACECAT:5	rsv_genus1228	15	RACECAT:5	RACECAT	0	1	1	1.13718	0.882257	1.46576	RACECAT:5	RACECAT:5
13	1	Intercept	rsv_genus1228	16	Intercept	INTERCEPT		1	1	55.7109	11.4811	270.332	Intercept	Intercept
13	1	SPL5AGE2	rsv_genus1229	1	SPL5AGE2	EFFECT_1	0.8243	1	0	1.00012	0.999866	1.00037	SPL5AGE2	SPL5AGE2
13	1	SPL5AGE3	rsv_genus1229	1	SPL5AGE3	EFFECT_1	0.8243	1	0	0.99981	0.999471	1.00015	SPL5AGE3	SPL5AGE3
13	1	AGE	rsv_genus1229	1	AGE	EFFECT_1	0.8243	1	0	1.00831	0.969385	1.04879	AGE	AGE
13	1	SPL5AGE1	rsv_genus1229	1	SPL5AGE1	EFFECT_1	0.8243	1	0	0.999961	0.99986	1.00006	SPL5AGE1	SPL5AGE1
13	1	ALC_DK:0	rsv_genus1229	2	ALC_DK:0	ALC_DK	0.1342	1	0	1	1	1	ALC_DK:0	ALC_DK:0
13	1	ALC_DK:1	rsv_genus1229	2	ALC_DK:1	ALC_DK	0.1342	1	0	0.770266	0.618032	0.959998	ALC_DK:1	ALC_DK:1
13	1	ALC_DK:2	rsv_genus1229	2	ALC_DK:2	ALC_DK	0.1342	1	0	0.87446	0.711947	1.07407	ALC_DK:2	ALC_DK:2
13	1	ALC_DK:3	rsv_genus1229	2	ALC_DK:3	ALC_DK	0.1342	1	0	0.80375	0.635118	1.01716	ALC_DK:3	ALC_DK:3
13	1	ALC_DK:4	rsv_genus1229	2	ALC_DK:4	ALC_DK	0.1342	1	0	0.904286	0.614507	1.33071	ALC_DK:4	ALC_DK:4
13	1	ALC_DK:5	rsv_genus1229	2	ALC_DK:5	ALC_DK	0.1342	1	0	0.778348	0.605244	1.00096	ALC_DK:5	ALC_DK:5
13	1	ALC_DK:99	rsv_genus1229	2	ALC_DK:99	ALC_DK	0.1342	1	0	0.882586	0.715265	1.08905	ALC_DK:99	ALC_DK:99
13	1	takes rx for antibiotic:0	rsv_genus1229	3	takes rx for antibiotic:0	ANTIBIOFL	0.0004	1	0	1	1	1	takes rx for antibiotic:0	takes rx for antibiotic:0
13	1	takes rx for antibiotic:1	rsv_genus1229	3	takes rx for antibiotic:1	ANTIBIOFL	0.0004	1	0	0.543091	0.396439	0.743993	takes rx for antibiotic:1	takes rx for antibiotic:1
13	1	takes rx for antihyperlipidemic:0	rsv_genus1229	4	takes rx for antihyperlipidemic:0	ANTILIPFL	0.902	1	0	1	1	1	takes rx for antihyperlipidemic:0	takes rx for antihyperlipidemic:0
13	1	takes rx for antihyperlipidemic:1	rsv_genus1229	4	takes rx for antihyperlipidemic:1	ANTILIPFL	0.902	1	0	1.01298	0.819792	1.2517	takes rx for antihyperlipidemic:1	takes rx for antihyperlipidemic:1
13	1	BMI2:1	rsv_genus1229	5	BMI2:1	BMI2	0.5336	1	0	1.21141	0.923425	1.5892	BMI2:1	BMI2:1
13	1	BMI2:2	rsv_genus1229	5	BMI2:2	BMI2	0.5336	1	0	1	1	1	BMI2:2	BMI2:2
13	1	BMI2:3	rsv_genus1229	5	BMI2:3	BMI2	0.5336	1	0	1.00017	0.859173	1.16429	BMI2:3	BMI2:3
13	1	BMI2:4	rsv_genus1229	5	BMI2:4	BMI2	0.5336	1	0	1.05342	0.878279	1.2635	BMI2:4	BMI2:4
13	1	BMI2:5	rsv_genus1229	5	BMI2:5	BMI2	0.5336	1	0	1.07583	0.915498	1.26425	BMI2:5	BMI2:5
13	1	EDUCAT2:1	rsv_genus1229	6	EDUCAT2:1	EDUCAT2	0.3818	1	0	1	1	1	EDUCAT2:1	EDUCAT2:1
13	1	EDUCAT2:2	rsv_genus1229	6	EDUCAT2:2	EDUCAT2	0.3818	1	0	1.04047	0.914428	1.1839	EDUCAT2:2	EDUCAT2:2
13	1	EDUCAT2:3	rsv_genus1229	6	EDUCAT2:3	EDUCAT2	0.3818	1	0	0.9201	0.79567	1.06399	EDUCAT2:3	EDUCAT2:3
13	1	GENDER:1	rsv_genus1229	7	GENDER:1	GENDER	0.2972	1	0	1	1	1	GENDER:1	GENDER:1
13	1	GENDER:2	rsv_genus1229	7	GENDER:2	GENDER	0.2972	1	0	0.92563	0.797931	1.07377	GENDER:2	GENDER:2
13	1	takes rx for GERD:0	rsv_genus1229	8	takes rx for GERD:0	GERDFL	0.3668	1	0	1	1	1	takes rx for GERD:0	takes rx for GERD:0
13	1	takes rx for GERD:1	rsv_genus1229	8	takes rx for GERD:1	GERDFL	0.3668	1	0	0.911017	0.740512	1.12078	takes rx for GERD:1	takes rx for GERD:1
13	1	diabetes based on 2 lab variables and 3 diq questions:0	rsv_genus1229	9	diabetes based on 2 lab variables and 3 diq questions:0	NEWLABDIABETES	0.1254	1	0	1	1	1	diabetes based on 2 lab variables and 3 diq questions:0	diabetes based on 2 lab variables and 3 diq questions:0
13	1	diabetes based on 2 lab variables and 3 diq questions:1	rsv_genus1229	9	diabetes based on 2 lab variables and 3 diq questions:1	NEWLABDIABETES	0.1254	1	0	1.15576	0.958353	1.39383	diabetes based on 2 lab variables and 3 diq questions:1	diabetes based on 2 lab variables and 3 diq questions:1
13	1	LABHYPERTENSION:0	rsv_genus1229	10	LABHYPERTENSION:0	LABHYPERTENSION	0.3783	1	0	1	1	1	LABHYPERTENSION:0	LABHYPERTENSION:0
13	1	LABHYPERTENSION:1	rsv_genus1229	10	LABHYPERTENSION:1	LABHYPERTENSION	0.3783	1	0	0.942615	0.823869	1.07848	LABHYPERTENSION:1	LABHYPERTENSION:1
13	1	MARITAL2:1	rsv_genus1229	11	MARITAL2:1	MARITAL2	0.357	1	0	1	1	1	MARITAL2:1	MARITAL2:1
13	1	MARITAL2:2	rsv_genus1229	11	MARITAL2:2	MARITAL2	0.357	1	0	0.933958	0.791108	1.1026	MARITAL2:2	MARITAL2:2
13	1	MARITAL2:3	rsv_genus1229	11	MARITAL2:3	MARITAL2	0.357	1	0	0.98797	0.798159	1.22292	MARITAL2:3	MARITAL2:3
13	1	NSMOKING2:1	rsv_genus1229	12	NSMOKING2:1	NSMOKING2	0.0006	1	0	1	1	1	NSMOKING2:1	NSMOKING2:1
13	1	NSMOKING2:2	rsv_genus1229	12	NSMOKING2:2	NSMOKING2	0.0006	1	0	0.914764	0.775708	1.07875	NSMOKING2:2	NSMOKING2:2
13	1	NSMOKING2:3	rsv_genus1229	12	NSMOKING2:3	NSMOKING2	0.0006	1	0	0.666936	0.548976	0.810243	NSMOKING2:3	NSMOKING2:3
13	1	PERIO_ALL2:1	rsv_genus1229	13	PERIO_ALL2:1	PERIO_ALL2	0	1	1	1	1	1	PERIO_ALL2:1	PERIO_ALL2:1
13	1	PERIO_ALL2:2	rsv_genus1229	13	PERIO_ALL2:2	PERIO_ALL2	0	1	1	1.11462	0.778541	1.59577	PERIO_ALL2:2	PERIO_ALL2:2
13	1	PERIO_ALL2:3	rsv_genus1229	13	PERIO_ALL2:3	PERIO_ALL2	0	1	1	1.38705	1.17404	1.63871	PERIO_ALL2:3	PERIO_ALL2:3
13	1	PERIO_ALL2:4	rsv_genus1229	13	PERIO_ALL2:4	PERIO_ALL2	0	1	1	1.86786	1.458	2.39294	PERIO_ALL2:4	PERIO_ALL2:4
13	1	PERIO_ALL2:77	rsv_genus1229	13	PERIO_ALL2:77	PERIO_ALL2	0	1	1	1.19945	0.849508	1.69356	PERIO_ALL2:77	PERIO_ALL2:77
13	1	PERIO_ALL2:88	rsv_genus1229	13	PERIO_ALL2:88	PERIO_ALL2	0	1	1	0.237048	0.116895	0.480704	PERIO_ALL2:88	PERIO_ALL2:88
13	1	PERIO_ALL2:99	rsv_genus1229	13	PERIO_ALL2:99	PERIO_ALL2	0	1	1	1.3347	0.97297	1.83092	PERIO_ALL2:99	PERIO_ALL2:99
13	1	POVERTY:1	rsv_genus1229	14	POVERTY:1	POVERTY	0.1343	1	0	1	1	1	POVERTY:1	POVERTY:1
13	1	POVERTY:2	rsv_genus1229	14	POVERTY:2	POVERTY	0.1343	1	0	0.926238	0.805918	1.06452	POVERTY:2	POVERTY:2
13	1	POVERTY:3	rsv_genus1229	14	POVERTY:3	POVERTY	0.1343	1	0	0.84229	0.674672	1.05155	POVERTY:3	POVERTY:3
13	1	POVERTY:4	rsv_genus1229	14	POVERTY:4	POVERTY	0.1343	1	0	0.897892	0.764626	1.05438	POVERTY:4	POVERTY:4
13	1	POVERTY:99	rsv_genus1229	14	POVERTY:99	POVERTY	0.1343	1	0	0.816802	0.688693	0.968741	POVERTY:99	POVERTY:99
13	1	RACECAT:1	rsv_genus1229	15	RACECAT:1	RACECAT	0	1	1	1.67102	1.39427	2.00269	RACECAT:1	RACECAT:1
13	1	RACECAT:2	rsv_genus1229	15	RACECAT:2	RACECAT	0	1	1	1.50259	1.22703	1.84004	RACECAT:2	RACECAT:2
13	1	RACECAT:3	rsv_genus1229	15	RACECAT:3	RACECAT	0	1	1	1	1	1	RACECAT:3	RACECAT:3
13	1	RACECAT:4	rsv_genus1229	15	RACECAT:4	RACECAT	0	1	1	1.13282	0.916187	1.40068	RACECAT:4	RACECAT:4
13	1	RACECAT:5	rsv_genus1229	15	RACECAT:5	RACECAT	0	1	1	1.51473	1.23873	1.85223	RACECAT:5	RACECAT:5
13	1	Intercept	rsv_genus1229	16	Intercept	INTERCEPT		1	1	36.8603	13.0386	104.205	Intercept	Intercept
13	1	SPL5AGE2	rsv_genus1233	1	SPL5AGE2	EFFECT_1	0.0461	1	0	1.00007	0.999958	1.00018	SPL5AGE2	SPL5AGE2
13	1	SPL5AGE3	rsv_genus1233	1	SPL5AGE3	EFFECT_1	0.0461	1	0	0.999905	0.999781	1.00003	SPL5AGE3	SPL5AGE3
13	1	AGE	rsv_genus1233	1	AGE	EFFECT_1	0.0461	1	0	1.00044	0.9797	1.02162	AGE	AGE
13	1	SPL5AGE1	rsv_genus1233	1	SPL5AGE1	EFFECT_1	0.0461	1	0	0.999979	0.999931	1.00003	SPL5AGE1	SPL5AGE1
13	1	ALC_DK:0	rsv_genus1233	2	ALC_DK:0	ALC_DK	0.7278	1	0	1	1	1	ALC_DK:0	ALC_DK:0
13	1	ALC_DK:1	rsv_genus1233	2	ALC_DK:1	ALC_DK	0.7278	1	0	0.953997	0.859969	1.0583	ALC_DK:1	ALC_DK:1
13	1	ALC_DK:2	rsv_genus1233	2	ALC_DK:2	ALC_DK	0.7278	1	0	0.992767	0.905857	1.08802	ALC_DK:2	ALC_DK:2
13	1	ALC_DK:3	rsv_genus1233	2	ALC_DK:3	ALC_DK	0.7278	1	0	0.997811	0.8796	1.13191	ALC_DK:3	ALC_DK:3
13	1	ALC_DK:4	rsv_genus1233	2	ALC_DK:4	ALC_DK	0.7278	1	0	0.95931	0.751993	1.22378	ALC_DK:4	ALC_DK:4
13	1	ALC_DK:5	rsv_genus1233	2	ALC_DK:5	ALC_DK	0.7278	1	0	1.05352	0.925892	1.19875	ALC_DK:5	ALC_DK:5
13	1	ALC_DK:99	rsv_genus1233	2	ALC_DK:99	ALC_DK	0.7278	1	0	1.00198	0.877967	1.14351	ALC_DK:99	ALC_DK:99
13	1	takes rx for antibiotic:0	rsv_genus1233	3	takes rx for antibiotic:0	ANTIBIOFL	0.2545	1	0	1	1	1	takes rx for antibiotic:0	takes rx for antibiotic:0
13	1	takes rx for antibiotic:1	rsv_genus1233	3	takes rx for antibiotic:1	ANTIBIOFL	0.2545	1	0	1.13411	0.909422	1.41431	takes rx for antibiotic:1	takes rx for antibiotic:1
13	1	takes rx for antihyperlipidemic:0	rsv_genus1233	4	takes rx for antihyperlipidemic:0	ANTILIPFL	0.9228	1	0	1	1	1	takes rx for antihyperlipidemic:0	takes rx for antihyperlipidemic:0
13	1	takes rx for antihyperlipidemic:1	rsv_genus1233	4	takes rx for antihyperlipidemic:1	ANTILIPFL	0.9228	1	0	1.00718	0.867701	1.16907	takes rx for antihyperlipidemic:1	takes rx for antihyperlipidemic:1
13	1	BMI2:1	rsv_genus1233	5	BMI2:1	BMI2	0.0007	1	0	1.22508	1.01904	1.47277	BMI2:1	BMI2:1
13	1	BMI2:2	rsv_genus1233	5	BMI2:2	BMI2	0.0007	1	0	1	1	1	BMI2:2	BMI2:2
13	1	BMI2:3	rsv_genus1233	5	BMI2:3	BMI2	0.0007	1	0	1.13056	1.03174	1.23884	BMI2:3	BMI2:3
13	1	BMI2:4	rsv_genus1233	5	BMI2:4	BMI2	0.0007	1	0	1.09832	0.997097	1.20982	BMI2:4	BMI2:4
[truncated: 10,596 more rows]
